# Supplementary material for: A chemical-genetic system to rapidly inhibit the PP2A-B56 phosphatase reveals a role at metaphase kinetochores
Source: Nat Commun. 2025 Mar 29;16:3069. doi: 10.1038/s41467-025-58185-8 (PMC11954910; doi:10.1038/s41467-025-58185-8)
Supplement: Supplementary file 3 — Supplementary Data 1 [file 41467_2025_58185_MOESM3_ESM.xlsx]

## Sheet: description
Tab	Contents
LIE1_all_quantified_psites	All log2, median-normalised intensities from TMT reporter tags. In addition, find unique identifier, protein name, accession, gene name and sequence window
>1.5 rel to LIE1-DMSO	List of psites that pass fold-change cut-off relative to LIE1-DMSO
>1.5 rel to HFRT-DMSO	List of psites that pass fold-change cut-off relative to HFRT-DMSO

## Sheet: LIE1_all_quantified_psites
ID	HFRT_DMSO_A	HFRT_Rapa_A	HFRT_AC_A	HFRT_DMSO_B	HFRT_Rapa_B	HFRT_AC_B	HFRT_DMSO_C	HFRT_Rapa_C	HFRT_AC_C	LIE1_Rapa_A	LIE1_AC_A	LIE1_DMSO_B	LIE1_Rapa_B	LIE1_AC_B	LIE1_DMSO_C	LIE1_Rapa_C	LIE1_AC_C	Amino.acid	Multiplicity	Student.s.T.test.Significant.LIE1_Rapa_LIE1_DMSO	Student.s.T.test.Significant.LIE1_AC_LIE1_DMSO	HFRT_DMSO_Mean	HFRT_Rapa_Mean	HFRT_AC_Mean	LIE1_Rapa_Mean	LIE1_AC_Mean	LIE1_DMSO_Mean	Protein	Protein.names	Gene.names	Sequence.window	>1.5 fold-change relative to LIE1-DMSO	>1.5 fold-change relative to HFRT-DMSO	Previously reported as PP2A-substrate
|E9PAV3|S|2054|___1	-3.20845	-2.16661	-3.86666	-2.09935	-2.84271	-2.21472	-3.24941	-2.21731	-2.13546	-3.01235	-1.97625	-4.99916	-2.48397	-2.9818	-2.99207	-2.97826	-3.16922	S	___1			-2.8524	-2.40887	-2.73895	-2.82486	-2.70909	-3.99562	E9PAV3	Nascent polypeptide-associated complex subunit alpha			NA	NA	-
|O00116|S|65|___1	0.743563	0.651155	0.668624	0.463795	0.383921	0.561338	0.724169	0.625291	0.634576	0.0522537	0.0632677	0.266956	0.145683	0.346552	0.438962	0.403156	0.416418	S	___1			0.643842	0.553456	0.621513	0.200364	0.275413	0.352959	O00116	Alkyldihydroxyacetonephosphate synthase			NA	NA	-
|O00116|T|74|___1	-1.00989	-0.739012	-1.24053	-1.02694	-1.11463	-0.929417	-0.940122	-0.996119	-1.26545	-0.883893	-0.751225	-0.913559	-0.979836	-0.505586	-0.432321	-0.61815	-0.526899	T	___1			-0.992317	-0.94992	-1.14513	-0.827293	-0.59457	-0.67294	O00116	Alkyldihydroxyacetonephosphate synthase			NA	NA	-
|O14874|S|31|___1	0.973211	0.77182	0.725656	0.580618	0.705252	0.777353	0.705023	0.726016	0.74829	1.05673	1.06406	1.03151	1.07956	1.21318	1.46906	1.06302	1.32236	S	___1			0.752951	0.734363	0.750433	1.06644	1.19987	1.25028	O14874	[3-methyl-2-oxobutanoate dehydrogenase [lipoamide]] kinase			NA	NA	-
|O15020|S|2171|___1	-4.57882	-4.7501	-4.11316	-5.1936	-3.47925	-5.39046	-4.22832	-4.30204	-4.96109	-2.47439	-5.46527	-4.1984	-4.43506	-3.64604	-4.58759	-2.69424	-4.12444	S	___1			-4.66691	-4.17713	-4.82157	-3.20123	-4.41192	-4.393	O15020	Spectrin beta chain			NA	NA	predicted
|O15020|S|2359|___1	-1.33628	-1.37679	-1.62491	-1.54289	-1.53996	-1.17309	-1.62969	-1.35441	-1.51391	-1.3515	-1.31083	-1.4526	-1.51042	-1.66696	-1.7506	-1.72787	-1.17713	S	___1			-1.50296	-1.42372	-1.43731	-1.52993	-1.38497	-1.6016	O15020	Spectrin beta chain			NA	NA	predicted
|O15066|S|723|___1	-0.938141	-0.715499	-0.800712	-0.866705	-0.948428	-0.590153	-0.632483	-0.845855	-0.85139	-1.84705	-1.89541	-2.05258	-1.90628	-1.91781	-1.56965	-1.93376	-1.79553	S	___1			-0.812443	-0.836594	-0.747418	-1.8957	-1.86959	-1.81112	O15066	Kinesin-like protein KIF3B;Kinesin-like protein KIF3B			NA	NA	-
|O15357|S|241|___1	-1.03009	-1.0417	-1.38228	-1.27438	-1.47793	-0.978283	-1.04783	-1.07464	-1.40371	-1.48377	-1.38888	-1.33557	-1.6192	-1.27095	-1.17279	-1.39287	-1.7081	S	___1			-1.11743	-1.19809	-1.25476	-1.49861	-1.45598	-1.25418	O15357	Phosphatidylinositol 3			NA	NA	predicted
|O15357|T|958|___1	2.0211	1.93823	2.05138	1.65771	2.08872	2.06171	1.75712	2.03383	1.61954	1.38342	1.57447	1.58974	1.17485	1.34285	1.41799	1.00795	1.12864	T	___1			1.81198	2.02026	1.91088	1.18874	1.34865	1.50387	O15357	Phosphatidylinositol 3			NA	NA	predicted
|O43572|S|187|___1	2.55144	2.64704	2.48657	2.69662	2.46156	2.69511	2.79347	2.69973	2.91981	2.64394	2.89955	2.41723	2.84563	2.72442	2.43884	2.97704	2.66723	S	___1		+	2.68051	2.60278	2.7005	2.8222	2.76374	2.42804	O43572	A-kinase anchor protein 10			NA	NA	-
|O43572|S|52|___1	2.281	2.47173	2.15139	2.25043	2.28678	2.47614	2.3096	2.44941	2.11759	2.0197	2.3512	2.1054	2.31499	2.0747	2.29254	2.00016	2.20741	S	___1			2.28034	2.40264	2.24837	2.11162	2.21111	2.19897	O43572	A-kinase anchor protein 10			NA	NA	-
|O43776|S|88|___1	-1.87395	-2.0487	-1.62277	-1.11764	-1.6055	-1.79543	-1.77715	-1.63312	-1.2734	-1.65519	-1.94592	-2.01784	-1.28815	-1.40703	-1.77198	-1.05307	-1.62771	S	___1			-1.58958	-1.76244	-1.56387	-1.33214	-1.66022	-1.89491	O43776	Asparagine--tRNA ligase			NA	NA	-
|O60658|S|20|___1	0.859919	0.755526	0.76191	0.826986	0.759085	0.769733	0.840853	0.833653	0.69506	0.664221	0.485534	0.237057	0.506248	0.507086	0.599402	0.518003	0.63052	S	___1			0.842586	0.782755	0.742235	0.562824	0.541046	0.41823	O60658	High affinity cAMP-specific and IBMX-insensitive 3'			NA	NA	predicted
|O60658|S|429|___1	0.0734711	0.581488	0.435805	0.605577	0.086031	0.291862	0.68239	0.416772	0.880515	-0.00745487	0.0367002	-0.194588	-0.122969	-0.0392246	0.0243273	0.369844	0.160234	S	___1			0.453813	0.36143	0.536061	0.079807	0.05257	-0.0851302	O60658	High affinity cAMP-specific and IBMX-insensitive 3'			NA	NA	predicted
|O60825|S|175|___1	-1.69449	-1.81746	-1.95443	-1.70792	-1.75252	-1.55043	-1.02923	-1.30977	0.402984	-1.69251	-1.89962	-1.71001	-1.6632	-1.31173	-1.67041	-1.3034	-0.851642	S	___1			-1.47721	-1.62658	-1.03396	-1.55304	-1.35433	-1.69021	O60825	6-phosphofructo-2-kinase/fructose-2			NA	NA	-
|O76031|T|443|___1	0.648474	0.363504	0.348075	0.110062	0.586767	0.565136	0.198687	0.559855	0.353053	0.180269	0.333455	0.391077	0.136646	0.392227	0.220124	0.264484	0.372215	T	___1			0.319074	0.503376	0.422088	0.1938	0.365966	0.305601	O76031	ATP-dependent Clp protease ATP-binding subunit clpX-like			NA	NA	-
|O94887|S|344|___1	-0.381804	-0.894176	-0.772604	-0.94279	-0.563019	-0.772658	-0.775673	-0.946571	-1.19251	-0.187789	-0.658185	-0.348208	-0.317646	-0.354205	-0.193482	-0.688995	-0.387469	S	___1			-0.700089	-0.801255	-0.912589	-0.398143	-0.46662	-0.270845	O94887	FERM			NA	NA	-
|O94887|S|344|___2	2.06901	1.9471	1.91315	1.70487	1.94533	1.86347	1.85204	1.75554	1.66262	1.21951	1.17647	1.41465	1.17056	1.32397	1.30783	1.21827	1.17558	S	___2	+		1.8753	1.88266	1.81308	1.20278	1.22534	1.36124	O94887	FERM			NA	NA	-
|O95104|S|1004|___1	-2.4444	-3.12285	-2.84703	-2.80117	-2.97561	-3.13484	-2.86404	-2.92687	-3.34907	-3.3526	-3.41704	-3.0681	-3.85968	-3.34491	-3.03574	-3.78861	-3.05462	S	___1			-2.7032	-3.00844	-3.11031	-3.66696	-3.27219	-3.05192	O95104	Splicing factor			NA	NA	predicted
|O95263|S|397|___1	-2.90939	-3.17792	-3.18642	-3.09632	-3.21826	-2.45736	-3.00052	-2.9585	-3.1625	-2.61144	-3.69082	-3.05532	-3.50096	-3.52997	-3.25959	-3.52078	-2.82171	S	___1			-3.00208	-3.11823	-2.93543	-3.21106	-3.3475	-3.15745	O95263	High affinity cAMP-specific and IBMX-insensitive 3'			NA	NA	-
|O95363|T|424|___1	-2.30194	-3.93278	-2.43748	-2.63914	-2.68681	-2.1529	-2.4059	-3.05307	-2.82306	-1.91658	-1.81072	-1.89395	-2.0392	-2.12279	-2.06597	-2.2393	-1.89518	T	___1			-2.44899	-3.22422	-2.47115	-2.06503	-1.9429	-1.97996	O95363	Phenylalanine--tRNA ligase			NA	NA	-
|O95831|S|100|___1	-2.14398	-2.75702	-2.73454	-2.41331	-2.57198	-2.36074	-2.27464	-2.67221	-2.90643	-2.27747	-2.73709	-1.93925	-2.18459	-1.99638	-1.95808	-2.18188	-1.94063	S	___1	+		-2.27731	-2.66707	-2.66724	-2.21465	-2.2247	-1.94867	O95831	Apoptosis-inducing factor 1			NA	NA	-
|O95831|S|266|___1	-2.19724	-1.87933	-1.61774	-2.19116	-1.98604	-2.06032	-1.97248	-1.96672	-1.64586	-1.91055	-1.49948	-1.63335	-1.98407	-1.78515	-1.81581	-1.83396	-1.88601	S	___1			-2.12029	-1.94403	-1.77464	-1.90953	-1.72355	-1.72458	O95831	Apoptosis-inducing factor 1			NA	NA	-
|O95831|S|268|___1	1.22595	1.08668	0.916263	0.780159	1.05622	1.04554	1.07361	0.993236	1.12427	1.33509	1.37091	1.54064	1.42817	1.65239	1.69953	1.5459	1.5669	S	___1			1.02658	1.04538	1.02869	1.43639	1.53007	1.62008	O95831	Apoptosis-inducing factor 1			NA	NA	-
|O95831|S|519|___1	-2.37753	-2.1249	-2.63912	-1.88736	-2.2935	-2.7591	-2.69324	-2.32047	-2.52923	-3.08103	-2.1447	-2.83712	-2.94833	-2.75939	-2.08047	-2.53282	-2.70264	S	___1			-2.31938	-2.24629	-2.64248	-2.85406	-2.53558	-2.4588	O95831	Apoptosis-inducing factor 1			NA	NA	-
|O95831|T|105|___1	1.18746	1.19155	0.819566	1.26932	1.0196	1.0914	1.46244	1.57998	1.422	1.25658	0.933549	1.43174	1.1805	1.31515	1.77705	1.23944	1.1092	T	___1			1.30641	1.26371	1.11099	1.2255	1.1193	1.60439	O95831	Apoptosis-inducing factor 1			NA	NA	-
|P00505|T|333|___1	-2.37905	-2.24225	-2.7837	-2.57207	-2.33324	-2.4556	-2.36056	-2.13422	-2.73804	-3.39004	-3.18095	-4.18523	-2.70663	-3.35308	-2.79043	-2.93942	-2.66056	T	___1			-2.43723	-2.23657	-2.65911	-3.01203	-3.06487	-3.48783	P00505	Aspartate aminotransferase			NA	NA	-
|P02786|S|19|___1	-1.22589	-0.978065	-1.0512	-1.10613	-1.15189	-1.09333	-1.52296	-0.959651	-1.09586	-1.18762	-1.02131	-1.35364	-1.3758	-1.68763	-1.1466	-1.33315	-1.53506	S	___1			-1.28499	-1.02987	-1.08013	-1.29886	-1.41466	-1.25012	P02786	Transferrin receptor protein 1;Transferrin receptor protein 1			NA	NA	-
|P02786|S|34|___1	-0.285832	-0.508516	-0.052352	-0.247883	-0.29916	-0.408161	-0.0812855	-0.180278	-0.00544071	-0.688291	-0.873787	-0.29921	-0.77592	-0.491993	-0.517176	-0.777151	-0.58469	S	___1	+		-0.205	-0.329318	-0.155318	-0.747121	-0.650157	-0.408193	P02786	Transferrin receptor protein 1;Transferrin receptor protein 1			NA	NA	-
|P02794|S|179|___1	2.1203	2.19647	2.52271	2.99158	2.10597	1.77085	2.44179	2.4117	2.98114	2.42515	2.5576	2.60216	3.22646	2.70875	2.86255	3.56574	2.83981	S	___1			2.51789	2.23805	2.4249	3.07245	2.70205	2.73236	P02794	Ferritin heavy chain;Ferritin heavy chain			NA	NA	-
|P05783|S|15|___1	-1.38444	-1.31134	-1.77495	-1.45703	-1.9839	-1.55137	-1.47646	-0.963702	-1.35401	-1.07501	-1.08525	-1.57743	-1.62287	-1.15223	-1.17404	-1.36369	-1.40339	S	___1			-1.43931	-1.41965	-1.56011	-1.35386	-1.21363	-1.37574	P05783	Keratin			NA	NA	interactor of validated
|P05783|S|18|___1	-0.13919	0.311365	0.106858	-0.00632095	-0.0370731	0.137091	0.134224	0.248076	0.168653	-1.13317	-1.16074	-0.912735	-1.10833	-1.04695	-0.9656	-1.29563	-1.27859	S	___1			-0.00376224	0.174123	0.137534	-1.17904	-1.16209	-0.939168	P05783	Keratin			NA	NA	interactor of validated
|P05783|S|34|___1	0.215765	0.0454769	-0.148583	0.00845528	-0.0680752	0.24275	-0.122223	0.0201807	-0.0560904	-1.33589	-1.21837	-0.735362	-1.14029	-1.01201	-1.08153	-1.88445	-1.78489	S	___1			0.0339991	-0.000805855	0.0126921	-1.45354	-1.33842	-0.908446	P05783	Keratin			NA	NA	interactor of validated
|P05783|S|34|___2	-0.799442	-0.639759	-0.774074	-0.491159	-0.769337	-0.621255	-0.839825	-0.861653	-0.61917	-2.08371	-1.51986	-1.57805	-1.3127	-1.96408	-1.90166	-1.70809	-2.01538	S	___2			-0.710142	-0.756916	-0.6715	-1.7015	-1.83311	-1.73985	P05783	Keratin			NA	NA	interactor of validated
|P05783|S|42|___1	1.15662	1.29478	0.979795	1.18152	1.34804	1.30921	0.793993	1.02201	1.24278	0.340439	0.705718	0.326572	0.32559	0.315016	0.354928	0.142759	0.0795155	S	___1			1.04404	1.22161	1.17726	0.269596	0.36675	0.34075	P05783	Keratin			NA	NA	interactor of validated
|P05783|S|42|___2	-0.799442	-0.639759	-0.774074	-0.491159	-0.769337	-0.621255	-0.839825	-0.861653	-0.61917	-2.08371	-1.51986	-1.57805	-1.3127	-1.96408	-1.90166	-1.70809	-2.01538	S	___2			-0.710142	-0.756916	-0.6715	-1.7015	-1.83311	-1.73985	P05783	Keratin			NA	NA	interactor of validated
|P05783|S|7|___1	1.61707	1.38195	1.53161	1.63151	1.37892	1.36302	1.9469	1.5761	1.67975	0.826323	0.466405	1.02902	0.542654	0.71043	0.454679	0.608191	0.404234	S	___1			1.73183	1.44566	1.52479	0.659056	0.527023	0.741851	P05783	Keratin			NA	NA	interactor of validated
|P06454|S|2|___1	1.26962	1.03389	0.681987	0.981247	0.836433	0.907398	0.80583	0.753455	0.81257	1.2306	1.34711	1.56443	1.35793	1.66129	1.46262	1.201	1.18195	S	___1	+		1.0189	0.874594	0.800652	1.26317	1.39678	1.51352	P06454	Prothymosin alpha;Prothymosin alpha			NA	NA	-
|P08559|S|232|___1	0.531017	0.533823	0.412131	0.378984	0.913177	0.986187	1.07423	1.43857	1.07482	-0.28212	-0.491949	0.0614538	-0.0623436	-0.217236	0.87206	0.242985	0.387831	S	___1			0.66141	0.961857	0.82438	-0.0338262	-0.107118	0.466757	P08559	Pyruvate dehydrogenase E1 component subunit alpha			NA	NA	-
|P08559|S|293|___1	3.33792	3.36699	3.22829	3.05423	3.32479	3.59738	3.64863	3.7579	3.72045	2.34194	2.01816	2.31129	2.1387	2.36363	3.02513	2.6906	2.84014	S	___1			3.34693	3.48323	3.51537	2.39041	2.40731	2.66821	P08559	Pyruvate dehydrogenase E1 component subunit alpha			NA	NA	-
|P08559|S|293|___2	1.97103	2.11237	1.8277	1.76656	1.98784	2.24965	2.47053	2.81757	2.54719	0.340975	-0.17937	0.273716	-0.132034	-0.053688	0.811561	0.470524	0.416462	S	___2			2.06937	2.30593	2.20818	0.226488	0.0611347	0.542638	P08559	Pyruvate dehydrogenase E1 component subunit alpha			NA	NA	-
|P08559|S|300|___2	1.97103	2.11237	1.8277	1.76656	1.98784	2.24965	2.47053	2.81757	2.54719	0.340975	-0.17937	0.273716	-0.132034	-0.053688	0.811561	0.470524	0.416462	S	___2			2.06937	2.30593	2.20818	0.226488	0.0611347	0.542638	P08559	Pyruvate dehydrogenase E1 component subunit alpha			NA	NA	-
|P09543|S|9|___1	-1.02894	-0.991782	-0.989336	-0.685721	-0.978749	-1.23651	-0.692778	-0.982336	-0.990442	-1.20455	-1.20079	-1.11093	-1.45602	-1.02358	-0.902123	-1.02632	-1.16202	S	___1			-0.802481	-0.984289	-1.0721	-1.22896	-1.1288	-1.00653	P09543	2'			NA	NA	-
|P09651|S|142|___1	-1.04468	-0.935742	-1.24166	-0.729737	-1.08616	-0.88748	-1.5606	-1.10097	-0.979618	-1.35918	-0.835062	-1.54609	-1.57847	-1.08299	-1.7907	-1.78127	-1.61734	S	___1			-1.11167	-1.04096	-1.03625	-1.57297	-1.17846	-1.66839	P09651	Heterogeneous nuclear ribonucleoprotein A1;Heterogeneous nuclear ribonucleoprotein A1			NA	NA	-
|P09651|S|2|___1	1.05289	0.619019	0.654927	0.508366	0.822996	0.754374	0.849998	0.757531	0.580134	0.480707	0.292689	0.48852	0.19721	0.557325	0.59933	0.145792	0.0376148	S	___1			0.803751	0.733182	0.663145	0.27457	0.295877	0.543925	P09651	Heterogeneous nuclear ribonucleoprotein A1;Heterogeneous nuclear ribonucleoprotein A1			NA	NA	-
|P09651|S|22|___1	-1.6878	-1.57691	-1.97639	-1.62563	-1.37181	-1.45461	-2.0616	-1.68648	-1.86105	-1.4719	-1.78886	-1.40505	-1.46253	-1.63067	-1.56957	-2.07901	-2.18035	S	___1			-1.79168	-1.54507	-1.76402	-1.67115	-1.86663	-1.48731	P09651	Heterogeneous nuclear ribonucleoprotein A1;Heterogeneous nuclear ribonucleoprotein A1			NA	NA	-
|P09651|S|6|___1	4.80951	5.03102	4.67804	4.98909	4.87331	5.12833	5.0351	5.28335	5.07605	5.1348	5.33179	5.10502	5.48635	5.1924	5.18467	5.23598	5.08784	S	___1			4.94457	5.06256	4.96081	5.28571	5.20401	5.14484	P09651	Heterogeneous nuclear ribonucleoprotein A1;Heterogeneous nuclear ribonucleoprotein A1			NA	NA	-
|P0DI83|S|13|___1	0.33036	0.291229	1.06726	1.24447	1.07524	0.415297	0.650608	0.521258	0.522922	1.88848	1.41256	2.20437	1.94666	1.6001	1.84491	1.69276	1.85765	S	___1			0.741813	0.629242	0.668491	1.84263	1.62344	2.02464	P0DI83	Ras-related protein Rab-34			NA	NA	-
|P0DI83|T|114|___1	0.85545	0.650248	0.664874	0.36043	0.643599	0.771143	0.713749	0.501731	0.436915	-0.158514	0.219089	0.0375757	-0.472123	-0.175551	-0.373654	-0.286564	-0.109907	T	___1			0.643209	0.598526	0.624311	-0.305734	-0.0221233	-0.168039	P0DI83	Ras-related protein Rab-34			NA	NA	-
|P0DPB5|S|104|___1	-2.91489	-2.82391	-2.832	-2.73981	-2.58971	-3.00405	-2.81038	-2.73194	-3.1625	-2.12158	-1.98199	-2.11446	-2.31911	-1.90065	-2.20933	-2.66853	-2.12658	S	___1			-2.82169	-2.71519	-2.99951	-2.36974	-2.00307	-2.1619	P0DPB5			HPYKHSFRARGSASYSPPRKRSSQDKYEKRS	NA	NA	-
|P0DPB6|S|17|___1	-0.665442	-0.826509	-1.02666	-0.656717	-1.04749	-1.15687	-0.648841	-0.674953	-1.10785	-1.01084	-0.730244	-1.02205	-1.22855	-1.09244	-1.3141	-1.02351	-1.2581	S	___1			-0.657	-0.849649	-1.09713	-1.08763	-1.02693	-1.16807	P0DPB6			EEDQELERKISGLKTSMAEGERKTALEMVQA	NA	NA	-
|P10515|S|100|___1	-2.42736	-2.41857	-2.85133	-2.55674	-2.79409	-2.46918	-2.43086	-2.86461	-2.2062	-2.93629	-2.48666	-2.52824	-2.89776	-2.86104	-1.97688	-2.49695	-3.35353	S	___1			-2.47165	-2.69242	-2.5089	-2.777	-2.90041	-2.25256	P10515	Dihydrolipoyllysine-residue acetyltransferase component of pyruvate dehydrogenase complex			NA	NA	-
|P10644|S|83|___1	2.17252	2.281	2.23933	2.2204	2.16014	2.16183	2.30395	2.18337	2.51248	2.4992	2.46394	2.54916	2.58329	2.75254	2.42556	2.66733	2.42342	S	___1			2.23229	2.20817	2.30455	2.58327	2.54663	2.48736	P10644	cAMP-dependent protein kinase type I-alpha regulatory subunit;cAMP-dependent protein kinase type I-alpha regulatory subunit			NA	NA	-
|P10809|S|225|___1	-1.25319	-1.05942	-1.24774	-1.19657	-1.44851	-1.26098	-1.58115	-0.995184	-1.11347	-1.7017	-1.4679	-1.69659	-1.49322	-1.39715	-1.32729	-1.40722	-1.34186	S	___1			-1.34364	-1.1677	-1.2074	-1.53405	-1.4023	-1.51194	P10809	60 kDa heat shock protein			NA	NA	-
|P10809|S|70|___1	3.13484	3.17019	2.94424	2.995	3.24223	3.24731	2.96646	3.29652	3.18097	1.99452	2.01853	2.00942	2.04455	2.03758	2.2918	1.96701	2.00263	S	___1			3.0321	3.23631	3.12417	2.00202	2.01958	2.15061	P10809	60 kDa heat shock protein			NA	NA	-
|P11166|S|490|___1	-0.603264	-0.536207	-0.54587	-0.773762	-0.60164	-0.527837	-0.969539	-0.617488	-0.699941	-0.151826	-0.332938	-0.308307	-0.567595	-0.274513	-0.218868	-0.499686	-0.313791	S	___1			-0.782188	-0.585112	-0.591216	-0.406369	-0.307081	-0.263587	P11166	Solute carrier family 2			NA	NA	-
|P13807|S|727|___1	-3.78063	-4.10232	-3.59545	-4.30731	-4.06955	-3.97945	-3.84712	-4.64134	-4.07486	-4.98002	-4.37744	-2.95616	-4.436	-4.4084	-4.7157	-2.3433	-4.96099	S	___1			-3.97835	-4.27107	-3.88325	-3.91977	-4.58227	-3.83593	P13807	Glycogen [starch] synthase			NA	NA	-
|P14859|S|385|___1	2.54208	2.41388	2.41849	2.28581	2.47313	2.50935	2.4758	2.43438	2.41885	1.1073	0.954144	0.648342	0.946125	0.821348	0.816932	0.954935	0.713932	S	___1			2.43456	2.44046	2.4489	1.00279	0.829808	0.732637	P14859	POU domain			NA	NA	-
|P14859|S|441|___2	-1.01811	-1.11399	-1.22963	-1.2089	-1.02418	-0.983702	-0.888062	-1.31649	-0.836245	-2.16567	-2.24067	-2.74895	-2.56903	-2.63492	-2.60125	-2.40209	-2.53579	S	___2			-1.03836	-1.15155	-1.01652	-2.37893	-2.47046	-2.6751	P14859	POU domain			NA	NA	-
|P14859|S|448|___1	2.15101	2.13098	2.09226	2.09987	2.05079	2.10129	2.39751	2.17772	2.35842	0.964918	0.696534	0.418148	0.579227	0.641113	0.393279	1.02161	0.565853	S	___1		+	2.21613	2.11983	2.18399	0.855252	0.6345	0.405714	P14859	POU domain			NA	NA	-
|P14859|S|448|___2	-1.01811	-1.11399	-1.22963	-1.2089	-1.02418	-0.983702	-0.888062	-1.31649	-0.836245	-2.16567	-2.24067	-2.74895	-2.56903	-2.63492	-2.60125	-2.40209	-2.53579	S	___2			-1.03836	-1.15155	-1.01652	-2.37893	-2.47046	-2.6751	P14859	POU domain			NA	NA	-
|P14859|T|270|___1	2.74846	2.75856	2.65524	2.7895	2.86703	2.95846	2.80958	2.88634	2.75185	1.3272	0.869409	0.836878	0.920677	0.877275	0.716607	0.893457	0.662598	T	___1			2.78251	2.83731	2.78852	1.04711	0.803094	0.776742	P14859	POU domain			NA	NA	-
|P14868|S|249|___1	0.0453663	-0.52248	-0.317229	-0.587386	-0.154547	-0.279058	-0.36657	-0.355954	-0.250854	-0.434267	-0.423246	-0.28183	-0.491072	-0.233803	-0.475553	-0.291222	-0.340233	S	___1			-0.302863	-0.344327	-0.28238	-0.40552	-0.332427	-0.378691	P14868	Aspartate--tRNA ligase			NA	NA	-
|P17152|S|13|___1	-0.571563	-1.30432	-0.711626	-1.09777	-0.803841	-1.15241	-1.13865	-1.32999	-1.83314	-0.840094	-1.28029	-0.603296	-0.894483	-1.26016	-0.265799	-1.16148	-0.624705	S	___1			-0.935992	-1.14605	-1.23239	-0.965353	-1.05505	-0.434547	P17152	Transmembrane protein 11			NA	NA	-
|P17152|S|14|___1	-1.19709	-1.16741	-0.521444	-0.408791	-0.520781	-1.1693	-0.987315	-1.21687	-0.694957	0.217699	-0.163398	0.41732	0.490696	0.0774097	0.62099	0.425596	0.644285	S	___1			-0.864397	-0.968353	-0.795235	0.377997	0.186099	0.519155	P17152	Transmembrane protein 11			NA	NA	-
|P17861|S|68|___1	0.000472069	0.224569	-0.10983	-0.0994396	-0.158226	-0.00477791	-0.0440331	0.0562143	-0.0218172	-0.259126	-0.218499	-0.439051	-0.554409	-0.530368	-0.752749	-0.607971	-0.753941	S	___1			-0.0476669	0.0408525	-0.045475	-0.473835	-0.500936	-0.5959	P17861	X-box-binding protein 1;X-box-binding protein 1			NA	NA	-
|P19174|S|1233|___1	-1.88513	-1.83048	-1.96511	-2.25025	-1.78536	-2.01758	-1.73423	-2.03931	-2.34228	-1.39059	-1.52008	-1.47215	-1.34928	-1.93392	-1.54382	-1.57201	-1.9586	S	___1			-1.95654	-1.88505	-2.10832	-1.43729	-1.8042	-1.50799	P19174	1-phosphatidylinositol 4			NA	NA	-
|P19174|S|1248|___1	0.414312	0.141167	0.96944	0.925919	1.03827	0.206861	0.184551	0.253596	0.353259	1.907	1.6463	2.20212	2.09391	1.56352	2.20287	1.79347	1.93599	S	___1		+	0.508261	0.477679	0.509853	1.93146	1.71527	2.2025	P19174	1-phosphatidylinositol 4			NA	NA	-
|P19388|T|111|___1	-0.915138	-0.947465	-1.29344	-1.06876	-1.18309	-1.07933	-1.01976	-1.00941	-0.860055	-0.768124	-0.572005	-1.06327	-0.939981	-1.19036	-0.90202	-1.25534	-1.13096	T	___1			-1.00122	-1.04665	-1.07761	-0.987814	-0.964443	-0.982647	P19388	DNA-directed RNA polymerases I			NA	NA	-
|P19525|S|456|___1	-1.55043	-1.55916	-1.48226	-1.36402	-1.4421	-0.976744	-1.4019	-1.31715	-1.36748	-1.51721	-1.4732	-1.79162	-1.32384	-1.62951	-1.88288	-1.44744	-1.24628	S	___1	+		-1.43878	-1.43947	-1.27549	-1.4295	-1.44966	-1.83725	P19525	Interferon-induced			NA	NA	-
|P19525|S|83|___1	-0.551612	-0.587461	-0.586551	-0.658545	-0.405719	-0.447434	-0.707294	-0.400197	-0.546329	-0.00850201	-0.193156	-0.0633707	-0.33614	-0.166545	-0.136847	-0.560184	-0.380054	S	___1			-0.639151	-0.464459	-0.526771	-0.301608	-0.246585	-0.100109	P19525	Interferon-induced			NA	NA	-
|P23246|S|33|___1	-0.899362	-0.958314	-0.775263	-0.809891	-0.800474	-0.80934	-0.972533	-0.835157	-0.656772	-0.812906	-0.781635	-0.486856	-0.714347	-0.928807	-0.875678	-0.68252	-0.738595	S	___1			-0.893929	-0.864649	-0.747125	-0.736591	-0.816346	-0.681267	P23246	Splicing factor			NA	NA	-
|P23246|S|496|___1	-0.0115404	0.166672	-0.104415	0.17491	0.0739326	0.129967	0.218393	0.658664	0.429162	0.48625	0.312306	0.772678	0.709356	0.620449	0.385367	0.370861	0.303932	S	___1			0.127254	0.299756	0.151571	0.522156	0.412229	0.579023	P23246	Splicing factor			NA	NA	-
|P23246|T|226|___1	0.0646362	0.149675	0.180713	-0.310238	0.056776	-0.144374	0.15353	0.0141993	-0.156919	-0.114586	-0.272271	0.0174427	-0.555468	-0.324424	-0.368731	-0.449792	-0.35119	T	___1			-0.0306905	0.0735502	-0.0401932	-0.373282	-0.315962	-0.175644	P23246	Splicing factor			NA	NA	-
|P23246|T|355|___1	0.247923	-0.343515	-0.243016	-0.390875	0.2162	0.0941086	-0.298996	-0.383088	-0.492677	0.221174	0.0241251	-0.0811195	-0.109487	-0.057703	-0.197938	-0.854639	-0.36093	T	___1			-0.147316	-0.170135	-0.213861	-0.24765	-0.131503	-0.139529	P23246	Splicing factor			NA	NA	-
|P23246|T|476|___1	1.00146	1.05875	1.60827	1.95302	1.10924	1.01553	0.971766	0.685166	0.947646	1.96038	1.68931	1.74113	2.12011	1.54378	1.40399	1.83349	1.67356	T	___1			1.30875	0.951051	1.19048	1.97133	1.63555	1.57256	P23246	Splicing factor			NA	NA	-
|P23246|T|687|___1	3.33963	3.20534	3.09193	2.89752	3.24123	3.08757	3.01398	2.99735	2.9304	2.8853	2.87315	3.24166	2.86076	2.99099	2.7224	2.58057	2.52345	T	___1			3.08371	3.14797	3.03663	2.77555	2.79586	2.98203	P23246	Splicing factor			NA	NA	-
|P25705|S|76|___1	-3.27948	-2.93043	-3.74127	-3.16905	-3.50382	-3.16091	-3.61321	-2.694	-2.92489	-3.84403	-3.45815	-3.28337	-3.44835	-3.34236	-2.32221	-3.95629	-3.12805	S	___1			-3.35392	-3.04275	-3.27569	-3.74956	-3.30952	-2.80279	P25705	ATP synthase subunit alpha			NA	NA	predicted
|P26639|S|70|___1	1.66282	1.81006	1.43336	1.98893	1.2779	1.65339	1.85558	1.89952	1.91551	0.860073	1.1279	0.861172	1.39285	1.11818	0.954415	1.34522	0.97126	S	___1			1.83578	1.66249	1.66742	1.19938	1.07245	0.907794	P26639	Threonine--tRNA ligase			NA	NA	-
|P26639|S|702|___1	-0.0422935	-0.0930176	-0.156396	-0.271849	-0.0379772	-0.0782509	-0.118431	-0.201646	-0.138801	-0.297814	-0.17133	-0.192744	-0.112534	-0.371491	-0.0981178	-0.506673	-0.389304	S	___1			-0.144191	-0.11088	-0.124482	-0.305674	-0.310709	-0.145431	P26639	Threonine--tRNA ligase			NA	NA	-
|P26639|S|8|___1	0.822124	0.87557	1.9973	0.222023	0.392462	1.71811	1.32002	2.01966	0.127208	1.8905	1.26594	1.15351	-0.2483	0.0700855	1.00347	1.17961	1.54353	S	___1			0.788057	1.0959	1.28087	0.940606	0.959851	1.07849	P26639	Threonine--tRNA ligase			NA	NA	-
|P27694|S|384|___1	3.05473	2.96726	3.18104	3.33251	3.21294	2.89109	3.13311	2.98836	3.20017	2.33514	2.19707	2.24662	2.34189	2.19447	2.34451	2.70851	2.30663	S	___1			3.17345	3.05618	3.09077	2.46185	2.23272	2.29556	P27694	Replication protein A 70 kDa DNA-binding subunit;Replication protein A 70 kDa DNA-binding subunit			NA	NA	-
|P27694|T|191|___1	0.793341	0.598728	0.511096	0.661476	0.577717	0.904297	0.522923	0.676484	0.489299	-0.429138	-0.069663	-0.461645	-0.41868	-0.494742	-0.467117	-0.424099	-0.489719	T	___1	+		0.659246	0.617643	0.634897	-0.423972	-0.351375	-0.464381	P27694	Replication protein A 70 kDa DNA-binding subunit;Replication protein A 70 kDa DNA-binding subunit			NA	NA	-
|P29558|S|112|___1	0.878757	0.752651	0.586402	0.593151	0.506302	0.800663	0.462914	0.886127	0.785274	-0.3585	-0.0130548	0.108696	0.132332	0.122862	-0.0630379	0.0746422	0.243744	S	___1			0.644941	0.715027	0.724113	-0.0505088	0.11785	0.0228291	P29558	RNA-binding motif			NA	NA	-
|P31943|S|104|___1	3.50769	3.58669	3.35451	3.37368	3.59585	3.61789	3.54243	3.57079	3.49986	3.17756	3.27736	3.25415	3.19413	3.26533	3.43869	3.358	3.29414	S	___1			3.4746	3.58445	3.49076	3.24323	3.27894	3.34642	P31943	Heterogeneous nuclear ribonucleoprotein H;Heterogeneous nuclear ribonucleoprotein H			NA	NA	-
|P31949|S|6|___1	1.31544	1.07617	1.92239	2.19469	1.73425	1.15775	1.40123	1.48009	1.44727	1.83048	1.38373	2.1306	2.18553	1.76421	2.33578	2.20856	2.1603	S	___1			1.63712	1.43017	1.50913	2.07486	1.76941	2.23319	P31949	Protein S100-A11;Protein S100-A11			NA	NA	-
|P33316|S|248|___1	2.44637	2.27285	2.862	3.02693	2.98985	2.43278	2.66951	2.49139	2.79789	4.10231	3.78625	4.31345	4.16426	3.97181	4.09186	4.31071	4.00346	S	___1			2.71427	2.5847	2.69756	4.19243	3.92051	4.20266	P33316	Deoxyuridine 5'-triphosphate nucleotidohydrolase			NA	NA	-
|P38159|S|165|___1	-4.05627	-3.47217	-2.94516	-2.75276	-3.56495	-3.90309	-3.1191	-3.09762	-2.71775	-2.30163	-2.87716	-2.94368	-2.84555	-3.4877	-3.23048	-2.3358	-2.8937	S	___1			-3.30938	-3.37825	-3.18867	-2.49433	-3.08619	-3.08708	P38159	RNA-binding motif protein			NA	NA	-
|P38159|S|189|___1	-1.31497	-1.18442	-0.509103	-0.134529	-0.549322	-1.42069	-0.4888	-0.787059	-0.319919	-0.33558	-0.206412	-0.948913	-0.168114	-0.464956	-1.17229	-0.0963535	-0.485653	S	___1	+	+	-0.6461	-0.840267	-0.749903	-0.200016	-0.385674	-1.0606	P38159	RNA-binding motif protein			+	NA	-
|P38159|S|208|___1	5.0742	5.1694	4.97565	4.98884	4.87982	4.97647	5.12805	5.04316	5.09726	4.70684	4.78195	4.672	4.85778	4.77452	4.65336	4.9156	4.85567	S	___1		+	5.06369	5.03079	5.01646	4.82674	4.80405	4.66268	P38159	RNA-binding motif protein			NA	NA	-
|P38159|S|249|___1	-0.625716	-0.541698	-0.397254	-0.699948	-0.666399	-0.699829	-0.671893	-0.743468	-0.628039	-1.18014	-0.874663	-0.760736	-0.659648	-0.708626	-1.16442	-1.10299	-1.02098	S	___1			-0.665853	-0.650522	-0.575041	-0.980927	-0.868089	-0.962578	P38159	RNA-binding motif protein			NA	NA	-
|P38159|S|261|___1	-1.95858	-2.29978	-1.83772	-1.75206	-1.54218	-2.03883	-1.96801	-1.86672	-1.79969	-1.31651	-1.46875	-1.4304	-1.46423	-1.40065	-1.77378	-1.86984	-2.01279	S	___1			-1.89288	-1.90289	-1.89208	-1.5502	-1.62739	-1.60209	P38159	RNA-binding motif protein			NA	NA	-
|P38159|S|277|___1	0.0128756	-0.0367565	0.120299	-0.188276	-0.140121	-0.0401497	-0.149698	-0.154775	-0.221255	-0.259039	-0.1918	-0.698754	-0.381668	-0.316691	-0.776635	-0.531446	-0.374063	S	___1	+	+	-0.108366	-0.110551	-0.0470352	-0.390718	-0.294185	-0.737695	P38159	RNA-binding motif protein			NA	NA	-
|P38159|S|284|___1	-2.28145	-2.51537	-2.70759	-3.08276	-2.74172	-3.03502	-2.67822	-2.51395	-2.90584	-3.64752	-3.7479	-3.34599	-3.84088	-2.70649	-3.54029	-3.74356	-3.47326	S	___1			-2.68081	-2.59034	-2.88282	-3.74399	-3.30921	-3.44314	P38159	RNA-binding motif protein			NA	NA	-
|P38159|S|316|___1	0.311508	0.0342407	-0.0244398	0.0151424	0.0208168	0.126869	0.0716934	0.0968924	-0.0499811	0.359064	0.318152	0.378164	0.535711	0.483549	0.454211	0.25914	0.439365	S	___1			0.132781	0.05065	0.0174828	0.384638	0.413689	0.416188	P38159	RNA-binding motif protein			NA	NA	-
|P38159|S|323|___1	-4.05927	-3.68444	-2.93172	-3.15775	-3.10622	-3.44902	-3.06962	-3.44436	-3.46231	-2.97177	-3.54815	-2.87332	-3.51447	-3.79823	-3.45658	-2.61008	-2.70632	S	___1			-3.42888	-3.41167	-3.28102	-3.03211	-3.3509	-3.16495	P38159	RNA-binding motif protein			NA	NA	-
|P38159|S|326|___1	-2.37952	-1.70667	-1.33452	-1.46292	-0.999661	-1.52253	-2.11698	-1.69486	-1.57247	-1.54939	-2.22019	-1.46737	-1.93073	-1.68388	-2.66291	-1.7884	-1.53568	S	___1			-1.98647	-1.46707	-1.47651	-1.75617	-1.81325	-2.06514	P38159	RNA-binding motif protein			NA	NA	-
|P38159|S|336|___1	1.22422	1.31039	1.3675	0.941751	1.49499	1.33366	1.10095	1.07375	0.8387	0.824272	0.842975	0.911383	0.469643	0.450146	0.496282	0.0266037	0.421064	S	___1			1.08897	1.29304	1.17996	0.440173	0.571395	0.703832	P38159	RNA-binding motif protein			NA	NA	-
|P38159|S|337|___1	0.957197	0.743055	1.43562	1.16195	1.61148	0.962629	0.893473	0.846147	1.09945	1.26678	0.977275	1.20577	0.997671	1.00265	0.898459	1.02702	0.819719	S	___1			1.00421	1.06689	1.1659	1.09716	0.933214	1.05211	P38159	RNA-binding motif protein			NA	NA	-
|P38159|S|352|___1	1.90091	1.28334	1.32634	1.01444	1.06248	0.997974	1.41275	1.11224	0.966916	0.584446	0.820174	0.700819	0.660816	0.834341	0.690314	0.744684	0.916628	S	___1		+	1.4427	1.15269	1.09708	0.663315	0.857048	0.695567	P38159	RNA-binding motif protein			NA	NA	-
|P38159|S|58|___1	1.35246	1.57734	1.24862	1.59725	1.32132	1.63338	1.5911	1.81284	1.89205	0.702692	1.03829	0.636288	1.09882	0.836088	0.740352	1.22552	1.02571	S	___1			1.5136	1.5705	1.59135	1.00901	0.966696	0.68832	P38159	RNA-binding motif protein			NA	NA	-
|P38159|S|88|___1	2.39546	2.32966	2.27114	2.00738	2.39266	2.42123	2.15168	2.25406	2.0231	1.88861	1.96869	2.02053	1.79166	1.98868	2.00748	1.52293	1.94844	S	___1			2.18484	2.32546	2.23849	1.7344	1.96861	2.01401	P38159	RNA-binding motif protein			NA	NA	-
|P38919|S|12|___1	-0.515409	-0.908319	-0.63994	-0.622279	-0.25112	-0.714847	-0.474051	-0.783071	-0.538745	0.348299	-0.380584	-0.0900145	-0.267332	-0.120237	0.0724983	-0.43177	-0.574248	S	___1			-0.537246	-0.647503	-0.631177	-0.116934	-0.358356	-0.00875807	P38919	Eukaryotic initiation factor 4A-III;Eukaryotic initiation factor 4A-III			NA	NA	-
|P38919|T|163|___1	5.06206	5.11403	4.94397	5.01838	4.81842	5.08193	5.29436	5.1009	5.26523	4.41556	4.45925	4.25313	4.43358	4.44212	4.30614	4.70827	4.4038	T	___1		+	5.12493	5.01111	5.09704	4.51914	4.43506	4.27964	P38919	Eukaryotic initiation factor 4A-III;Eukaryotic initiation factor 4A-III			NA	NA	-
|P42166|S|351|___1	5.35797	5.29177	5.09661	5.07466	5.41601	5.30523	5.32124	5.32222	5.21701	4.98485	4.92471	5.13035	5.09479	5.05241	5.03534	4.95269	4.90185	S	___1			5.25129	5.34333	5.20628	5.01078	4.95966	5.08285	P42166	Lamina-associated polypeptide 2			NA	NA	-
|P42166|S|370|___1	-0.481851	-0.210434	-0.318734	-0.342415	-0.683787	-0.189318	-0.717946	-0.188649	-0.340096	-0.842134	-0.494159	-0.549317	-0.53399	-0.693024	-0.560977	-0.653746	-0.407389	S	___1			-0.514071	-0.360957	-0.282716	-0.676623	-0.531524	-0.555147	P42166	Lamina-associated polypeptide 2			NA	NA	-
|P42166|S|424|___1	2.64574	2.63745	2.55999	2.51733	2.49889	2.74194	2.48195	2.68373	2.52779	2.33216	2.36565	2.34396	2.28746	2.2117	2.41053	2.22144	2.35981	S	___1			2.54834	2.60669	2.60991	2.28035	2.31239	2.37725	P42166	Lamina-associated polypeptide 2			NA	NA	-
|P42166|S|433|___1	0.688103	0.618553	0.704392	0.682884	0.744701	0.629761	0.855902	0.651711	0.71568	0.300032	0.458346	0.412104	0.260172	0.364431	-0.153594	0.261471	0.344215	S	___1			0.742296	0.671655	0.683278	0.273891	0.388998	0.129255	P42166	Lamina-associated polypeptide 2			NA	NA	-
|P42166|T|671|___1	3.87917	3.91858	3.77064	3.87802	3.62057	3.93462	3.99621	3.85847	4.16661	3.29861	3.70519	3.19826	3.31512	3.20311	2.74806	3.54393	2.85165	T	___1			3.9178	3.79921	3.95729	3.38589	3.25332	2.97316	P42166	Lamina-associated polypeptide 2			NA	NA	-
|P42167|S|306|___1	-2.13328	-2.10771	-1.98999	-2.17923	-2.00652	-2.13783	-2.15127	-1.95158	-2.03704	-2.34724	-2.22672	-2.24103	-2.56378	-2.64515	-2.08012	-2.2664	-2.96761	S	___1			-2.15459	-2.02194	-2.05495	-2.39248	-2.61316	-2.16057	P42167	Lamina-associated polypeptide 2			NA	NA	-
|P42167|S|378|___1	2.77242	2.99237	2.58654	2.84508	2.43781	2.55201	2.98041	2.76845	2.96157	1.24681	1.43007	1.05708	1.43123	1.4328	1.03567	1.82595	1.4781	S	___1		+	2.86597	2.73287	2.70004	1.50133	1.44699	1.04638	P42167	Lamina-associated polypeptide 2			NA	NA	-
|P42167|S|378|___2	0.868322	0.636095	0.537663	0.01264	0.868513	0.80938	-0.0959988	0.47013	0.0156794	-1.08639	-1.16959	-0.630813	-1.39995	-1.07286	-1.29919	-2.15265	-1.3754	S	___2			0.261655	0.658246	0.454241	-1.54633	-1.20595	-0.965	P42167	Lamina-associated polypeptide 2			NA	NA	-
|P42167|S|385|___1	4.6461	4.67157	4.47418	4.41729	4.66344	4.68751	4.55805	4.6622	4.38095	4.04786	4.15419	4.30974	4.18399	4.12327	4.28606	3.91462	4.09161	S	___1		+	4.54048	4.66573	4.51421	4.04882	4.12302	4.2979	P42167	Lamina-associated polypeptide 2			NA	NA	-
|P42167|S|385|___2	0.868322	0.636095	0.537663	0.01264	0.868513	0.80938	-0.0959988	0.47013	0.0156794	-1.08639	-1.16959	-0.630813	-1.39995	-1.07286	-1.29919	-2.15265	-1.3754	S	___2			0.261655	0.658246	0.454241	-1.54633	-1.20595	-0.965	P42167	Lamina-associated polypeptide 2			NA	NA	-
|P42167|S|387|___1	2.79444	2.68543	2.66972	2.41379	2.75941	2.56723	2.77826	2.59209	2.66534	2.21998	2.2486	2.25089	2.13434	2.29738	2.02089	2.21632	2.1813	S	___1			2.66216	2.67898	2.6341	2.19021	2.24243	2.13589	P42167	Lamina-associated polypeptide 2			NA	NA	-
|P42167|S|66|___1	-3.41037	-3.2697	-3.56898	-3.71635	-3.148	-3.26824	-4.02899	-2.84988	-3.47198	-3.07871	-3.29839	-3.02354	-2.60855	-2.39016	-2.58606	-3.57779	-2.33046	S	___1			-3.71857	-3.08919	-3.4364	-3.08835	-2.673	-2.8048	P42167	Lamina-associated polypeptide 2			NA	NA	-
|P42167|S|66|___2	-0.791245	-0.956624	-1.17094	-0.971908	-0.971325	-1.00747	-1.20498	-0.93146	-1.02842	-2.14453	-1.78952	-1.58308	-1.38734	-1.65546	-1.49234	-1.5902	-1.15629	S	___2			-0.989376	-0.953136	-1.06895	-1.70735	-1.53376	-1.53771	P42167	Lamina-associated polypeptide 2			NA	NA	-
|P42167|S|66|___3	-0.0656672	-0.0638084	-0.00984287	-0.232962	-0.236958	0.024025	-0.279884	-0.291945	-0.232631	-1.2879	-1.0182	-0.82873	-0.864703	-0.826003	-0.827154	-0.642825	-0.166954	S	___3			-0.192838	-0.19757	-0.0728162	-0.931811	-0.670387	-0.827942	P42167	Lamina-associated polypeptide 2			NA	NA	-
|P42167|S|67|___1	-2.69583	-2.93883	-2.82682	-3.13439	-3.3294	-3.60942	-3.46823	-3.07333	-3.33765	-3.06864	-2.41835	-1.93608	-2.41601	-2.5986	-2.21499	-2.65336	-2.77048	S	___1			-3.09948	-3.11385	-3.25796	-2.71267	-2.59581	-2.07553	P42167	Lamina-associated polypeptide 2			NA	NA	-
|P42167|S|67|___2	-0.791245	-0.956624	-1.17094	-0.971908	-0.971325	-1.00747	-1.20498	-0.93146	-1.02842	-2.14453	-1.78952	-1.58308	-1.38734	-1.65546	-1.49234	-1.5902	-1.15629	S	___2			-0.989376	-0.953136	-1.06895	-1.70735	-1.53376	-1.53771	P42167	Lamina-associated polypeptide 2			NA	NA	-
|P42167|S|67|___3	-0.0656672	-0.0638084	-0.00984287	-0.232962	-0.236958	0.024025	-0.279884	-0.291945	-0.232631	-1.2879	-1.0182	-0.82873	-0.864703	-0.826003	-0.827154	-0.642825	-0.166954	S	___3			-0.192838	-0.19757	-0.0728162	-0.931811	-0.670387	-0.827942	P42167	Lamina-associated polypeptide 2			NA	NA	-
|P42167|T|137|___1	1.76754	1.63623	1.69829	1.58625	1.63354	1.67615	1.62186	1.46311	1.40303	1.15332	1.24235	1.33974	0.976164	0.886971	1.013	0.792429	0.876905	T	___1			1.65855	1.57763	1.59249	0.973972	1.00207	1.17637	P42167	Lamina-associated polypeptide 2			NA	NA	-
|P42167|T|208|___2	2.57933	2.78929	2.70493	2.74459	2.77449	2.74502	2.70975	2.79823	2.57057	2.19449	2.31466	2.64097	2.49435	2.37068	2.45641	2.18382	2.14004	T	___2			2.67789	2.78734	2.6735	2.29089	2.27512	2.54869	P42167	Lamina-associated polypeptide 2			NA	NA	-
|P42167|T|211|___2	2.57933	2.78929	2.70493	2.74459	2.77449	2.74502	2.70975	2.79823	2.57057	2.19449	2.31466	2.64097	2.49435	2.37068	2.45641	2.18382	2.14004	T	___2			2.67789	2.78734	2.6735	2.29089	2.27512	2.54869	P42167	Lamina-associated polypeptide 2			NA	NA	-
|P42167|T|335|___1	-0.734531	-0.17177	0.434093	0.554781	0.404028	0.0234928	-0.138075	-0.00623035	-0.282886	0.0897436	0.308694	0.54538	0.927731	-0.102775	0.586009	0.28742	0.167948	T	___1			-0.105942	0.0753425	0.0582333	0.434965	0.124622	0.565694	P42167	Lamina-associated polypeptide 2			NA	NA	-
|P42167|T|355|___1	-0.615549	-0.506023	-0.133842	-0.273754	-0.454877	0.497194	0.517094	0.0302763	1.24317	0.895527	0.514899	0.94706	0.651407	1.60851	1.00319	1.28398	0.685169	T	___1			-0.12407	-0.310208	0.535506	0.943639	0.936192	0.975126	P42167	Lamina-associated polypeptide 2			NA	NA	-
|P42167|T|355|___2	-0.0349236	0.441389	0.603377	0.254353	0.0573444	1.17614	1.02054	0.629138	1.14199	-0.263859	-0.400153	0.418114	-0.160268	0.690098	0.146153	0.133381	-0.101738	T	___2			0.413322	0.375957	0.973833	-0.0969152	0.0627356	0.282134	P42167	Lamina-associated polypeptide 2			NA	NA	-
|P42167|T|74|___3	-0.0656672	-0.0638084	-0.00984287	-0.232962	-0.236958	0.024025	-0.279884	-0.291945	-0.232631	-1.2879	-1.0182	-0.82873	-0.864703	-0.826003	-0.827154	-0.642825	-0.166954	T	___3			-0.192838	-0.19757	-0.0728162	-0.931811	-0.670387	-0.827942	P42167	Lamina-associated polypeptide 2			NA	NA	-
|P42704|S|54|___1	-1.42222	-1.74096	-1.57621	-2.23669	-1.73167	-2.50525	-1.88051	-2.05566	-2.17456	-2.22297	-2.08209	-2.41828	-1.9279	-1.90313	-2.52242	-2.30056	-2.00012	S	___1		+	-1.84647	-1.84277	-2.08534	-2.15048	-1.99511	-2.47035	P42704	Leucine-rich PPR motif-containing protein			NA	NA	-
|P46019|S|729|___1	-1.33611	-1.22471	-1.57482	-1.03622	-1.43141	-1.14309	-1.09102	-0.991883	-0.980392	-1.21384	-1.30136	-1.26032	-1.01307	-1.00457	-1.65501	-1.3286	-1.48331	S	___1			-1.15445	-1.216	-1.23277	-1.18517	-1.26308	-1.45767	P46019	Phosphorylase b kinase regulatory subunit alpha			NA	NA	-
|P46019|S|735|___1	1.13189	1.18892	1.09339	1.23507	1.2044	1.25985	1.16816	1.26509	1.307	1.21232	1.30991	1.26485	1.45125	1.25304	1.18184	1.50376	1.22221	S	___1			1.17837	1.21947	1.22008	1.38911	1.26172	1.22334	P46019	Phosphorylase b kinase regulatory subunit alpha			NA	NA	-
|P46020|S|735|___1	0.214544	0.26025	0.273259	0.262691	0.516993	0.570812	0.145996	0.309937	0.442412	0.331343	0.38486	0.250265	0.19746	0.244635	0.411401	0.191822	0.268402	S	___1			0.207744	0.362393	0.428828	0.240208	0.299299	0.330833	P46020	Phosphorylase b kinase regulatory subunit alpha			NA	NA	-
|P46782|S|142|___1	3.67576	3.49532	3.33174	3.27883	3.32357	3.35525	3.32409	3.25217	3.15079	3.18189	3.08297	3.02371	2.99421	3.05331	2.97834	2.81553	2.95649	S	___1			3.42623	3.35702	3.27926	2.99721	3.03092	3.00103	P46782	40S ribosomal protein S5;40S ribosomal protein S5			NA	NA	-
|P47974|T|38|___1	-0.130102	-0.329023	-0.136712	-0.748403	-0.232952	-0.327923	-0.555758	-0.286138	-0.702495	-0.167109	-0.285857	-0.183639	-0.371295	-0.468315	-0.824594	-0.579109	-0.675808	T	___1			-0.478087	-0.282704	-0.389043	-0.372505	-0.47666	-0.504116	P47974	Zinc finger protein 36			NA	NA	-
|P49406|S|77|___1	-2.75601	-3.00517	-3.61555	-3.08741	-3.01999	-2.51255	-4.06798	-2.54045	-2.23215	-4.12696	-3.03984	-3.60824	-3.36388	-3.33473	-4.08101	-3.56665	-3.3663	S	___1			-3.3038	-2.8552	-2.78675	-3.68583	-3.24696	-3.84463	P49406	39S ribosomal protein L19			NA	NA	-
|P49590|S|67|___1	2.70248	2.46472	2.32795	2.28105	2.21144	2.35556	2.43744	2.39651	2.4056	2.26204	2.35868	2.34948	2.36049	2.41167	2.39482	2.35016	2.5544	S	___1			2.47366	2.35756	2.36304	2.32423	2.44159	2.37215	P49590	Probable histidine--tRNA ligase			NA	NA	-
|P49753|S|47|___1	-0.472208	-0.476675	-0.411727	-0.740235	-0.171804	-0.141939	-0.466206	-0.339555	-0.390672	-1.08798	-1.08331	-1.19096	-1.32901	-1.2061	-1.34024	-1.19966	-1.28531	S	___1			-0.55955	-0.329345	-0.314779	-1.20555	-1.19157	-1.2656	P49753	Acyl-coenzyme A thioesterase 2			NA	NA	-
|P52597|S|63|___1	-1.17214	-1.48823	-1.54812	-1.3707	-1.52122	-1.58512	-1.6355	-1.26586	-1.35003	-1.28714	-1.43074	-1.11726	-1.08726	-1.25232	-1.15957	-1.41732	-1.33561	S	___1			-1.39278	-1.4251	-1.49442	-1.26391	-1.33955	-1.13842	P52597	Heterogeneous nuclear ribonucleoprotein F;Heterogeneous nuclear ribonucleoprotein F			NA	NA	-
|P52597|T|215|___1	-1.93991	-2.1177	-1.56178	-1.96778	-1.82616	-2.1554	-2.12796	-2.15824	-1.87942	-2.91438	-2.48601	-2.64396	-2.95761	-3.27021	-3.14962	-2.73491	-3.19209	T	___1			-2.01188	-2.03403	-1.86553	-2.86897	-2.98277	-2.89679	P52597	Heterogeneous nuclear ribonucleoprotein F;Heterogeneous nuclear ribonucleoprotein F			NA	NA	-
|P55809|S|170|___1	0.0689754	-0.0811558	-0.136113	-0.325884	0.151402	0.18302	-0.442665	-0.0058527	-0.162076	0.23105	-0.050189	0.213316	0.248486	0.299501	0.355536	0.0223045	0.229322	S	___1			-0.233191	0.0214643	-0.0383898	0.16728	0.159545	0.284426	P55809	Succinyl-CoA:3-ketoacid coenzyme A transferase 1			NA	NA	-
|P56181|S|105|___1	-0.992239	-1.06899	-0.129041	-0.0224266	0.031147	-0.64892	-0.877167	-0.305663	-0.402398	0.152559	-0.299762	-0.131116	-0.247786	0.0515404	0.351165	-0.0695152	0.0443325	S	___1			-0.630611	-0.447835	-0.393453	-0.0549138	-0.067963	0.110024	P56181	NADH dehydrogenase [ubiquinone] flavoprotein 3			NA	NA	-
|P56192|S|209|___1	-2.37695	-2.6601	-1.62109	-1.36286	-1.82322	-2.89484	-2.09514	-2.23634	-2.10436	-1.64061	-2.24203	-1.49839	-1.46936	-2.04211	-1.33036	-1.49135	-1.75529	S	___1			-1.94498	-2.23989	-2.20676	-1.53377	-2.01314	-1.41437	P56192	Methionine--tRNA ligase			NA	NA	-
|P60709|T|203|___1	-0.707136	-0.902389	-0.874218	-1.10672	-0.663043	-0.823172	-1.09631	-0.820888	-1.01805	-1.2715	-1.54724	-1.10636	-1.35143	-1.36404	-0.911918	-1.57328	-1.27793	T	___1			-0.970053	-0.79544	-0.905146	-1.39873	-1.3964	-1.00914	P60709	Actin			NA	NA	-
|P61604|Y|76|___1	-0.0651026	-0.196918	-0.403563	-0.381643	-0.406661	-0.392584	-0.139915	-0.325709	-0.187938	0.0583601	0.198152	0.0869617	0.267548	0.360195	0.416093	0.283375	0.368361	Y	___1			-0.195554	-0.309763	-0.328028	0.203094	0.308902	0.251527	P61604	10 kDa heat shock protein			NA	NA	-
|P62877|T|9|___1	1.76046	1.61376	1.54958	1.57269	1.69687	1.79698	1.55702	1.67624	1.52706	0.93799	1.18103	1.30651	0.98753	0.929482	0.979432	1.17584	1.11541	T	___1			1.63006	1.66229	1.62454	1.03379	1.07531	1.14297	P62877	E3 ubiquitin-protein ligase RBX1;E3 ubiquitin-protein ligase RBX1			NA	NA	interactor of validated
|P62937|S|40|___1	0.629232	-0.11137	0.341823	0.216356	0.279371	0.576601	0.269506	0.427394	0.161183	0.061451	0.0772161	0.0392799	-0.100694	-0.0936785	-0.0796194	-0.268003	0.153372	S	___1			0.371698	0.198465	0.359869	-0.102415	0.0456365	-0.0201697	P62937	Peptidyl-prolyl cis-trans isomerase A;Peptidyl-prolyl cis-trans isomerase A			NA	NA	-
|P63104|S|45|___1	0.148401	0.227009	0.046216	-0.0708504	-0.0884418	0.211143	0.149637	0.193599	-0.0092535	-0.114402	-0.0958109	0.0337791	-0.21699	-0.0119858	-0.0237551	-0.172295	-0.374669	S	___1	+		0.0757294	0.110722	0.082702	-0.167895	-0.160822	0.00501203	P63104	14-3-3 protein theta;14-3-3 protein beta/alpha;14-3-3 protein beta/alpha			NA	NA	-
|P63244|T|316|___1	-1.47715	-1.5986	-2.32612	-2.78024	-2.00802	-2.16059	-2.47233	-2.05008	-1.96729	-3.02627	-2.67355	-2.52559	-2.93961	-2.58445	-3.61623	-3.48389	-3.54621	T	___1			-2.24324	-1.88557	-2.15133	-3.14992	-2.93474	-3.07091	P63244	Guanine nucleotide-binding protein subunit beta-2-like 1;Guanine nucleotide-binding protein subunit beta-2-like 1			NA	NA	-
|Q01082|S|1447|___1	1.23812	1.50834	1.08818	1.15366	0.671621	1.15335	1.42745	1.33582	1.33211	1.68003	1.69612	1.71014	1.67849	1.81025	1.53354	2.00299	1.40501	S	___1			1.27308	1.17192	1.19121	1.78717	1.63713	1.62184	Q01082	Spectrin beta chain			NA	NA	predicted
|Q01082|S|2102|___1	-0.537799	-0.950108	0.21787	0.260544	-0.0573387	-0.659548	-0.69838	-0.571189	-0.576367	0.60177	-0.105538	0.898714	0.760456	0.315651	0.824735	0.76552	0.700701	S	___1			-0.325212	-0.526212	-0.339348	0.709249	0.303604	0.861724	Q01082	Spectrin beta chain			NA	NA	predicted
|Q01082|S|2138|___1	1.14405	1.28164	1.05473	1.2337	1.09836	1.23513	1.34413	1.24366	1.53191	0.867392	1.36111	0.95516	1.18259	0.938181	0.738587	1.51726	1.09742	S	___1			1.24063	1.20789	1.27392	1.18908	1.13224	0.846874	Q01082	Spectrin beta chain			NA	NA	predicted
|Q01082|S|2165|___2	1.34398	1.00555	0.838284	0.584486	1.23451	0.855406	0.581499	0.892797	0.449903	0.699295	0.464047	0.777388	0.446527	0.782499	0.882241	-0.343597	0.373463	S	___2			0.836655	1.04429	0.714531	0.267408	0.540003	0.829814	Q01082	Spectrin beta chain			NA	NA	predicted
|Q01082|S|2169|___1	-1.2415	-1.27918	-1.71801	-2.1503	-2.02267	-2.00257	-1.53176	-2.03104	-2.0711	-2.1329	-2.592	-1.76242	-2.42638	-2.30669	-1.78207	-2.46548	-2.54485	S	___1	+	+	-1.64119	-1.77763	-1.93056	-2.34159	-2.48118	-1.77224	Q01082	Spectrin beta chain			NA	NA	predicted
|Q01082|S|2169|___2	1.34398	1.00555	0.838284	0.584486	1.23451	0.855406	0.581499	0.892797	0.449903	0.699295	0.464047	0.777388	0.446527	0.782499	0.882241	-0.343597	0.373463	S	___2			0.836655	1.04429	0.714531	0.267408	0.540003	0.829814	Q01082	Spectrin beta chain			NA	NA	predicted
|Q01082|S|2341|___1	1.75913	1.77282	1.6378	1.71847	1.70971	1.86715	1.58005	1.69819	1.68907	1.57469	1.74205	1.43438	1.57433	1.56549	1.60396	1.42076	1.51364	S	___1			1.68589	1.72691	1.73134	1.52326	1.60706	1.51917	Q01082	Spectrin beta chain			NA	NA	predicted
|Q01082|S|825|___1	-1.24298	-0.915267	-0.993282	-1.25689	-1.17163	-1.08625	-1.00101	-0.933878	-1.00279	-0.81414	-1.08859	-0.823708	-0.774933	-0.622204	-0.490621	-0.937344	-0.794686	S	___1			-1.16696	-1.00693	-1.02744	-0.842139	-0.835159	-0.657164	Q01082	Spectrin beta chain			NA	NA	predicted
|Q01581|S|495|___1	1.58721	1.49088	1.4618	1.37756	1.56792	1.64451	1.61572	1.57016	1.56986	0.59428	0.441251	0.296022	0.115683	0.555914	0.190264	0.347418	0.439077	S	___1		+	1.52683	1.54299	1.55872	0.35246	0.478747	0.243143	Q01581	Hydroxymethylglutaryl-CoA synthase			NA	NA	-
|Q01581|S|495|___2	0.844469	0.717093	0.747499	0.575552	0.974455	0.797668	0.976534	0.829875	0.78626	-0.750862	-1.12357	-0.830326	-1.17661	-0.83665	-1.03781	-0.648069	-1.01837	S	___2			0.798852	0.840474	0.777142	-0.858513	-0.992864	-0.934066	Q01581	Hydroxymethylglutaryl-CoA synthase			NA	NA	-
|Q01581|S|516|___1	0.584272	0.491444	0.294995	0.461927	0.426256	0.572565	0.615198	0.471936	0.478917	-1.04882	-0.924146	-0.680368	-1.16622	-1.01192	-0.688787	-0.775715	-0.737686	S	___1			0.553799	0.463212	0.448826	-0.996918	-0.891252	-0.684577	Q01581	Hydroxymethylglutaryl-CoA synthase			NA	NA	-
|Q01581|T|476|___2	0.844469	0.717093	0.747499	0.575552	0.974455	0.797668	0.976534	0.829875	0.78626	-0.750862	-1.12357	-0.830326	-1.17661	-0.83665	-1.03781	-0.648069	-1.01837	T	___2			0.798852	0.840474	0.777142	-0.858513	-0.992864	-0.934066	Q01581	Hydroxymethylglutaryl-CoA synthase			NA	NA	-
|Q01813|S|386|___1	4.25494	4.32364	4.00247	4.13817	3.96075	4.10022	4.31376	4.21952	4.40979	3.31516	3.49159	3.31519	3.43327	3.5451	3.23176	3.74667	3.06164	S	___1			4.23563	4.16797	4.17083	3.49836	3.36611	3.27347	Q01813	ATP-dependent 6-phosphofructokinase			NA	NA	-
|Q01813|S|783|___1	0.691309	0.621153	0.398517	0.526911	0.582815	0.718899	0.32452	0.811637	0.896276	-0.0330486	0.079917	-0.210596	-0.149836	0.0532436	-0.0999031	0.0593014	0.137552	S	___1		+	0.514247	0.671868	0.67123	-0.0411943	0.0902376	-0.15525	Q01813	ATP-dependent 6-phosphofructokinase			NA	NA	-
|Q02790|S|453|___1	0.461956	0.723412	0.534925	0.182728	0.570095	0.576601	0.189363	0.641421	0.416083	0.232742	0.0992899	0.521255	0.221609	0.277796	0.325364	0.00197029	0.155767	S	___1			0.278016	0.644976	0.509203	0.152107	0.177618	0.42331	Q02790	Peptidyl-prolyl cis-trans isomerase FKBP4;Peptidyl-prolyl cis-trans isomerase FKBP4			NA	NA	-
|Q07352|S|334|___1	-1.47458	-2.47319	-2.11972	-1.85953	-1.85179	-1.94157	-2.3735	-1.88238	-2.49579	-0.743585	-0.368871	-0.377529	-0.584972	-0.313486	-0.769371	-1.22487	-0.801624	S	___1			-1.90254	-2.06912	-2.18569	-0.851141	-0.49466	-0.57345	Q07352	Zinc finger protein 36			NA	NA	-
|Q07352|T|43|___1	0.902414	0.927626	0.930566	0.69038	0.807306	0.850079	0.904757	0.607951	0.546403	0.775442	0.660539	0.770248	0.42635	0.664371	0.167759	0.0395947	0.300997	T	___1			0.832517	0.780961	0.775682	0.413795	0.541969	0.469004	Q07352	Zinc finger protein 36			NA	NA	-
|Q07666|S|18|___1	-2.49282	-2.04105	-2.24578	-1.75211	-2.71634	-2.63243	-1.35274	-1.77497	-1.65749	-3.32605	-2.38518	-3.4918	-2.64815	-2.73525	-3.25343	-2.46566	-3.31796	S	___1			-1.86589	-2.17745	-2.17857	-2.81328	-2.8128	-3.37261	Q07666	KH domain-containing			NA	NA	-
|Q07666|S|20|___1	0.590933	0.393885	0.633973	0.898645	0.702965	0.29528	0.726522	0.562188	0.722119	-0.169995	0.00160694	0.153261	0.222139	-0.330942	0.101429	-0.231237	-0.565869	S	___1			0.7387	0.553013	0.550458	-0.0596978	-0.298402	0.127345	Q07666	KH domain-containing			NA	NA	-
|Q07666|T|317|___1	0.991426	0.919733	1.07167	0.714802	0.981762	0.958715	0.82922	0.74676	0.482947	-0.345302	-0.795156	-0.579286	-0.748918	-0.78644	-1.02051	-1.37273	-0.973731	T	___1			0.845149	0.882752	0.837778	-0.822315	-0.851776	-0.799898	Q07666	KH domain-containing			NA	NA	-
|Q07666|T|33|___1	4.01143	3.7445	3.85205	3.39541	3.99811	3.81415	3.72626	3.77091	3.24791	2.58712	2.19255	2.82454	2.06497	2.35622	2.47547	1.89818	2.30324	T	___1			3.71103	3.83784	3.63804	2.18342	2.28401	2.65001	Q07666	KH domain-containing			NA	NA	-
|Q08499|S|190|___1	-1.71022	-2.19512	-2.38262	-2.43055	-2.06053	-2.29731	-2.39912	-2.4336	-2.51391	-2.88333	-3.07748	-3.30055	-2.7234	-3.62587	-2.94608	-2.75918	-3.25849	S	___1			-2.17996	-2.22975	-2.39795	-2.78864	-3.32061	-3.12332	Q08499	cAMP-specific 3'			NA	NA	predicted
|Q08499|S|202|___1	2.41162	2.26198	2.18696	2.11474	2.01219	2.15321	2.10972	2.13506	2.17689	2.08143	2.14626	2.15113	2.08758	2.24702	2.24586	2.11462	2.26394	S	___1			2.21203	2.13641	2.17235	2.09454	2.21907	2.19849	Q08499	cAMP-specific 3'			NA	NA	predicted
|Q08499|S|348|___1	1.56077	1.90397	1.71552	1.74718	1.70893	1.94697	1.77992	1.64832	1.82842	1.41429	1.5157	1.28955	1.52666	1.36464	1.19063	1.7204	1.50152	S	___1			1.69596	1.75374	1.8303	1.55378	1.46062	1.24009	Q08499	cAMP-specific 3'			NA	NA	predicted
|Q12872|S|15|___1	-2.8829	-2.86591	-1.90471	-1.59765	-2.30643	-2.31675	-3.1075	-2.75308	-3.02368	-1.93322	-2.17584	-1.83041	-1.65254	-2.33094	-1.36823	-1.79438	-1.30354	S	___1			-2.52935	-2.64181	-2.41504	-1.79338	-1.93678	-1.59932	Q12872	Splicing factor			NA	NA	-
|Q12872|S|893|___1	-1.25239	-1.23019	-1.11778	-0.781209	-1.5153	-0.903696	-1.11467	-1.45385	-1.02245	-1.456	-1.37105	-1.31165	-1.09785	-1.12229	-1.58391	-1.01216	-0.923324	S	___1			-1.04942	-1.39978	-1.01464	-1.18867	-1.13889	-1.44778	Q12872	Splicing factor			NA	NA	-
|Q12872|S|909|___1	0.835043	0.978376	0.608703	0.658932	0.530424	0.608757	0.376514	0.600442	0.563855	0.379782	0.628457	0.337549	0.60396	0.570538	0.531116	0.275658	0.461161	S	___1			0.623496	0.703081	0.593772	0.4198	0.553385	0.434332	Q12872	Splicing factor			NA	NA	-
|Q13370|S|22|___1	-1.35728	-1.3996	-1.48693	-1.56286	-1.44999	-1.28862	-1.55436	-1.23108	-1.78763	-1.89138	-2.05965	-1.88712	-1.849	-1.69986	-1.52084	-1.88627	-1.82006	S	___1			-1.4915	-1.36022	-1.52106	-1.87555	-1.85986	-1.70398	Q13370	cGMP-inhibited 3'			NA	NA	predicted
|Q13370|T|561|___1	0.154356	0.135077	-0.0652399	0.00154495	0.0714703	0.159369	-0.0747585	0.0169535	-0.0548658	-0.773579	-1.08769	-1.29211	-1.29642	-1.09186	-1.21686	-1.06912	-0.826054	T	___1			0.0270475	0.0745001	0.0130876	-1.04637	-1.00187	-1.25449	Q13370	cGMP-inhibited 3'			NA	NA	predicted
|Q13813|S|1190|___2	-0.387148	-0.161079	-0.227323	-0.123058	-0.0657883	0.0763531	-0.0032177	0.0514383	-0.00399685	-0.0409508	0.0870523	-0.116211	0.0885353	0.0172138	0.0701447	-0.0876484	0.218187	S	___2			-0.171141	-0.0584764	-0.0516555	-0.0133546	0.107484	-0.0230331	Q13813	Spectrin alpha chain			NA	NA	-
|Q14432|S|312|___1	-2.54189	-2.38794	-1.57857	-1.92964	-2.21678	-0.688805	-0.756335	-2.0253	-0.195619	0.202835	-0.21997	0.423086	-0.438107	1.06921	0.0255289	0.165047	-0.591156	S	___1			-1.74262	-2.21001	-0.820999	-0.0234083	0.0860294	0.224308	Q14432	cGMP-inhibited 3'			NA	NA	predicted
|Q14432|S|428|___1	0.170395	0.0457535	0.0126982	-0.0838203	0.117737	0.258966	0.0741596	-0.0587702	0.0762491	1.07914	1.01783	1.07271	1.01418	1.22425	1.06479	1.02726	1.01024	S	___1			0.0535781	0.0349067	0.115971	1.0402	1.08411	1.06875	Q14432	cGMP-inhibited 3'			NA	NA	predicted
|Q14432|S|550|___1	0.0477848	-0.217762	-0.0622663	-0.0815372	-0.0260639	-0.0167294	-0.222073	-0.0616083	-0.0311441	0.547869	0.662475	0.936508	0.858093	0.43644	0.949101	0.799528	0.597584	S	___1		+	-0.085275	-0.101811	-0.0367133	0.735163	0.565499	0.942805	Q14432	cGMP-inhibited 3'			NA	NA	predicted
|Q14432|S|558|___1	0.0178165	0.00370216	-0.250455	-0.138899	0.088295	0.127365	-0.577379	-0.0753832	-0.305587	0.928732	0.756227	0.679262	0.741119	0.821348	0.562289	0.28459	0.574898	S	___1			-0.232821	0.00553799	-0.142892	0.65148	0.717491	0.620776	Q14432	cGMP-inhibited 3'			NA	NA	predicted
|Q14573|S|1832|___1	-1.41129	-1.61581	-1.38776	-1.70844	-1.70713	-1.43752	-1.4481	-1.61562	-1.52516	-0.864449	-0.550961	-0.487179	-0.754708	-0.494947	-0.679412	-0.845367	-0.761542	S	___1			-1.52261	-1.64618	-1.45015	-0.821508	-0.602483	-0.583295	Q14573	Inositol 1			NA	NA	predicted
|Q14573|S|1843|___1	-3.32989	-3.49531	-4.17137	-3.39454	-3.45999	-4.33902	-4.21135	-4.06605	-4.53385	-2.86971	-3.00347	-2.66137	-3.29261	-2.69824	-3.41091	-2.95948	-2.48424	S	___1			-3.64526	-3.67378	-4.34808	-3.0406	-2.72865	-3.03614	Q14573	Inositol 1			NA	NA	predicted
|Q14643|S|1598|___1	-2.99955	-3.03876	-2.79398	-3.04456	-3.22509	-2.74197	-3.13763	-3.21452	-3.02869	-3.33808	-3.34584	-3.45307	-3.73147	-3.2072	-3.58896	-4.04635	-3.70216	S	___1			-3.06058	-3.15946	-2.85488	-3.7053	-3.4184	-3.52102	Q14643	Inositol 1			NA	NA	predicted
|Q14643|T|955|___1	-0.556466	-0.408674	-0.811007	-0.839414	-0.629065	-0.570855	-1.01609	-0.753083	-0.584859	-1.97584	-1.94305	-1.95408	-2.13436	-2.16801	-1.69278	-1.90991	-1.85808	T	___1			-0.803989	-0.596941	-0.655574	-2.0067	-1.98971	-1.82343	Q14643	Inositol 1			NA	NA	predicted
|Q15057|S|521|___1	-1.26541	-1.21889	-1.43708	-0.933756	-1.511	-1.19775	-1.11096	-1.31178	-0.788302	-2.21699	-1.96373	-2.94081	-2.20173	-1.84966	-2.27895	-1.36839	-2.40293	S	___1			-1.10337	-1.34722	-1.14104	-1.92904	-2.07211	-2.60988	Q15057	Arf-GAP with coiled-coil			NA	NA	-
|Q15434|S|285|___1	0.78801	0.691273	0.594092	0.503719	0.936728	0.904831	0.41637	0.719857	0.777051	-0.00847816	0.126704	-0.191666	0.0698814	-0.116539	-0.0507555	0.161789	-0.213815	S	___1			0.569366	0.782619	0.758658	0.0743974	-0.0678832	-0.121211	Q15434	RNA-binding motif			NA	NA	-
|Q15746|S|365|___1	-1.03069	-1.5884	-1.14167	-1.17752	-1.32375	-1.62314	-1.44351	-1.51999	-1.37384	-1.20896	-0.848063	-0.735401	-1.20386	-1.07469	-0.778302	-1.06152	-0.996423	S	___1	+		-1.21724	-1.47738	-1.37955	-1.15812	-0.973059	-0.756852	Q15746	Myosin light chain kinase			NA	NA	predicted
|Q16543|S|377|___1	2.25927	2.28232	2.24897	2.12901	2.68446	2.24387	2.45486	2.41642	2.31281	1.87355	1.74119	2.06073	1.95284	1.9827	2.10209	1.96469	2.1257	S	___1	+		2.28105	2.46106	2.26855	1.93036	1.94987	2.08141	Q16543	Hsp90 co-chaperone Cdc37;Hsp90 co-chaperone Cdc37			NA	NA	-
|Q16875|S|461|___2	-1.36213	-1.72565	-1.25171	-1.2073	-1.52448	-1.39264	-1.09185	-1.87886	-0.992237	-1.20315	-1.24743	-1.53476	-1.47822	-1.17724	-1.52531	-1.07527	-1.13156	S	___2		+	-1.22043	-1.70966	-1.2122	-1.25221	-1.18541	-1.53004	Q16875	6-phosphofructo-2-kinase/fructose-2			NA	NA	-
|Q16875|S|467|___1	-1.07256	-0.557392	-0.841065	-0.375221	-0.72754	-0.714453	-0.595776	-0.760959	-0.3702	-0.401842	0.206504	-1.00314	-0.22426	-0.658506	-0.61425	-0.0202065	-0.205644	S	___1			-0.681185	-0.681964	-0.641906	-0.215436	-0.219215	-0.808693	Q16875	6-phosphofructo-2-kinase/fructose-2			NA	NA	-
|Q16875|S|467|___2	-1.36213	-1.72565	-1.25171	-1.2073	-1.52448	-1.39264	-1.09185	-1.87886	-0.992237	-1.20315	-1.24743	-1.53476	-1.47822	-1.17724	-1.52531	-1.07527	-1.13156	S	___2		+	-1.22043	-1.70966	-1.2122	-1.25221	-1.18541	-1.53004	Q16875	6-phosphofructo-2-kinase/fructose-2			NA	NA	-
|Q3MIP1|S|78|___1	1.83403	1.69189	1.39072	1.32779	1.3397	1.44457	1.63747	1.46425	1.44779	0.728474	0.690143	0.752176	0.704561	0.783224	0.778947	0.618931	0.601053	S	___1			1.59976	1.49861	1.42769	0.683989	0.691473	0.765562	Q3MIP1	Inositol 1			NA	NA	-
|Q6P1L8|S|49|___1	-0.0954685	-0.220865	-0.342427	-0.310019	-0.313063	-0.23455	-0.397104	-0.125819	0.0137358	-0.348752	-0.424146	-0.810197	-0.575551	-0.630285	-0.30501	-0.378376	-0.208902	S	___1			-0.26753	-0.219916	-0.187747	-0.434226	-0.421111	-0.557603	Q6P1L8	39S ribosomal protein L14			NA	NA	-
|Q6PCE3|S|175|___1	4.2871	4.24557	3.90734	3.9485	4.00457	4.32421	3.7964	4.00203	4.1091	4.26836	4.73154	4.50089	4.66816	4.72022	4.5139	4.42764	4.38231	S	___1			4.01067	4.08406	4.11355	4.45472	4.61136	4.50739	Q6PCE3	Glucose 1			NA	NA	-
|Q6PI48|S|242|___1	0.591545	0.638935	0.428449	0.665541	0.507612	0.877388	0.552017	0.794698	0.781548	0.891485	1.06607	0.86459	1.0737	0.948769	1.05653	1.15768	1.24891	S	___1			0.603034	0.647082	0.695795	1.04096	1.08792	0.96056	Q6PI48	Aspartate--tRNA ligase			NA	NA	-
|Q6UB35|S|357|___1	-2.62284	-2.76689	-3.1807	-3.20098	-3.21869	-2.73182	-3.10415	-3.02161	-3.17757	-3.56119	-3.44408	-3.13188	-3.11614	-3.06894	-2.89356	-2.84348	-3.46642	S	___1			-2.97599	-3.00239	-3.03003	-3.1736	-3.32648	-3.01272	Q6UB35	Monofunctional C1-tetrahydrofolate synthase			NA	NA	-
|Q6ZSR9|S|294|___1	-1.80615	-2.36286	-2.27167	-2.30176	-2.33204	-2.35581	-2.31531	-2.15079	-1.98836	-1.99541	-2.66309	-2.11048	-2.0967	-1.92143	-2.07168	-1.9929	-2.20455	S	___1			-2.14108	-2.2819	-2.20528	-2.02834	-2.26302	-2.09108	Q6ZSR9	Uncharacterized protein FLJ45252		KPFRPQSLSKYSRHYSPEDEPSPEAQPIAAY	NA	NA	-
|Q6ZSR9|S|300|___1	-2.57702	-2.43698	-2.61287	-2.81696	-2.09449	-1.92298	-2.59367	-1.78194	-2.29324	-2.45706	-2.15234	-2.13253	-2.51871	-2.74052	-2.23722	-2.51901	-2.12624	S	___1	+		-2.66255	-2.10447	-2.27636	-2.49826	-2.3397	-2.18488	Q6ZSR9	Uncharacterized protein FLJ45252		SLSKYSRHYSPEDEPSPEAQPIAAYKIVSQT	NA	NA	-
|Q86T03|S|162|___1	1.1161	0.916716	1.13262	0.90304	1.01424	1.07666	1.02974	1.24788	1.10451	1.17462	1.0592	0.980009	1.09603	1.06812	1.26835	1.05679	1.09359	S	___1			1.01629	1.05961	1.1046	1.10915	1.07364	1.12418	Q86T03	Type 1 phosphatidylinositol 4			NA	NA	-
|Q86U28|S|42|___1	-0.846028	-1.04667	-0.848701	-1.23415	-0.885623	-0.76127	-0.847792	-1.16398	-0.951111	-1.67671	-1.90141	-1.22119	-1.42915	-1.46676	-1.52683	-1.63033	-1.55019	S	___1			-0.975991	-1.03209	-0.853694	-1.57873	-1.63946	-1.37401	Q86U28	Iron-sulfur cluster assembly 2 homolog			NA	NA	-
|Q86U90|S|37|___1	0.898077	0.809084	0.566657	0.548193	0.460386	0.603359	0.665316	0.792081	0.614806	-0.249362	-0.269038	-0.220007	-0.134994	-0.330185	-0.0518494	-0.187521	-0.529397	S	___1			0.703862	0.687184	0.594941	-0.190626	-0.376207	-0.135928	Q86U90	YrdC domain-containing protein			NA	NA	-
|Q86U90|S|60|___1	3.20435	3.22152	2.95697	3.06059	2.90858	3.05278	3.27999	3.17593	3.20713	2.059	2.13937	2.15258	2.0431	2.14243	2.0604	2.30265	2.20471	S	___1			3.18164	3.10201	3.07229	2.13492	2.16217	2.10649	Q86U90	YrdC domain-containing protein			NA	NA	-
|Q8IYB8|S|725|___1	-4.29717	-2.91068	-2.72674	-3.4593	-3.56188	-3.18876	-2.68007	-2.46219	-2.76197	-3.19197	-3.43163	-3.57732	-3.49039	-3.09455	-3.48563	-4.32191	-3.6568	S	___1			-3.47885	-2.97825	-2.89249	-3.66809	-3.39433	-3.53148	Q8IYB8	ATP-dependent RNA helicase SUPV3L1			NA	NA	-
|Q8IZL8|S|481|___1	3.8677	3.80717	3.73294	3.80634	3.61477	3.59499	3.98233	3.72138	3.9427	3.4564	3.3752	3.44237	3.40589	3.54073	3.36299	3.7496	3.39096	S	___1			3.88546	3.71444	3.75688	3.5373	3.43563	3.40268	Q8IZL8	Proline-			NA	NA	-
|Q8IZL8|T|745|___1	-0.898984	-1.09154	-1.16403	-1.3094	-1.43475	-1.06559	-1.36071	-1.00215	-1.25034	-1.19454	-1.29379	-1.53764	-1.44398	-1.35673	-1.42387	-1.162	-1.03519	T	___1			-1.1897	-1.17615	-1.15999	-1.26684	-1.22857	-1.48075	Q8IZL8	Proline-			NA	NA	-
|Q8N3E9|S|105|___1	-1.04817	-1.06102	-1.67369	-1.56634	-0.900469	-1.08838	-1.70565	-1.37301	-1.24407	-0.582337	-0.524068	-0.642845	-0.936627	-0.490971	-0.4187	-1.03707	-0.681385	S	___1			-1.44005	-1.1115	-1.33538	-0.852011	-0.565475	-0.530773	Q8N3E9	1-phosphatidylinositol 4			NA	NA	-
|Q8N3E9|S|573|___1	-1.75174	-1.90111	-1.88405	-1.98953	-1.90072	-1.67806	-1.82803	-1.55711	-1.81264	-1.2046	-1.2022	-1.51258	-1.37687	-1.19668	-1.25197	-1.39451	-0.99003	S	___1			-1.85643	-1.78631	-1.79158	-1.32533	-1.12964	-1.38227	Q8N3E9	1-phosphatidylinositol 4			NA	NA	-
|Q8N8Z6|S|616|___1	-1.31369	-1.25148	-1.0485	-1.38828	-1.30358	-1.52772	-1.24828	-1.19996	-1.09	-1.72153	-1.67734	-1.88194	-1.618	-1.97686	-1.57072	-1.8926	-1.58207	S	___1			-1.31675	-1.25168	-1.22207	-1.74404	-1.74542	-1.72633	Q8N8Z6	Discoidin			NA	NA	-
|Q8N8Z6|S|619|___1	-0.785689	-0.679311	-0.79026	-0.600451	-0.810984	-0.555577	-0.564108	-0.482343	-0.522153	-1.42049	-1.38458	-1.63056	-1.42887	-1.39671	-1.58457	-1.32464	-1.14535	S	___1	+		-0.650083	-0.657546	-0.622663	-1.39134	-1.30888	-1.60757	Q8N8Z6	Discoidin			NA	NA	-
|Q8N8Z6|T|602|___1	-0.178003	-0.467932	-0.464801	-0.764002	0.0459061	-0.0297012	-0.479506	-0.193648	-1.22841	-1.73566	-2.13912	-1.26314	-2.33357	-1.57316	-1.35837	-2.43086	-1.94302	T	___1			-0.473837	-0.205225	-0.574304	-2.1667	-1.8851	-1.31075	Q8N8Z6	Discoidin			NA	NA	-
|Q8N9V3|T|458|___1	-0.737716	-0.853747	-0.844151	-1.1765	-0.867433	-0.755507	-1.02844	-0.835799	-0.865718	-0.786681	-0.694585	-0.567155	-0.475813	-0.695612	-0.77597	-0.786446	-0.35609	T	___1			-0.980886	-0.852326	-0.821792	-0.68298	-0.582095	-0.671562	Q8N9V3	WD repeat			NA	NA	-
|Q8TCD5|S|182|___1	-3.02145	-3.14336	-3.47925	-3.52321	-3.3552	-3.45688	-3.28213	-3.40934	-3.54488	-3.93687	-4.44391	-4.24703	-3.35391	-4.54937	-4.74602	-4.67828	-4.70879	S	___1			-3.27559	-3.30263	-3.49367	-3.98969	-4.56736	-4.49653	Q8TCD5	5'(3')-deoxyribonucleotidase			NA	NA	-
|Q8TDY4|S|862|___1	-3.48449	-3.79502	-3.21736	-2.71551	-2.93554	-3.81044	-3.38874	-4.0883	-3.19544	-2.26043	-2.80864	-2.1855	-2.60166	-2.51595	-1.60429	-2.34337	-2.24006	S	___1			-3.19625	-3.60629	-3.40774	-2.40182	-2.52155	-1.89489	Q8TDY4	Arf-GAP with SH3 domain			NA	NA	-
|Q8TEK3|S|1104|___2	-0.300966	-0.374016	-0.613809	-0.519064	-0.507646	-0.409465	-0.587631	-0.380601	-0.883106	-1.18713	-1.16258	-0.925583	-1.17833	-1.118	-0.784224	-1.45161	-1.24056	S	___2	+	+	-0.46922	-0.420754	-0.63546	-1.27236	-1.17372	-0.854903	Q8TEK3	Histone-lysine N-methyltransferase			NA	NA	-
|Q8TEK3|S|1349|___1	-2.60878	-2.61764	-2.86633	-2.44686	-2.50104	-2.9066	-2.68266	-2.77872	-2.05846	-2.53718	-2.28504	-2.52452	-2.61749	-2.66031	-3.45073	-2.19108	-3.31362	S	___1			-2.57943	-2.63247	-2.61046	-2.44858	-2.75299	-2.98763	Q8TEK3	Histone-lysine N-methyltransferase			NA	NA	-
|Q8TEK3|S|297|___1	-2.02011	-1.81867	-1.94816	-1.668	-2.21474	-1.88097	-1.62133	-1.55329	-1.69301	-1.6713	-1.73907	-2.26718	-1.74401	-1.91648	-2.03274	-1.34149	-1.97902	S	___1			-1.76982	-1.86223	-1.84071	-1.5856	-1.87819	-2.14996	Q8TEK3	Histone-lysine N-methyltransferase			NA	NA	-
|Q8TEK3|S|374|___1	0.470699	0.756033	0.501079	0.692673	0.225298	0.607706	0.779457	0.683997	0.683702	0.845724	1.07264	0.767681	0.945482	0.930899	0.717723	1.17598	0.723984	S	___1			0.64761	0.555109	0.597495	0.989063	0.909173	0.742702	Q8TEK3	Histone-lysine N-methyltransferase			NA	NA	-
|Q8TEK3|S|775|___1	0.930775	0.950239	0.858769	0.838369	0.880707	0.964581	0.962328	0.957765	0.960746	1.18339	1.14193	1.11277	1.14014	1.19714	1.28828	0.974886	1.19416	S	___1			0.910491	0.92957	0.928032	1.09947	1.17774	1.20053	Q8TEK3	Histone-lysine N-methyltransferase			NA	NA	-
|Q8TEK3|S|902|___2	-1.34169	-1.32122	-1.05035	-1.19686	-1.4258	-1.46652	-1.0877	-1.1601	-1.69831	-1.32832	-1.70797	-1.22948	-1.35664	-1.22613	-1.28849	-1.70879	-1.28133	S	___2			-1.20875	-1.30237	-1.40506	-1.46458	-1.40514	-1.25899	Q8TEK3	Histone-lysine N-methyltransferase			NA	NA	-
|Q8TEK3|T|1096|___2	-0.300966	-0.374016	-0.613809	-0.519064	-0.507646	-0.409465	-0.587631	-0.380601	-0.883106	-1.18713	-1.16258	-0.925583	-1.17833	-1.118	-0.784224	-1.45161	-1.24056	T	___2	+	+	-0.46922	-0.420754	-0.63546	-1.27236	-1.17372	-0.854903	Q8TEK3	Histone-lysine N-methyltransferase			NA	NA	-
|Q92667|S|169|___1	0.688801	0.485853	0.754968	0.885729	0.579306	0.496769	0.855186	0.668241	1.17689	0.402901	0.630067	0.0875034	0.452425	0.334063	0.31564	0.707733	0.503241	S	___1			0.809905	0.5778	0.809543	0.52102	0.489123	0.201572	Q92667	A-kinase anchor protein 1			NA	NA	-
|Q92667|S|445|___1	2.08585	2.27152	1.78763	1.85688	1.68591	1.98193	2.20207	1.96503	2.32894	1.54004	2.02809	1.45284	1.9695	1.90372	1.55884	2.32043	1.73852	S	___1		+	2.04827	1.97415	2.03283	1.94333	1.89011	1.50584	Q92667	A-kinase anchor protein 1			NA	NA	-
|Q92667|S|600|___1	-0.950258	-0.846063	-1.01893	-1.02236	-1.24056	-0.824094	-0.632975	-0.789976	-0.690684	-1.20863	-1.21774	-1.47682	-1.40976	-1.08435	-1.27451	-1.32386	-1.04158	S	___1			-0.868531	-0.958865	-0.84457	-1.31408	-1.11456	-1.37567	Q92667	A-kinase anchor protein 1			NA	NA	-
|Q96E39|S|189|___1	-0.0210485	-0.0452232	0.280906	0.375267	0.344446	-0.0392036	0.212559	0.141952	0.290891	0.420759	0.422378	-0.130157	0.443882	0.285761	-0.308171	0.330921	0.103121	S	___1	+	+	0.188926	0.147058	0.177531	0.398521	0.27042	-0.219164	Q96E39	RNA binding motif protein			+	NA	-
|Q96E39|S|351|___1	-0.462691	-0.925224	-0.919057	-0.864154	-0.591524	-0.961952	-0.599222	-0.617368	-0.975188	-0.685328	-0.474345	-0.336966	-0.551478	-0.309645	0.248701	-0.97322	-0.593797	S	___1			-0.642022	-0.711372	-0.952066	-0.736675	-0.459262	-0.0441322	Q96E39	RNA binding motif protein			NA	NA	-
|Q96L73|S|2573|___1	0.245552	0.0614166	0.0279322	0.0450344	0.117472	0.254976	0.0652332	0.193461	0.12325	0.0603828	0.26508	0.136871	0.388844	0.0790424	0.221745	0.0630188	0.248552	S	___1			0.118607	0.124117	0.135386	0.170748	0.197558	0.179308	Q96L73	Histone-lysine N-methyltransferase			NA	NA	predicted
|Q96L73|S|752|___1	1.62824	1.64456	1.55426	1.524	1.52284	1.73735	1.60059	1.5945	1.49562	1.3006	1.45821	1.32022	1.15048	1.49994	1.47856	1.38905	1.37441	S	___1			1.58428	1.5873	1.59574	1.28004	1.44418	1.39939	Q96L73	Histone-lysine N-methyltransferase			NA	NA	predicted
|Q96M96|T|52|___1	0.560295	0.73391	0.683431	0.554014	0.740856	0.896351	0.658484	0.806817	0.590945	0.0650434	-0.108756	-0.112895	-0.506904	-0.0219727	-0.0955915	-0.0227737	-0.3265	T	___1			0.590931	0.760528	0.723576	-0.154878	-0.15241	-0.104243	Q96M96	FYVE			NA	NA	-
|Q96M96|T|52|___2	0.536953	0.350029	0.513299	0.241753	0.684853	0.593832	0.314936	0.381553	-0.00964832	-0.575103	-0.536619	-0.494428	-0.976875	-0.674302	-0.66445	-1.46747	-0.72853	T	___2			0.364547	0.472145	0.365828	-1.00648	-0.646484	-0.579439	Q96M96	FYVE			NA	NA	-
|Q96M96|T|61|___1	0.923439	1.22841	1.85021	2.03064	1.74253	1.35505	1.27809	1.3156	1.63019	1.10527	1.02273	1.20766	1.3176	0.806219	1.27743	1.30375	1.09797	T	___1			1.41072	1.42885	1.61182	1.24221	0.975638	1.24255	Q96M96	FYVE			NA	NA	-
|Q96P47|S|443|___1	1.49773	1.44966	2.17045	2.29469	2.26365	1.55835	1.74916	1.74359	1.80296	2.16703	1.80283	2.14035	2.00076	1.87846	2.15177	1.97539	2.027	S	___1			1.84719	1.81897	1.84392	2.04773	1.90277	2.14606	Q96P47	Arf-GAP with GTPase			NA	NA	-
|Q96P47|S|538|___1	-2.378	-2.19199	-2.13134	-1.82037	-2.47406	-2.26729	-1.90071	-2.27162	-2.37279	-1.9586	-1.89378	-1.79489	-1.84782	-1.91805	-1.83859	-1.96377	-1.9636	S	___1		+	-2.03302	-2.31256	-2.25714	-1.92339	-1.92514	-1.81674	Q96P47	Arf-GAP with GTPase			NA	NA	-
|Q96PD2|S|606|___1	-0.828786	-1.13636	-1.01913	-1.20307	-1.24693	-1.28926	-0.993901	-1.21317	-0.547456	-1.15927	-1.37105	-1.44788	-1.27404	-1.33508	-1.38366	-1.18505	-1.47674	S	___1	+		-1.00859	-1.19882	-0.951949	-1.20612	-1.39429	-1.41577	Q96PD2	Discoidin			NA	NA	-
|Q96PD2|T|593|___1	-0.696198	-0.311893	0.428817	0.794422	-0.142923	-0.286787	0.0661964	-0.123195	0.19974	0.101056	0.129367	0.206486	0.51626	0.10075	0.417903	0.94319	0.511318	T	___1			0.054807	-0.192671	0.113923	0.520169	0.247145	0.312194	Q96PD2	Discoidin			NA	NA	-
|Q96PE3|S|487|___1	-2.03009	-1.86052	-1.89865	-1.96344	-2.55218	-1.79592	-1.59977	-1.89082	-1.36958	-2.07481	-1.57571	-1.84912	-1.50901	-1.28071	-1.37513	-1.07109	-1.36243	S	___1			-1.86443	-2.10117	-1.68805	-1.55164	-1.40628	-1.61213	Q96PE3	Type I inositol 3			NA	NA	-
|Q99543|S|47|___1	-1.33061	-0.778656	-1.17061	-0.873587	-1.2416	-0.824271	-1.0989	-1.01231	-0.652406	-0.885682	-0.511162	-1.03596	-0.466536	-0.878512	-1.19979	-0.335073	-0.886335	S	___1			-1.10103	-1.01085	-0.882428	-0.56243	-0.75867	-1.11787	Q99543	DnaJ homolog subfamily C member 2;DnaJ homolog subfamily C member 2			NA	NA	-
|Q99543|T|539|___1	-0.892413	-0.679676	-0.659013	-0.722498	-1.2535	-0.713269	-0.662578	-0.88177	-0.681716	-1.41564	-0.756228	-1.50171	-1.25908	-1.17175	-1.99803	-1.00925	-1.51356	T	___1			-0.759163	-0.938315	-0.684666	-1.22799	-1.14718	-1.74987	Q99543	DnaJ homolog subfamily C member 2;DnaJ homolog subfamily C member 2			NA	NA	-
|Q99543|T|573|___1	1.35167	1.41559	1.11493	1.18916	1.43424	1.62535	1.21144	1.44364	1.13569	0.89031	0.792594	0.936991	0.900852	0.647892	1.10034	0.546747	0.91766	T	___1			1.25076	1.43116	1.29199	0.779303	0.786049	1.01867	Q99543	DnaJ homolog subfamily C member 2;DnaJ homolog subfamily C member 2			NA	NA	-
|Q99798|S|559|___1	-0.383564	-0.279339	-0.602738	-0.241762	-0.396638	-0.352887	-0.215046	-0.0258226	0.200767	-1.07792	-0.866196	-1.27903	-1.0212	-1.10311	-1.18993	-0.329323	-0.978824	S	___1			-0.280124	-0.233933	-0.25162	-0.809483	-0.98271	-1.23448	Q99798	Aconitate hydratase			NA	NA	-
|Q9BW91|S|121|___1	2.27348	2.44687	2.05449	2.33288	2.34201	2.57277	2.22003	2.48786	2.23471	1.78819	1.95444	1.70584	1.93173	1.59385	1.68293	1.63859	1.82473	S	___1			2.27546	2.42558	2.28732	1.78617	1.79101	1.69438	Q9BW91	ADP-ribose pyrophosphatase			NA	NA	-
|Q9BY44|S|506|___1	0.555422	0.201689	0.160268	0.072134	0.342445	0.153021	0.487484	0.288587	0.39614	0.236919	-0.111463	0.121414	-0.176514	0.26865	0.0826874	0.214659	0.191557	S	___1			0.37168	0.277574	0.236476	0.0916882	0.116248	0.102051	Q9BY44	Eukaryotic translation initiation factor 2A;Eukaryotic translation initiation factor 2A			NA	NA	-
|Q9BY44|S|506|___2	-0.0261478	0.123865	-0.180415	0.101	0.245768	0.306049	0.0987282	0.381793	0.0639105	-0.935674	-0.413679	-0.712501	-0.816144	-0.936501	-0.4959	-0.933165	-0.717958	S	___2			0.0578601	0.250475	0.0631816	-0.894994	-0.689379	-0.6042	Q9BY44	Eukaryotic translation initiation factor 2A;Eukaryotic translation initiation factor 2A			NA	NA	-
|Q9BYD2|S|133|___1	-1.92685	-2.08708	-2.13134	-2.04635	-2.23007	-2.06828	-2.35156	-1.91273	-2.11361	-2.42536	-1.94172	-2.5309	-2.62421	-2.4459	-1.8679	-2.20042	-2.16831	S	___1			-2.10825	-2.07663	-2.10441	-2.41666	-2.18531	-2.1994	Q9BYD2	39S ribosomal protein L9			NA	NA	-
|Q9BYD2|S|264|___1	0.685308	0.597975	0.345603	0.137236	0.457676	0.638153	0.553099	0.71672	0.607268	0.26869	0.185702	0.491388	0.60491	0.394077	0.401044	0.459213	0.542522	S	___1			0.458548	0.59079	0.530341	0.444271	0.374101	0.446216	Q9BYD2	39S ribosomal protein L9			NA	NA	-
|Q9BYT8|S|32|___1	-2.12865	-2.2822	-2.15148	-2.04277	-2.08296	-2.09175	-2.14303	-1.94501	-1.93526	-2.38685	-2.47012	-1.96969	-3.09771	-2.33922	-2.21409	-2.36759	-2.75858	S	___1			-2.10482	-2.10339	-2.0595	-2.61738	-2.52264	-2.09189	Q9BYT8	Neurolysin			NA	NA	-
|Q9BYT8|S|53|___1	-1.68686	-1.56214	-1.674	-1.74002	-1.30542	-1.40776	-2.061	-1.69517	-1.6961	-0.920971	-0.54366	-0.878163	-0.755995	-1.06375	-0.709718	-1.00318	-1.81848	S	___1			-1.82929	-1.52091	-1.59262	-0.89338	-1.14196	-0.793941	Q9BYT8	Neurolysin			NA	NA	-
|Q9BZ23|S|189|___1	-1.14472	-1.10768	-1.13043	-1.4619	-1.25039	-1.50724	-1.45094	-1.03581	-1.43655	-1.33901	-1.03693	-1.31148	-1.41607	-1.38391	-1.0353	-1.50387	-1.246	S	___1			-1.35252	-1.13129	-1.35808	-1.41965	-1.22228	-1.17339	Q9BZ23	Pantothenate kinase 2			NA	NA	-
|Q9H1K1|S|14|___1	-2.23338	-2.13088	-2.4597	-2.20141	-2.21151	-2.11717	-2.77286	-2.39501	-2.63839	-2.81002	-1.85864	-1.60708	-2.18656	-2.12932	-2.43139	-2.12845	-2.13211	S	___1			-2.40255	-2.2458	-2.40508	-2.37501	-2.04003	-2.01924	Q9H1K1	Iron-sulfur cluster assembly enzyme ISCU			NA	NA	-
|Q9H1K1|S|29|___1	0.0695114	-0.148727	0.0585299	-0.223913	-0.00468254	-0.0546875	-0.143684	-0.174706	0.12289	0.536558	0.175925	0.544022	0.280643	0.611502	0.438777	0.176811	0.284233	S	___1			-0.0993621	-0.109372	0.042244	0.331338	0.35722	0.491399	Q9H1K1	Iron-sulfur cluster assembly enzyme ISCU			NA	NA	-
|Q9H3H1|S|443|___1	0.164948	0.448618	0.156651	-0.0205479	0.234295	0.522945	0.227777	0.387662	-0.0560904	0.0861654	0.0718527	-0.0540876	-0.0293102	0.223507	0.0581055	0.104967	0.0523129	S	___1			0.124059	0.356858	0.207836	0.0539408	0.115891	0.00200892	Q9H3H1	tRNA dimethylallyltransferase			NA	NA	-
|Q9H3H1|S|455|___1	0.0174828	0.173895	0.579444	0.949772	0.824718	0.365196	0.274042	0.322999	0.385863	0.68074	0.109509	0.980242	0.960482	0.536707	1.12692	0.735239	0.877859	S	___1			0.413766	0.440537	0.443501	0.792154	0.508025	1.05358	Q9H3H1	tRNA dimethylallyltransferase			NA	NA	-
|Q9H583|S|1190|___1	-0.481254	-0.486792	-0.639297	-0.945793	-0.598251	-0.280931	-0.923078	-0.560794	-0.964298	-0.933868	-0.752354	-0.717756	-1.0853	-1.0009	-0.755233	-1.4956	-0.8686	S	___1			-0.783375	-0.548612	-0.628175	-1.17159	-0.873953	-0.736495	Q9H583	HEAT repeat-containing protein 1;HEAT repeat-containing protein 1			NA	NA	-
|Q9H7N4|S|498|___1	-3.24008	-3.11727	-3.28935	-2.99151	-2.76824	-2.91587	-3.23767	-3.53731	-3.08242	-2.90166	-2.92584	-3.34297	-3.06584	-2.87385	-3.43619	-2.80129	-2.4268	S	___1	+		-3.15642	-3.14094	-3.09588	-2.92293	-2.74216	-3.38958	Q9H7N4	Splicing factor			+	NA	-
|Q9H7N4|S|498|___2	-1.14199	-1.08711	-1.22189	-1.16961	-0.957412	-1.22991	-0.981811	-1.31793	-1.1689	-0.75335	-1.13597	-0.730692	-1.27703	-1.04592	-0.511421	-1.07416	-0.908086	S	___2		+	-1.0978	-1.12082	-1.2069	-1.03485	-1.02999	-0.621057	Q9H7N4	Splicing factor			NA	NA	-
|Q9H7N4|S|500|___2	-1.14199	-1.08711	-1.22189	-1.16961	-0.957412	-1.22991	-0.981811	-1.31793	-1.1689	-0.75335	-1.13597	-0.730692	-1.27703	-1.04592	-0.511421	-1.07416	-0.908086	S	___2		+	-1.0978	-1.12082	-1.2069	-1.03485	-1.02999	-0.621057	Q9H7N4	Splicing factor			NA	NA	-
|Q9H7N4|S|734|___2	-0.968188	-0.93408	-1.14855	-0.784032	-1.33494	-0.955371	-0.902402	-0.894622	-0.508857	-1.40945	-0.735844	-1.52426	-0.749506	-0.97891	-1.15802	-0.710938	-1.13476	S	___2			-0.884874	-1.05455	-0.870925	-0.95663	-0.949837	-1.34114	Q9H7N4	Splicing factor			NA	NA	-
|Q9H7N4|S|738|___1	-1.4774	-1.2865	-1.50255	-1.42544	-1.90452	-1.41352	-1.59977	-1.26221	-1.16799	-1.14297	-1.23936	-1.35429	-1.13825	-1.1242	-1.2624	-1.05297	-1.23043	S	___1	+		-1.50087	-1.48441	-1.36135	-1.1114	-1.198	-1.30834	Q9H7N4	Splicing factor			NA	NA	-
|Q9H7N4|S|738|___2	-0.968188	-0.93408	-1.14855	-0.784032	-1.33494	-0.955371	-0.902402	-0.894622	-0.508857	-1.40945	-0.735844	-1.52426	-0.749506	-0.97891	-1.15802	-0.710938	-1.13476	S	___2			-0.884874	-1.05455	-0.870925	-0.95663	-0.949837	-1.34114	Q9H7N4	Splicing factor			NA	NA	-
|Q9H7N4|S|874|___1	1.05635	1.16508	0.974584	1.01778	1.07371	1.17941	1.23851	1.1394	1.08404	0.939255	0.971723	0.738577	1.0778	0.893696	0.833898	0.891598	0.912704	S	___1			1.10421	1.12606	1.07935	0.969552	0.926041	0.786237	Q9H7N4	Splicing factor			NA	NA	-
|Q9H7N4|S|936|___1	-1.29012	-1.16846	-0.76978	-0.380657	-0.680228	-0.869905	-1.065	-0.995339	-0.901244	-0.155679	-0.512773	-0.241465	-0.361314	-0.458432	-0.387254	-0.616057	-0.200893	S	___1			-0.911925	-0.948011	-0.846976	-0.377683	-0.390699	-0.314359	Q9H7N4	Splicing factor			NA	NA	-
|Q9H7N4|S|963|___1	-1.68303	-1.61458	-2.01712	-2.03036	-1.77304	-1.56056	-1.83774	-2.14705	-2.26901	-1.68735	-1.97851	-2.12538	-2.21955	-1.83424	-2.15734	-2.04804	-1.7628	S	___1		+	-1.85037	-1.84489	-1.9489	-1.98498	-1.85852	-2.14136	Q9H7N4	Splicing factor			NA	NA	-
|Q9H7N4|S|965|___1	-2.65478	-2.48081	-2.98848	-2.73583	-3.0743	-2.86498	-2.53393	-2.78992	-2.67635	-2.40636	-2.33883	-2.61856	-2.32632	-2.38537	-2.70047	-2.33455	-2.27119	S	___1	+	+	-2.64152	-2.78168	-2.84327	-2.35575	-2.3318	-2.65952	Q9H7N4	Splicing factor			NA	NA	-
|Q9H7N4|T|976|___1	1.73798	1.59179	2.49686	2.71891	2.4657	1.75212	1.8344	1.81061	2.00042	3.21007	2.66111	3.22082	3.37908	2.81495	3.33226	3.22412	3.21799	T	___1			2.0971	1.95603	2.08313	3.27109	2.89802	3.27654	Q9H7N4	Splicing factor			NA	NA	-
|Q9HCL2|S|688|___2	0.0870228	-0.320042	-0.184319	-0.292885	-0.335733	-0.312312	-0.150066	0.0535936	-0.0703039	-1.65817	-1.77595	-1.92397	-1.70804	-1.65664	-1.34095	-1.52756	-1.34048	S	___2			-0.118643	-0.200727	-0.188979	-1.63125	-1.59102	-1.63246	Q9HCL2	Glycerol-3-phosphate acyltransferase 1			NA	NA	-
|Q9HCL2|S|695|___2	0.0870228	-0.320042	-0.184319	-0.292885	-0.335733	-0.312312	-0.150066	0.0535936	-0.0703039	-1.65817	-1.77595	-1.92397	-1.70804	-1.65664	-1.34095	-1.52756	-1.34048	S	___2			-0.118643	-0.200727	-0.188979	-1.63125	-1.59102	-1.63246	Q9HCL2	Glycerol-3-phosphate acyltransferase 1			NA	NA	-
|Q9NR19|S|30|___1	-1.04635	-0.855217	-1.54088	-1.15302	-1.03525	-1.01454	-1.21799	-1.06371	-1.29061	-0.655569	-0.712382	-0.776312	-0.75669	-0.851494	-0.573161	-1.25608	-0.741684	S	___1			-1.13912	-0.984727	-1.28201	-0.889447	-0.76852	-0.674736	Q9NR19	Acetyl-coenzyme A synthetase			NA	NA	-
|Q9NTW7|S|226|___1	2.46413	2.46418	2.46354	2.37864	2.43559	2.5128	2.45765	2.37201	2.48522	1.94662	1.91347	1.76599	1.79884	1.77287	1.50875	1.80156	1.81641	S	___1			2.43347	2.42392	2.48719	1.84901	1.83425	1.63737	Q9NTW7	Zinc finger protein 64 homolog			NA	NA	-
|Q9UF83|T|420|___1	-2.12276	-2.0951	-2.54962	-2.3917	-2.23732	-1.89693	-2.14973	-2.14221	-2.00607	-2.04812	-2.0517	-2.29257	-2.42583	-2.61557	-2.38521	-2.61883	-2.52959	T	___1			-2.2214	-2.15821	-2.15087	-2.36426	-2.39895	-2.33889	Q9UF83	Uncharacterized protein DKFZp434B061;Putative uncharacterized protein ENSP00000383309		SSSLTRTPSMASLTRTPPRASLTRTPPRASL	NA	NA	-
|Q9UIQ6|S|80|___1	-5.09549	-4.15625	-5.72724	-3.21082	-3.67129	-2.73145	-5.76363	-5.65259	-3.06387	-2.79859	-3.18878	-2.64844	-3.40337	-3.89645	-4.15426	-3.01678	-3.85296	S	___1			-4.68998	-4.49338	-3.84085	-3.07292	-3.64606	-3.40135	Q9UIQ6	Leucyl-cystinyl aminopeptidase;Leucyl-cystinyl aminopeptidase			NA	NA	-
|Q9UIQ6|S|91|___1	-1.39452	-1.06287	-0.976911	-1.11952	-1.23377	-1.70191	-1.37514	-1.04801	-1.04428	-1.43613	-1.29004	-1.4247	-1.06646	-1.54445	-1.07128	-0.938289	-1.35271	S	___1			-1.2964	-1.11488	-1.24103	-1.14696	-1.39573	-1.24799	Q9UIQ6	Leucyl-cystinyl aminopeptidase;Leucyl-cystinyl aminopeptidase			NA	NA	-
|Q9UJZ1|S|29|___1	-3.51865	-3.78323	-3.0034	-3.33734	-3.30787	-2.87085	-3.52044	-3.00607	-3.57303	-4.06284	-3.49838	-2.93897	-2.99091	-3.42361	-2.6877	-3.80409	-4.15945	S	___1			-3.45881	-3.36572	-3.14909	-3.61928	-3.69381	-2.81334	Q9UJZ1	Stomatin-like protein 2			NA	NA	-
|Q9UJZ1|T|327|___1	1.76953	1.47009	1.32555	1.3331	1.50122	1.49428	1.62659	1.61144	1.48374	1.11111	1.03912	1.17794	1.02201	1.23515	1.38772	1.11189	1.31588	T	___1			1.5764	1.52758	1.43452	1.08167	1.19672	1.28283	Q9UJZ1	Stomatin-like protein 2			NA	NA	-
|Q9UK76|S|17|___1	0.998537	0.943359	1.61033	1.82921	1.71111	0.977869	1.15003	1.17079	1.06535	1.05801	0.670674	1.54766	1.12578	0.874105	1.09502	1.07336	0.957695	S	___1			1.32592	1.27509	1.21785	1.08572	0.834158	1.32134	Q9UK76	Hematological and neurological expressed 1 protein;Hematological and neurological expressed 1 protein			NA	NA	-
|Q9UK76|S|70|___1	-0.301715	-0.382078	-0.163865	-0.625627	-0.462605	-0.487638	-0.178133	-0.362212	-0.500726	-0.773331	-0.731483	-0.804755	-0.980406	-0.996255	-1.18619	-0.945612	-0.772074	S	___1			-0.368491	-0.402298	-0.384076	-0.899783	-0.83327	-0.995474	Q9UK76	Hematological and neurological expressed 1 protein;Hematological and neurological expressed 1 protein			NA	NA	-
|Q9UK76|S|71|___1	0.711369	0.388884	0.851272	0.300026	0.857712	0.437027	0.679422	0.565362	0.35551	0.532211	0.0025816	0.664808	0.11874	0.348822	0.537772	0.00678635	0.290468	S	___1			0.563606	0.603986	0.547936	0.219246	0.213957	0.60129	Q9UK76	Hematological and neurological expressed 1 protein;Hematological and neurological expressed 1 protein			NA	NA	-
|Q9UK76|S|71|___2	0.304367	0.456017	0.507726	0.358673	0.383272	0.48708	0.515581	0.602916	0.533444	-0.302197	-0.0694418	-0.210463	-0.205309	-0.50205	-0.0433493	-0.333229	-0.0727901	S	___2			0.392874	0.480735	0.509417	-0.280245	-0.214761	-0.126906	Q9UK76	Hematological and neurological expressed 1 protein;Hematological and neurological expressed 1 protein			NA	NA	-
|Q9UK76|S|80|___1	2.50623	2.72807	2.52384	2.50375	2.62653	2.60089	2.65997	2.79068	2.58296	1.54395	1.72472	2.07375	1.49018	1.62605	1.48095	1.56319	1.66714	S	___1			2.55665	2.71509	2.56923	1.53244	1.67264	1.77735	Q9UK76	Hematological and neurological expressed 1 protein;Hematological and neurological expressed 1 protein			NA	NA	-
|Q9UK76|S|80|___2	0.304367	0.456017	0.507726	0.358673	0.383272	0.48708	0.515581	0.602916	0.533444	-0.302197	-0.0694418	-0.210463	-0.205309	-0.50205	-0.0433493	-0.333229	-0.0727901	S	___2			0.392874	0.480735	0.509417	-0.280245	-0.214761	-0.126906	Q9UK76	Hematological and neurological expressed 1 protein;Hematological and neurological expressed 1 protein			NA	NA	-
|Q9UK76|S|87|___1	0.19054	1.09418	0.1281	1.04135	0.128685	0.993753	0.531324	0.989932	0.480512	0.316113	1.30365	0.313122	1.58816	0.576958	0.713628	0.716259	0.887571	S	___1			0.587738	0.7376	0.534122	0.87351	0.922726	0.513375	Q9UK76	Hematological and neurological expressed 1 protein;Hematological and neurological expressed 1 protein			NA	NA	-
|Q9UK76|T|54|___1	3.89931	3.8791	3.77499	3.74298	4.00435	3.94793	3.92446	3.98928	3.74427	3.51439	3.39789	3.64846	3.64729	3.50335	3.64334	3.38912	3.63223	T	___1			3.85559	3.95758	3.8224	3.51694	3.51116	3.6459	Q9UK76	Hematological and neurological expressed 1 protein;Hematological and neurological expressed 1 protein			NA	NA	-
|Q9ULH1|S|1008|___1	-0.817286	-1.23585	-0.214578	-0.263096	-0.406796	-1.34666	-0.647261	-1.07613	-0.625232	0.232267	-0.210637	0.231672	0.212717	0.117662	0.0587463	0.534773	0.223515	S	___1			-0.575881	-0.906257	-0.728822	0.326586	0.0435133	0.145209	Q9ULH1	Arf-GAP with SH3 domain			NA	NA	-
|Q9ULH1|S|1027|___1	2.1122	2.15641	2.01103	2.02744	2.15988	2.31783	2.15712	2.06369	2.04498	2.23173	2.20527	2.24507	2.20545	2.22758	2.37268	2.15344	2.31576	S	___1			2.09892	2.12666	2.12462	2.19687	2.24954	2.30887	Q9ULH1	Arf-GAP with SH3 domain			NA	NA	-
|Q9UPN3|S|1367|___1	4.00261	3.68853	4.154	3.82576	4.47752	4.27672	4.10524	4.07724	3.9973	4.18253	3.88879	4.47885	4.17399	4.32458	4.44285	3.77527	4.12144	S	___1			3.97787	4.0811	4.14267	4.04393	4.1116	4.46085	Q9UPN3	Microtubule-actin cross-linking factor 1			NA	NA	-
|Q9UPN3|S|4496|___1	1.06046	1.0608	1.30895	1.3486	1.42953	0.935434	1.1413	1.00567	1.13712	1.5988	1.32329	1.49675	1.75149	1.5913	1.61824	1.8594	1.4996	S	___1			1.18345	1.16534	1.12717	1.73656	1.4714	1.5575	Q9UPN3	Microtubule-actin cross-linking factor 1			NA	NA	-
|Q9UPN3|S|4521|___1	0.89699	0.880148	0.606097	0.614012	0.757181	0.841717	0.559763	0.873719	0.708974	0.23171	0.53802	0.548815	0.562731	0.545559	0.596301	0.371243	0.306957	S	___1			0.690255	0.837016	0.718929	0.388561	0.463512	0.572558	Q9UPN3	Microtubule-actin cross-linking factor 1			NA	NA	-
|Q9UPN3|S|5592|___1	-1.24512	-1.39513	-1.61819	-1.34853	-1.70293	-1.61771	-1.56145	-1.38472	-1.44636	-1.89931	-1.23228	-1.22258	-1.2473	-1.09217	-1.23343	-1.17593	-1.51773	S	___1			-1.38503	-1.49426	-1.56076	-1.44084	-1.28073	-1.22801	Q9UPN3	Microtubule-actin cross-linking factor 1			NA	NA	-
|Q9UPN3|S|7265|___1	1.50923	1.45472	2.03932	2.19589	2.10582	1.6368	1.60439	1.51717	1.73813	2.07691	1.84724	2.29219	2.21821	1.81534	2.268	2.23867	2.22426	S	___1			1.76983	1.69257	1.80475	2.17793	1.96228	2.2801	Q9UPN3	Microtubule-actin cross-linking factor 1			NA	NA	-
|Q9UPN3|S|7288|___2	-0.997124	-0.885641	-0.671342	-1.15105	-0.642406	-0.701099	-0.512453	-0.716158	-0.750152	-0.802984	-1.17127	-0.973077	-1.44129	-0.919621	-0.724746	-1.12519	-1.25113	S	___2			-0.886876	-0.748068	-0.707531	-1.12315	-1.11401	-0.848911	Q9UPN3	Microtubule-actin cross-linking factor 1			NA	NA	-
|Q9UPN3|S|7292|___1	1.24847	1.42465	1.28512	1.20307	1.6379	1.4797	1.57184	1.46668	1.49877	1.22574	1.13227	1.27116	1.34307	1.19451	1.26789	1.19297	1.20484	S	___1			1.34113	1.50974	1.4212	1.25393	1.17721	1.26952	Q9UPN3	Microtubule-actin cross-linking factor 1			NA	NA	-
|Q9UPN3|S|7292|___2	-0.997124	-0.885641	-0.671342	-1.15105	-0.642406	-0.701099	-0.512453	-0.716158	-0.750152	-0.802984	-1.17127	-0.973077	-1.44129	-0.919621	-0.724746	-1.12519	-1.25113	S	___2			-0.886876	-0.748068	-0.707531	-1.12315	-1.11401	-0.848911	Q9UPN3	Microtubule-actin cross-linking factor 1			NA	NA	-
|Q9UPN3|T|7213|___1	2.99058	2.97711	2.79021	2.88078	2.98033	3.08396	2.73851	2.97817	2.90743	2.41551	2.56815	2.72209	2.3274	2.52094	2.5554	2.59566	2.49681	T	___1			2.86996	2.97854	2.9272	2.44619	2.52863	2.63874	Q9UPN3	Microtubule-actin cross-linking factor 1			NA	NA	-
|Q9UPN3|T|7273|___1	-1.56573	-1.06117	-1.15203	-1.35111	-1.30622	-1.28203	-1.30132	-1.20006	-1.52407	-1.16583	-1.56089	-1.54925	-1.60968	-1.62592	-1.09601	-1.24896	-1.34176	T	___1			-1.40605	-1.18915	-1.31938	-1.34149	-1.50952	-1.32263	Q9UPN3	Microtubule-actin cross-linking factor 1			NA	NA	-
|Q9UPQ3|S|339|___1	-3.53754	-3.15487	-2.62445	-2.36625	-3.17439	-3.31553	-2.80836	-3.62657	-3.2504	-1.8474	-2.3312	-2.82193	-2.04293	-3.10248	-2.3401	-2.2702	-2.41856	S	___1			-2.90405	-3.31861	-3.06346	-2.05351	-2.61742	-2.58102	Q9UPQ3	Arf-GAP with GTPase			NA	NA	-
|Q9UPQ3|T|836|___1	-1.61545	-1.4225	-1.38008	-1.41159	-1.23206	-1.41416	-1.62818	-1.36924	-1.69441	-1.55336	-1.42981	-1.19527	-2.10377	-1.39256	-1.91595	-1.62465	-1.9178	T	___1			-1.55174	-1.34127	-1.49621	-1.76059	-1.58005	-1.55561	Q9UPQ3	Arf-GAP with GTPase			NA	NA	-
|Q9Y2J2|S|962|___1	-2.04014	-1.77531	-2.08204	-1.65857	-1.88087	-2.00482	-1.5413	-1.79247	-1.5968	-2.17505	-2.41141	-2.21578	-2.30622	-2.12008	-2.24576	-1.74573	-2.2515	S	___1			-1.74667	-1.81622	-1.89455	-2.07566	-2.261	-2.23077	Q9Y2J2	Band 4.1-like protein 3;Band 4.1-like protein 3			NA	NA	-
|Q9Y2Q9|S|87|___1	0.781351	0.845093	0.753985	0.800072	0.691265	0.806175	0.957809	0.952603	1.05745	0.467245	0.766952	0.191479	0.413607	0.326395	0.309287	0.779371	0.426924	S	___1			0.846411	0.829654	0.872537	0.553408	0.506757	0.250383	Q9Y2Q9	28S ribosomal protein S28			NA	NA	predicted
|Q9Y388|S|188|___1	2.9807	3.01791	3.54718	3.76906	3.37137	2.9204	3.30984	3.23588	3.41262	3.9869	3.78875	3.92319	4.1782	3.87558	3.99984	4.02027	4.07184	S	___1			3.3532	3.20839	3.2934	4.06179	3.91205	3.96152	Q9Y388	RNA-binding motif protein			NA	NA	-
|Q9Y388|S|232|___1	-1.71997	-1.47556	-1.70808	-1.85866	-1.68987	-1.78981	-1.56136	-1.95813	-1.74806	-1.88689	-1.65294	-1.67033	-1.70448	-1.6148	-1.55856	-2.27855	-1.74233	S	___1			-1.71333	-1.70785	-1.74865	-1.95664	-1.67003	-1.61444	Q9Y388	RNA-binding motif protein			NA	NA	-
|Q9Y3D3|T|130|___1	-0.125408	-0.232931	0.344953	0.555656	0.259275	-0.134552	0.0479107	-0.276332	0.0839224	0.348583	-0.302805	0.469433	0.183802	0.136913	0.558974	0.407747	0.614973	T	___1			0.159386	-0.0833292	0.0981077	0.313377	0.149694	0.514204	Q9Y3D3	28S ribosomal protein S16			NA	NA	-
|Q9Y3E5|S|57|___1	1.00236	0.931818	0.844285	0.639542	0.949677	0.804913	0.623175	0.915608	0.70633	-0.358966	-0.102288	0.0135241	-0.114271	-0.0668373	0.257607	0.0554791	-0.171705	S	___1			0.755025	0.932368	0.785176	-0.139253	-0.11361	0.135565	Q9Y3E5	Peptidyl-tRNA hydrolase 2			NA	NA	-
|Q9Y4F1|S|12|___1	-1.43798	-1.43213	-1.50574	-1.4543	-1.65579	-1.3797	-1.20063	-1.62523	-1.28177	-1.45733	-1.36675	-1.98001	-1.67315	-1.46952	-1.62043	-1.11039	-1.60485	S	___1			-1.3643	-1.57105	-1.38907	-1.41362	-1.48037	-1.80022	Q9Y4F1	FERM			NA	NA	-
|Q9Y4F1|S|336|___2	2.25334	2.12821	2.13047	2.04369	2.23886	2.26144	2.03647	2.09817	2.02548	1.88658	1.7343	2.01781	1.65291	1.71626	1.63184	1.77222	1.77861	S	___2			2.11117	2.15508	2.13913	1.77057	1.74306	1.82482	Q9Y4F1	FERM			NA	NA	-
|Q9Y4F1|S|340|___1	-2.12031	-2.08551	-2.11534	-2.69171	-2.4602	-2.34243	-1.94192	-2.2801	-2.47528	-1.72818	-1.78549	-1.91777	-1.91596	-2.44624	-1.80869	-2.08291	-2.19391	S	___1			-2.25132	-2.27527	-2.31102	-1.90902	-2.14188	-1.86323	Q9Y4F1	FERM			NA	NA	-
|Q9Y4F1|S|340|___2	2.25334	2.12821	2.13047	2.04369	2.23886	2.26144	2.03647	2.09817	2.02548	1.88658	1.7343	2.01781	1.65291	1.71626	1.63184	1.77222	1.77861	S	___2			2.11117	2.15508	2.13913	1.77057	1.74306	1.82482	Q9Y4F1	FERM			NA	NA	-
|Q9Y4F1|S|427|___1	0.901814	1.28971	0.998544	1.09559	0.912817	1.24336	1.15677	1.29249	1.1623	1.26143	1.7493	1.19434	1.51597	1.25121	1.33957	1.52613	1.60943	S	___1			1.05139	1.16501	1.13473	1.43451	1.53665	1.26696	Q9Y4F1	FERM			NA	NA	-
|Q9Y4F1|S|889|___1	-3.49186	-3.277	-3.15792	-3.04975	-3.58146	-4.04231	-2.97253	-2.82928	-2.64935	-3.11733	-2.77694	-3.07409	-2.75655	-2.62874	-2.87506	-2.26561	-3.28443	S	___1			-3.17138	-3.22925	-3.28319	-2.71316	-2.8967	-2.97457	Q9Y4F1	FERM			NA	NA	-
|Q9Y4F1|T|24|___1	-0.289979	-0.41815	-0.487698	-0.571326	-0.792091	-0.614367	-0.277454	-0.265557	-0.326613	-0.0535898	0.167035	0.0431747	0.277369	0.190622	-0.0448103	0.0919056	0.326956	T	___1			-0.379587	-0.491933	-0.476226	0.105228	0.228204	-0.000817776	Q9Y4F1	FERM			NA	NA	-
|Q9Y606|T|426|___1	-2.13535	-2.71634	-2.6993	-2.76759	-2.67324	-3.31681	-2.63416	-2.30038	-2.81402	-3.55973	-4.42755	-3.30483	-4.03807	-3.32196	-4.8288	-3.68144	-3.01807	T	___1			-2.51237	-2.56332	-2.94337	-3.75975	-3.58919	-4.06681	Q9Y606	tRNA pseudouridine synthase A			NA	NA	-
AAAS|Q9NRG9|S|495|___1	1.18479	0.954733	1.02796	0.776312	0.862564	0.940037	1.27333	0.961062	1.32288	0.320444	0.300092	0.422039	0.337927	0.693443	0.451451	1.13579	0.525045	S	___1			1.07814	0.92612	1.09696	0.598054	0.506193	0.436745	Q9NRG9	Aladin	AAAS	AHIPLYFVNAQFPRFSPVLGRAQEPPAGGGG	NA	NA	-
AAAS|Q9NRG9|T|57|___1	4.96191	5.13418	5.27013	5.45354	5.05822	5.21989	5.52647	5.25672	5.61634	4.43024	4.80582	4.49518	4.62132	4.56104	4.31217	4.99797	4.47081	T	___1			5.31398	5.14971	5.36879	4.68318	4.61256	4.40368	Q9NRG9	Aladin	AAAS	WINLPVLQLTKDPLKTPGRLDHGTRTAFIHH	NA	NA	-
AAK1|Q2M2I8|S|21|___1	-2.51773	-3.35448	-2.40269	-2.83223	-2.95078	-2.54072	-2.7922	-2.88445	-2.72673	-3.12557	-3.12939	-2.8494	-3.35326	-3.11629	-2.3168	-3.41674	-3.3491	S	___1			-2.71405	-3.06324	-2.55671	-3.29852	-3.19826	-2.5831	Q2M2I8	AP2-associated protein kinase 1	AAK1	DSRREQGGSGLGSGSSGGGGSTSGLGSGYIG	NA	NA	-
AAK1|Q2M2I8|S|624|___1	0.164246	-0.0781574	0.167827	-0.26078	-0.290848	-0.213881	-0.128321	-0.353595	-0.000588417	-0.0496988	-0.534371	-0.106236	-0.71641	-0.396763	-0.547879	-0.276339	-0.600953	S	___1			-0.0749518	-0.240867	-0.0155478	-0.347482	-0.510696	-0.327057	Q2M2I8	AP2-associated protein kinase 1	AAK1	PAVQGQKVGSLTPPSSPKTQRAGHRRILSDV	NA	NA	-
AAK1|Q2M2I8|S|624|___2	1.04757	1.21317	1.07222	1.42836	0.843906	1.27127	1.30488	1.34231	1.38281	1.24589	1.52278	0.976736	1.47744	1.14924	1.24556	1.34166	1.38115	S	___2			1.26027	1.13313	1.2421	1.355	1.35106	1.11115	Q2M2I8	AP2-associated protein kinase 1	AAK1	PAVQGQKVGSLTPPSSPKTQRAGHRRILSDV	NA	NA	-
AAK1|Q2M2I8|S|637|___1	0.224049	0.298435	-0.0858088	0.134161	0.104376	0.112501	0.0660591	0.273658	0.106214	-0.449731	-0.418992	-0.341043	-0.4685	-0.768597	-0.225382	-0.661159	-0.934589	S	___1			0.141423	0.22549	0.044302	-0.526463	-0.707393	-0.283213	Q2M2I8	AP2-associated protein kinase 1	AAK1	PSSPKTQRAGHRRILSDVTHSAVFGVPASKS	NA	NA	-
AAK1|Q2M2I8|S|668|___1	-1.50503	-0.938582	-1.13	-1.50345	-1.42621	-1.14371	-1.60704	-1.1229	-1.18113	-2.63818	-2.85677	-2.69012	-3.0126	-2.66953	-3.39583	-2.56942	-2.81526	S	___1			-1.5385	-1.16257	-1.15161	-2.74007	-2.78052	-3.04298	Q2M2I8	AP2-associated protein kinase 1	AAK1	TQLLQAAAAEASLNKSKSATTTPSGSPRTSQ	NA	NA	-
AAK1|Q2M2I8|S|678|___1	-1.74185	-2.19538	-1.39771	-1.15051	-1.31947	-2.42128	-2.23211	-2.25458	-1.7244	0.054657	-0.230621	0.146494	0.207573	-0.108722	0.222198	0.0571861	0.152584	S	___1			-1.70816	-1.92315	-1.84779	0.106472	-0.062253	0.184346	Q2M2I8	AP2-associated protein kinase 1	AAK1	ASLNKSKSATTTPSGSPRTSQQNVYNPSEGS	NA	NA	-
AAK1|Q2M2I8|T|620|___1	0.00197792	-0.0247822	-0.452027	-0.273211	-0.35968	-0.404815	-0.14448	-0.114415	-0.33912	0.132373	-0.379538	0.113218	0.0813713	0.297676	0.328	-0.207647	-0.000972748	T	___1			-0.138571	-0.166293	-0.398654	0.00203228	-0.0276114	0.220609	Q2M2I8	AP2-associated protein kinase 1	AAK1	TTPPPAVQGQKVGSLTPPSSPKTQRAGHRRI	NA	NA	-
AAK1|Q2M2I8|T|620|___2	1.04757	1.21317	1.07222	1.42836	0.843906	1.27127	1.30488	1.34231	1.38281	1.24589	1.52278	0.976736	1.47744	1.14924	1.24556	1.34166	1.38115	T	___2			1.26027	1.13313	1.2421	1.355	1.35106	1.11115	Q2M2I8	AP2-associated protein kinase 1	AAK1	TTPPPAVQGQKVGSLTPPSSPKTQRAGHRRI	NA	NA	-
AARSD1|Q9BTE6|S|174|___1	-2.26352	-2.91325	-2.88441	-3.01071	-2.84052	-2.88013	-3.01291	-2.61169	-2.65074	-2.58017	-2.83708	-3.36691	-2.79134	-2.64438	-2.84115	-3.58886	-3.56721	S	___1			-2.76238	-2.78849	-2.80509	-2.98679	-3.01622	-3.10403	Q9BTE6	Alanyl-tRNA editing protein Aarsd1	AARSD1	NEKIRDRLPVNVRELSLDDPEVEQVSGRGLP	NA	NA	-
AASDH|Q4L235|S|724|___1	2.01204	1.91441	1.66001	1.68564	2.00216	1.90156	1.991	1.81822	1.795	1.833	1.65399	1.79827	1.61684	1.70884	1.74583	1.71245	1.53797	S	___1			1.89623	1.91159	1.78552	1.72077	1.6336	1.77205	Q4L235	Acyl-CoA synthetase family member 4	AASDH	DSVSQTNIQNLKGLNSPVLIGKSKDPSCVAK	NA	NA	-
AATF|Q9NY61|T|67|___1	-1.01947	-0.932093	-1.08207	-1.22611	-1.31947	-1.11939	-1.17206	-1.5775	-1.20226	-2.36285	-1.95168	-2.10166	-2.21572	-2.7008	-2.55211	-2.26775	-2.86388	T	___1			-1.13922	-1.27636	-1.13457	-2.28211	-2.50546	-2.32688	Q9NY61	Protein AATF	AATF	VVGSIRKLASASLLDTDKRYCGKTTSRKAWN	NA	NA	-
ABCC1;ABCC3|P33527|S|1145|___1	-1.08969	-1.26222	-0.654527	-0.865092	-0.892461	-1.17043	-1.38065	-1.15601	-0.907709	-1.38103	-1.39023	-0.962357	-1.13848	-1.48317	-0.899322	-0.9193	-1.05394	S	___1			-1.11181	-1.10356	-0.910889	-1.14627	-1.30911	-0.930839	P33527	Multidrug resistance-associated protein 1;Canalicular multispecific organic anion transporter 2	ABCC1;ABCC3	QRFYVASSRQLKRLESVSRSPVYSHFNETLL	NA	NA	-
ABCC1|P33527|S|915|___1	-3.32544	-3.02663	-3.89454	-3.03952	-3.49514	-2.67825	-3.75984	-4.00479	-2.76011	-4.11304	-3.29305	-3.21978	-3.66247	-3.35544	-3.44985	-3.13597	-3.19615	S	___1			-3.37493	-3.50885	-3.11097	-3.63716	-3.28155	-3.33482	P33527	Multidrug resistance-associated protein 1	ABCC1	MLVTDSAGKQLQRQLSSSSSYSGDISRHHNS	NA	NA	-
ABCC4|O15439|T|646|___1	3.2363	3.17298	3.06982	2.97428	3.03741	3.3104	3.13153	3.1938	3.03906	2.56674	2.62434	2.56497	2.56996	2.685	2.74355	2.54866	2.70007	T	___1			3.11404	3.13473	3.13976	2.56179	2.6698	2.65426	O15439	Multidrug resistance-associated protein 4	ABCC4	LKKDNEESEQPPVPGTPTLRNRTFSESSVWS	NA	NA	-
ABCC5|O15440|S|505|___3	-0.743278	-0.973998	-0.904708	-1.00063	-0.8975	-0.667324	-1.0698	-0.992475	-1.06146	-1.03124	-1.22113	-1.20517	-1.13735	-0.947237	-0.597212	-1.18535	-0.612333	S	___3			-0.937903	-0.954658	-0.87783	-1.11798	-0.9269	-0.901191	O15440	Multidrug resistance-associated protein 5	ABCC5	IEMKNATLAWDSSHSSIQNSPKLTPKMKKDK	NA	NA	predicted
ABCC5|O15440|S|509|___3	-0.743278	-0.973998	-0.904708	-1.00063	-0.8975	-0.667324	-1.0698	-0.992475	-1.06146	-1.03124	-1.22113	-1.20517	-1.13735	-0.947237	-0.597212	-1.18535	-0.612333	S	___3			-0.937903	-0.954658	-0.87783	-1.11798	-0.9269	-0.901191	O15440	Multidrug resistance-associated protein 5	ABCC5	NATLAWDSSHSSIQNSPKLTPKMKKDKRASR	NA	NA	predicted
ABCC5|O15440|S|558|___1	-0.931132	-0.675798	-0.81179	-0.632669	-1.44444	-0.819525	-0.249908	-0.675077	-0.181085	-1.0904	-0.814753	-1.08573	-0.929942	-0.881763	-1.19819	-0.221203	-1.08102	S	___1			-0.60457	-0.931774	-0.604133	-0.747183	-0.925846	-1.14196	O15440	Multidrug resistance-associated protein 5	ABCC5	AEQKGHLLLDSDERPSPEEEEGKHIHLGHLR	NA	NA	predicted
ABCC5|O15440|T|513|___3	-0.743278	-0.973998	-0.904708	-1.00063	-0.8975	-0.667324	-1.0698	-0.992475	-1.06146	-1.03124	-1.22113	-1.20517	-1.13735	-0.947237	-0.597212	-1.18535	-0.612333	T	___3			-0.937903	-0.954658	-0.87783	-1.11798	-0.9269	-0.901191	O15440	Multidrug resistance-associated protein 5	ABCC5	AWDSSHSSIQNSPKLTPKMKKDKRASRGKKE	NA	NA	predicted
ABCF1|Q8NE71|S|109|___1	2.60488	2.26554	2.46153	1.88916	2.31731	2.07276	2.26066	2.06832	2.18606	1.90416	1.43178	1.81263	1.2812	1.83137	1.23203	1.58499	1.52721	S	___1			2.25157	2.21706	2.24012	1.59012	1.59678	1.52233	Q8NE71	ATP-binding cassette sub-family F member 1	ABCF1	EKELMERLKKLSVPTSDEEDEVPAPKPRGGK	NA	NA	-
ABCF1|Q8NE71|S|166|___1	0.647326	0.137022	0.437272	-0.0777454	0.867121	0.54879	0.0071888	0.0606737	-0.553395	1.05685	0.168229	1.43855	0.423836	0.744932	1.36353	-0.542029	0.894079	S	___1			0.192256	0.354939	0.144222	0.312885	0.602413	1.40104	Q8NE71	ATP-binding cassette sub-family F member 1	ABCF1	PKPAKPEKNRINKAVSEEQQPALKGKKGKEE	NA	NA	-
ABCF1|Q8NE71|S|22|___1	-0.0931873	0.129612	0.149003	0.0265598	-0.0411625	0.194744	0.300964	0.02526	0.575929	-0.174799	-0.181909	-0.478617	-0.173074	-0.137778	-0.631579	0.344831	-0.0155964	S	___1		+	0.0781123	0.0379031	0.306559	-0.00101376	-0.111761	-0.555098	Q8NE71	ATP-binding cassette sub-family F member 1	ABCF1	QQPPEPEWIGDGESTSPSDKVVKKGKKDKKI	NA	NA	-
ABCF1|Q8NE71|S|228|___1	1.75067	1.60863	1.61282	1.4509	1.42159	1.39026	1.85431	1.50576	1.96859	1.18413	0.999846	0.970167	1.22126	1.25809	0.625842	1.5304	1.03724	S	___1			1.68529	1.51199	1.65722	1.31193	1.09839	0.798005	Q8NE71	ATP-binding cassette sub-family F member 1	ABCF1	PPKQGKEKAKKAEQGSEEEGEGEEEEEEGGE	NA	NA	-
ABHD15|Q6UXT9|S|434|___1	-3.45654	-2.66253	-3.12353	-3.44592	-3.13575	-3.18911	-3.58245	-3.29444	-3.4155	-3.22467	-3.6736	-3.05365	-3.19575	-4.10001	-4.06954	-3.46667	-2.82323	S	___1			-3.49497	-3.03091	-3.24271	-3.2957	-3.53228	-3.56159	Q6UXT9	Abhydrolase domain-containing protein 15	ABHD15	FRTEERIKGLSRHRASFLGGRRRGGALQRRE	NA	NA	-
ABI1|Q8IZP0|S|183|___1	1.89639	1.98224	1.85214	1.6339	2.00262	1.96258	1.79021	1.81204	1.82514	1.96504	1.89912	2.03454	1.93948	1.90439	2.05993	1.78229	1.99367	S	___1			1.7735	1.9323	1.87995	1.8956	1.93239	2.04724	Q8IZP0	Abl interactor of validated 1	ABI1	TGTLSRTNPPTQKPPSPPMSGRGTLGRNTPY	NA	NA	-
ABI1|Q8IZP0|S|225|___1	0.249172	0.053194	0.878249	0.850914	0.707535	0.199848	0.262794	0.268474	0.426147	0.933306	0.42352	1.21185	1.0101	0.691257	1.11965	0.929708	0.944809	S	___1	+		0.454294	0.343067	0.501415	0.957703	0.686529	1.16575	Q8IZP0	Abl interactor of validated 1	ABI1	PNDYMTSPARLGSQHSPGRTASLNQRPRTHS	NA	NA	-
ABI1|Q8IZP0|S|231|___1	-3.09045	-1.2507	-2.95616	-2.9919	-3.56274	-2.68725	-3.16697	-3.58844	-2.72951	-0.992656	-1.43156	-1.20072	-1.03979	-1.63647	-0.936221	-1.52297	-1.89474	S	___1			-3.08311	-2.80063	-2.79097	-1.18514	-1.65426	-1.06847	Q8IZP0	Abl interactor of validated 1	ABI1	SPARLGSQHSPGRTASLNQRPRTHSGSSGGS	NA	NA	-
ABI1|Q8IZP0|T|196|___1	3.5197	3.59557	3.64932	3.55754	3.68677	3.62346	3.89696	3.6907	3.82772	3.04642	3.26417	3.38643	3.17513	3.20746	3.02807	3.37565	2.86204	T	___1			3.65807	3.65768	3.70017	3.19907	3.11122	3.20725	Q8IZP0	Abl interactor of validated 1	ABI1	PPSPPMSGRGTLGRNTPYKTLEPVKPPTVPN	NA	NA	-
ABI2|Q9NYB9|S|183|___1	1.09256	1.07163	0.854018	0.736595	0.681477	0.747108	0.827435	1.11216	0.864724	1.55479	1.6753	1.68536	1.70816	1.72402	1.86083	1.3412	1.71737	S	___1			0.88553	0.955091	0.82195	1.53472	1.70556	1.7731	Q9NYB9	Abl interactor of validated 2	ABI2	MGGLPRTTPPTQKPPSPPMSGKGTLGRHSPY	NA	NA	interactor of validated
ABI2|Q9NYB9|S|183|___2	0.608137	0.777987	0.533212	0.921932	0.801098	1.04661	0.644352	0.826264	0.785197	0.997066	1.20032	0.810726	1.22602	1.02078	1.10487	1.17627	1.26657	S	___2			0.724807	0.801783	0.78834	1.13312	1.16256	0.957798	Q9NYB9	Abl interactor of validated 2	ABI2	MGGLPRTTPPTQKPPSPPMSGKGTLGRHSPY	NA	NA	interactor of validated
ABI2|Q9NYB9|S|227|___1	-0.0897608	-0.0166378	0.0516672	0.14975	0.55184	0.198364	0.0433025	0.0699701	0.0634108	0.669195	0.589301	0.656942	0.786596	0.527222	0.791972	0.593454	0.786478	S	___1			0.0344305	0.201724	0.104481	0.683082	0.634334	0.724457	Q9NYB9	Abl interactor of validated 2	ABI2	DYVPSPTRNMAPSQQSPVRTASVNQRNRTYS	NA	NA	interactor of validated
ABI2|Q9NYB9|T|175|___2	0.608137	0.777987	0.533212	0.921932	0.801098	1.04661	0.644352	0.826264	0.785197	0.997066	1.20032	0.810726	1.22602	1.02078	1.10487	1.17627	1.26657	T	___2			0.724807	0.801783	0.78834	1.13312	1.16256	0.957798	Q9NYB9	Abl interactor of validated 2	ABI2	KVSTQNMKMGGLPRTTPPTQKPPSPPMSGKG	NA	NA	interactor of validated
ABI2|Q9NYB9|T|361|___1	-0.506978	-0.440077	-0.548384	-0.316235	-0.498883	-0.188678	-0.357161	-0.465724	-0.0146627	0.00536632	0.305896	-0.516003	0.229712	0.239857	-0.53345	0.467319	-0.000993729	T	___1	+	+	-0.393458	-0.468228	-0.250575	0.234132	0.181586	-0.524726	Q9NYB9	Abl interactor of validated 2	ABI2	HPVQFYSMNRPASRHTPPTIGGSLPYRRPPS	+	+	interactor of validated
ABL1|P00519|S|569|___1	0.0587311	-0.232531	-0.43225	-0.341639	-0.245506	-0.171627	-0.365751	-0.239383	-0.152184	0.106533	0.0862761	-0.269535	-0.148899	-0.0954084	-0.203301	-0.120945	-0.168049	S	___1			-0.21622	-0.23914	-0.252021	-0.054437	-0.0590604	-0.236418	P00519	Tyrosine-protein kinase ABL1	ABL1	KGQGESDPLDHEPAVSPLLPRKERGPPEGGL	NA	NA	-
ABL1|P00519|S|917|___1	-1.23799	-1.69527	-1.94039	-1.56567	-1.5044	-1.61827	-1.98726	-1.80635	-1.73564	-1.61279	-1.26544	-1.03011	-1.23697	-1.46987	-1.17724	-1.80628	-1.35654	S	___1			-1.59697	-1.66867	-1.76476	-1.55201	-1.36395	-1.10368	P00519	Tyrosine-protein kinase ABL1	ABL1	PPAASAGKAGGKPSQSPSQEAAGEAVLGAKT	NA	NA	-
ABL1|P00519|T|844|___2	-0.836357	-0.693078	-0.683963	-0.458048	-0.73722	-0.635753	-0.627844	-0.579181	-0.673972	-0.3339	-0.0585566	-0.669411	-0.413185	-0.767854	-0.604502	-0.393621	-0.544165	T	___2	+		-0.64075	-0.669826	-0.664563	-0.380236	-0.456858	-0.636956	P00519	Tyrosine-protein kinase ABL1	ABL1	GLPHKEEAGKGSALGTPAAAEPVTPTSKAGS	NA	NA	-
ABL2|P42684|S|620|___1	1.29752	1.17812	1.21253	1.16562	1.38327	1.28721	1.21019	1.24742	0.909987	0.821396	0.528764	0.621319	0.451326	0.393873	0.56001	0.224398	0.578812	S	___1			1.22444	1.2696	1.13657	0.49904	0.500483	0.590664	P42684	Abelson tyrosine-protein kinase 2	ABL2	SLAPGFIRGAQASSGSPALPRKQRDKSPSSL	NA	NA	-
ABL2|P42684|S|631|___1	-0.338727	-0.778142	-0.271525	-0.269617	-0.62141	-0.638963	-0.315994	-0.773335	-0.292468	-1.98453	-2.07022	-2.35258	-2.33793	-1.95037	-2.51416	-1.69846	-1.97802	S	___1		+	-0.308113	-0.724296	-0.400985	-2.00698	-1.99954	-2.43337	P42684	Abelson tyrosine-protein kinase 2	ABL2	ASSGSPALPRKQRDKSPSSLLEDAKETCFTR	NA	NA	-
ABL2|P42684|S|820|___1	-3.41805	-3.76319	-3.6981	-3.76303	-3.66308	-3.07075	-3.23387	-3.36246	-3.21401	-4.3156	-3.72643	-5.02113	-3.72435	-4.35062	-3.7639	-4.60551	-4.48278	S	___1			-3.47165	-3.59624	-3.32762	-4.21515	-4.18661	-4.39252	P42684	Abelson tyrosine-protein kinase 2	ABL2	CQRSKLQLERTVSTSSQPEENVDRANDMLPK	NA	NA	-
ABL2|P42684|S|936|___1	2.19848	2.34226	1.97963	2.04451	2.06	2.18092	2.23199	2.19438	2.22142	1.08201	1.32535	0.826527	1.12757	1.17955	0.856969	1.27001	0.815634	S	___1	+		2.15833	2.19888	2.12732	1.15986	1.10684	0.841748	P42684	Abelson tyrosine-protein kinase 2	ABL2	PVLPTTHNHKVPVLISPTLKHTPADVQLIGT	NA	NA	-
ABLIM1|O14639|S|426|___1	-1.04371	-0.998405	-0.527989	0.102558	-0.748273	-0.870601	-0.776685	-0.846305	-0.4707	-1.26648	-0.95788	-1.05339	-0.51171	-1.22365	-1.36608	-0.548312	-0.837208	S	___1			-0.572611	-0.864327	-0.623097	-0.7755	-1.00625	-1.20974	O14639	Actin-binding LIM protein 1	ABLIM1	TSGYDDKQERQSLGESPRTLSPTPSAEGYQD	NA	NA	-
ABLIM1|O14639|S|431|___1	-4.52568	-2.95665	-3.33778	-3.0076	-3.31817	-3.64586	-3.05075	-3.47853	-2.8565	-4.00127	-3.54623	-4.27173	-3.473	-3.55999	-3.23377	-3.37531	-3.57072	S	___1			-3.52801	-3.25112	-3.28004	-3.61653	-3.55898	-3.75275	O14639	Actin-binding LIM protein 1	ABLIM1	DKQERQSLGESPRTLSPTPSAEGYQDVRDRM	NA	NA	-
ABLIM1|O14639|S|458|___1	-0.505732	-0.2295	-0.41166	-0.562483	-0.19161	-0.0260239	-0.229471	-0.0685129	-0.327319	-1.42907	-2.22932	-2.13587	-2.42583	-2.34681	-1.73896	-1.98313	-1.74149	S	___1			-0.432562	-0.163208	-0.255001	-1.94601	-2.10587	-1.93741	O14639	Actin-binding LIM protein 1	ABLIM1	RDRMIHRSTSQGSINSPVYSRHSYTPTTSRS	NA	NA	-
ABLIM1|O14639|S|458|___2	-1.36259	-1.47378	-1.28446	-1.24662	-1.21371	-0.990573	-1.23225	-1.35713	-1.25474	-0.888325	-0.876946	-0.953811	-0.915809	-1.0771	-0.79089	-0.947925	-1.08887	S	___2			-1.28049	-1.34821	-1.17659	-0.917353	-1.01431	-0.87235	O14639	Actin-binding LIM protein 1	ABLIM1	RDRMIHRSTSQGSINSPVYSRHSYTPTTSRS	NA	NA	-
ABLIM1|O14639|S|586|___1	-0.143332	0.0216541	-0.0758009	-0.155273	-0.0171566	0.215757	0.0527821	-0.0151472	0.0281782	-0.792081	-0.671141	-0.542156	-0.517889	-0.724982	-0.561059	-0.553102	-0.799387	S	___1		+	-0.0819413	-0.00354989	0.0560449	-0.621024	-0.731837	-0.551608	O14639	Actin-binding LIM protein 1	ABLIM1	GPPSFAVVGPDMKRRSSGREEDDEELLRRRQ	NA	NA	-
ABLIM1|O14639|S|587|___1	-0.527354	-0.44665	-0.668762	-0.935386	-0.52704	-0.496317	-0.549921	-0.751239	-0.84273	-0.918542	-0.863338	-1.23549	-1.18197	-0.825966	-0.968098	-1.03115	-1.1378	S	___1			-0.670887	-0.574976	-0.66927	-1.04389	-0.942366	-1.10179	O14639	Actin-binding LIM protein 1	ABLIM1	PPSFAVVGPDMKRRSSGREEDDEELLRRRQL	NA	NA	-
ABLIM1|O14639|S|655|___1	0.315779	0.187609	0.173705	-0.0086174	0.113281	0.208771	0.296513	0.177787	0.240731	-0.0418234	-0.0707273	-0.0559778	-0.174282	-0.0768814	-0.0523672	-0.0374737	0.0819263	S	___1			0.201225	0.159559	0.207736	-0.0845264	-0.0218941	-0.0541725	O14639	Actin-binding LIM protein 1	ABLIM1	SPINSASHIPSSKTASLPGYGRNGLHRPVST	NA	NA	-
ABTB2|Q8N961|S|33|___1	-1.62652	-1.33403	-1.67797	-1.35136	-1.62052	-1.69716	-1.46575	-1.4888	-1.67097	-1.88099	-1.80188	-2.42978	-2.0881	-2.25698	-2.38447	-1.99375	-2.1719	S	___1	+		-1.48121	-1.48112	-1.68203	-1.98761	-2.07692	-2.40712	Q8N961	Ankyrin repeat and BTB/POZ domain-containing protein 2	ABTB2	DSGYGAGDSCRSLSLSSSKSNSQALNSSAQQ	NA	NA	predicted
ABTB2|Q8N961|S|365|___1	-1.31581	-0.93861	-0.185504	-0.707785	-1.26567	-0.122154	0.391645	-0.441077	0.600728	-0.556497	-0.932232	-0.00170612	-1.2005	0.663454	-0.303981	-0.151484	-0.827193	S	___1			-0.543984	-0.881784	0.0976899	-0.636159	-0.365324	-0.152843	Q8N961	Ankyrin repeat and BTB/POZ domain-containing protein 2	ABTB2	AMHHMQGRHPLCPGASPARQARQPPQPITWS	NA	NA	predicted
ACACA|Q13085|S|2343|___1	1.27167	1.26862	1.16794	1.00878	1.38943	1.47574	1.14417	1.18832	1.05481	0.800272	0.78617	0.759813	0.682791	0.790209	1.07919	0.886095	0.982435	S	___1			1.14154	1.28212	1.23283	0.789719	0.852938	0.919504	Q13085	Acetyl-CoA carboxylase 1;Biotin carboxylase	ACACA	PTQRAEVIRILSTMDSPST____________	NA	NA	-
ACD|Q96AP0|S|25|___1	2.06745	1.82463	1.84396	1.58957	1.92531	1.8002	1.89576	1.81244	1.86088	2.00897	1.91143	2.04267	1.90179	2.0175	1.99248	2.11208	1.94116	S	___1			1.85093	1.85413	1.83501	2.00761	1.9567	2.01757	Q96AP0	Adrenocortical dysplasia protein homolog	ACD	RPWIRELILGSETPSSPRAGQLLEVLQDAEA	NA	NA	-
ACIN1|Q9UKV3|S|1004|___1	4.08099	4.36319	3.98377	4.13817	3.87041	4.08152	4.28551	4.18253	4.4769	4.2608	4.60834	4.05456	4.56292	4.4333	4.15017	4.79737	4.48748	S	___1		+	4.16823	4.13871	4.18073	4.54036	4.50971	4.10237	Q9UKV3	Apoptotic chromatin condensation inducer in the nucleus	ACIN1	VSITIDDPVRTAQVPSPPRGKISNIVHISNL	NA	NA	-
ACIN1|Q9UKV3|S|216|___1	-1.55577	-1.50178	-0.647513	-0.742252	-0.61025	-1.42171	-1.60252	-1.09789	-1.34917	-1.02226	-0.968852	-0.774342	-0.508455	-0.699487	-0.553658	-1.05662	-0.571961	S	___1			-1.30018	-1.06997	-1.13946	-0.862446	-0.746767	-0.664	Q9UKV3	Apoptotic chromatin condensation inducer in the nucleus	ACIN1	HSPRKSSSISEEKGDSDDEKPRKGERRSSRV	NA	NA	-
ACIN1|Q9UKV3|S|243|___1	-1.52457	-1.60662	-1.58437	-1.5295	-1.19494	-1.30269	-1.47301	-1.49968	-1.61929	-0.341767	-0.445464	-0.356146	-0.707539	-0.738819	-0.536833	-0.534037	-0.896989	S	___1			-1.50903	-1.43375	-1.50212	-0.527781	-0.693757	-0.446489	Q9UKV3	Apoptotic chromatin condensation inducer in the nucleus	ACIN1	SSRVRQARAAKLSEGSQPAEEEEDQETPSRN	NA	NA	-
ACIN1|Q9UKV3|S|243|___2	-1.89446	-2.29194	-2.04744	-2.42233	-2.44767	-2.33979	-2.57319	-2.17566	-2.15491	-2.08084	-2.68274	-2.56661	-2.63773	-2.75447	-2.64742	-2.78308	-2.0456	S	___2			-2.29666	-2.30509	-2.18071	-2.50055	-2.49427	-2.60701	Q9UKV3	Apoptotic chromatin condensation inducer in the nucleus	ACIN1	SSRVRQARAAKLSEGSQPAEEEEDQETPSRN	NA	NA	-
ACIN1|Q9UKV3|S|328|___1	3.53655	3.54222	3.15443	3.04152	3.24303	3.34641	3.04566	3.24847	3.13585	3.59309	3.43551	3.87092	3.48396	3.65746	3.61473	3.45784	3.61125	S	___1			3.20791	3.34457	3.21223	3.51163	3.56807	3.74282	Q9UKV3	Apoptotic chromatin condensation inducer in the nucleus	ACIN1	RVKPEEMMDERPKTRSQEQEVLERGGRFTRS	NA	NA	-
ACIN1|Q9UKV3|S|343|___1	-0.0682116	-0.177017	0.520467	0.587059	0.599791	0.0289822	-0.184097	0.0217371	-0.00320911	1.22884	0.551013	1.68722	1.56015	1.03637	1.73268	1.29481	1.42334	S	___1			0.111583	0.14817	0.18208	1.36127	1.00357	1.70995	Q9UKV3	Apoptotic chromatin condensation inducer in the nucleus	ACIN1	SQEQEVLERGGRFTRSQEEARKSHLARQQQE	NA	NA	-
ACIN1|Q9UKV3|S|365|___1	2.23902	1.92331	1.97163	1.59794	2.08213	2.02938	1.88768	2.05042	1.60933	1.37065	1.12851	1.60277	1.10295	1.34866	1.36612	0.967846	1.41381	S	___1			1.90822	2.01862	1.87012	1.14715	1.29699	1.48444	Q9UKV3	Apoptotic chromatin condensation inducer in the nucleus	ACIN1	SHLARQQQEKEMKTTSPLEEEEREIKSSQGL	NA	NA	-
ACIN1|Q9UKV3|S|490|___1	-0.962041	-0.491676	-0.831908	-0.0748272	-1.50656	-0.692816	-0.196512	-0.447419	-0.250184	-0.589536	0.0200338	-0.848873	-0.085865	-0.677388	-1.07151	-0.00330734	-0.566762	S	___1			-0.411127	-0.815219	-0.591636	-0.226236	-0.408039	-0.960191	Q9UKV3	Apoptotic chromatin condensation inducer in the nucleus	ACIN1	GGLSPLSSPSDTKAESPAEKVPEESVLPLVQ	NA	NA	-
ACIN1|Q9UKV3|S|561|___1	1.30573	1.3703	1.04842	1.31362	1.23904	1.19315	1.3592	1.45012	1.03624	0.317747	0.228234	0.297071	0.344088	0.184603	0.216087	0.299088	0.336376	S	___1			1.32618	1.35315	1.0926	0.320307	0.249738	0.256579	Q9UKV3	Apoptotic chromatin condensation inducer in the nucleus	ACIN1	CLKQPSLEQKEGRRASHTLLPSHRLKQSADS	NA	NA	-
ACIN1|Q9UKV3|S|655|___2	1.3383	1.57336	1.62252	1.80104	1.35726	1.39628	1.70073	1.55837	1.7552	1.51153	1.79364	1.48652	1.90811	1.73373	1.53181	1.93204	1.86723	S	___2		+	1.61336	1.49633	1.59134	1.78389	1.7982	1.50916	Q9UKV3	Apoptotic chromatin condensation inducer in the nucleus	ACIN1	RSRSRSRSASSNSRKSLSPGVSRDSSTSYTE	NA	NA	-
ACIN1|Q9UKV3|S|657|___1	2.16437	2.17658	1.97163	2.0521	1.87023	1.6949	2.15938	2.03524	2.10363	2.25475	2.31408	2.47774	2.2663	2.47642	2.5368	2.41947	2.39816	S	___1			2.12528	2.02735	1.92339	2.31351	2.39622	2.50727	Q9UKV3	Apoptotic chromatin condensation inducer in the nucleus	ACIN1	RSRSRSASSNSRKSLSPGVSRDSSTSYTETK	NA	NA	-
ACIN1|Q9UKV3|S|657|___2	1.3383	1.57336	1.62252	1.80104	1.35726	1.39628	1.70073	1.55837	1.7552	1.51153	1.79364	1.48652	1.90811	1.73373	1.53181	1.93204	1.86723	S	___2		+	1.61336	1.49633	1.59134	1.78389	1.7982	1.50916	Q9UKV3	Apoptotic chromatin condensation inducer in the nucleus	ACIN1	RSRSRSASSNSRKSLSPGVSRDSSTSYTETK	NA	NA	-
ACIN1|Q9UKV3|S|698|___1	-2.19456	-1.8984	-1.16522	-0.932189	-0.921328	-1.97033	-1.60695	-1.69461	-1.49053	-0.94143	-1.50539	-1.22113	-1.28936	-1.33686	-0.743789	-1.27512	-1.04962	S	___1			-1.5779	-1.50478	-1.54202	-1.16864	-1.29729	-0.982461	Q9UKV3	Apoptotic chromatin condensation inducer in the nucleus	ACIN1	PPVPQLQVCEPKERTSTSSSSVQARRLSQPE	NA	NA	-
ACIN1|Q9UKV3|S|710|___1	3.67166	3.50954	4.11243	4.14828	4.3616	3.7016	3.90939	3.84155	3.89047	4.49654	4.05462	4.65711	4.4542	4.52341	4.47082	4.35153	4.17101	S	___1			3.90977	3.90423	3.9015	4.43409	4.24968	4.56396	Q9UKV3	Apoptotic chromatin condensation inducer in the nucleus	ACIN1	ERTSTSSSSVQARRLSQPESAEKHVTQRLQP	NA	NA	-
ACIN1|Q9UKV3|S|714|___1	-0.51924	-0.379906	0.705306	1.09581	0.0685806	-0.243941	0.226177	-0.0831327	0.604346	0.8137	0.803929	0.768898	1.09825	0.945644	0.768172	1.4788	1.05064	S	___1			0.267584	-0.131486	0.355237	1.13025	0.933405	0.768535	Q9UKV3	Apoptotic chromatin condensation inducer in the nucleus	ACIN1	TSSSSVQARRLSQPESAEKHVTQRLQPERGS	NA	NA	-
ACIN1|Q9UKV3|S|729|___1	3.46738	3.22043	3.97707	4.18687	3.9518	3.39263	3.48489	3.64092	3.57567	3.88491	3.46148	4.35872	4.34394	3.86421	4.2693	4.13283	4.1695	S	___1			3.71305	3.60438	3.64845	4.12056	3.83173	4.31401	Q9UKV3	Apoptotic chromatin condensation inducer in the nucleus	ACIN1	SAEKHVTQRLQPERGSPKKCEAEEAEPPAAT	NA	NA	-
ACIN1|Q9UKV3|S|838|___1	-0.0815973	-0.28466	0.292567	0.296362	0.37924	-0.27624	0.214796	0.173909	0.0931501	0.317999	0.122491	0.569355	0.184002	0.351641	0.453055	0.185637	0.253998	S	___1	+		0.143187	0.0894963	0.0364923	0.229212	0.24271	0.511205	Q9UKV3	Apoptotic chromatin condensation inducer in the nucleus	ACIN1	KISVVSATKGVPAGNSDTEGGQPGRKRRWGA	NA	NA	-
ACIN1|Q9UKV3|S|863|___1	1.13076	0.854115	0.810256	0.949438	0.860701	0.834206	1.00144	0.915442	0.901538	1.98659	2.0841	2.25832	2.26356	2.22616	2.00914	1.79858	1.74015	S	___1			1.02721	0.876753	0.848667	2.01624	2.01681	2.13373	Q9UKV3	Apoptotic chromatin condensation inducer in the nucleus	ACIN1	KRRWGASTATTQKKPSISITTESLKSLIPDI	NA	NA	-
ACIN1|Q9UKV3|S|898|___1	-1.97396	-1.47838	-2.30414	-1.90328	-2.5982	-1.93749	-1.82145	-1.87324	-1.6644	-2.12021	-1.49683	-2.67378	-1.78338	-2.17955	-2.85818	-1.82211	-2.17199	S	___1	+		-1.89956	-1.98327	-1.96868	-1.90857	-1.94945	-2.76598	Q9UKV3	Apoptotic chromatin condensation inducer in the nucleus	ACIN1	GQEAVVDLHADDSRISEDETERNGDDGTHDK	+	NA	-
ACIN1|Q9UKV3|S|990|___1	-0.868152	-0.733477	-0.763476	-1.04888	-1.0612	-0.865005	-1.45429	-1.04159	-1.00413	-0.879876	-1.00885	-0.408191	-0.565551	-0.910727	-0.661195	-1.22394	-1.03419	S	___1		+	-1.12377	-0.945423	-0.877536	-0.889791	-0.98459	-0.534693	Q9UKV3	Apoptotic chromatin condensation inducer in the nucleus	ACIN1	DTLTRRSISQQKSGVSITIDDPVRTAQVPSP	NA	NA	-
ACIN1|Q9UKV3|T|254|___1	-0.470462	-0.554876	-0.73856	-1.04469	-0.551356	-0.957276	-0.811826	-0.836302	-0.767776	-1.51541	-1.65915	-1.12618	-1.78693	-1.49964	-1.50175	-1.48973	-1.36835	T	___1			-0.77566	-0.647511	-0.821204	-1.59736	-1.50905	-1.31397	Q9UKV3	Apoptotic chromatin condensation inducer in the nucleus	ACIN1	LSEGSQPAEEEEDQETPSRNLRVRADRNLKT	NA	NA	-
ACIN1|Q9UKV3|T|254|___2	-1.4203	-1.55211	-1.45942	-1.68658	-1.65996	-1.70042	-1.74453	-1.18876	-1.16584	-1.54854	-1.90041	-2.11866	-1.75079	-1.7563	-1.98664	-1.57176	-1.57968	T	___2	+		-1.61713	-1.46694	-1.44189	-1.6237	-1.74546	-2.05265	Q9UKV3	Apoptotic chromatin condensation inducer in the nucleus	ACIN1	LSEGSQPAEEEEDQETPSRNLRVRADRNLKT	NA	NA	-
ACIN1|Q9UKV3|T|976|___1	-1.93276	-2.0523	-2.22212	-2.89776	-2.67249	-2.30234	-2.09022	-1.87737	-2.29055	-2.04372	-2.17498	-2.53143	-2.83539	-2.14983	-3.11118	-3.18502	-2.08238	T	___1			-2.30691	-2.20072	-2.27167	-2.68804	-2.13573	-2.82131	Q9UKV3	Apoptotic chromatin condensation inducer in the nucleus	ACIN1	PPPAEHEVKKVTLGDTLTRRSISQQKSGVSI	NA	NA	-
ACLY|P53396|S|455|___1	0.891665	0.801168	1.27031	1.4642	1.29498	0.853853	0.956324	0.982116	1.26173	1.44325	1.42594	1.23571	1.82273	1.14116	1.56421	1.82771	1.54165	S	___1			1.10406	1.02609	1.12863	1.6979	1.36959	1.39996	P53396	ATP-citrate synthase	ACLY	NASGSTSTPAPSRTASFSESRADEVAPAKKA	NA	NA	-
ACLY|P53396|S|481|___1	4.43418	4.27813	4.29567	4.05901	4.52169	4.51727	4.33406	4.36215	4.18046	3.81113	3.63667	3.81445	3.60658	3.77446	3.8527	3.68604	3.6946	S	___1			4.27575	4.38733	4.33113	3.70125	3.70191	3.83357	P53396	ATP-citrate synthase	ACLY	PAKKAKPAMPQDSVPSPRSLQGKSTTLFSRH	NA	NA	-
ACSL4|O60488|S|447|___1	0.499926	0.393776	0.237506	0.245964	0.230865	0.554941	0.330492	0.392434	0.327947	0.24383	0.201236	0.191095	0.150349	0.323242	0.263752	0.12557	0.263952	S	___1			0.358794	0.339025	0.373465	0.17325	0.26281	0.227424	O60488	Long-chain-fatty-acid--CoA ligase 4	ACSL4	LGGNVRMMLSGGAPLSPQTHRFMNVCFCCPI	NA	NA	-
ACTL6A|O96019|S|233|___1	4.28051	4.357	4.19133	4.26836	4.37015	4.33488	4.49432	4.47482	4.31155	4.26736	4.24067	4.40642	4.31805	4.36668	4.44401	4.31542	4.45306	S	___1	+		4.34773	4.40066	4.27925	4.30028	4.35347	4.42521	O96019	Actin-like protein 6A	ACTL6A	VPPYMIASKEAVREGSPANWKRKEKLPQVTR	NA	NA	-
ACTN4;ACTN2;ACTN3;ACTN1|O43707|S|159|___1	-1.95474	-2.35511	-2.38772	-2.38866	-2.98189	-2.03185	-2.49824	-2.14504	-2.39919	-3.40487	-2.1095	-2.39109	-3.86928	-2.84091	-3.10713	-3.03896	-2.63543	S	___1			-2.28055	-2.49401	-2.27292	-3.4377	-2.52861	-2.74911	O43707	Alpha-actinin-4;Alpha-actinin-2;Alpha-actinin-3;Alpha-actinin-1	ACTN4;ACTN2;ACTN3;ACTN1	GMIWTIILRFAIQDISVEETSAKEGLLLWCQ	NA	NA	-
ACTN4|O43707|T|844|___1	-1.2511	-0.890682	-1.06294	-1.04118	-1.05609	-1.08633	-1.32294	-1.2881	-0.945355	-1.75687	-1.34184	-1.93176	-1.64886	-1.72368	-1.86284	-1.82392	-1.72872	T	___1			-1.20507	-1.07829	-1.03154	-1.74321	-1.59808	-1.8973	O43707	Alpha-actinin-4	ACTN4	QAFIDFMSRETTDTDTADQVIASFKVLAGDK	NA	NA	-
ACTR10|Q9NZ32|S|414|___1	-0.135429	0.142847	0.0973501	0.604095	0.284525	0.229719	-0.164871	0.131282	-0.299359	0.349173	0.55948	0.860664	1.1882	0.378723	1.1789	0.448778	0.789297	S	___1			0.101265	0.186218	0.00923665	0.66205	0.575833	1.01978	Q9NZ32	Actin-related protein 10	ACTR10	FDVGKTQPPLMKRAFSTEK____________	NA	NA	-
ACTR8|Q9H981|S|132|___1	1.91803	1.8333	1.74508	1.72214	1.72619	1.67049	1.74736	1.79149	1.61579	0.648964	0.779048	0.606224	0.931622	0.911146	0.919368	0.75728	0.633158	S	___1			1.79584	1.78366	1.67712	0.779289	0.774451	0.762796	Q9H981	Actin-related protein 8	ACTR8	IWSKKMSNGTRRIPVSPEQARSYNKQMRPAI	NA	NA	-
ACTR8|Q9H981|S|444|___1	1.68503	1.57346	1.80032	1.53393	1.68501	1.40138	1.88585	1.60754	1.7032	0.361197	0.164186	0.163723	-0.208351	0.0746689	-0.300862	0.172371	-0.563911	S	___1			1.7016	1.622	1.63496	0.108405	-0.108352	-0.0685697	Q9H981	Actin-related protein 8	ACTR8	QSKQEQSAKATADRKSASKPIGFEGDLRGQS	NA	NA	-
ADAM9|Q13443|S|752|___1	-1.39944	-1.68492	-0.942614	-0.81835	-0.962783	-1.55661	-1.39252	-1.5467	-1.28834	-0.62361	-0.62003	-0.305543	-0.00776291	-0.787946	-0.0304365	-0.184811	-0.131769	S	___1			-1.20344	-1.39813	-1.26252	-0.272061	-0.513248	-0.16799	Q13443	Disintegrin and metalloproteinase domain-containing protein 9	ADAM9	ESDGKNQANPSRQPGSVPRHVSPVTPPREVP	NA	NA	-
ADAM9|Q13443|S|758|___1	-0.491179	-0.804175	-0.662543	-0.882695	-0.792766	-0.650367	-0.547539	-0.629269	-0.493175	-0.0310678	0.220765	-0.0521526	0.074934	0.324404	0.254559	0.2679	0.367456	S	___1			-0.640471	-0.74207	-0.602028	0.103922	0.304208	0.101203	Q13443	Disintegrin and metalloproteinase domain-containing protein 9	ADAM9	QANPSRQPGSVPRHVSPVTPPREVPIYANRF	NA	NA	-
ADAM9|Q13443|S|758|___2	-0.50717	-0.439999	-0.376426	-0.546838	-0.53681	-0.222671	-0.391914	-0.219708	-0.518832	-0.691259	-0.722486	-0.738164	-0.870264	-0.878322	-0.461214	-0.894283	-0.784425	S	___2			-0.481974	-0.398839	-0.372643	-0.818602	-0.795077	-0.599689	Q13443	Disintegrin and metalloproteinase domain-containing protein 9	ADAM9	QANPSRQPGSVPRHVSPVTPPREVPIYANRF	NA	NA	-
ADAM9|Q13443|T|761|___1	-0.99919	-1.47038	-1.35439	-1.85481	-1.20791	-1.39248	-1.13174	-1.26311	-1.54778	-0.754331	-1.04829	-0.898798	-1.57847	-0.88994	-1.10865	-1.71261	-1.06856	T	___1			-1.32858	-1.3138	-1.43155	-1.34847	-1.00226	-1.00373	Q13443	Disintegrin and metalloproteinase domain-containing protein 9	ADAM9	PSRQPGSVPRHVSPVTPPREVPIYANRFAVP	NA	NA	-
ADAM9|Q13443|T|761|___2	-0.50717	-0.439999	-0.376426	-0.546838	-0.53681	-0.222671	-0.391914	-0.219708	-0.518832	-0.691259	-0.722486	-0.738164	-0.870264	-0.878322	-0.461214	-0.894283	-0.784425	T	___2			-0.481974	-0.398839	-0.372643	-0.818602	-0.795077	-0.599689	Q13443	Disintegrin and metalloproteinase domain-containing protein 9	ADAM9	PSRQPGSVPRHVSPVTPPREVPIYANRFAVP	NA	NA	-
ADAR|P55265|S|825|___1	4.71632	4.62736	4.52198	4.52227	4.81168	4.72133	4.57774	4.68979	4.56719	4.0355	3.56222	3.6989	3.52773	3.5845	3.6575	3.34672	3.48133	S	___1			4.60544	4.70961	4.6035	3.63665	3.54268	3.6782	P55265	Double-stranded RNA-specific adenosine deaminase	ADAR	VTGASLRRTMLLLSRSPEAQPKTLPLTGSTF	NA	NA	predicted
ADAR|P55265|T|191|___1	1.53469	1.50382	1.38863	1.40328	1.3998	1.6308	1.32659	1.43898	1.27681	0.753773	0.657386	0.324165	0.451416	0.385801	0.151742	0.185406	0.209478	T	___1			1.42152	1.44753	1.43208	0.463531	0.417555	0.237954	P55265	Double-stranded RNA-specific adenosine deaminase	ADAR	LYSLAKKGKLQKEAGTPPLWKIAVSTQAWNQ	NA	NA	predicted
ADAR|P55265|T|808|___1	1.84403	1.71427	1.72581	1.54472	1.80634	1.85707	1.41545	1.68828	1.5889	0.889656	0.877246	0.719961	0.578951	0.46217	0.540372	0.545509	0.575289	T	___1			1.6014	1.73629	1.72392	0.671372	0.638235	0.630167	P55265	Double-stranded RNA-specific adenosine deaminase	ADAR	IGENEKAERMGFTEVTPVTGASLRRTMLLLS	NA	NA	predicted
ADARB1|P78563|S|26|___1	0.745308	1.45716	1.06939	1.80699	0.779356	1.06617	1.49441	1.42751	1.70645	0.914412	1.56331	0.832359	1.5728	0.961521	1.05479	1.76552	1.56598	S	___1			1.3489	1.22134	1.28067	1.41758	1.3636	0.943576	P78563	Double-stranded RNA-specific editase 1	ADARB1	SSSTDVKENRNLDNVSPKDGSTPGPGEGSQL	NA	NA	-
ADARB2|Q9NS39|S|85|___1	-3.33168	-3.23652	-3.61993	-3.38536	-3.00645	-2.66688	-3.15293	-2.64359	-3.38497	-2.62891	-2.91174	-3.5668	-3.42423	-3.07091	-2.90093	-3.93952	-2.60491	S	___1			-3.28999	-2.96219	-3.22393	-3.33089	-2.86252	-3.23386	Q9NS39	Double-stranded RNA-specific editase B2	ADARB2	KENRNVGNLAARPPPSGDRARGGAPGAKRKR	NA	NA	-
ADCY3|O60266|S|39|___1	-1.63956	-1.92414	-1.63762	-1.68969	-1.26103	-2.00458	-1.42566	-1.57764	-1.43259	-1.70992	-2.01024	-1.7719	-1.3421	-1.6475	-0.830461	-1.31019	-1.43931	S	___1			-1.58497	-1.5876	-1.6916	-1.45407	-1.69902	-1.30118	O60266	Adenylate cyclase type 3	ADCY3	LPSDPDRGVGRTHEISVRNSGSCLCLPRFMR	NA	NA	-
ADCY6|O43306|S|54|___1	-2.76704	-1.66168	-2.35367	-2.24949	-3.01834	-2.48435	-1.87563	-1.85808	-1.3396	-2.38584	-2.16705	-2.62835	-1.95767	-2.38853	-2.10632	-1.1942	-2.58026	S	___1			-2.29739	-2.17936	-2.05921	-1.8459	-2.37861	-2.36734	O43306	Adenylate cyclase type 6	ADCY6	CTPRYMSCLRDAEPPSPTPAGPPRCPWQDDA	NA	NA	-
ADCY9|O60503|S|1259|___1	2.37501	2.39046	2.17964	2.15243	2.34301	2.40588	2.17431	2.35545	2.23763	1.65394	1.5657	1.54159	1.67778	1.57689	1.80618	1.71861	1.79749	S	___1			2.23392	2.36297	2.27438	1.68344	1.64669	1.67388	O60503	Adenylate cyclase type 9	ADCY9	KCTDHRVIPQHQLSISPDIRVQVDGSIGRSP	NA	NA	-
ADCY9|O60503|S|1307|___1	-0.737453	-0.386806	-0.13613	0.0688076	-0.117748	-0.667196	-0.562574	-0.592254	-0.72775	-0.344871	-0.72628	-0.242609	-0.444118	-0.651081	-0.0174427	-0.102514	-0.244246	S	___1			-0.410407	-0.365603	-0.510359	-0.297167	-0.540536	-0.130026	O60503	Adenylate cyclase type 9	ADCY9	SLGSDSSTQAKDAHLSPKRPWKEPVKAEERG	NA	NA	-
ADCY9|O60503|S|1352|___1	0.464485	0.534906	0.486983	-0.0204506	0.525843	0.500032	0.424448	0.370223	0.369349	0.392735	0.301677	0.133852	0.333113	0.454351	0.649663	0.424986	0.608988	S	___1			0.289494	0.476991	0.452122	0.383611	0.455005	0.391757	O60503	Adenylate cyclase type 9	ADCY9	GIEEANELTKLNVSKSV______________	NA	NA	-
ADD1;ADD2;ADD3|P35611|T|724|___1	1.71637	1.7999	1.6438	1.86556	1.65827	1.90044	1.85339	1.85309	2.0211	1.31771	1.57562	1.34636	1.40503	1.34833	0.913951	1.56068	1.28226	T	___1			1.81177	1.77042	1.85511	1.42781	1.40207	1.13016	P35611	Alpha-adducin;Beta-adducin;Gamma-adducin	ADD1;ADD2;ADD3	GSPGKSPSKKKKKFRTPSFLKKSKKKSDS__;GSPSKSPSKKKKKFRTPSFLKKNKKKEKVEA	NA	NA	-
ADD1|P35611|S|12|___1	2.53379	2.53185	2.42931	2.39149	2.44049	2.44313	2.48458	2.43433	2.3772	2.47558	2.39254	2.40776	2.4619	2.51342	2.55322	2.40226	2.41713	S	___1			2.46995	2.46889	2.41655	2.44658	2.44103	2.48049	P35611	Alpha-adducin	ADD1	____MNGDSRAAVVTSPPPTTAPHKERYFDR	NA	NA	-
ADD1|P35611|S|358|___1	1.122	1.03494	0.997882	0.72496	0.993294	0.894629	0.835693	0.902951	0.438556	1.34571	0.982902	1.40937	1.13021	1.3422	1.51392	0.341982	1.07579	S	___1			0.894218	0.977061	0.777022	0.939299	1.13363	1.46164	P35611	Alpha-adducin	ADD1	LLNPEKYKAKSRSPGSPVGEGTGSPPKWQIG	NA	NA	-
ADD3|Q9UEY8|S|442|___1	3.06019	2.93663	2.80953	2.78829	2.97925	2.90595	2.85546	2.90546	2.81766	2.46894	2.51255	2.65979	2.42089	2.49736	2.52642	2.37191	2.34203	S	___1			2.90131	2.94045	2.84438	2.42058	2.45065	2.5931	Q9UEY8	Gamma-adducin	ADD3	YMAQRQQREKTRWLNSPNTYMKVNVPEESRN	NA	NA	-
ADNP|Q9H2P0|S|409|___1	-4.63589	-3.65788	-3.23986	-3.22928	-3.37176	-3.70489	-3.78971	-3.5948	-3.92696	-4.31271	-3.60835	-3.39014	-3.96331	-3.64877	-3.41882	-4.18718	-4.80491	S	___1	+		-3.88496	-3.54148	-3.6239	-4.1544	-4.02068	-3.40448	Q9H2P0	Activity-dependent neuroprotector homeobox protein	ADNP	LQSANASSLSSGQLKSPSLSQSQASRVLGQS	NA	NA	predicted
ADNP|Q9H2P0|S|709|___1	2.72099	2.68268	2.67335	2.60009	2.85544	2.85102	2.75398	2.72453	2.59435	2.92819	2.86145	2.97676	2.80454	2.79862	2.70231	2.74782	2.82217	S	___1			2.69169	2.75422	2.70624	2.82685	2.82742	2.83954	Q9H2P0	Activity-dependent neuroprotector homeobox protein	ADNP	QNGQDKTNAPSRLNQSPSLAPVKRTYEQMEF	NA	NA	predicted
ADNP|Q9H2P0|S|953|___1	-0.81088	-0.648673	-0.84424	-0.741311	-1.0382	-1.15455	-0.763144	-0.934715	-0.488137	-1.30959	-0.703441	-0.613232	-0.749125	-0.80157	-0.995534	-0.503222	-0.519207	S	___1			-0.771778	-0.873864	-0.828977	-0.85398	-0.674739	-0.804383	Q9H2P0	Activity-dependent neuroprotector homeobox protein	ADNP	TIHLTEEPTKLMHNASDSEVDQDDVVEWKDG	NA	NA	predicted
ADNP|Q9H2P0|S|98|___1	2.77552	2.72309	2.58695	2.4959	2.6709	2.69648	2.68221	2.66895	2.54663	2.76575	2.7149	2.87147	2.83931	2.84803	2.87877	2.76834	2.70082	S	___1			2.65121	2.68765	2.61002	2.79114	2.75458	2.87512	Q9H2P0	Activity-dependent neuroprotector homeobox protein	ADNP	SKFFSAYKSHFRNVHSEDFENRILLNCPYCT	NA	NA	predicted
ADPRHL2|Q9NX46|T|64|___1	-1.17762	-1.02008	-1.00938	-1.14973	-1.07823	-0.768659	-1.21555	-0.701919	-0.528668	-1.58419	-1.35108	-1.28531	-1.65786	-2.08978	-1.80267	-1.33298	-1.8707	T	___1			-1.18097	-0.933409	-0.768901	-1.52501	-1.77052	-1.54399	Q9NX46	Poly(ADP-ribose) glycohydrolase ARH3	ADPRHL2	TSVLRHVQSLEPDPGTPGSERTEALYYTDDT	NA	NA	predicted
ADRM1|Q16186|S|405|___1	0.0120058	0.828968	-0.0727873	0.674641	0.211803	0.872799	0.300964	0.775458	0.138186	-0.068141	0.485944	0.114452	0.857183	-0.0787239	0.812177	0.12566	0.787268	S	___1			0.329204	0.60541	0.312733	0.304901	0.398163	0.463315	Q16186	Proteasomal ubiquitin receptor ADRM1	ADRM1	KEGDTKDKKDEEEDMSLD_____________	NA	NA	-
ADRM1|Q16186|T|217|___1	-4.53488	-3.78346	-3.23459	-3.55309	-3.72778	-3.73985	-3.45063	-4.01131	-2.97606	-3.54168	-3.65393	-5.02076	-3.53302	-3.534	-2.87721	-3.67014	-4.42825	T	___1			-3.8462	-3.84085	-3.31683	-3.58161	-3.87206	-3.94898	Q16186	Proteasomal ubiquitin receptor ADRM1	ADRM1	GSSSSSSSRSQSAAVTPSSTTSSTRATPAPS	NA	NA	-
ADRM1|Q16186|T|39|___1	2.08001	1.85754	2.57198	2.63188	2.63746	1.90028	2.08415	2.04156	2.14486	3.14964	2.57424	3.38728	3.19723	2.9913	3.25016	3.22791	3.03206	T	___1			2.26535	2.17885	2.20571	3.19159	2.86587	3.31872	Q16186	Proteasomal ubiquitin receptor ADRM1	ADRM1	VEFRAGKMSLKGTTVTPDKRKGLVYIQQTDD	NA	NA	-
ADSL|P30566|S|15|___1	-3.55023	-3.74703	-4.42812	-4.04874	-3.55485	-5.34487	-2.50103	-3.23231	-2.55887	-4.16162	-3.28398	-3.69443	-2.8821	-2.26314	-3.12997	-3.90824	-3.34811	S	___1			-3.36667	-3.5114	-4.11062	-3.65066	-2.96508	-3.4122	P30566	Adenylosuccinate lyase	ADSL	_MAAGGDHGSPDSYRSPLASRYASPEMCFVF	NA	NA	-
ADSL|P30566|S|9|___1	-3.4907	-3.92228	-3.75708	-4.95203	-2.89488	-3.49827	-4.73556	-2.95071	-4.2243	-3.56385	-3.94726	-3.71	-4.82305	-3.60233	-3.72164	-3.41927	-4.43885	S	___1			-4.39276	-3.25596	-3.82655	-3.93539	-3.99615	-3.71582	P30566	Adenylosuccinate lyase	ADSL	_______MAAGGDHGSPDSYRSPLASRYASP	NA	NA	-
AEBP2|Q6ZN18|S|206|___1	0.429289	0.215387	0.140683	0.230001	0.143572	0.344498	0.108921	0.167518	0.0728941	0.518631	0.42509	0.432161	0.262957	0.212915	0.403335	0.132137	0.26635	S	___1			0.25607	0.175492	0.186025	0.304575	0.301452	0.417748	Q6ZN18	Zinc finger protein AEBP2	AEBP2	TGGGGSSATSGGRRGSLEMSSDGEPLSRMDS	NA	NA	-
AEBP2|Q6ZN18|S|390|___1	-3.9051	-5.76247	-4.71777	-4.2773	-3.60581	-3.91501	-3.92108	-3.53502	-3.74683	-4.82685	-3.72276	-4.25374	-3.4004	-3.40529	-3.84956	-3.63051	-3.64521	S	___1			-4.0345	-4.3011	-4.12653	-3.95259	-3.59109	-4.05165	Q6ZN18	Zinc finger protein AEBP2	AEBP2	AGMNKRRKLKNKRRRSLPRPHDFFDAQTLDA	NA	NA	-
AFAP1|Q8N556|S|548|___1	-0.701638	-0.517653	-0.165942	0.00342369	0.0048027	-0.902122	-0.610069	-0.661582	-0.644675	0.14649	0.0638552	0.505053	0.398001	-0.250364	0.589023	0.240204	0.205549	S	___1			-0.436095	-0.391477	-0.570913	0.261565	0.0063467	0.547038	Q8N556	Actin filament-associated protein 1	AFAP1	QPKKADPAAVVKRTGSNAAQYKYGKNRVEAD	NA	NA	-
AFAP1|Q8N556|S|665|___2	-1.21598	-0.848654	-0.776906	-1.17908	-0.977048	-1.03933	-1.00888	-0.972329	-0.977865	-1.04767	-0.85165	-0.996825	-0.618378	-1.17213	-0.446221	-0.775518	-0.906443	S	___2			-1.13465	-0.932677	-0.931366	-0.813855	-0.976741	-0.721523	Q8N556	Actin filament-associated protein 1	AFAP1	GVTLGLAIEPKSGTSSPQSPVFRHRTLENSP	NA	NA	-
AFAP1|Q8N556|S|668|___1	0.266834	0.246012	0.104938	-0.347237	0.0428352	0.043911	0.00374222	0.0272875	-0.0501165	1.10189	1.25138	1.01985	1.22549	1.32256	1.21633	0.900076	1.1968	S	___1			-0.0255534	0.105378	0.0329107	1.07582	1.25691	1.11809	Q8N556	Actin filament-associated protein 1	AFAP1	LGLAIEPKSGTSSPQSPVFRHRTLENSPISS	NA	NA	-
AFAP1|Q8N556|S|668|___2	-1.21598	-0.848654	-0.776906	-1.17908	-0.977048	-1.03933	-1.00888	-0.972329	-0.977865	-1.04767	-0.85165	-0.996825	-0.618378	-1.17213	-0.446221	-0.775518	-0.906443	S	___2			-1.13465	-0.932677	-0.931366	-0.813855	-0.976741	-0.721523	Q8N556	Actin filament-associated protein 1	AFAP1	LGLAIEPKSGTSSPQSPVFRHRTLENSPISS	NA	NA	-
AFF4|Q9UHB7|S|1055|___1	-0.102962	-0.0845699	-0.563119	-0.371407	-0.683189	-0.280226	-0.232161	-0.391761	-0.114377	0.549393	0.945127	0.447763	0.942915	0.825459	0.582692	0.586685	0.771278	S	___1		+	-0.23551	-0.386507	-0.319241	0.692998	0.847288	0.515228	Q9UHB7	AF4/FMR2 family member 4	AFF4	QAPSPGLGSKAVGMPSPVSPKLSPGNSGNYS	NA	+	predicted
AFF4|Q9UHB7|S|1058|___1	1.47209	1.38741	1.26881	1.20027	1.06806	1.19866	1.35391	1.43256	1.40605	2.03526	2.25772	2.15242	2.29133	2.36714	2.46991	2.10717	2.20838	S	___1			1.34209	1.29601	1.29117	2.14459	2.27775	2.31117	Q9UHB7	AF4/FMR2 family member 4	AFF4	SPGLGSKAVGMPSPVSPKLSPGNSGNYSSGA	NA	NA	predicted
AFF4|Q9UHB7|S|487|___1	1.60322	1.76147	1.74434	1.63928	1.50481	1.62314	1.86653	1.68064	1.90066	1.57404	1.91011	1.48454	1.75851	1.88933	1.54605	2.22003	1.7332	S	___1		+	1.70301	1.64897	1.75605	1.85086	1.84421	1.5153	Q9UHB7	AF4/FMR2 family member 4	AFF4	WQLDNWLNKVNPHKVSPASSVDSNIPSSQGY	NA	NA	predicted
AFF4|Q9UHB7|S|549|___1	-2.33039	-1.72264	-1.42659	-0.982647	-1.5096	-2.1104	-1.74429	-1.70911	-1.8417	-0.969801	-1.39451	-0.86909	-0.400164	-1.29145	-0.687264	-0.773579	-0.754695	S	___1			-1.68577	-1.64711	-1.7929	-0.714514	-1.14688	-0.778177	Q9UHB7	AF4/FMR2 family member 4	AFF4	KTIQKGSESGRGRQKSPAQSDSTTQRRTVGK	NA	NA	predicted
AFF4|Q9UHB7|S|694|___1	-1.86696	-1.75149	-2.33903	-1.15481	-2.1286	-1.86213	-1.14284	-1.69319	-1.019	-1.79267	-1.34821	-1.94651	-1.5209	-1.70805	-1.86395	-1.03653	-1.6347	S	___1			-1.3882	-1.85776	-1.74005	-1.45003	-1.56365	-1.90523	Q9UHB7	AF4/FMR2 family member 4	AFF4	SSVEEEDSFFRQRMFSPMEEKELLSPLSEPD	NA	NA	predicted
AFF4|Q9UHB7|S|703|___1	-4.2039	-3.08037	-3.64484	-3.24259	-4.47491	-4.25965	-3.93877	-4.04228	-3.19712	-4.08215	-3.62122	-3.71471	-3.52814	-3.26784	-3.60129	-3.30231	-3.70968	S	___1			-3.79509	-3.86585	-3.70053	-3.63753	-3.53291	-3.658	Q9UHB7	AF4/FMR2 family member 4	AFF4	FRQRMFSPMEEKELLSPLSEPDDRYPLIVKI	NA	NA	predicted
AFF4|Q9UHB7|S|836|___1	2.97321	2.08352	1.99086	2.91917	1.99911	2.18087	3.03332	2.07946	1.95634	2.2817	2.6148	2.95186	2.3923	2.68668	2.88266	1.89315	2.38044	S	___1	+		2.97523	2.05403	2.04269	2.18905	2.56064	2.91726	Q9UHB7	AF4/FMR2 family member 4	AFF4	SKDPKTEHGSRKRTISQSSSLKSSSNSNKET	NA	NA	predicted
AFF4|Q9UHB7|T|359|___1	-0.786697	-0.57583	0.113372	0.274979	0.105289	-0.595017	-0.37956	-0.553545	-0.487	-0.0229244	-0.0555887	0.44001	0.0992069	-0.300378	-0.146841	0.108692	-0.0751266	T	___1			-0.297093	-0.341362	-0.322882	0.0616582	-0.143698	0.146585	Q9UHB7	AF4/FMR2 family member 4	AFF4	KFPFPTKESQQSNFGTGEQKRYNPSKTSNGH	NA	NA	predicted
AFF4|Q9UHB7|T|528|___1	-0.703066	-0.648315	0.0828505	0.153631	0.0446587	-0.518736	-0.191584	-0.294457	-0.200631	0.314556	-0.015666	0.564363	0.591988	0.022604	0.542777	0.577135	0.365282	T	___1			-0.247006	-0.299371	-0.212172	0.49456	0.124073	0.55357	Q9UHB7	AF4/FMR2 family member 4	AFF4	NSYTDTSGPKETSSATPGRDSKTIQKGSESG	NA	NA	predicted
AFTPH|Q6ULP2|S|151|___1	-3.18608	-1.42813	-2.38116	-2.31547	-2.50854	-2.61636	-2.66738	-2.59572	-2.01292	-3.05688	-2.39713	-3.25902	-3.10021	-3.31062	-2.86039	-3.01538	-3.60226	S	___1			-2.72298	-2.17746	-2.33681	-3.05749	-3.10334	-3.05971	Q6ULP2	Aftiphilin	AFTPH	KVVEQRQNVGTLESFSPGDFRTNMNVVHQNK	NA	NA	predicted
AFTPH|Q6ULP2|T|617|___1	-1.95719	-1.82376	-1.53397	-1.75282	-2.05264	-1.94627	-1.78841	-1.70085	-1.87078	-2.36935	-2.26374	-2.4294	-2.14543	-3.05386	-1.76705	-2.35366	-1.91794	T	___1			-1.8328	-1.85908	-1.78367	-2.28948	-2.41185	-2.09823	Q6ULP2	Aftiphilin	AFTPH	AWQSHRTDENIDTPGTPKTHSVPSATSKGAV	NA	NA	predicted
AGFG1|P52594|S|167|___1	-0.883216	-1.07222	-0.985958	-0.851673	-1.22836	-1.15005	-1.05829	-0.903634	-1.10841	-1.33717	-1.2472	-1.46076	-1.9032	-1.32786	-1.33057	-1.75469	-1.81451	S	___1			-0.931061	-1.06807	-1.08148	-1.66502	-1.46319	-1.39566	P52594	Arf-GAP domain and FG repeat-containing protein 1	AGFG1	SSTPEVKPLKSLLGDSAPTLHLNKGTPSQSP	NA	NA	-
AGFG1|P52594|S|181|___1	1.95482	1.88205	2.20967	2.03528	2.19748	1.80944	2.11954	2.05863	2.05842	2.12401	1.9374	1.85984	2.0307	2.18618	2.12016	2.01865	2.05097	S	___1			2.03655	2.04605	2.02584	2.05779	2.05819	1.99	P52594	Arf-GAP domain and FG repeat-containing protein 1	AGFG1	DSAPTLHLNKGTPSQSPVVGRSQGQQQEKKQ	NA	NA	-
AGO2|Q9UKV8|S|387|___1	-0.579608	-0.702051	-0.869919	-0.819344	-0.623914	-0.689289	-0.872092	-0.617847	-0.583898	-0.443624	-0.195041	-0.232779	-0.302608	-0.386922	-0.484544	-0.513976	-0.367696	S	___1			-0.757015	-0.647937	-0.714369	-0.420069	-0.316553	-0.358661	Q9UKV8	Protein argonaute-2	AGO2	APDRQEEISKLMRSASFNTDPYVREFGIMVK	NA	NA	-
AGTRAP|Q6RW13|S|127|___1	-0.463932	-0.554625	-0.884076	-0.616963	-0.67327	-0.451237	-0.801013	-0.527141	-0.140386	-0.0560293	0.566733	0.462046	0.388466	0.541283	0.594867	0.412447	0.326382	S	___1			-0.627303	-0.585012	-0.491899	0.248295	0.478133	0.528456	Q6RW13	Type-1 angiotensin II receptor-associated protein	AGTRAP	ERGGELLVHTGFLGSSQDRSAYQTIDSAEAP	NA	NA	-
AHCTF1|Q8WYP5|S|1150|___2	0.685167	0.583487	0.7905	0.606318	0.849464	0.790621	0.678793	0.721375	0.551053	0.212881	0.334199	0.426826	0.378601	0.345505	0.305448	0.00737572	0.0274162	S	___2			0.656759	0.718109	0.710725	0.199619	0.235707	0.366137	Q8WYP5	Protein ELYS	AHCTF1	IQQSSMKSPLYLVSRSLPSSSQLKGSPQAIS	NA	NA	predicted
AHCTF1|Q8WYP5|S|1160|___1	2.40594	2.35826	2.16056	2.02614	2.21206	2.28868	2.19309	2.15535	2.07749	2.03597	1.98082	1.92121	1.9955	1.99672	2.09495	1.98509	1.86509	S	___1			2.20839	2.24189	2.17558	2.00552	1.94755	2.00808	Q8WYP5	Protein ELYS	AHCTF1	YLVSRSLPSSSQLKGSPQAISRASELHLLET	NA	NA	predicted
AHCTF1|Q8WYP5|S|1160|___2	1.39311	1.31607	1.42562	1.22402	1.51912	1.48171	1.39516	1.36057	1.24978	0.75032	0.830974	0.967815	0.858435	0.736477	0.851327	0.593018	0.518675	S	___2			1.33743	1.39859	1.3857	0.733924	0.695375	0.909571	Q8WYP5	Protein ELYS	AHCTF1	YLVSRSLPSSSQLKGSPQAISRASELHLLET	NA	NA	predicted
AHCTF1|Q8WYP5|S|1218|___2	-1.92463	-1.82699	-1.82506	-2.52389	-1.74121	-1.56702	-1.89909	-1.86832	-2.02666	-1.3225	-1.69038	-1.58135	-2.08137	-1.69346	-1.48415	-1.56057	-1.79824	S	___2		+	-2.11587	-1.81217	-1.80625	-1.65481	-1.72736	-1.53275	Q8WYP5	Protein ELYS	AHCTF1	LRSTLRSTPLASPSPSPGRSPQRLKETRISF	NA	NA	predicted
AHCTF1|Q8WYP5|S|1222|___1	-1.76467	-1.77746	-1.6107	-2.45029	-1.8912	-1.92709	-1.73116	-1.89001	-1.91578	-1.17019	-0.946548	-1.11561	-1.3371	-0.669733	-0.901967	-1.23095	-1.33895	S	___1			-1.98204	-1.85289	-1.81786	-1.24608	-0.985078	-1.00879	Q8WYP5	Protein ELYS	AHCTF1	LRSTPLASPSPSPGRSPQRLKETRISFVEED	NA	NA	predicted
AHCTF1|Q8WYP5|S|1222|___2	-1.92463	-1.82699	-1.82506	-2.52389	-1.74121	-1.56702	-1.89909	-1.86832	-2.02666	-1.3225	-1.69038	-1.58135	-2.08137	-1.69346	-1.48415	-1.56057	-1.79824	S	___2		+	-2.11587	-1.81217	-1.80625	-1.65481	-1.72736	-1.53275	Q8WYP5	Protein ELYS	AHCTF1	LRSTPLASPSPSPGRSPQRLKETRISFVEED	NA	NA	predicted
AHCTF1|Q8WYP5|S|1232|___1	2.09987	2.4844	1.9968	2.432	1.96377	2.42705	2.41131	2.43082	2.44938	1.66857	2.00424	1.44634	2.07106	1.58501	1.76214	1.9911	1.75418	S	___1			2.3144	2.293	2.29108	1.91024	1.78115	1.60424	Q8WYP5	Protein ELYS	AHCTF1	PSPGRSPQRLKETRISFVEEDVHPKWIPGAA	NA	NA	predicted
AHCTF1|Q8WYP5|S|1283|___1	-1.37263	-1.16172	-1.37664	-1.02089	-1.4229	-1.41096	-1.13893	-1.35086	-0.885472	-1.02502	-0.949169	-0.928911	-1.0403	-0.933998	-1.22451	-1.03336	-0.895539	S	___1			-1.17748	-1.31182	-1.22436	-1.03289	-0.926236	-1.07671	Q8WYP5	Protein ELYS	AHCTF1	EWLKSKDRTTSFFLNSPEKEHQEMDEGSQSL	NA	NA	predicted
AHCTF1|Q8WYP5|S|1541|___1	1.24202	1.3033	1.14194	1.10489	1.14797	1.24666	0.947607	1.21134	1.20105	0.681103	0.820933	0.680412	0.679836	0.926861	0.913331	0.808937	0.764534	S	___1			1.09817	1.22087	1.19655	0.723292	0.837443	0.796872	Q8WYP5	Protein ELYS	AHCTF1	EKLEAQDSGEEARNLSFNELYPSGTLKLQYN	NA	NA	predicted
AHCTF1|Q8WYP5|S|1771|___2	-2.47158	-2.08823	-1.33753	-0.753357	-0.323008	-0.361512	-1.90335	-2.16531	-2.75852	-2.41822	-2.17809	-2.76681	-2.1082	-2.24373	-2.46577	-1.08821	-2.84894	S	___2			-1.70943	-1.52552	-1.48585	-1.87154	-2.42359	-2.61629	Q8WYP5	Protein ELYS	AHCTF1	QEASADVATPKMPGQSVRKKTRKAKEISEAS	NA	NA	predicted
AHCTF1|Q8WYP5|S|1797|___1	-1.99946	-1.81249	-1.77122	-2.55098	-1.75018	-2.15442	-2.3548	-2.191	-2.2486	-0.565321	-0.438055	-0.852278	-0.760557	-0.767712	-0.0124731	-0.451948	-0.303665	S	___1			-2.30175	-1.91789	-2.05808	-0.592609	-0.503144	-0.432375	Q8WYP5	Protein ELYS	AHCTF1	ISEASENIYSDVRGLSQNQQIPQNSVTPRRG	NA	NA	predicted
AHCTF1|Q8WYP5|S|1847|___1	-0.35391	-0.463146	-0.575983	-0.878874	-0.45727	-0.507525	-0.517748	-0.337359	-0.516603	0.502924	0.765826	0.525166	0.796114	0.786118	1.18221	0.9512	1.00385	S	___1			-0.583511	-0.419258	-0.53337	0.750079	0.851931	0.853686	Q8WYP5	Protein ELYS	AHCTF1	ELQITTGRESKRLKSSQLLEPAVEETTKKEV	NA	NA	predicted
AHCTF1|Q8WYP5|S|1878|___1	-2.8644	-3.03	-2.68763	-2.7136	-3.02549	-2.85121	-3.29438	-2.81293	-2.43348	-3.46474	-3.11079	-3.02293	-2.29001	-2.99454	-3.48744	-2.68081	-3.24893	S	___1			-2.95746	-2.95614	-2.65744	-2.81185	-3.11809	-3.25518	Q8WYP5	Protein ELYS	AHCTF1	KVSSVTKRTPRRIKRSVENQESVEIINDLKV	NA	NA	predicted
AHCTF1|Q8WYP5|S|1898|___1	2.59456	2.56977	3.20585	3.33572	3.09777	2.55306	2.64094	2.77573	2.76703	3.05577	2.67503	3.31004	3.41329	2.94354	3.55201	3.24671	3.26514	S	___1			2.85707	2.81442	2.84198	3.23859	2.96123	3.43103	Q8WYP5	Protein ELYS	AHCTF1	ESVEIINDLKVSTVTSPSRMIRKLRSTNLDA	NA	NA	predicted
AHCTF1|Q8WYP5|S|1944|___1	1.33696	1.62846	1.70703	1.9312	1.30008	1.39141	2.0222	1.58092	2.13593	1.36756	1.92717	1.16352	1.77328	1.60612	1.2811	2.33877	1.7208	S	___1		+	1.76346	1.50315	1.74479	1.82654	1.75136	1.22231	Q8WYP5	Protein ELYS	AHCTF1	QLRIKHVRRVRGREVSPSDVREDSNLESSQL	+	NA	predicted
AHCTF1|Q8WYP5|S|2060|___1	-0.239901	-0.0907536	0.115466	0.0114269	-0.221888	-0.00200653	0.126192	-0.00643444	0.283923	-0.209861	-0.0339499	-0.521744	-0.0470295	0.122652	-0.263829	0.0405865	-0.0797462	S	___1			-0.0340939	-0.106359	0.132461	-0.0721013	0.00298532	-0.392787	Q8WYP5	Protein ELYS	AHCTF1	KKKLTKKTESQSQKRSLHSVSEERTDEMTHK	NA	NA	predicted
AHCTF1|Q8WYP5|S|2089|___1	-1.34746	-1.26287	-1.61865	-1.7739	-1.38003	-1.48879	-1.67675	-1.91462	-1.66192	-1.96568	-1.42811	-1.95461	-1.27125	-2.15556	-1.15109	-1.97723	-1.72976	S	___1			-1.59937	-1.51917	-1.58979	-1.73805	-1.77114	-1.55285	Q8WYP5	Protein ELYS	AHCTF1	HKETNEQEERLLATASFTKSSRSSRTRSSKA	NA	NA	predicted
AHCTF1|Q8WYP5|S|2089|___2	1.55389	1.33213	1.40415	1.17356	1.36583	1.3588	1.23275	1.25058	1.19186	0.843161	0.942241	1.17151	0.945055	1.02763	1.00859	0.804522	0.796824	S	___2			1.32007	1.31618	1.31827	0.864246	0.92223	1.09005	Q8WYP5	Protein ELYS	AHCTF1	HKETNEQEERLLATASFTKSSRSSRTRSSKA	NA	NA	predicted
AHCTF1|Q8WYP5|S|2093|___2	1.55389	1.33213	1.40415	1.17356	1.36583	1.3588	1.23275	1.25058	1.19186	0.843161	0.942241	1.17151	0.945055	1.02763	1.00859	0.804522	0.796824	S	___2			1.32007	1.31618	1.31827	0.864246	0.92223	1.09005	Q8WYP5	Protein ELYS	AHCTF1	NEQEERLLATASFTKSSRSSRTRSSKAILLP	NA	NA	predicted
AHCTF1|Q8WYP5|S|2212|___1	2.55331	2.53673	2.43336	2.47075	2.5614	2.57095	2.41077	2.54562	2.42088	2.12273	2.17146	2.16593	2.03096	2.11295	2.27852	1.9085	2.12633	S	___1			2.47828	2.54792	2.47506	2.02073	2.13691	2.22223	Q8WYP5	Protein ELYS	AHCTF1	KTKQASKNTEKESAWSPPPIEIRLISPLASP	NA	NA	predicted
AHCTF1|Q8WYP5|S|2222|___1	1.99216	1.78826	1.68698	1.53559	1.63702	1.80526	1.5463	1.59931	1.62502	1.63184	1.7358	1.25735	1.42096	1.68758	1.98415	1.65345	1.72275	S	___1			1.69135	1.67486	1.70575	1.56875	1.71538	1.62075	Q8WYP5	Protein ELYS	AHCTF1	KESAWSPPPIEIRLISPLASPADGVKSKPRK	NA	NA	predicted
AHCTF1|Q8WYP5|S|528|___1	-3.51233	-3.4865	-4.13073	-3.98307	-3.6996	-3.08097	-3.6538	-3.24965	-3.53491	-3.32635	-3.76432	-3.5421	-3.23929	-4.00011	-3.32243	-3.84272	-3.4495	S	___1			-3.7164	-3.47859	-3.58221	-3.46946	-3.73798	-3.43226	Q8WYP5	Protein ELYS	AHCTF1	LIPDGYNRCLVAGLLSPRFVDVQPSSLSQEE	NA	NA	predicted
AHCTF1|Q8WYP5|T|1175|___1	3.76842	3.6791	3.52306	3.55289	3.71284	3.77148	3.56829	3.63539	3.37831	2.85178	2.79392	3.06599	2.74041	2.83498	2.76615	2.52093	2.65427	T	___1			3.62987	3.67578	3.55762	2.70437	2.76106	2.91607	Q8WYP5	Protein ELYS	AHCTF1	SPQAISRASELHLLETPLVVKKAKSLAMSVT	NA	NA	predicted
AHCTF1|Q8WYP5|T|1369|___1	-0.548648	-0.364658	-0.60073	-0.327902	-0.426715	-0.395295	-0.130703	-0.577453	0.00841236	-0.99584	-0.917695	-1.35647	-0.903391	-0.767641	-1.19736	-0.399658	-1.37253	T	___1			-0.335751	-0.456275	-0.329204	-0.766296	-1.01929	-1.27692	Q8WYP5	Protein ELYS	AHCTF1	QTEKDGDKDVFASEVTPSDLQKQMGNLEDAE	NA	NA	predicted
AHCTF1|Q8WYP5|T|1442|___1	-0.90411	-0.934761	-1.05199	-0.969668	-0.827841	-1.13347	-1.06464	-1.05203	-1.08644	-2.56959	-1.85844	-2.38386	-2.27758	-2.18568	-2.64146	-2.94726	-2.74768	T	___1			-0.979473	-0.93821	-1.09063	-2.59814	-2.26393	-2.51266	Q8WYP5	Protein ELYS	AHCTF1	KVPVLDEGLTSVETYTPAIRANDNKSMADVL	NA	NA	predicted
AHCTF1|Q8WYP5|T|1764|___1	2.44062	2.52934	2.43161	2.48266	2.43643	2.46729	2.6417	2.47807	2.71526	1.88107	2.20576	1.86989	1.95428	1.94839	1.59672	1.99951	1.70769	T	___1			2.52166	2.48128	2.53805	1.94495	1.95395	1.73331	Q8WYP5	Protein ELYS	AHCTF1	VNVKSAQQEASADVATPKMPGQSVRKKTRKA	NA	NA	predicted
AHCTF1|Q8WYP5|T|1764|___2	-2.47158	-2.08823	-1.33753	-0.753357	-0.323008	-0.361512	-1.90335	-2.16531	-2.75852	-2.41822	-2.17809	-2.76681	-2.1082	-2.24373	-2.46577	-1.08821	-2.84894	T	___2			-1.70943	-1.52552	-1.48585	-1.87154	-2.42359	-2.61629	Q8WYP5	Protein ELYS	AHCTF1	VNVKSAQQEASADVATPKMPGQSVRKKTRKA	NA	NA	predicted
AHCTF1|Q8WYP5|T|1808|___1	1.91081	1.86817	1.75702	1.64619	1.92812	1.91065	1.87975	1.73919	1.79277	1.3825	1.25451	1.35755	1.11688	1.32497	1.15863	1.21487	1.12016	T	___1			1.81225	1.84516	1.82015	1.23808	1.23321	1.25809	Q8WYP5	Protein ELYS	AHCTF1	VRGLSQNQQIPQNSVTPRRGRRKKEVNQDIL	NA	NA	predicted
AHCTF1|Q8WYP5|T|1871|___1	-0.0172195	-0.0257549	0.89516	1.13759	0.955715	0.318605	0.200068	0.317864	0.503581	0.908747	0.426658	0.949686	1.09217	0.607962	1.13719	0.977392	0.892508	T	___1			0.440145	0.415942	0.572449	0.992771	0.642376	1.04344	Q8WYP5	Protein ELYS	AHCTF1	ETTKKEVKVSSVTKRTPRRIKRSVENQESVE	NA	NA	predicted
AHCTF1|Q8WYP5|T|2244|___1	-0.468437	-0.276779	-0.714827	-0.344109	-0.433904	-0.59644	-0.366829	-0.468232	-0.540856	-1.3245	-1.31969	-0.995723	-1.26897	-1.18653	-1.41029	-1.31394	-1.18556	T	___1			-0.393125	-0.392972	-0.617374	-1.30247	-1.23059	-1.20301	Q8WYP5	Protein ELYS	AHCTF1	DGVKSKPRKTTEVTGTGLGRNRKKLSSYPKQ	NA	NA	predicted
AHCYL2|Q96HN2|S|107|___1	0.464975	0.503464	0.294457	0.515587	0.547791	0.611383	0.705023	0.614606	0.774224	0.350504	0.430354	0.321697	0.338545	0.416388	0.44477	0.784533	0.483606	S	___1			0.561862	0.555287	0.560022	0.491194	0.443449	0.383234	Q96HN2	Putative adenosylhomocysteinase 3	AHCYL2	HHQHQRHRDGGEALVSPDGTVTEAPRTVKKQ	NA	NA	-
AHDC1|Q5TGY3|S|1064|___1	1.09034	1.11395	0.91854	0.906219	1.14038	1.34893	0.985006	1.09433	0.905734	1.00771	0.988219	1.04071	0.814966	0.933947	1.03446	0.883961	0.995966	S	___1			0.993856	1.11622	1.05773	0.902211	0.972711	1.03758	Q5TGY3	AT-hook DNA-binding motif-containing protein 1	AHDC1	SAPTPLRCDSRASTVSPGGYMVPKGTTASAT	NA	NA	-
AHDC1|Q5TGY3|S|896|___1	-1.37964	-1.71208	-1.68253	-1.81934	-1.52102	-1.50388	-1.60077	-1.43272	-1.51634	-1.42875	-1.46219	-1.57454	-1.60241	-1.82685	-1.58774	-1.68482	-1.37459	S	___1			-1.59992	-1.55527	-1.56758	-1.57199	-1.55454	-1.58114	Q5TGY3	AT-hook DNA-binding motif-containing protein 1	AHDC1	AQRGLATFPSRGAKASPVAVGSSGAGADPSF	NA	NA	-
AHDC1|Q5TGY3|T|1052|___1	-2.71379	-2.76262	-3.18976	-2.6231	-2.89946	-2.89008	-3.25559	-2.9476	-2.79673	-3.70675	-3.59037	-3.58316	-3.4531	-4.31049	-3.34176	-3.58693	-3.71675	T	___1			-2.86416	-2.86989	-2.95886	-3.58226	-3.87254	-3.46246	Q5TGY3	AT-hook DNA-binding motif-containing protein 1	AHDC1	FFSSSEGAPFSGSAPTPLRCDSRASTVSPGG	NA	NA	-
AHI1|Q8N157|S|45|___1	-0.419183	0.253687	0.158963	0.710775	-0.107038	-0.134794	0.0234451	-0.0398207	0.178512	-0.405911	-0.270284	-0.359333	-0.0903969	-0.131414	-0.266601	-0.227211	0.193516	S	___1			0.105013	0.0356092	0.0675602	-0.241173	-0.0693941	-0.312967	Q8N157	Jouberin	AHI1	KKKLKKKLVRSEENISPDTIRSNLHYMKETT	NA	NA	predicted
AHNAK|Q09666|S|1123|___1	-2.52496	-1.73687	-2.39519	-2.03734	-2.59257	-2.0008	-1.92617	-1.63448	-1.42435	-2.05525	-1.30349	-2.08671	-1.53563	-2.03434	-2.71541	-1.37311	-1.82151	S	___1			-2.16282	-1.98797	-1.94011	-1.65466	-1.71978	-2.40106	Q09666	Neuroblast differentiation-associated protein AHNAK	AHNAK	VDIKAPDVEGQGLDWSLKIPKMKMPKFSMPS	NA	NA	-
AHNAK|Q09666|S|135|___1	0.990862	0.727207	0.875186	0.522772	1.02077	0.646242	0.906296	0.664496	0.803903	1.7782	1.59546	1.76436	1.50564	1.68713	1.65241	1.66702	1.54733	S	___1			0.806643	0.804157	0.77511	1.65029	1.60997	1.70838	Q09666	Neuroblast differentiation-associated protein AHNAK	AHNAK	EYQRIYTTKIKPRLKSEDGVEGDLGETQSRT	NA	NA	-
AHNAK|Q09666|S|177|___1	4.63392	4.78959	4.36104	4.51961	4.63979	4.8817	4.50699	4.83702	4.50759	4.5519	4.67796	4.61468	4.81072	4.54645	4.97601	4.51159	4.78979	S	___1			4.55351	4.75546	4.58345	4.62474	4.6714	4.79535	Q09666	Neuroblast differentiation-associated protein AHNAK	AHNAK	VDVTGREGAKDIDISSPEFKIKIPRHELTEI	NA	NA	-
AHNAK|Q09666|S|18|___1	0.0758419	-0.2764	-0.34356	-0.102148	0.0769711	0.108326	-0.392481	0.000273705	-0.251493	-0.0904541	-0.294071	-0.180217	-0.148283	-0.165357	-0.108804	-0.0162792	0.104027	S	___1			-0.139596	-0.066385	-0.162242	-0.0850054	-0.118467	-0.14451	Q09666	Neuroblast differentiation-associated protein AHNAK	AHNAK	KEETTRELLLPNWQGSGSHGLTIAQRDDGVF	NA	NA	-
AHNAK|Q09666|S|210|___1	-2.15796	-1.77716	-2.23983	-1.9926	-2.24452	-2.09243	-1.99839	-1.82862	-1.70179	-0.643412	-0.447656	-0.569785	-0.397015	-0.643012	-0.738401	0.0159817	-0.560864	S	___1			-2.04965	-1.9501	-2.01135	-0.341482	-0.550511	-0.654093	Q09666	Neuroblast differentiation-associated protein AHNAK	AHNAK	VDVETQSGKTVIRLPSGSGAASPTGSAVDIR	NA	NA	-
AHNAK|Q09666|S|210|___2	1.15914	1.07914	0.851178	0.791544	0.987753	0.976851	0.994297	1.02455	0.955695	1.74093	1.88499	1.76545	1.91784	1.86358	1.92421	1.90807	1.95071	S	___2			0.98166	1.03048	0.927908	1.85561	1.89976	1.84483	Q09666	Neuroblast differentiation-associated protein AHNAK	AHNAK	VDVETQSGKTVIRLPSGSGAASPTGSAVDIR	NA	NA	-
AHNAK|Q09666|S|216|___1	1.08759	0.7124	0.858678	0.579002	1.28251	0.969706	0.470007	0.707269	0.433431	0.624163	0.335473	1.11469	0.443851	0.454321	1.25106	0.270355	0.630018	S	___1	+	+	0.712201	0.900725	0.753938	0.446123	0.473271	1.18287	Q09666	Neuroblast differentiation-associated protein AHNAK	AHNAK	SGKTVIRLPSGSGAASPTGSAVDIRAGAISA	NA	NA	-
AHNAK|Q09666|S|216|___2	1.68643	1.55028	1.35831	1.27425	1.44398	1.47379	1.51785	1.47582	1.45669	2.18328	2.29981	2.30748	2.39473	2.3589	2.37669	2.42352	2.44774	S	___2			1.49284	1.49003	1.4296	2.33384	2.36881	2.34209	Q09666	Neuroblast differentiation-associated protein AHNAK	AHNAK	SGKTVIRLPSGSGAASPTGSAVDIRAGAISA	NA	NA	-
AHNAK|Q09666|S|220|___2	-0.50353	-0.783876	-0.870916	-0.980295	-0.95416	-0.979033	-0.758553	-1.08161	-0.921966	-0.0387354	0.0416002	0.407389	0.358198	0.337503	0.234177	0.403654	0.370605	S	___2			-0.747459	-0.939882	-0.923972	0.241039	0.249903	0.320783	Q09666	Neuroblast differentiation-associated protein AHNAK	AHNAK	VIRLPSGSGAASPTGSAVDIRAGAISASGPE	NA	NA	-
AHNAK|Q09666|S|2397|___1	2.57023	2.73149	2.5323	2.47952	2.64284	2.67367	2.50815	2.62676	2.53236	2.26487	2.34985	2.43331	2.26501	2.33945	2.53051	2.2726	2.38283	S	___1	+		2.5193	2.66703	2.57944	2.26749	2.35738	2.48191	Q09666	Neuroblast differentiation-associated protein AHNAK	AHNAK	KAPKISMPDLDLHLKSPKAKGEVDVDVPKLE	NA	NA	-
AHNAK|Q09666|S|2580|___1	-3.01774	-2.87582	-4.23667	-2.71139	-3.98023	-3.01337	-3.63895	-2.64554	-2.30328	-2.48499	-1.55032	-3.24852	-1.83858	-2.47206	-1.94572	-0.971801	-1.80244	S	___1			-3.12269	-3.1672	-3.18444	-1.76512	-1.9416	-2.59712	Q09666	Neuroblast differentiation-associated protein AHNAK	AHNAK	PKLKMPEMNIKAPKISMPDFDLHLKGPKVKG	NA	NA	-
AHNAK|Q09666|S|2670|___1	-0.1026	-1.66118	-0.568187	-0.808086	-0.0354404	-0.32913	-1.24077	-0.683065	-1.474	-0.208488	-0.946105	-0.108245	-0.494781	-0.332092	0.157259	-1.30283	-0.265614	S	___1			-0.717152	-0.793228	-0.790441	-0.6687	-0.514604	0.024507	Q09666	Neuroblast differentiation-associated protein AHNAK	AHNAK	GPDGDVKLPKADIDVSGPKVDIEGPDVNIEG	NA	NA	-
AHNAK|Q09666|S|332|___1	-1.65428	-2.00186	-2.11771	-2.54966	-2.0434	-2.098	-1.8159	-2.08502	-1.76593	-1.06809	-0.986341	-1.5579	-1.24603	-1.30766	-0.968369	-1.38551	-0.968237	S	___1			-2.00662	-2.04342	-1.99388	-1.23321	-1.08741	-1.26314	Q09666	Neuroblast differentiation-associated protein AHNAK	AHNAK	STGREGQTPKAGLRVSAPEVSVGHKGGKPGL	NA	NA	-
AHNAK|Q09666|S|3360|___1	3.08773	3.15223	2.93969	2.93737	3.17335	3.05476	3.22521	3.23385	3.024	2.32265	2.42459	2.64104	2.48206	2.38999	2.43134	2.25357	2.17989	S	___1			3.08343	3.18648	3.00615	2.35276	2.33149	2.53619	Q09666	Neuroblast differentiation-associated protein AHNAK	AHNAK	GKSKKSRFKLPKFNFSGSKVQTPEVDVKGKK	NA	NA	-
AHNAK|Q09666|S|3412|___1	3.99854	4.1636	3.97022	4.09937	4.07931	4.23093	4.01461	4.26105	4.20266	3.67412	3.85082	3.67671	3.68302	3.65976	3.64394	3.78925	3.60463	S	___1			4.0375	4.16799	4.1346	3.71546	3.70507	3.66032	Q09666	Neuroblast differentiation-associated protein AHNAK	AHNAK	KVKGSKFKMPFLSISSPKVSMPDVELNLKSP	NA	NA	-
AHNAK|Q09666|S|3426|___1	1.73474	1.77432	1.73801	1.80689	1.83397	1.92429	1.80298	1.94161	1.85039	1.8468	1.71467	1.75423	1.59281	1.57675	1.77875	1.54753	1.51827	S	___1			1.78154	1.84997	1.83756	1.66238	1.60323	1.76649	Q09666	Neuroblast differentiation-associated protein AHNAK	AHNAK	SSPKVSMPDVELNLKSPKVKGDLDIAGPNLE	NA	NA	-
AHNAK|Q09666|S|41|___1	1.92605	1.79969	1.72546	1.62605	1.96055	1.85585	1.75293	1.78016	1.74279	1.20445	1.20348	1.39148	1.22892	1.3669	1.30502	1.04696	1.11289	S	___1			1.76834	1.8468	1.7747	1.16011	1.22776	1.34825	Q09666	Neuroblast differentiation-associated protein AHNAK	AHNAK	AQRDDGVFVQEVTQNSPAARTGVVKEGDQIV	NA	NA	-
AHNAK|Q09666|S|4903|___1	-1.72956	-1.73369	-1.6047	-1.58022	-1.55372	-1.72883	-1.29498	-1.66287	-1.16564	0.857935	1.37069	0.591015	1.32172	1.0138	0.722293	1.54207	0.938932	S	___1			-1.53492	-1.65009	-1.49972	1.24058	1.10781	0.656654	Q09666	Neuroblast differentiation-associated protein AHNAK	AHNAK	PRLDFEGPDAKLSGPSLKMPSLEISAPKVTA	NA	NA	-
AHNAK|Q09666|S|4908|___1	0.901693	0.622356	0.747399	0.483147	0.909756	0.981323	0.786993	0.733184	0.777966	1.4485	1.29134	1.6313	1.6387	1.74084	1.80133	1.83915	1.61751	S	___1			0.723944	0.755099	0.835563	1.64212	1.5499	1.71631	Q09666	Neuroblast differentiation-associated protein AHNAK	AHNAK	EGPDAKLSGPSLKMPSLEISAPKVTAPDVDL	NA	NA	-
AHNAK|Q09666|S|4960|___1	-0.708128	-0.698645	-0.831408	-0.613587	-0.533963	-0.57467	-0.820097	-0.527073	-0.571809	-0.60007	-0.712508	-0.789269	-0.587601	-0.546907	-0.31576	-0.56324	-0.350768	S	___1			-0.713937	-0.58656	-0.659295	-0.583637	-0.536728	-0.552515	Q09666	Neuroblast differentiation-associated protein AHNAK	AHNAK	KGPKVEAPSLDVHMDSPDINIEGPDVKIPKF	NA	NA	-
AHNAK|Q09666|S|5031|___1	4.90906	4.88254	4.99673	4.70505	5.0122	4.83381	4.94417	4.8582	4.82066	4.16792	4.09202	4.3228	3.81647	3.91233	4.07234	3.80426	3.8406	S	___1			4.85276	4.91764	4.88373	3.92955	3.94832	4.19757	Q09666	Neuroblast differentiation-associated protein AHNAK	AHNAK	GKGKKSKFKMPKIHMSGPKIKAKKQGFDLNV	NA	NA	-
AHNAK|Q09666|S|5099|___1	0.647612	0.862923	0.310952	0.515812	0.702236	0.716339	0.448198	0.848842	0.527558	-0.2048	-0.138871	0.111279	-0.276981	-0.535237	0.0890751	-0.557617	-0.564746	S	___1	+		0.537207	0.804667	0.518283	-0.346466	-0.412951	0.100177	Q09666	Neuroblast differentiation-associated protein AHNAK	AHNAK	MFGKMYFPDVEFDIKSPKFKAEAPLPSPKLE	NA	NA	-
AHNAK|Q09666|S|511|___1	5.62224	5.6745	5.45372	5.47454	5.70208	5.7694	5.33884	5.71814	5.51442	5.471	5.54604	5.50662	5.60207	5.51531	5.86879	5.44921	5.60987	S	___1			5.47854	5.69824	5.57918	5.50742	5.55707	5.68771	Q09666	Neuroblast differentiation-associated protein AHNAK	AHNAK	QKPKISMQDVDLSLGSPKLKGDIKVSAPGVQ	NA	NA	-
AHNAK|Q09666|S|5332|___1	2.49342	2.49476	2.24576	2.12374	2.24377	2.40637	2.39729	2.4983	2.25637	0.978748	0.936452	0.936749	0.695181	0.831892	1.21681	0.798393	0.983616	S	___1			2.33815	2.41228	2.30283	0.824107	0.91732	1.07678	Q09666	Neuroblast differentiation-associated protein AHNAK	AHNAK	ASVPSMKVHAPGLNLSGVGGKMQVGGDGVKV	NA	NA	-
AHNAK|Q09666|S|5400|___1	-1.08438	-0.975455	-0.649821	-1.00779	-0.996752	-0.624773	-1.13073	-0.868546	-0.601197	1.50053	1.60549	1.25909	1.87773	1.77104	1.32966	1.33854	1.4579	S	___1			-1.0743	-0.946918	-0.625264	1.57227	1.61148	1.29437	Q09666	Neuroblast differentiation-associated protein AHNAK	AHNAK	VSVGAPDLSLEASEGSIKLPKMKLPQFGIST	NA	NA	-
AHNAK|Q09666|S|5448|___1	-3.3734	-3.12944	-3.7079	-3.70954	-3.74126	-3.14517	-3.40029	-3.09241	-2.87126	-2.34983	-2.82794	-3.47318	-2.64209	-2.32323	-3.70338	-2.06698	-3.1014	S	___1	+		-3.49441	-3.32104	-3.24144	-2.35297	-2.75086	-3.58828	Q09666	Neuroblast differentiation-associated protein AHNAK	AHNAK	LKGPGVDVNLKGPRISAPNVDFNLEGPKVKG	+	+	-
AHNAK|Q09666|S|5519|___1	-0.172517	-0.137829	-0.434193	-0.302021	-0.192539	-0.127792	-0.421604	-0.0616083	-0.197057	-0.123582	-0.318401	-0.318954	-0.512915	-0.378767	-0.0973148	-0.450017	-0.0349693	S	___1			-0.298714	-0.130659	-0.253014	-0.362171	-0.244046	-0.208135	Q09666	Neuroblast differentiation-associated protein AHNAK	AHNAK	VNLPGVNVKLPTGQISGPEIKGGLKGSEVGF	NA	NA	-
AHNAK|Q09666|S|5552|___1	2.72388	2.46203	2.42633	2.15464	2.82424	2.68409	2.15547	2.59765	2.2	2.40841	2.29537	2.50878	2.26728	2.40796	2.7981	2.05276	2.22659	S	___1			2.34466	2.62798	2.4368	2.24282	2.30997	2.65344	Q09666	Neuroblast differentiation-associated protein AHNAK	AHNAK	AAPDISVKGPAFNMASPESDFGINLKGPKIK	NA	NA	-
AHNAK|Q09666|S|559|___1	2.20917	2.06725	2.33443	2.42324	2.64893	2.25474	2.10065	2.13435	2.0103	2.50527	2.24113	2.9682	2.81704	2.46721	3.01079	2.55982	2.76539	S	___1			2.24435	2.28351	2.19982	2.62738	2.49124	2.9895	Q09666	Neuroblast differentiation-associated protein AHNAK	AHNAK	ETPNLEGTLTGPRLGSPSGKTGTCRISMSEV	NA	NA	-
AHNAK|Q09666|S|5731|___1	4.60778	4.75916	4.50022	4.56579	4.63359	4.73847	4.75697	4.76878	4.72664	4.5625	4.74431	4.57735	4.81358	4.74251	4.62526	4.88412	4.71869	S	___1		+	4.64351	4.72051	4.65511	4.7534	4.73517	4.60131	Q09666	Neuroblast differentiation-associated protein AHNAK	AHNAK	KFNFSKPKGKGGVTGSPEASISGSKGDLKSS	NA	NA	-
AHNAK|Q09666|S|5749|___3	-0.245596	0.270571	-0.348777	-0.224609	-0.00439262	0.281466	-0.869246	0.0474787	-0.917684	0.547935	0.825259	0.862946	0.68433	0.752722	1.27135	0.144781	1.04688	S	___3			-0.446484	0.104552	-0.328332	0.459016	0.874953	1.06715	Q09666	Neuroblast differentiation-associated protein AHNAK	AHNAK	ASISGSKGDLKSSKASLGSLEGEAEAEASSP	NA	NA	-
AHNAK|Q09666|S|5752|___1	-2.30538	-2.43884	-2.5199	-2.61637	-2.82364	-2.59841	-2.8115	-2.40383	-2.91904	-0.212215	0.0248022	-0.41825	0.175055	-0.195469	0.201036	-0.316843	-0.169382	S	___1			-2.57775	-2.55544	-2.67912	-0.118001	-0.11335	-0.108607	Q09666	Neuroblast differentiation-associated protein AHNAK	AHNAK	SGSKGDLKSSKASLGSLEGEAEAEASSPKGK	NA	NA	-
AHNAK|Q09666|S|5752|___2	-3.14199	-2.27148	-3.01766	-2.31668	-3.76842	-2.17771	-3.01956	-2.25302	-2.99973	-2.22512	-1.66849	-2.82364	-1.50112	-2.41476	-1.87512	-2.04369	-1.37374	S	___2			-2.82608	-2.76431	-2.7317	-1.92331	-1.819	-2.34938	Q09666	Neuroblast differentiation-associated protein AHNAK	AHNAK	SGSKGDLKSSKASLGSLEGEAEAEASSPKGK	NA	NA	-
AHNAK|Q09666|S|5752|___3	-0.245596	0.270571	-0.348777	-0.224609	-0.00439262	0.281466	-0.869246	0.0474787	-0.917684	0.547935	0.825259	0.862946	0.68433	0.752722	1.27135	0.144781	1.04688	S	___3			-0.446484	0.104552	-0.328332	0.459016	0.874953	1.06715	Q09666	Neuroblast differentiation-associated protein AHNAK	AHNAK	SGSKGDLKSSKASLGSLEGEAEAEASSPKGK	NA	NA	-
AHNAK|Q09666|S|5763|___1	2.65334	2.95648	2.54355	2.87767	2.74076	2.98947	2.58148	2.95246	2.89267	2.59319	2.92639	2.5319	2.98906	2.62672	2.75639	2.71243	2.73449	S	___1			2.70416	2.88323	2.80856	2.76489	2.76253	2.64415	Q09666	Neuroblast differentiation-associated protein AHNAK	AHNAK	ASLGSLEGEAEAEASSPKGKFSLFKSKKPRH	NA	NA	-
AHNAK|Q09666|S|5763|___2	-3.14199	-2.27148	-3.01766	-2.31668	-3.76842	-2.17771	-3.01956	-2.25302	-2.99973	-2.22512	-1.66849	-2.82364	-1.50112	-2.41476	-1.87512	-2.04369	-1.37374	S	___2			-2.82608	-2.76431	-2.7317	-1.92331	-1.819	-2.34938	Q09666	Neuroblast differentiation-associated protein AHNAK	AHNAK	ASLGSLEGEAEAEASSPKGKFSLFKSKKPRH	NA	NA	-
AHNAK|Q09666|S|5763|___3	-0.245596	0.270571	-0.348777	-0.224609	-0.00439262	0.281466	-0.869246	0.0474787	-0.917684	0.547935	0.825259	0.862946	0.68433	0.752722	1.27135	0.144781	1.04688	S	___3			-0.446484	0.104552	-0.328332	0.459016	0.874953	1.06715	Q09666	Neuroblast differentiation-associated protein AHNAK	AHNAK	ASLGSLEGEAEAEASSPKGKFSLFKSKKPRH	NA	NA	-
AHNAK|Q09666|S|5830|___1	-0.0233326	0.280703	-0.0154333	0.375887	0.324162	0.463295	0.140253	0.275208	0.471105	1.8723	2.23972	1.78803	2.68676	2.07351	1.6739	2.37232	1.87521	S	___1			0.164269	0.293358	0.306322	2.31046	2.06281	1.73096	Q09666	Neuroblast differentiation-associated protein AHNAK	AHNAK	GKHGKLKFGTFGGLGSKSKGHYEVTGSDDET	NA	NA	-
AHNAK|Q09666|S|5841|___1	0.473391	0.266665	1.01607	0.603672	0.717871	-0.0285759	1.18652	0.458455	1.25204	1.00421	0.796346	0.68228	0.605856	1.12782	0.517303	1.69946	1.03192	S	___1			0.754526	0.480997	0.746511	1.10317	0.985359	0.599791	Q09666	Neuroblast differentiation-associated protein AHNAK	AHNAK	GGLGSKSKGHYEVTGSDDETGKLQGSGVSLA	NA	NA	-
AHNAK|Q09666|S|658|___1	2.40967	2.3604	2.24921	2.23103	2.22531	2.36138	2.41977	2.43453	2.23599	0.811356	1.15763	1.07413	0.967554	1.01565	1.33683	0.970867	1.05449	S	___1			2.35349	2.34008	2.28219	0.916592	1.07592	1.20548	Q09666	Neuroblast differentiation-associated protein AHNAK	AHNAK	GEGPDVHMTLPKGDISISGPKVNVEAPDVNL	NA	NA	-
AHNAK|Q09666|S|93|___1	0.315346	0.488703	0.326602	0.35062	0.34618	0.384989	0.458725	0.454238	0.316226	0.0739298	-0.12856	0.198881	0.198879	0.342789	0.429936	0.17342	0.242018	S	___1			0.374897	0.429707	0.342606	0.148743	0.152082	0.314409	Q09666	Neuroblast differentiation-associated protein AHNAK	AHNAK	GHHTVGLKLHRKGDRSPEPGQTWTREVFSSC	NA	NA	-
AHNAK|Q09666|T|1192|___1	4.15053	4.31105	4.12357	4.10059	4.08201	4.23253	4.21198	4.2328	4.13569	2.89813	3.03112	3.06006	2.45118	2.53753	2.85243	2.89093	2.76029	T	___1			4.15437	4.20862	4.16393	2.74675	2.77631	2.95624	Q09666	Neuroblast differentiation-associated protein AHNAK	AHNAK	KLKGPKFKMPEMHFKTPKISMPDVDLHLKGP	NA	NA	-
AHNAK|Q09666|T|2845|___1	0.497282	0.69577	0.880946	0.660051	0.730175	0.537514	0.516891	0.613584	0.7664	0.0556135	-0.0861063	0.164217	-0.506932	-0.270448	-0.101303	0.0684662	-0.101551	T	___1			0.558075	0.679843	0.728287	-0.127618	-0.152702	0.0314569	Q09666	Neuroblast differentiation-associated protein AHNAK	AHNAK	FKTPKISMPDIDLNLTGPKIKGDVDVTGPKV	NA	NA	-
AHNAK|Q09666|T|324|___1	0.827585	0.00810432	0.601634	-0.372074	0.961639	0.449656	-0.223671	0.208158	-1.42467	-0.531845	-1.66715	0.428043	-1.7177	-0.663895	0.395267	-2.42027	-0.641488	T	___1		+	0.07728	0.392634	-0.12446	-1.5566	-0.990845	0.411655	Q09666	Neuroblast differentiation-associated protein AHNAK	AHNAK	MKVPKFGVSTGREGQTPKAGLRVSAPEVSVG	NA	NA	-
AHNAK|Q09666|T|3366|___1	2.62569	2.78915	2.43691	2.59914	2.66202	2.66355	2.77279	2.90145	2.58823	2.03798	2.37335	2.47475	2.39524	2.19787	2.38512	2.20745	2.15042	T	___1			2.66587	2.78421	2.5629	2.21356	2.24055	2.42994	Q09666	Neuroblast differentiation-associated protein AHNAK	AHNAK	RFKLPKFNFSGSKVQTPEVDVKGKKPDIDIT	NA	NA	-
AHNAK|Q09666|T|4100|___1	-0.0106106	0.0675545	-0.350842	0.0947609	-0.446058	-0.20081	0.350073	0.0896807	0.250552	-0.360333	0.439839	-0.702459	-0.0455837	-0.192997	-0.229285	0.407995	0.140293	T	___1			0.144741	-0.0962744	-0.100367	0.000692685	0.129045	-0.465872	Q09666	Neuroblast differentiation-associated protein AHNAK	AHNAK	PKADIDVSGPKVDIDTPDIDIHGPEGKLKGP	NA	NA	-
AHNAK|Q09666|T|4564|___1	0.564728	0.445583	0.562406	0.34087	0.712919	0.478909	0.693216	0.44082	0.649499	-0.13601	-0.172343	0.191256	-0.270111	-0.104694	-0.258203	-0.0752525	0.0122871	T	___1			0.532938	0.533107	0.563604	-0.160458	-0.0882502	-0.0334735	Q09666	Neuroblast differentiation-associated protein AHNAK	AHNAK	KGPKVDVKGPKVGIDTPDIDIHGPEGKLKGP	NA	NA	-
AHNAK|Q09666|T|4766|___1	2.15015	2.14314	1.99365	1.92558	2.15041	2.12013	2.04575	2.21743	1.99525	1.45691	1.66947	1.28682	1.43778	1.55252	1.70968	1.49586	1.60534	T	___1			2.04049	2.17033	2.03634	1.46351	1.60911	1.49825	Q09666	Neuroblast differentiation-associated protein AHNAK	AHNAK	KGPEADIKGPKVDINTPDVDVHGPDWHLKMP	NA	NA	-
AHNAK|Q09666|T|490|___1	-0.74309	-0.952369	-0.746059	-1.0945	-0.974317	-0.935574	-0.931931	-1.05177	-0.983053	-0.761375	-0.80951	-1.0667	-1.32699	-0.866227	-0.648857	-1.0072	-1.41793	T	___1			-0.923174	-0.992818	-0.888229	-1.03186	-1.03122	-0.857777	Q09666	Neuroblast differentiation-associated protein AHNAK	AHNAK	ATGGLEGKMKGTKVKTPEMIIQKPKISMQDV	NA	NA	-
AHNAK|Q09666|T|5415|___1	-0.159445	-0.0252037	-0.464458	-0.284729	-0.249689	-0.24791	-0.0746536	-0.271661	-0.00806904	-1.86732	-1.26071	-1.56103	-1.48812	-1.547	-1.5952	-1.14195	-1.45369	T	___1			-0.172942	-0.182185	-0.240146	-1.49913	-1.42047	-1.57811	Q09666	Neuroblast differentiation-associated protein AHNAK	AHNAK	SIKLPKMKLPQFGISTPGSDLHVNAKGPQVS	NA	NA	-
AHNAK|Q09666|T|551|___1	-2.55822	-2.77224	-2.6265	-2.47235	-3.07902	-2.74291	-2.29473	-2.24506	-2.62162	-3.20761	-2.87238	-3.28523	-2.85179	-2.8332	-3.22816	-3.75334	-2.64757	T	___1		+	-2.44177	-2.69877	-2.66368	-3.27092	-2.78439	-3.25669	Q09666	Neuroblast differentiation-associated protein AHNAK	AHNAK	LKGSRVDIETPNLEGTLTGPRLGSPSGKTGT	NA	NA	-
AHNAK|Q09666|T|5796|___1	-1.75598	-1.4233	-1.82138	-1.40246	-1.65441	-0.976192	-1.2117	-1.70937	-0.757189	-1.82414	-1.54416	-2.07754	-1.35817	-1.45202	-2.36322	-0.985791	-1.97243	T	___1			-1.45672	-1.59569	-1.18492	-1.38937	-1.65621	-2.22038	Q09666	Neuroblast differentiation-associated protein AHNAK	AHNAK	NSFSDEREFSGPSTPTGTLEFEGGEVSLEGG	NA	NA	-
AHNAK|Q09666|T|5824|___1	1.45308	1.46436	1.38743	1.39455	1.26591	1.39156	1.71695	1.57966	1.7733	1.61794	1.59349	1.91914	1.82325	1.77444	2.03798	1.86297	1.6664	T	___1		+	1.52153	1.43665	1.51743	1.76806	1.67811	1.97856	Q09666	Neuroblast differentiation-associated protein AHNAK	AHNAK	EGGKVKGKHGKLKFGTFGGLGSKSKGHYEVT	NA	NA	-
AHNAK|Q09666|T|638|___1	5.23477	5.48526	5.28773	5.37806	5.08376	5.30442	5.51037	5.36815	5.60558	4.13453	4.44474	4.01934	3.92765	3.9901	4.03826	4.47519	4.16321	T	___1			5.3744	5.31239	5.39924	4.17912	4.19935	4.0288	Q09666	Neuroblast differentiation-associated protein AHNAK	AHNAK	EWNLKMPKMKMPTFSTPGAKGEGPDVHMTLP	NA	NA	-
AHNAK|Q09666|T|99|___1	0.852589	0.964924	0.449559	0.640882	0.851719	1.1004	0.765875	1.16606	0.741733	0.274229	0.556359	0.651791	0.664328	0.550816	0.909551	0.315157	0.607965	T	___1			0.753115	0.994233	0.763898	0.417905	0.571713	0.780671	Q09666	Neuroblast differentiation-associated protein AHNAK	AHNAK	LKLHRKGDRSPEPGQTWTREVFSSCSSEVVL	NA	NA	-
AHNAK2|Q8IVF2|S|260|___1	1.37336	1.48382	1.19868	1.09061	1.4544	1.51686	1.06503	1.2677	1.13187	2.87164	2.83953	2.7745	2.83086	2.99644	2.82136	2.68925	2.73408	S	___1			1.17633	1.40197	1.28247	2.79725	2.85668	2.79793	Q8IVF2	Protein AHNAK2	AHNAK2	KPRVGRGRQSQRERLSWPKFQSIKSKRGPGP	NA	NA	-
AHNAK2|Q8IVF2|S|280|___1	-0.745086	-1.04384	-0.410935	-0.431549	-0.387414	-0.698333	-1.09074	-0.721976	-0.704284	1.00807	0.891452	1.23756	1.04764	1.08879	1.13832	0.832382	0.910635	S	___1			-0.755791	-0.717743	-0.604517	0.962696	0.963624	1.18794	Q8IVF2	Protein AHNAK2	AHNAK2	QSIKSKRGPGPQRSHSSSEAYEPRDAHDVSP	NA	NA	-
AHNAK2|Q8IVF2|S|4477|___1	0.573763	0.81995	0.656713	0.693966	0.675444	1.09403	0.692503	0.903537	1.03068	1.54578	2.11178	1.28635	1.8846	1.58827	1.44007	2.15429	1.83426	S	___1			0.653411	0.799644	0.927141	1.86156	1.84477	1.36321	Q8IVF2	Protein AHNAK2	AHNAK2	KFKMPKFKMPSFGMLSPGKSIEVSVDVSAPK	NA	NA	-
AHNAK2|Q8IVF2|S|4966|___1	1.05419	0.954807	1.16905	0.831514	1.55783	1.47812	0.950817	0.952441	0.895925	2.49817	2.36219	2.60114	2.13406	2.5587	2.88841	2.15119	2.96509	S	___1			0.945507	1.15503	1.18103	2.26114	2.62866	2.74477	Q8IVF2	Protein AHNAK2	AHNAK2	SPLKMPKIKLPSFRWSPKKETGPKVDPECSV	NA	NA	-
AHNAK2|Q8IVF2|S|593|___1	-0.425482	-0.118025	-0.521587	-0.380594	-0.402245	0.00992394	-0.274418	-0.343537	-0.108441	0.651756	1.01858	0.547113	1.08917	0.899054	0.640923	1.20841	0.991468	S	___1		+	-0.360165	-0.287936	-0.206702	0.983115	0.969701	0.594018	Q8IVF2	Protein AHNAK2	AHNAK2	GQIRMPKFKIPSLGWSPSKHTKTGREKATED	NA	+	-
AHNAK2|Q8IVF2|S|842|___1	-0.403954	-0.131365	0.0852385	0.0696201	0.533703	0.628204	-0.249567	-0.262815	-0.0226145	1.59126	1.67536	1.95504	2.03649	1.78588	1.76778	1.43146	1.07431	S	___1			-0.194633	0.0465078	0.230276	1.6864	1.51185	1.86141	Q8IVF2	Protein AHNAK2	AHNAK2	TAKDSKFKMPKFKMPSFGVSAPGKSMEDSVD	NA	NA	-
AIP|O00170|S|43|___1	-2.00099	-1.58759	-1.86031	-1.69218	-1.70299	-1.94164	-1.7211	-1.72247	-1.85266	-2.05243	-1.85538	-1.8961	-2.17805	-1.95955	-1.75013	-2.25946	-2.02438	S	___1	+		-1.80476	-1.67101	-1.88487	-2.16332	-1.94644	-1.82311	O00170	AH receptor-interacting protein	AIP	FQDGTKATFHYRTLHSDDEGTVLDDSRARGK	NA	NA	-
AJUBA|Q96IF1|S|119|___1	0.978128	0.941578	0.901814	0.722233	1.08117	1.00977	1.01377	0.903955	0.766246	0.464315	0.380544	0.515482	0.356558	0.176426	0.379634	0.344702	0.352198	S	___1			0.904711	0.975568	0.892609	0.388525	0.303056	0.447558	Q96IF1	LIM domain-containing protein ajuba	AJUBA	SLPPDFRLEPTAPALSPRSSFASSSASDASK	NA	NA	-
AJUBA|Q96IF1|S|237|___1	-2.8264	-1.85148	-1.97048	-2.35247	-1.91777	-1.69476	-2.21729	-1.86598	-2.04447	-2.09267	-1.98828	-2.60421	-2.54047	-2.49999	-2.16268	-2.66321	-2.30436	S	___1			-2.46538	-1.87841	-1.90324	-2.43212	-2.26421	-2.38344	Q96IF1	LIM domain-containing protein ajuba	AJUBA	FGCQESRHSYPPALGSPGALAGAGVGAAGPL	NA	NA	-
AJUBA|Q96IF1|S|39|___1	-2.83127	-2.43244	-2.41058	-2.72059	-2.31382	-2.52576	-2.04437	-2.72076	-2.71466	-3.06641	-3.28852	-3.34498	-3.4278	-3.66663	-3.02768	-2.83267	-4.11476	S	___1			-2.53208	-2.48901	-2.55033	-3.10896	-3.68997	-3.18633	Q96IF1	LIM domain-containing protein ajuba	AJUBA	RSGSDGTPGPGKGRLSGLGGPRKSGPRGATG	NA	NA	-
AJUBA|Q96IF1|S|79|___1	0.710955	0.922369	0.673404	0.762247	0.822231	0.757458	0.649691	0.853263	0.878383	0.866064	0.868361	0.733599	0.980658	0.667253	1.07893	0.727518	0.744692	S	___1			0.707631	0.865954	0.769748	0.85808	0.760102	0.906265	Q96IF1	LIM domain-containing protein ajuba	AJUBA	AREQGSLDAERNQRGSFEAPRYEGSFPAGPP	NA	NA	-
AJUBA|Q96IF1|T|30|___1	-0.5623	-0.701332	0.14055	0.224642	0.39607	-0.385106	-0.360395	-0.366036	-0.371606	-0.368721	-0.588777	-0.00579262	-0.277205	-0.772708	-0.497744	-0.543897	-0.38302	T	___1			-0.232684	-0.223766	-0.205387	-0.396608	-0.581502	-0.251768	Q96IF1	LIM domain-containing protein ajuba	AJUBA	FGRRKGESSRSGSDGTPGPGKGRLSGLGGPR	NA	NA	-
AKAP11|Q9UKA4|S|448|___1	-1.63159	-1.57973	-1.40856	-1.9283	-1.74149	-1.53775	-1.8488	-1.73829	-1.58145	-1.1576	-1.08286	-1.70175	-1.20799	-1.67039	-1.50703	-1.13454	-1.19222	S	___1	+		-1.8029	-1.6865	-1.50925	-1.16671	-1.31516	-1.60439	Q9UKA4	A-kinase anchor protein 11	AKAP11	SPRPVKASREDSGLFSPIRSSAFSPLGGCTP	NA	+	-
AKAP12|Q02952|S|1331|___1	-0.71015	-0.866795	0.185565	0.296362	0.135006	-0.679564	-0.3083	-0.463523	-0.207881	1.04879	0.568414	1.24565	1.21097	1.00813	1.18709	1.27178	1.09204	S	___1			-0.240696	-0.398437	-0.23396	1.17718	0.889529	1.21637	Q02952	A-kinase anchor protein 12	AKAP12	KDDALELQSHAKSPPSPVEREMVVQVEREKT	NA	NA	predicted
AKAP12|Q02952|S|286|___1	0.228203	0.0640125	-0.0430841	-0.155344	-0.16906	0.0415363	0.182013	0.00895596	-0.163835	0.369677	0.673556	0.534544	0.75082	0.825224	0.663989	0.564079	0.50708	S	___1			0.0849571	-0.0320304	-0.0551275	0.561525	0.66862	0.599267	Q02952	A-kinase anchor protein 12	AKAP12	EKQEKEPSKSAESPTSPVTSETGSTFKKFFT	NA	NA	predicted
AKAP12|Q02952|S|505|___1	-3.05151	-2.2675	-2.48689	-2.82298	-2.5408	-2.92157	-2.45287	-1.96715	-2.41591	-3.10581	-2.3367	-2.19548	-2.63044	-2.16998	-2.19756	-2.08835	-2.34206	S	___1			-2.77579	-2.25848	-2.60812	-2.6082	-2.28291	-2.19652	Q02952	A-kinase anchor protein 12	AKAP12	SKPPEGVVSEVEMLSSQERMKVQGSPLKKLF	NA	NA	predicted
AKAP12|Q02952|S|612|___1	0.452667	0.0431271	0.167958	0.0258026	0.16358	0.0630836	0.354364	0.103007	0.290677	1.17344	1.39549	1.21075	1.34477	1.40764	1.27755	1.34114	1.468	S	___1		+	0.277611	0.103238	0.173906	1.28645	1.42371	1.24415	Q02952	A-kinase anchor protein 12	AKAP12	TSDGEKKREGVTPWASFKKMVTPKKRVRRPS	NA	+	predicted
AKAP12|Q02952|T|1116|___1	2.44629	2.73174	2.41707	2.66343	2.63602	2.92273	2.73949	2.92731	2.64914	2.41764	2.64755	2.49961	2.79484	2.54986	2.77891	2.6905	2.66974	T	___1			2.6164	2.76502	2.66298	2.63433	2.62238	2.63926	Q02952	A-kinase anchor protein 12	AKAP12	AKTEPFTQGKVVGQTTPESFEKAPQVTESIE	NA	NA	predicted
AKAP12|Q02952|T|608|___1	-0.391213	-0.326696	-0.350505	-0.100924	-0.444214	-0.429269	-0.307497	-0.354474	-0.212466	-0.559349	-0.57688	-0.777378	-0.894751	-0.750062	-0.934468	-0.638112	-0.654205	T	___1			-0.266545	-0.375128	-0.330747	-0.697404	-0.660382	-0.855923	Q02952	A-kinase anchor protein 12	AKAP12	EEGATSDGEKKREGVTPWASFKKMVTPKKRV	NA	NA	predicted
AKAP12|Q02952|T|793|___1	-1.7569	-0.785375	-1.47428	-0.860732	-1.68894	-0.950212	-1.1437	-0.863814	-1.05958	-1.0067	0.00597858	-1.348	-0.274588	-0.7779	-0.894769	-0.540236	-0.717446	T	___1			-1.25378	-1.11271	-1.16136	-0.607175	-0.496456	-1.12139	Q02952	A-kinase anchor protein 12	AKAP12	EKSEDSIAGSGVEHSTPDTEPGKEESWVSIK	NA	NA	predicted
AKAP13|Q12802|S|1559|___1	-1.43135	-1.25614	-1.36347	-1.48712	-1.40166	-1.3238	-1.35521	-1.44774	-1.83734	-1.70841	-1.4563	-1.26021	-1.66954	-1.76178	-1.51567	-1.50201	-1.51333	S	___1			-1.42456	-1.36852	-1.50821	-1.62665	-1.57714	-1.38794	Q12802	A-kinase anchor protein 13	AKAP13	VPANCSVLRSSMRSLSPFRRHSWGPGKNAAS	NA	NA	predicted
AKAP13|Q12802|S|1565|___1	1.68531	1.76369	2.18714	2.3874	2.2403	1.79732	1.89824	1.84906	1.89656	2.4639	2.3997	2.59127	2.89895	2.48015	2.75322	2.69703	2.67451	S	___1			1.99032	1.95102	1.96034	2.68663	2.51812	2.67225	Q12802	A-kinase anchor protein 13	AKAP13	VLRSSMRSLSPFRRHSWGPGKNAASDAEMNH	NA	NA	predicted
AKAP13|Q12802|S|1645|___1	-5.1772	-4.64001	-3.75646	-3.93161	-4.58263	-3.71912	-3.27293	-3.91595	-3.53224	-4.82562	-3.85417	-4.45717	-4.28649	-4.50129	-4.84988	-4.04668	-4.30806	S	___1			-4.12725	-4.37953	-3.66927	-4.38626	-4.22117	-4.65353	Q12802	A-kinase anchor protein 13	AKAP13	LRHPFSGEERVDSLVSLSEEDLESDQREHRM	NA	NA	predicted
AKAP13|Q12802|S|1876|___2	-2.36091	-2.26249	-2.38418	-2.4445	-2.54524	-2.25624	-2.48858	-2.28391	-2.48469	-2.82436	-2.11206	-2.31841	-2.83615	-2.64958	-2.25223	-3.28019	-2.39472	S	___2	+		-2.43133	-2.36388	-2.37504	-2.98024	-2.38545	-2.28532	Q12802	A-kinase anchor protein 13	AKAP13	VIMRNKPSQPKERPRSAVLLVDETATTPIFA	NA	NA	predicted
AKAP13|Q12802|S|2728|___1	1.06272	0.955837	0.857766	0.839809	1.12703	1.07723	0.808302	0.966754	0.876815	0.593349	0.699367	0.552824	0.706329	0.862839	0.853604	0.377581	0.764763	S	___1			0.903611	1.01654	0.93727	0.559086	0.775656	0.703214	Q12802	A-kinase anchor protein 13	AKAP13	PSIAKSGSLDSELSVSPKRNSISRTHKDKGP	NA	NA	predicted
AKAP13|Q12802|S|2728|___2	-1.09314	-1.445	-0.780965	-0.712576	-0.769049	-1.04634	-1.35362	-1.0304	-0.804297	-0.659657	-0.503761	-0.541251	-0.661895	-0.568467	-0.730681	-0.694118	-0.755615	S	___2			-1.05311	-1.08148	-0.877202	-0.67189	-0.609281	-0.635966	Q12802	A-kinase anchor protein 13	AKAP13	PSIAKSGSLDSELSVSPKRNSISRTHKDKGP	NA	NA	predicted
AKAP13|Q12802|S|983|___1	2.40882	2.37515	2.33226	2.15359	2.37406	2.31296	2.28109	2.43172	2.26565	2.06074	2.09825	2.17825	1.93141	2.11262	2.19288	1.90425	1.97641	S	___1	+		2.28117	2.39364	2.30363	1.96547	2.06243	2.18556	Q12802	A-kinase anchor protein 13	AKAP13	ISADCAKDKALQLSNSPGASSAFLKAETEHN	NA	NA	predicted
AKAP13|Q12802|T|1887|___1	-0.117871	-0.276882	-0.126166	-0.0959282	0.0602722	-0.133255	-0.58255	-0.0169668	-0.0803671	-0.429725	-0.291469	-0.39714	-1.01632	-1.00457	-0.82479	-0.743196	-1.13284	T	___1			-0.26545	-0.0778589	-0.113263	-0.729747	-0.809624	-0.610965	Q12802	A-kinase anchor protein 13	AKAP13	ERPRSAVLLVDETATTPIFANRRSQQSVSLS	NA	NA	predicted
AKAP13|Q12802|T|1887|___2	-2.36091	-2.26249	-2.38418	-2.4445	-2.54524	-2.25624	-2.48858	-2.28391	-2.48469	-2.82436	-2.11206	-2.31841	-2.83615	-2.64958	-2.25223	-3.28019	-2.39472	T	___2	+		-2.43133	-2.36388	-2.37504	-2.98024	-2.38545	-2.28532	Q12802	A-kinase anchor protein 13	AKAP13	ERPRSAVLLVDETATTPIFANRRSQQSVSLS	NA	NA	predicted
AKAP13|Q12802|T|2467|___1	0.0517387	0.0935802	0.0941763	-0.230335	-0.157	0.0155659	-0.118149	-0.326005	-0.245912	-0.137554	0.155225	0.337404	-0.103036	0.354065	0.41809	0.0664902	0.0634747	T	___1	+		-0.0989151	-0.129808	-0.0453898	-0.0580333	0.190921	0.377747	Q12802	A-kinase anchor protein 13	AKAP13	EQDVVGPVSLPRRAETFGGFDSHQMNASKGG	NA	NA	predicted
AKAP17A|Q02040|S|537|___1	1.59713	0.747053	2.18943	1.86939	2.08856	1.00398	1.63909	1.26737	1.75237	2.50523	1.832	2.47164	2.13528	2.33258	2.18752	2.43057	2.1783	S	___1			1.70187	1.36766	1.64859	2.35703	2.11429	2.32958	Q02040	A-kinase anchor protein 17A	AKAP17A	CKEVQSSCRVVPEDGSPEKRCPGGVLSCIPD	NA	NA	predicted
AKAP17A|Q02040|S|633|___1	-0.163218	0.0899677	0.612386	1.12458	0.183195	0.111185	0.383602	0.337056	0.443376	0.413431	0.435317	0.414835	1.13696	0.338112	0.746028	1.10457	1.01063	S	___1			0.448323	0.203406	0.388982	0.884989	0.594686	0.580431	Q02040	A-kinase anchor protein 17A	AKAP17A	RKERRPHKKHAYKDDSPRRRSTSPDHTRSRR	NA	NA	predicted
AKAP2|Q9Y2D5|S|121|___1	-1.47052	-1.96659	0.265437	-1.5474	0.178892	-0.170161	0.590239	-0.972789	-1.26093	-1.49213	-1.68551	-2.24168	-1.5017	-1.33502	-1.33428	-1.22287	-0.91765	S	___1			-0.809229	-0.920163	-0.388551	-1.40557	-1.31273	-1.78798	Q9Y2D5	A-kinase anchor protein 2	AKAP2	TASRQAPPHIELSNSSPDPMAEAERTNGHSP	NA	NA	predicted
AKAP2|Q9Y2D5|S|152|___1	0.151747	0.141813	-0.0291243	-0.426069	0.151646	0.0983829	-0.537422	-0.0325899	-0.274301	0.520962	0.611394	0.673859	0.643913	0.753832	0.645743	0.331444	0.631651	S	___1			-0.270582	0.0869563	-0.0683473	0.498773	0.665626	0.659801	Q9Y2D5	A-kinase anchor protein 2	AKAP2	SQPRDALGDSLQVPVSPSSTTSSRCSSRDGE	NA	NA	predicted
AKAP2|Q9Y2D5|S|393|___1	-2.01957	-3.08714	-2.42251	-2.44143	-2.2783	-2.93735	-2.89931	-3.01174	-2.83664	-1.95362	-2.24802	-1.93352	-2.72014	-2.17522	-2.67974	-2.13804	-2.50287	S	___1			-2.45344	-2.79239	-2.73217	-2.2706	-2.3087	-2.30663	Q9Y2D5	A-kinase anchor protein 2	AKAP2	GPPEDSGASAAKGQKSPGALETPSAAGSQGN	NA	NA	predicted
AKAP2|Q9Y2D5|S|720|___1	-4.19156	-3.48184	-3.49056	-3.53915	-3.52743	-3.10312	-4.01017	-3.47573	-3.40992	-2.18967	-1.69013	-1.78018	-1.65669	-1.79139	-3.12566	-2.25592	-2.54757	S	___1			-3.91363	-3.495	-3.33453	-2.03409	-2.0097	-2.45292	Q9Y2D5	A-kinase anchor protein 2	AKAP2	MVGPFKLRSRKQRTLSMIEEEIRAAQEREEE	NA	NA	predicted
AKAP2|Q9Y2D5|S|748|___1	0.383745	0.294489	0.615628	0.42585	0.738218	0.321463	0.0979214	0.361485	0.333875	0.956829	1.0072	1.04161	0.975744	1.14839	0.999583	0.632244	0.735603	S	___1			0.302505	0.464731	0.423655	0.854939	0.963731	1.0206	Q9Y2D5	A-kinase anchor protein 2	AKAP2	EEELKRQRQVLQSTQSPRTKNAPSLPSRTCY	NA	NA	predicted
AKAP8|O43823|S|112|___1	-3.47011	-3.13319	-2.10463	-2.22115	-3.06464	-3.64478	-2.35193	-2.50744	-2.66436	-3.02058	-3.42949	-2.47298	-2.51106	-3.45859	-3.09156	-2.44118	-3.53081	S	___1			-2.68106	-2.90176	-2.80459	-2.65761	-3.47296	-2.78227	O43823	A-kinase anchor protein 8	AKAP8	NQRLDMMSKEGGRGGSGGGGEGIQDRESSFR	NA	NA	-
AKAP8|O43823|S|124|___1	-3.2616	-2.88085	-3.90922	-3.79535	-3.97769	-3.091	-3.05027	-3.62071	-3.76137	-3.34759	-3.59424	-3.28233	-5.12738	-4.67372	-3.65456	-4.0772	-4.0964	S	___1			-3.36907	-3.49308	-3.5872	-4.18405	-4.12145	-3.46845	O43823	A-kinase anchor protein 8	AKAP8	RGGSGGGGEGIQDRESSFRFQPFESYDSRPC	NA	NA	-
AKAP8|O43823|S|328|___1	-0.057498	-0.168512	-0.232949	-0.252764	-0.263367	-0.295466	-0.520969	-0.271831	-0.23614	-0.908369	-0.557678	-0.770447	-0.760906	-0.441912	-0.646985	-0.926778	-0.670904	S	___1			-0.277077	-0.23457	-0.254852	-0.865351	-0.556831	-0.708716	O43823	A-kinase anchor protein 8	AKAP8	EPDTKLARVDSEGDFSENDDAAGDFRSGDEE	NA	NA	-
AKAP8L|Q9ULX6|S|283|___1	1.60003	1.4544	2.40559	2.42204	2.23879	1.63487	1.89978	1.81266	1.89761	1.8349	1.23032	1.83113	1.67003	1.58474	1.71561	1.99687	1.94025	S	___1			1.97395	1.83528	1.97936	1.83394	1.5851	1.77337	Q9ULX6	A-kinase anchor protein 8-like	AKAP8L	TADFRTKKKKRKQGGSPDEPDSKATRTDCSD	NA	NA	-
AKAP9|Q99996|S|1041|___1	-0.927663	-0.348536	0.125783	0.264702	0.136086	-0.405212	-0.218077	-0.109464	-0.116929	0.23134	0.14605	0.132339	0.171438	0.233509	0.375463	0.174847	0.569136	S	___1			-0.293679	-0.107305	-0.132119	0.192542	0.316232	0.253901	Q99996	A-kinase anchor protein 9	AKAP9	MTSRGAEGSVSKVNKSFGEESKIMVEDKVSF	NA	NA	predicted
AKAP9|Q99996|S|3842|___1	0.780697	0.883707	0.838931	0.489695	0.807404	0.921007	0.863447	0.884942	0.704484	0.275169	0.329347	0.257719	0.0777283	0.175194	0.301439	-0.0373726	0.146355	S	___1			0.71128	0.858684	0.821474	0.105175	0.216965	0.279579	Q99996	A-kinase anchor protein 9	AKAP9	RHTTYRSRSDLDYIRSPLPFQNRYPGTPADF	NA	NA	predicted
AKIRIN1|Q9H9L7|T|72|___1	-2.00595	-1.92263	-2.07868	-1.8965	-1.9156	-2.39458	-1.73821	-1.99182	-1.91949	-2.3656	-2.64609	-2.63235	-2.36696	-2.63338	-3.15573	-2.77529	-3.21765	T	___1			-1.88022	-1.94335	-2.13092	-2.50262	-2.83237	-2.89404	Q9H9L7	Akirin-1	AKIRIN1	SLQQPAPPGSERRLPTPEQIFQNIKQEYSRY	NA	NA	-
AKIRIN2|Q53H80|S|18|___2	-0.458142	-0.0859928	-0.535378	-0.215557	-0.325893	-0.317721	-0.63808	-0.201324	-0.422545	-0.763471	-0.472644	-0.825583	-0.527119	-0.901576	-0.38798	-0.997949	-0.547318	S	___2			-0.43726	-0.204403	-0.425215	-0.762846	-0.640513	-0.606782	Q53H80	Akirin-2	AKIRIN2	CGATLKRTLDFDPLLSPASPKRRRCAPLSAP	NA	NA	-
AKIRIN2|Q53H80|S|21|___1	-1.98594	-2.2064	-2.56412	-2.48491	-1.72847	-2.27106	-2.21595	-1.69309	-2.00681	-0.46436	-0.467474	-0.761205	-0.357642	-0.666926	-0.491871	-0.391401	-0.307178	S	___1			-2.22893	-1.87599	-2.28066	-0.404468	-0.480526	-0.626538	Q53H80	Akirin-2	AKIRIN2	TLKRTLDFDPLLSPASPKRRRCAPLSAPTSA	NA	NA	-
AKIRIN2|Q53H80|S|21|___2	-0.458142	-0.0859928	-0.535378	-0.215557	-0.325893	-0.317721	-0.63808	-0.201324	-0.422545	-0.763471	-0.472644	-0.825583	-0.527119	-0.901576	-0.38798	-0.997949	-0.547318	S	___2			-0.43726	-0.204403	-0.425215	-0.762846	-0.640513	-0.606782	Q53H80	Akirin-2	AKIRIN2	TLKRTLDFDPLLSPASPKRRRCAPLSAPTSA	NA	NA	-
AKIRIN2|Q53H80|S|67|___1	-2.75886	-2.58459	-2.61338	-2.69473	-2.89403	-3.13498	-2.67371	-2.69319	-2.76624	-3.38556	-2.81173	-3.67322	-3.26096	-2.73387	-3.18186	-3.34317	-3.0719	S	___1			-2.7091	-2.72394	-2.8382	-3.3299	-2.8725	-3.42754	Q53H80	Akirin-2	AKIRIN2	SAAAASPQKYLRMEPSPFGDVSSRLTTEQIL	NA	NA	-
AKT1S1|Q96B36|S|212|___1	-0.511748	-0.97064	-1.36419	-1.44008	-1.37405	-1.01555	-1.08767	-1.09933	-1.14215	-0.862994	-0.804754	-0.762455	-0.948898	-0.753806	-0.926894	-1.06142	-0.929724	S	___1			-1.01317	-1.14801	-1.17396	-0.95777	-0.829428	-0.844675	Q96B36	Proline-rich AKT1 substrate 1	AKT1S1	RTEARSSDEENGPPSSPDLDRIAASMRALVL	NA	NA	-
AKT1S1|Q96B36|T|246|___1	2.39045	1.97239	2.06528	1.70477	1.87887	1.82829	2.07207	1.54514	1.94524	0.954706	0.841054	1.26466	0.670551	1.08634	1.08863	1.06647	0.935781	T	___1			2.05576	1.7988	1.94627	0.897244	0.954392	1.17664	Q96B36	Proline-rich AKT1 substrate 1	AKT1S1	EDTQVFGDLPRPRLNTSDFQKLKRKY_____	NA	NA	-
ALAD|P13716|S|214|___1	-1.0952	-1.27911	-1.16081	-0.860293	-0.774601	-1.31685	-1.1191	-1.37329	-0.968618	-0.728136	-1.00654	-0.940047	-0.97307	-0.895998	-0.806938	-0.986052	-0.939508	S	___1			-1.02487	-1.14233	-1.14876	-0.895753	-0.94735	-0.873493	P13716	Delta-aminolevulinic acid dehydratase	ALAD	KFASCFYGPFRDAAKSSPAFGDRRCYQLPPG	NA	NA	-
ALDOA|P04075|S|36|___1	1.29266	1.25321	1.02813	1.14459	0.919012	1.09413	1.17373	1.16417	1.25807	0.772184	1.04924	0.806124	0.933781	0.732857	0.781213	0.949244	0.78388	S	___1			1.20366	1.11213	1.12677	0.88507	0.855326	0.793668	P04075	Fructose-bisphosphate aldolase A	ALDOA	HRIVAPGKGILAADESTGSIAKRLQSIGTEN	NA	NA	-
ALDOA|P04075|S|39|___1	0.535883	0.699463	0.573564	0.668377	0.363266	0.579018	0.43248	0.59817	0.49488	0.161812	0.381909	0.336309	0.304451	0.398214	0.460221	0.0969849	0.344248	S	___1			0.54558	0.553633	0.549154	0.187749	0.374791	0.398265	P04075	Fructose-bisphosphate aldolase A	ALDOA	VAPGKGILAADESTGSIAKRLQSIGTENTEE	NA	NA	-
ALG5|Q9Y673|S|62|___1	0.0296755	0.371794	-0.357587	0.0198154	-0.230307	0.068903	0.103163	0.397668	0.420098	-0.849446	-0.737502	-1.23684	-0.683163	-1.10525	-0.930332	-0.65359	-0.835783	S	___1			0.0508846	0.179718	0.0438048	-0.728733	-0.892846	-1.08359	Q9Y673	Dolichyl-phosphate beta-glucosyltransferase	ALG5	LNAKGQKETLPSIWDSPTKQLSVVVPSYNEE	NA	NA	-
ALKBH5|Q6P6C2|S|350|___1	-1.26163	-0.910434	-1.04447	-0.84267	-1.20772	-1.00197	-0.845097	-1.22558	-0.456862	-2.52416	-1.31154	-2.82323	-1.52362	-1.95141	-2.74701	-1.63921	-1.86807	S	___1		+	-0.983133	-1.11458	-0.834431	-1.89566	-1.71034	-2.78512	Q6P6C2	RNA demethylase ALKBH5	ALKBH5	HRPRILEMDKEENRRSVLLPTHRRRGSFSSE	+	NA	-
ALKBH5|Q6P6C2|S|361|___1	-1.03225	-0.978458	-1.54556	-1.24449	-1.13357	-0.917824	-0.732768	-1.18157	-0.930593	-1.62022	-1.49332	-1.72745	-1.55148	-1.73345	-1.81855	-1.48918	-1.62795	S	___1	+		-1.00317	-1.09787	-1.13132	-1.55362	-1.61824	-1.773	Q6P6C2	RNA demethylase ALKBH5	ALKBH5	ENRRSVLLPTHRRRGSFSSENYWRKSYESSE	NA	NA	-
ALKBH5|Q6P6C2|S|64|___2	-0.89233	-0.498087	-0.823716	-0.700315	-1.13134	-0.881302	-0.553766	-0.695092	-0.847642	-2.18261	-1.56757	-1.79937	-1.37185	-1.36382	-1.44565	-1.34775	-1.64289	S	___2			-0.71547	-0.774839	-0.850887	-1.63407	-1.52476	-1.62251	Q6P6C2	RNA demethylase ALKBH5	ALKBH5	EPYPVSGAKRKYQEDSDPERSDYEEQQLQKE	NA	NA	-
ALKBH5|Q6P6C2|S|69|___2	-0.89233	-0.498087	-0.823716	-0.700315	-1.13134	-0.881302	-0.553766	-0.695092	-0.847642	-2.18261	-1.56757	-1.79937	-1.37185	-1.36382	-1.44565	-1.34775	-1.64289	S	___2			-0.71547	-0.774839	-0.850887	-1.63407	-1.52476	-1.62251	Q6P6C2	RNA demethylase ALKBH5	ALKBH5	SGAKRKYQEDSDPERSDYEEQQLQKEEEARK	NA	NA	-
ALMS1|Q8TCU4|S|1635|___1	-0.0290136	-0.351845	0.0283709	-0.392605	-0.0967674	-0.121065	-0.220276	-0.244208	-0.407317	0.0772629	-0.324932	0.117321	-0.468358	0.0167427	-0.221328	-0.211447	0.0156422	S	___1			-0.213965	-0.23094	-0.16667	-0.200847	-0.0975157	-0.0520034	Q8TCU4	Alstrom syndrome protein 1	ALMS1	LGEKPITFYRQALLDSPLNKEVVKVSAAPGP	NA	NA	predicted
ALMS1|Q8TCU4|S|2326|___1	-2.22905	-2.70998	-2.28579	-3.09138	-2.64151	-2.41421	-2.79931	-2.61007	-2.73255	-2.36124	-2.82292	-2.68441	-2.48006	-2.31307	-2.97876	-2.34771	-2.82737	S	___1	+		-2.70658	-2.65385	-2.47752	-2.39633	-2.65445	-2.83158	Q8TCU4	Alstrom syndrome protein 1	ALMS1	VSNGDLLHRQPFTEESPSSRCIQKDIGTQTN	NA	NA	predicted
ALMS1|Q8TCU4|S|92|___1	-0.754125	-0.886853	-0.984517	-1.02612	-1.21403	-1.18375	-0.812889	-0.915149	-0.987924	-1.11511	-0.986493	-0.802303	-1.0514	-0.696453	-0.829177	-0.755795	-0.710582	S	___1			-0.864379	-1.00534	-1.05206	-0.974101	-0.797843	-0.81574	Q8TCU4	Alstrom syndrome protein 1	ALMS1	KAWLQAHPGRILPPLSPPQHRYSEGERTSLE	NA	NA	predicted
ALMS1|Q8TCU4|T|714|___1	-0.820024	-0.86721	-0.915807	-1.20611	-0.655606	-0.795154	-1.08792	-1.03699	-1.12233	-1.36335	-1.31444	-1.39932	-1.36161	-1.32312	-1.6832	-1.41855	-1.59201	T	___1			-1.03802	-0.853271	-0.94443	-1.38117	-1.40986	-1.54126	Q8TCU4	Alstrom syndrome protein 1	ALMS1	SGPADQKTGTATVLSTPHSHREKPGIFYQQE	NA	NA	predicted
ALPK2|Q86TB3|S|1175|___1	-0.0873213	0.0107956	0.0453348	-0.0583477	0.196795	0.131102	-0.0118523	0.0676298	-0.15549	-0.355492	-0.212343	-0.301791	-0.356376	-0.258693	-0.162242	-0.390259	-0.190239	S	___1			-0.0525071	0.09174	0.00698217	-0.367375	-0.220425	-0.232017	Q86TB3	Alpha-protein kinase 2	ALPK2	TSAAQEERNLVPTAHSPASSREGAGQRSGWG	NA	NA	-
ALS2|Q96Q42|S|1335|___1	-0.549207	-0.626731	-0.920935	-0.773624	-0.653048	-0.651373	-0.685574	-1.0009	-0.79335	-1.10138	-1.29689	-1.34707	-1.26332	-1.02413	-1.24122	-1.24249	-1.00179	S	___1			-0.669468	-0.760226	-0.788553	-1.2024	-1.1076	-1.29414	Q96Q42	Alsin	ALS2	NIAVALTTSRRQHRDSPEILSRSQTQTLESL	NA	NA	predicted
ALS2|Q96Q42|S|483|___2	-0.510242	-0.589756	-0.667789	-0.838119	-0.466344	-0.540838	-0.743924	-0.522775	-0.6774	-1.06601	-1.34874	-1.1614	-1.13508	-1.01025	-1.28571	-1.58941	-1.30455	S	___2			-0.697428	-0.526292	-0.628676	-1.2635	-1.22118	-1.22355	Q96Q42	Alsin	ALS2	VDIREEETEGGSRRLSLPGLLSQVSPRLLRK	NA	NA	predicted
ALS2|Q96Q42|S|492|___2	-0.510242	-0.589756	-0.667789	-0.838119	-0.466344	-0.540838	-0.743924	-0.522775	-0.6774	-1.06601	-1.34874	-1.1614	-1.13508	-1.01025	-1.28571	-1.58941	-1.30455	S	___2			-0.697428	-0.526292	-0.628676	-1.2635	-1.22118	-1.22355	Q96Q42	Alsin	ALS2	GGSRRLSLPGLLSQVSPRLLRKAARVKTRTV	NA	NA	predicted
AMBRA1|Q9C0C7|S|1205|___1	-0.890036	-1.08415	-0.610521	-0.516898	-0.185049	-0.649077	-0.545097	-0.473239	-0.581468	-0.269979	-0.236878	-0.290339	-0.198038	-0.270774	-0.166789	-0.123289	-0.199462	S	___1			-0.650677	-0.580812	-0.613689	-0.197102	-0.235705	-0.228564	Q9C0C7	Activating molecule in BECN1-regulated autophagy protein 1	AMBRA1	RSSQTGTEPGAAHTSSPQPSTSRGLLPEAGQ	NA	NA	-
AMBRA1|Q9C0C7|S|394|___1	0.0418091	-0.316628	-0.299897	-0.347769	-0.158756	-0.25072	0.0715561	-0.219472	-0.363183	-0.148358	-0.249019	-0.225436	-0.353032	-0.212726	-0.335607	-0.158968	-0.319172	S	___1			-0.0781345	-0.231619	-0.3046	-0.220119	-0.260305	-0.280521	Q9C0C7	Activating molecule in BECN1-regulated autophagy protein 1	AMBRA1	AGNTLRNLSLGPTRRSLGGPLSSHPSRYHRE	NA	NA	-
AMBRA1|Q9C0C7|S|52|___1	-0.0443096	-0.129116	-0.279193	-0.0828838	-0.333662	-0.00957108	0.119707	-0.0318689	0.150733	-0.787475	-0.293462	-0.543298	-0.32042	-0.562471	-0.634639	-0.0486298	-0.435805	S	___1			-0.00249545	-0.164882	-0.0460103	-0.385508	-0.43058	-0.588968	Q9C0C7	Activating molecule in BECN1-regulated autophagy protein 1	AMBRA1	TRWMKWEGKRVELPDSPRSTFLLAFSPDRTL	NA	NA	-
AMBRA1|Q9C0C7|S|639|___1	1.48541	1.42889	1.19904	1.0986	1.2864	1.37272	1.33536	1.29797	1.25637	1.13005	1.08216	1.12539	1.16157	1.25104	1.12526	1.25053	1.1016	S	___1			1.30645	1.33775	1.27604	1.18072	1.14493	1.12533	Q9C0C7	Activating molecule in BECN1-regulated autophagy protein 1	AMBRA1	GQTPSSSRLELSSSASPQEERTVGVAFNQET	NA	NA	-
AMD1|P17707|S|298|___1	3.16675	2.96123	2.85576	2.92286	2.966	3.08488	2.87875	2.83705	2.87771	3.17008	3.19021	3.16545	3.13401	3.13812	3.00575	3.05359	3.01186	S	___1			2.98946	2.92143	2.93945	3.11923	3.11339	3.0856	P17707	S-adenosylmethionine decarboxylase proenzyme;S-adenosylmethionine decarboxylase alpha chain;S-adenosylmethionine decarboxylase beta chain	AMD1	TLFVNQSSKCRTVLASPQKIEGFKRLDCQSA	NA	NA	-
AMER1|Q5JTC6|S|286|___1	-2.17057	-1.80156	-1.90762	-1.56234	-2.3829	-1.9858	-1.96205	-1.83943	-1.29314	-1.01158	-0.739577	-1.44933	-0.60075	-1.01272	-0.910298	-0.323944	-0.753481	S	___1			-1.89832	-2.00797	-1.72886	-0.645423	-0.835259	-1.17981	Q5JTC6	APC membrane recruitment protein 1	AMER1	QPKPAPEASSLEEPHSPETGEKVVAGEVNPP	NA	NA	interactor of validated
AMFR|Q9UKV5|S|542|___1	1.28216	1.62143	1.38813	1.4593	0.859581	1.10684	1.68046	1.36416	1.64269	0.303608	0.576779	0.0872211	0.540674	0.467966	-0.133339	1.06459	0.520439	S	___1		+	1.47397	1.28172	1.37922	0.636291	0.521728	-0.0230589	Q9UKV5	E3 ubiquitin-protein ligase AMFR	AMFR	EGETSAQTERVPLDLSPRLEETLDFGEVEVE	+	NA	-
AMMECR1L|Q6DCA0|S|74|___1	-0.505892	-0.600698	-0.625577	-0.771755	-0.782795	-0.704001	-0.451664	-0.62049	-0.317666	-1.46814	-0.852513	-1.67679	-1.09195	-1.27824	-1.60734	-1.20655	-1.48947	S	___1			-0.576437	-0.667994	-0.549081	-1.25555	-1.20674	-1.64206	Q6DCA0	AMMECR1-like protein	AMMECR1L	SGRENVSDLTLGPGNSPITRMNPASGALSPL	NA	NA	-
AMOTL1|Q8IY63|S|295|___1	-0.729712	-1.20104	0.234979	0.179321	0.111073	-0.490534	-0.69609	-0.380561	-0.42903	0.242254	-0.280966	0.239712	0.18782	-0.197636	0.0850735	0.198711	0.294077	S	___1			-0.415493	-0.490177	-0.228195	0.209595	-0.0615082	0.162393	Q8IY63	Angiomotin-like protein 1	AMOTL1	PGSGNGKGFKVGGGPSPAQPAGKVLDPRGPP	NA	NA	predicted
AMOTL1|Q8IY63|S|720|___1	-2.73548	-1.84061	-1.83636	-1.21113	-2.29866	-1.92709	-1.29279	-1.72046	-1.03618	-1.83897	-1.32165	-2.19243	-1.69932	-2.25658	-2.24471	-1.16152	-1.52074	S	___1			-1.74647	-1.95324	-1.59988	-1.5666	-1.69966	-2.21857	Q8IY63	Angiomotin-like protein 1	AMOTL1	AATAAAERDTTIINHSRNGSYGESSLEAHIW	NA	NA	predicted
AMOTL1|Q8IY63|S|906|___2	-1.12816	-1.14358	-1.37771	-1.13008	-1.44348	-1.35371	-1.04979	-1.12416	-0.973337	-0.785261	-0.325436	-1.24332	-0.365474	-0.83091	-0.923254	-0.239672	-0.342749	S	___2			-1.10268	-1.23707	-1.23492	-0.463469	-0.499698	-1.08329	Q8IY63	Angiomotin-like protein 1	AMOTL1	ASLPSRGRLSTTPAHSPVLKHPAAKGTAEKL	NA	NA	predicted
AMOTL2|Q9Y2J4|S|236|___1	-0.156408	-0.186138	-0.13395	-0.19046	0.0605965	-0.140149	0.129753	-0.209817	-0.0326147	-0.341982	-0.323949	-0.508677	-0.247443	-0.302016	-0.792911	-0.633184	-0.574306	S	___1			-0.0723718	-0.111786	-0.102238	-0.407537	-0.400091	-0.650794	Q9Y2J4	Angiomotin-like protein 2	AMOTL2	ETTTAVTDPRYRARGSPHFQHAEVRILQAQV	NA	NA	-
AMOTL2|Q9Y2J4|S|540|___1	-0.696708	-1.18202	-1.34348	-1.33519	-0.935931	-0.82218	-1.02627	-0.945878	-0.936715	-1.4458	-1.4652	-1.34262	-1.49269	-1.27658	-0.782645	-1.3274	-1.31949	S	___1			-1.01939	-1.02128	-1.03412	-1.42197	-1.35375	-1.06263	Q9Y2J4	Angiomotin-like protein 2	AMOTL2	QRQAGAPGGSSGSGGSPELSALRLSEQLREK	NA	NA	-
AMOTL2|Q9Y2J4|S|759|___1	-1.55372	-1.50858	-2.24884	-1.8648	-2.03476	-1.71094	-1.64152	-1.45978	-1.88811	-1.95165	-1.84455	-1.74278	-1.75746	-1.84711	-1.96555	-2.20465	-1.60847	S	___1			-1.68668	-1.66771	-1.9493	-1.97125	-1.76671	-1.85416	Q9Y2J4	Angiomotin-like protein 2	AMOTL2	EPDSLLGCSSSQRAASLDSVATSRVQDLSDM	NA	NA	-
AMPD2|Q01433|S|114|___1	-0.989199	-0.908987	-0.298268	-0.0632992	-0.76582	-1.09111	-0.603529	-0.896571	-0.274285	0.46707	0.820825	0.408083	0.860817	0.484276	0.5353	1.55901	0.865414	S	___1			-0.552009	-0.857126	-0.554554	0.9623	0.723505	0.471692	Q01433	AMP deaminase 2	AMPD2	IEQLEERRQRLERQISQDVKLEPDILLRAKQ	NA	NA	predicted
AMPD2|Q01433|S|64|___1	1.21204	1.04996	1.26571	0.896832	1.57067	1.46765	0.874653	0.978627	0.783526	1.8464	1.68616	2.16665	1.63962	1.99958	2.22675	1.05157	2.0302	S	___1			0.994508	1.19975	1.1723	1.51253	1.90532	2.1967	Q01433	AMP deaminase 2	AMPD2	GPAPCLKHFPLDLRTSMDGKCKEIAEELFTR	NA	NA	predicted
AMPD2|Q01433|S|97|___1	-1.69158	-1.79304	-1.68753	-2.18617	-1.76847	-1.72624	-1.55673	-1.44008	-1.69903	-1.29674	-1.21228	-1.16702	-1.3103	-1.70378	-1.1423	-0.909852	-1.10469	S	___1			-1.81149	-1.6672	-1.70426	-1.1723	-1.34025	-1.15466	Q01433	AMP deaminase 2	AMPD2	AESELRSAPYEFPEESPIEQLEERRQRLERQ	NA	NA	predicted
ANAPC1|Q9H1A4|S|1347|___1	3.06976	3.17182	3.09708	3.0887	3.0942	3.21994	3.13744	3.05231	3.02259	0.712141	0.31577	0.0123148	0.345823	0.153858	0.182377	0.235746	0.3442	S	___1			3.09863	3.10611	3.1132	0.431237	0.271276	0.0973458	Q9H1A4	Anaphase-promoting complex subunit 1	ANAPC1	GHRRFQTGMHREKHKSPSYQIKEGDTINVDV	NA	NA	predicted
ANAPC1|Q9H1A4|S|355|___1	1.08463	1.07542	0.881755	0.681379	0.713642	1.02452	0.939514	0.816529	0.784589	-0.967857	-0.983613	-1.06356	-1.16432	-1.51197	-0.868711	-1.60932	-1.40736	S	___1			0.901841	0.868532	0.896954	-1.24717	-1.30098	-0.966137	Q9H1A4	Anaphase-promoting complex subunit 1	ANAPC1	RSPSISNMAALSRAHSPALGVHSFSGVQRFN	NA	NA	predicted
ANAPC1|Q9H1A4|S|355|___2	-0.518628	-0.448555	-0.621041	-0.809722	-0.743444	-0.747579	-0.74501	-0.614971	-0.770674	-2.25118	-2.18652	-1.97321	-2.50112	-2.99178	-3.03308	-2.19876	-2.94722	S	___2			-0.69112	-0.602324	-0.713098	-2.31702	-2.70851	-2.50315	Q9H1A4	Anaphase-promoting complex subunit 1	ANAPC1	RSPSISNMAALSRAHSPALGVHSFSGVQRFN	NA	NA	predicted
ANAPC1|Q9H1A4|S|377|___1	3.02812	3.1637	3.01025	2.97264	2.88498	3.03548	2.98262	3.02603	3.13014	1.12517	1.04257	0.756546	0.89776	0.818052	0.615941	1.0999	0.872021	S	___1	+		2.99446	3.0249	3.05863	1.04095	0.91088	0.686244	Q9H1A4	Anaphase-promoting complex subunit 1	ANAPC1	SFSGVQRFNISSHNQSPKRHSISHSPNSNSN	NA	NA	predicted
ANAPC1|Q9H1A4|S|688|___1	1.31498	1.31355	0.939046	1.27491	1.26048	1.37195	0.801289	1.2882	0.981103	-0.478632	-0.4971	-0.925233	-0.619548	-0.723164	-0.537034	-1.09405	-0.852449	S	___1			1.13039	1.28741	1.09737	-0.730745	-0.690904	-0.731133	Q9H1A4	Anaphase-promoting complex subunit 1	ANAPC1	DRLAWTRNFDFEGSLSPVIAPKKARPSETGS	NA	NA	predicted
ANAPC1|Q9H1A4|S|916|___1	-0.284928	-0.305605	-0.359157	-0.535389	-0.56881	-0.208338	-0.877298	-0.888327	-0.735681	-1.77143	-2.1595	-1.92703	-2.31204	-2.08105	-2.45045	-2.21415	-2.03575	S	___1			-0.565872	-0.587581	-0.434392	-2.09921	-2.0921	-2.18874	Q9H1A4	Anaphase-promoting complex subunit 1	ANAPC1	IAPQKLQVEQEENRFSFRHSTSVSSLAERLV	NA	NA	predicted
ANAPC1|Q9H1A4|T|291|___1	-0.149581	-0.434727	-0.490345	-0.487726	-0.472958	-0.680014	-0.489933	-0.510604	-0.50841	-2.4552	-2.68927	-3.19346	-3.6181	-3.29937	-2.96787	-3.46383	-3.4011	T	___1			-0.375747	-0.472763	-0.55959	-3.17904	-3.12991	-3.08067	Q9H1A4	Anaphase-promoting complex subunit 1	ANAPC1	SEEENVVLKFSEQGGTPQNVATSSSLTAHLR	NA	NA	predicted
ANAPC2|Q9UJX6|S|314|___1	0.59988	0.247213	0.378297	0.703779	0.395041	0.731867	0.622051	0.550811	0.924811	-0.98943	-0.481249	-1.75253	-0.891156	-1.2254	-1.28503	-0.868073	-1.61293	S	___1	+		0.641904	0.397688	0.678325	-0.91622	-1.10653	-1.51878	Q9UJX6	Anaphase-promoting complex subunit 2	ANAPC2	WLGKVFLQDGPARPASPEAGNTLRRWRCHVQ	+	NA	predicted
ANAPC2|Q9UJX6|S|470|___1	-0.564327	-0.525351	-0.925892	-0.623791	-0.856903	-0.941912	-0.980417	-0.518983	-0.79036	-2.47042	-2.52437	-2.3676	-2.31593	-2.29522	-2.07683	-3.28219	-2.20886	S	___1			-0.722845	-0.633746	-0.886055	-2.68951	-2.34282	-2.22222	Q9UJX6	Anaphase-promoting complex subunit 2	ANAPC2	ELSKTDPASLETGQDSEDDSGEPEDWVPDPV	NA	NA	predicted
ANAPC2|Q9UJX6|S|534|___1	1.14079	1.23866	0.88552	1.13459	0.873791	1.09027	1.20589	1.20762	1.25746	-0.496426	-0.518985	-0.646914	-0.303166	-0.513988	-0.576264	-0.445825	-0.624675	S	___1			1.16042	1.10669	1.07775	-0.415139	-0.552549	-0.611589	Q9UJX6	Anaphase-promoting complex subunit 2	ANAPC2	YRSLLADRLLHQFSFSPEREIRNVELLKLRF	NA	NA	predicted
ANAPC5|Q9UJX4|T|232|___1	2.01716	1.86445	1.78926	1.54808	1.7039	1.88153	1.89297	1.75993	1.72805	-0.123476	-0.322248	-0.355762	-0.415518	-0.379253	-0.524111	-0.48747	-0.222441	T	___1			1.8194	1.7761	1.79961	-0.342155	-0.307981	-0.439937	Q9UJX4	Anaphase-promoting complex subunit 5	ANAPC5	SQQASLLKNDETKALTPASLQKELNNLLKFN	NA	NA	-
ANGEL1|Q9UNK9|S|38|___1	-3.50771	-4.20333	-4.06904	-4.07705	-4.01988	-3.55363	-4.11306	-4.05535	-3.94884	-3.30432	-5.38102	-3.89909	-3.42539	-3.80899	-3.45295	-4.61825	-4.59632	S	___1			-3.89927	-4.09285	-3.85717	-3.78265	-4.59544	-3.67602	Q9UNK9	Protein angel homolog 1	ANGEL1	AFFTCRKNVLLANSSSPQVEGDFAMAPRGPE	NA	NA	-
ANK2|Q01484|S|34|___1	-3.30223	-3.86872	-3.43483	-3.84969	-3.70936	-3.46961	-2.99971	-2.79827	-3.47522	-3.3627	-3.52737	-2.97785	-3.73544	-2.65572	-3.06828	-3.27455	-2.7624	S	___1			-3.38387	-3.45879	-3.45989	-3.45757	-2.98183	-3.02306	Q01484	Ankyrin-2	ANK2	SSQRRKRPKKSDSNASFLRAARAGNLDKVVE	NA	NA	-
ANK3|Q12955|S|1459|___1	-1.32362	-1.3535	-1.38146	-1.51131	-1.29712	-0.979902	-1.30086	-1.26045	-1.22722	-1.70849	-1.52371	-1.4294	-1.88422	-1.87695	-1.81493	-1.79717	-2.16429	S	___1			-1.3786	-1.30369	-1.19619	-1.79663	-1.85498	-1.62217	Q12955	Ankyrin-3	ANK3	ESDQDDEIEKTDRRQSFASLALRKRYSYLTE	NA	NA	predicted
ANK3|Q12955|S|4298|___1	-3.1745	-3.22368	-2.61601	-3.06636	-2.68039	-3.1622	-2.90232	-3.04801	-2.80512	-3.20754	-2.71091	-2.91079	-3.19097	-2.91252	-3.265	-3.40677	-2.71729	S	___1			-3.04773	-2.98403	-2.86111	-3.26843	-2.78024	-3.0879	Q12955	Ankyrin-3	ANK3	LKPKIHGSGHVEEPASPLAAYQKSLEETSKL	NA	NA	predicted
ANKHD1|Q8IWZ3|S|1670|___1	-0.0667505	0.0706806	0.134488	-0.0813675	0.0836678	0.14802	-0.0220299	-0.0922232	-0.17978	-0.360333	-0.247837	-0.449643	-0.123304	-0.525216	-0.576969	-0.475722	-0.719015	S	___1			-0.056716	0.0207084	0.0342426	-0.319787	-0.497356	-0.513306	Q8IWZ3	Ankyrin repeat and KH domain-containing protein 1	ANKHD1	NSLSTSYKTVSLPLSSPNIKLNLTSPKRGQK	NA	NA	validated
ANKHD1|Q8IWZ3|S|1679|___1	3.99854	3.87774	3.6402	3.62704	3.78354	3.78888	3.71818	3.77993	3.65933	3.81817	3.794	3.78936	3.85764	3.91247	3.8356	3.69812	3.67275	S	___1			3.78125	3.81374	3.69614	3.79131	3.79308	3.81248	Q8IWZ3	Ankyrin repeat and KH domain-containing protein 1	ANKHD1	VSLPLSSPNIKLNLTSPKRGQKREEGWKEVV	NA	NA	validated
ANKHD1|Q8IWZ3|T|1538|___1	2.31399	2.20191	2.28488	2.29407	2.41172	2.17552	2.36562	2.23185	2.19758	2.05999	2.04558	2.14687	1.97559	2.05973	1.86899	1.68681	1.70435	T	___1			2.32456	2.28183	2.21932	1.90746	1.93655	2.00793	Q8IWZ3	Ankyrin repeat and KH domain-containing protein 1	ANKHD1	TFTNVFGKKRANVVTTPSTNRKNKKNKTKET	NA	NA	validated
ANKHD1|Q8IWZ3|T|2323|___1	2.41744	2.40173	2.2481	2.25142	2.25197	2.30118	2.09198	2.21764	1.94941	1.61074	1.57646	1.65409	1.52538	1.5624	1.21178	1.33627	1.30788	T	___1			2.25361	2.29045	2.16623	1.4908	1.48225	1.43293	Q8IWZ3	Ankyrin repeat and KH domain-containing protein 1	ANKHD1	IPGTRVFLQGPAPVGTPSFNRQHFSPHPWTS	NA	NA	validated
ANKIB1|Q9P2G1|S|737|___1	0.467108	0.228348	0.269696	0.135698	0.0849133	0.287338	0.191509	0.0074625	0.225369	0.563145	0.576522	0.522314	0.354723	0.720047	0.71127	0.745075	0.606304	S	___1			0.264772	0.106908	0.260801	0.554314	0.634291	0.616792	Q9P2G1	Ankyrin repeat and IBR domain-containing protein 1	ANKIB1	QEFLASVARGVAPADSPEAPRRSFAGGTWDW	NA	NA	predicted
ANKLE2|Q86XL3|S|268|___1	4.13037	4.27843	4.08822	4.14674	4.13878	4.24537	4.33398	4.29092	4.52582	4.1215	4.22908	3.94103	4.26184	4.16162	3.92941	4.32102	3.9682	S	___1	+		4.2037	4.23604	4.28647	4.23479	4.11963	3.93522	Q86XL3	Ankyrin repeat and LEM domain-containing protein 2	ANKLE2	ICDYFPSPSKTSLPLSPVKTAPLFSNDRLKD	NA	NA	-
ANKLE2|Q86XL3|S|496|___1	-1.44323	-1.17608	-1.76525	-1.51554	-1.7487	-1.51455	-2.04259	-1.34608	-1.62848	-2.1456	-1.69427	-2.39217	-1.92618	-1.7197	-1.50774	-1.79763	-1.84013	S	___1			-1.66712	-1.42362	-1.63609	-1.95647	-1.75137	-1.94996	Q86XL3	Ankyrin repeat and LEM domain-containing protein 2	ANKLE2	LRAEETSSPVIGELWSPDQTAEASHVSRYGG	NA	NA	-
ANKLE2|Q86XL3|S|496|___2	-1.73315	-1.58553	-1.892	-1.8745	-2.20736	-1.74593	-2.17008	-1.81513	-2.13759	-1.9653	-2.00608	-2.32774	-1.92219	-1.80992	-2.47529	-2.4733	-2.47123	S	___2			-1.92591	-1.86934	-1.92518	-2.12027	-2.09574	-2.40152	Q86XL3	Ankyrin repeat and LEM domain-containing protein 2	ANKLE2	LRAEETSSPVIGELWSPDQTAEASHVSRYGG	NA	NA	-
ANKLE2|Q86XL3|S|512|___1	2.97304	3.04044	2.83523	2.85412	3.09093	3.10914	2.8386	3.05954	2.85423	2.62377	2.61552	2.70859	2.67052	2.55213	2.73251	2.454	2.68632	S	___1			2.88859	3.06364	2.93287	2.58276	2.61799	2.72055	Q86XL3	Ankyrin repeat and LEM domain-containing protein 2	ANKLE2	PDQTAEASHVSRYGGSPRDPVLTLRAFAGPL	NA	NA	-
ANKLE2|Q86XL3|S|528|___1	4.16339	4.19361	3.93475	3.91636	4.04083	4.11556	4.14456	4.06355	4.03984	3.65548	3.79096	3.78823	3.84336	3.73688	3.7491	3.83867	3.63723	S	___1			4.07477	4.09933	4.03005	3.77917	3.72169	3.76866	Q86XL3	Ankyrin repeat and LEM domain-containing protein 2	ANKLE2	PRDPVLTLRAFAGPLSPAKAEDFRKLWKTPP	NA	NA	-
ANKLE2|Q86XL3|S|662|___1	-0.139908	-0.0804329	-0.35061	-0.288084	-0.0346603	0.131046	-0.164257	-0.146182	-0.210452	-0.100365	0.0178061	-0.311275	0.0748177	-0.107042	0.0670977	-0.177155	0.185066	S	___1			-0.197416	-0.0870918	-0.143339	-0.0675672	0.0319433	-0.122089	Q86XL3	Ankyrin repeat and LEM domain-containing protein 2	ANKLE2	SLEEIKNRQNAARNNSPPTVGAFGHTRCSAF	NA	NA	-
ANKLE2|Q86XL3|S|778|___1	0.0745811	0.0567646	-0.134732	-0.177118	-0.394899	-0.126938	-0.0714378	-0.176526	-0.0358305	-1.16513	-0.785754	-0.737473	-1.18141	-0.86169	-1.2318	-0.820836	-1.09688	S	___1			-0.0579917	-0.171554	-0.0991669	-1.05579	-0.914775	-0.984634	Q86XL3	Ankyrin repeat and LEM domain-containing protein 2	ANKLE2	LTSRINAVERDLLEPSPADQLGNGHRRTESE	NA	NA	-
ANKLE2|Q86XL3|S|804|___2	-0.653151	-0.583822	-0.72789	-0.590169	-0.80455	-0.755135	-0.518326	-0.577382	-0.449769	-1.13561	-0.838686	-0.938193	-1.05221	-0.732868	-1.12226	-0.781268	-1.11035	S	___2			-0.587215	-0.655252	-0.644265	-0.989696	-0.893967	-1.03023	Q86XL3	Ankyrin repeat and LEM domain-containing protein 2	ANKLE2	RTESEMSARIAKMSLSPSSPRHEDQLEVTRE	NA	NA	-
ANKLE2|Q86XL3|S|896|___1	2.6215	2.56691	2.37297	2.30986	2.60347	2.63173	2.57921	2.53727	2.46337	2.25094	2.24651	2.36414	2.29876	2.38936	2.35882	2.28793	2.26041	S	___1	+		2.50352	2.56922	2.48936	2.27921	2.29876	2.36148	Q86XL3	Ankyrin repeat and LEM domain-containing protein 2	ANKLE2	RFKSQLPDLSGPHSYSPGRNSVAGSNPAKPG	NA	NA	-
ANKRD11|Q6UB99|S|1582|___1	-3.47026	-3.84527	-3.92437	-4.05124	-4.01774	-3.65471	-4.39761	-3.61286	-4.26494	-4.95201	-4.63433	-3.81967	-4.40578	-3.95659	-3.63282	-4.75936	-4.3649	S	___1	+		-3.97304	-3.82529	-3.94801	-4.70572	-4.31861	-3.72624	Q6UB99	Ankyrin repeat domain-containing protein 11	ANKRD11	RPREKLLGDGDLMMTSFERMLSQKDLEIEER	NA	NA	predicted
ANKRD11|Q6UB99|T|1419|___1	-0.711623	-0.706884	-1.0183	-0.861345	-1.0182	-0.89227	-0.778958	-0.870975	-0.425582	-0.995309	-0.818563	-0.929306	-0.903507	-1.13315	-1.50679	-1.034	-0.998755	T	___1			-0.783976	-0.865354	-0.778716	-0.977606	-0.983487	-1.21805	Q6UB99	Ankyrin repeat domain-containing protein 11	ANKRD11	VSYNMKADIEDELDKTIELFSTEKKDKNDSE	NA	NA	predicted
ANKRD11|Q6UB99|T|1798|___1	0.29347	0.402864	-0.0296316	0.0380306	-0.0638218	0.161644	0.0437222	0.428323	0.0514669	0.244749	0.205209	-0.251547	-0.120302	-0.0751514	0.0852041	-0.406284	0.195709	T	___1			0.125074	0.255788	0.0611598	-0.0939458	0.108589	-0.0831714	Q6UB99	Ankyrin repeat domain-containing protein 11	ANKRD11	LSTNLYRSVSVDIRRTPEEEFSVGDKLFRQQ	NA	NA	predicted
ANKRD11|Q6UB99|T|1798|___2	-1.57843	-1.08905	-1.6942	-1.34239	-1.67135	-1.24693	-1.82583	-1.16167	-1.82998	-1.39976	-0.895129	-1.28149	-0.964686	-1.23764	-1.07484	-1.93006	-0.973387	T	___2			-1.58222	-1.30736	-1.59037	-1.4315	-1.03539	-1.17817	Q6UB99	Ankyrin repeat domain-containing protein 11	ANKRD11	LSTNLYRSVSVDIRRTPEEEFSVGDKLFRQQ	NA	NA	predicted
ANKRD12|Q6UB98|S|1799|___1	-1.75265	-1.87986	-1.95937	-1.72691	-1.72678	-1.7551	-2.01641	-1.63496	-1.70669	-1.1622	-1.00094	-0.962895	-1.33398	-0.806903	-1.2303	-1.30925	-1.37565	S	___1			-1.83199	-1.7472	-1.80706	-1.26848	-1.06116	-1.0966	Q6UB98	Ankyrin repeat domain-containing protein 12	ANKRD12	PRKRKVSRVPQPVQVSPSLLQAKEKTQQSLA	NA	NA	predicted
ANKRD17|O75179|S|1457|___1	-0.921813	-0.889995	-0.69565	-1.65168	-0.6265	-0.770947	-1.38362	-1.00369	-2.13932	-1.50933	-2.34164	-1.02636	-2.39376	-1.6663	-1.20772	-4.28198	-2.1602	S	___1		+	-1.31904	-0.840061	-1.20197	-2.72836	-2.05605	-1.11704	O75179	Ankyrin repeat domain-containing protein 17	ANKRD17	VQAKDRQAAEANKNASILLEELDLEKLREES	NA	NA	predicted
ANKRD17|O75179|S|1696|___2	-1.54064	-1.33554	-1.2925	-0.894043	-1.29097	-0.959339	-1.27081	-0.912879	-1.30881	-1.38704	-1.3465	-1.79266	-1.86369	-1.43232	-1.83511	-2.01465	-1.4171	S	___2		+	-1.23517	-1.1798	-1.18688	-1.75513	-1.39864	-1.81388	O75179	Ankyrin repeat domain-containing protein 17	ANKRD17	EGTSNSLSTCTKSGPSPLSSPNGKLTVASPK	NA	NA	predicted
ANKRD17|O75179|S|1700|___2	-1.54064	-1.33554	-1.2925	-0.894043	-1.29097	-0.959339	-1.27081	-0.912879	-1.30881	-1.38704	-1.3465	-1.79266	-1.86369	-1.43232	-1.83511	-2.01465	-1.4171	S	___2		+	-1.23517	-1.1798	-1.18688	-1.75513	-1.39864	-1.81388	O75179	Ankyrin repeat domain-containing protein 17	ANKRD17	NSLSTCTKSGPSPLSSPNGKLTVASPKRGQK	NA	NA	predicted
ANKRD17|O75179|S|1709|___1	3.67349	3.83781	3.75798	3.87386	3.75058	3.85238	3.93637	3.80398	3.9932	3.71794	3.96419	3.61508	3.82234	3.89414	3.51603	3.9479	3.55931	S	___1			3.82791	3.79746	3.86785	3.82939	3.80588	3.56556	O75179	Ankyrin repeat domain-containing protein 17	ANKRD17	GPSPLSSPNGKLTVASPKRGQKREEGWKEVV	NA	NA	predicted
ANKRD17|O75179|S|19|___1	-1.12012	-1.24225	-1.43641	-1.09083	-1.60772	-1.14828	-1.73241	-1.72231	-1.40371	-1.80624	-1.61334	-1.75976	-1.97546	-1.19207	-1.10506	-2.19762	-2.04777	S	___1			-1.31445	-1.52409	-1.32947	-1.99311	-1.61773	-1.43241	O75179	Ankyrin repeat domain-containing protein 17	ANKRD17	ATVPVAAATAAEGEGSPPAVAAVAGPPAAAE	NA	NA	predicted
ANKRD17|O75179|S|1940|___1	0.600325	0.416605	0.574121	0.471474	0.656549	0.408234	0.476028	0.467305	0.635587	0.336876	0.0505915	0.335817	-0.0332031	0.277042	0.164243	0.294672	0.056736	S	___1			0.515942	0.513487	0.539314	0.199448	0.128123	0.25003	O75179	Ankyrin repeat domain-containing protein 17	ANKRD17	GPFPVRPLSPARATNSPKPHMVPRHSNQNSS	NA	NA	predicted
ANKRD17|O75179|S|2401|___1	-1.28441	-1.49984	-1.47419	-1.69682	-1.31134	-1.55466	-1.32171	-1.49166	-1.205	-2.17373	-2.25303	-3.2879	-2.40201	-2.60428	-2.98644	-2.72336	-2.85076	S	___1			-1.43431	-1.43428	-1.41128	-2.43304	-2.56936	-3.13717	O75179	Ankyrin repeat domain-containing protein 17	ANKRD17	NDSSAQSVSSGVRAPSPAPSSVPLGSEKPSN	NA	NA	predicted
ANKRD17|O75179|S|803|___1	-0.251394	-0.205542	-0.459582	-0.215183	-0.217272	0.0308285	-0.431776	-0.174037	-0.327205	-0.445569	0.0268335	-0.161884	-0.23123	-0.236076	-0.0494604	-0.155632	-0.260079	S	___1			-0.299451	-0.19895	-0.251986	-0.277477	-0.156441	-0.105672	O75179	Ankyrin repeat domain-containing protein 17	ANKRD17	LPANSQDVQGYITNQSPESIVEEAQGKLTEL	NA	NA	predicted
ANKRD17|O75179|T|2175|___1	-0.759865	-0.873075	-1.22147	-0.999565	-0.770001	-0.930982	-0.725386	-0.807277	-0.350017	-1.34687	-1.37313	-2.13749	-1.62808	-1.69615	-2.27062	-2.12824	-2.02454	T	___1			-0.828272	-0.816785	-0.834155	-1.70106	-1.69794	-2.20405	O75179	Ankyrin repeat domain-containing protein 17	ANKRD17	PQTPMGCPQPTPKMETPAIRPPPHGTTAPHK	NA	NA	predicted
ANKRD26|Q9UPS8|S|11|___1	0.73575	0.581583	0.610545	0.496553	0.705667	0.839815	0.589184	0.644027	0.520734	0.912741	0.927119	0.904631	0.96966	0.970139	0.756707	0.711952	0.761782	S	___1			0.607162	0.643759	0.657031	0.864784	0.886346	0.830669	Q9UPS8	Ankyrin repeat domain-containing protein 26	ANKRD26	_____MKKIFSKKGESPLGSFARRQRSSAGG	NA	NA	predicted
ANKRD26|Q9UPS8|S|631|___1	0.559731	0.73185	0.364743	0.614748	0.280766	0.844845	0.510937	0.686721	0.560222	0.97518	1.07818	0.775103	1.24117	0.806458	0.826882	0.77985	1.02753	S	___1			0.561805	0.566445	0.589937	0.998733	0.970722	0.800992	Q9UPS8	Ankyrin repeat domain-containing protein 26	ANKRD26	KSTEKEKRTSKESVNSPVFGKASLLTGGLLQ	NA	NA	predicted
ANKRD27|Q96NW4|S|634|___1	-2.31946	-2.30724	-1.33803	-1.54895	-1.30396	-2.10203	-1.81388	-2.12553	-1.97431	-1.67864	-1.95435	-1.8159	-1.29223	-1.39469	-1.62908	-1.64542	-1.65503	S	___1			-1.8941	-1.91224	-1.80479	-1.53876	-1.66802	-1.72249	Q96NW4	Ankyrin repeat domain-containing protein 27	ANKRD27	LSFERRQKSSEAPVQSPQRSVDSISQESSTS	NA	NA	-
ANKRD28|O15084|S|1011|___1	-0.624537	-0.54203	-0.597523	-0.688079	-0.389742	-0.33779	-0.781879	-0.708165	-0.561906	0.387411	0.319366	0.247086	0.322826	0.433195	0.631322	0.362833	0.325994	S	___1			-0.698165	-0.546646	-0.499073	0.35769	0.359518	0.439204	O15084	Serine/threonine-protein phosphatase 6 regulatory ankyrin repeat subunit A	ANKRD28	TFNAINRYTNTSKTVSFEALPIMRNEPSSYC	NA	NA	-
ANKRD39|Q53RE8|S|153|___1	-1.00893	-1.14971	-0.51153	-1.08727	-0.791036	-0.0421085	-0.251007	-0.76072	0.259759	-0.655073	-1.14559	-0.151614	-1.04259	0.0456333	-0.768424	-0.674734	-0.807676	S	___1			-0.782404	-0.900488	-0.0979598	-0.790799	-0.635877	-0.460019	Q53RE8	Ankyrin repeat domain-containing protein 39	ANKRD39	AERGHGDICSLLLQHSPALKAIRDRKARLAC	NA	NA	-
ANKRD54|Q6NXT1|S|63|___1	-1.60378	-2.06281	-1.31587	-1.52704	-1.32028	-2.22255	-1.44877	-1.80919	-1.58443	-0.0250177	-0.570668	-0.150413	-0.0918007	-0.209527	0.190532	0.0556221	-0.132986	S	___1			-1.52653	-1.73076	-1.70762	-0.0203988	-0.304394	0.0200596	Q6NXT1	Ankyrin repeat domain-containing protein 54	ANKRD54	GGGAGLSGRASGGAQSPLRYLHVLWQQDAEP	NA	NA	-
ANKS1A|Q92625|S|589|___1	-3.47849	-4.44863	-4.91017	-4.43427	-4.11987	-4.13291	-4.549	-4.55769	-4.30276	-3.20792	-2.88266	-3.64455	-5.0328	-3.89363	-3.91143	-4.39395	-2.85739	S	___1			-4.15392	-4.3754	-4.44861	-4.21156	-3.21123	-3.77799	Q92625	Ankyrin repeat and SAM domain-containing protein 1A	ANKS1A	TTNSRSHPETLTHTASPHPGGAEEGDRSGAR	NA	NA	predicted
ANKS1A|Q92625|S|685|___1	-2.32689	-2.45321	-2.37625	-2.50176	-2.52161	-2.18116	-3.1023	-2.21194	-2.46751	-3.2308	-3.19163	-3.2769	-3.37234	-3.83802	-3.17434	-2.95018	-3.58675	S	___1			-2.64365	-2.39559	-2.34164	-3.18444	-3.5388	-3.22562	Q92625	Ankyrin repeat and SAM domain-containing protein 1A	ANKS1A	EIEKIMSSIGEGIDFSQERQKISGLRTLEQS	NA	NA	predicted
ANKS1A|Q92625|S|887|___1	-1.66944	-0.869502	-1.17213	-1.0586	-1.64834	-1.3199	-0.989516	-1.21346	-0.805532	-2.61717	-1.82625	-2.83013	-2.63159	-2.39201	-2.82207	-1.70975	-1.99965	S	___1		+	-1.23919	-1.24377	-1.09919	-2.3195	-2.07264	-2.8261	Q92625	Ankyrin repeat and SAM domain-containing protein 1A	ANKS1A	DLLLPPGDTGRRRHDSLHDPAAPSRAERFRI	+	NA	predicted
ANKZF1|Q9H8Y5|S|258|___1	-0.723458	-0.941099	-0.378316	-0.46516	-0.227211	-0.622581	-0.850778	-0.58276	-0.753479	-0.186878	-0.304482	-0.0458145	-0.347099	-0.126144	-0.106409	-0.52765	-0.368625	S	___1			-0.679799	-0.58369	-0.584792	-0.353876	-0.266417	-0.0761118	Q9H8Y5	Ankyrin repeat and zinc finger domain-containing protein 1	ANKZF1	GTAQGLRDARGGPSHSAGANLRRYNEATLYK	NA	NA	-
ANKZF1|Q9H8Y5|S|361|___1	1.84985	1.81748	1.60038	1.68288	1.89125	1.77501	1.864	1.72998	1.58337	1.77785	1.66036	1.88998	1.89942	1.99532	1.95985	1.66194	1.73432	S	___1			1.79891	1.8129	1.65292	1.77973	1.79666	1.92492	Q9H8Y5	Ankyrin repeat and zinc finger domain-containing protein 1	ANKZF1	LHVYEEDPREAVRLHSPQTHWKTVREERKKP	NA	NA	-
ANKZF1|Q9H8Y5|T|607|___1	2.57231	2.43051	2.27658	2.33182	2.39207	2.46682	2.5253	2.42774	2.43517	2.69372	2.73778	2.64819	2.63147	2.69659	2.67377	2.67435	2.75436	T	___1			2.47648	2.41677	2.39286	2.66651	2.72957	2.66098	Q9H8Y5	Ankyrin repeat and zinc finger domain-containing protein 1	ANKZF1	PDAYDYNKAQVPGPLTPEMEARQATRKREQK	NA	NA	-
ANLN|Q9NQW6|S|140|___1	3.71523	3.9113	3.70251	3.74466	3.86391	3.88828	3.73625	3.96945	3.60982	2.64138	2.94426	3.17654	2.71281	2.58019	2.97912	2.33373	2.4413	S	___1			3.73204	3.91489	3.73354	2.56264	2.65525	3.07783	Q9NQW6	Actin-binding protein anillin	ANLN	GMRRGLNSRLEATAASSVKTRMQKLAEQRRR	NA	NA	interactor of validated
ANLN|Q9NQW6|S|141|___1	3.15896	3.28847	3.3463	3.30879	3.61974	3.29231	3.01443	3.28336	3.08452	3.46316	3.4882	3.32754	3.61661	3.23323	3.23427	2.90958	3.11963	S	___1			3.16073	3.39719	3.24104	3.32978	3.28035	3.2809	Q9NQW6	Actin-binding protein anillin	ANLN	MRRGLNSRLEATAASSVKTRMQKLAEQRRRW	NA	NA	interactor of validated
ANLN|Q9NQW6|S|242|___1	-3.20224	-3.0892	-2.59447	-2.76103	-3.72926	-3.4366	-2.95164	-3.43778	-2.78523	-3.15318	-2.89015	-2.24725	-2.89978	-3.27833	-2.93075	-2.39291	-2.97918	S	___1			-2.97164	-3.41875	-2.93877	-2.81529	-3.04922	-2.589	Q9NQW6	Actin-binding protein anillin	ANLN	QEQPGTACLSKFSSASGASARINSSSVKQEA	NA	NA	interactor of validated
ANLN|Q9NQW6|S|323|___1	5.70062	5.65451	5.38673	5.2764	5.51866	5.63469	5.68682	5.66962	5.52928	5.49015	5.53171	5.51697	5.63427	5.61525	5.57165	5.5737	5.44719	S	___1			5.55461	5.61427	5.5169	5.56604	5.53138	5.54431	Q9NQW6	Actin-binding protein anillin	ANLN	SCEGQNPELLPKTPISPLKTGVSKPIVKSTL	NA	NA	interactor of validated
ANLN|Q9NQW6|S|419|___1	3.4839	3.34428	3.29673	3.1088	3.36216	3.26691	3.45615	3.42424	3.03748	2.42592	2.36442	2.8383	2.20861	2.47062	2.56665	2.07129	2.29992	S	___1			3.34962	3.37689	3.20037	2.23527	2.37832	2.70247	Q9NQW6	Actin-binding protein anillin	ANLN	TKAIQERLFKQDTSSSTTHLAQQLKQERQKE	NA	NA	interactor of validated
ANLN|Q9NQW6|S|449|___1	3.34673	3.59344	3.2618	3.55918	3.24053	3.47583	3.84395	3.68536	3.81616	2.67965	2.99068	2.73204	3.03204	2.81726	2.47846	3.11726	2.50835	S	___1			3.58329	3.50644	3.51793	2.94298	2.77209	2.60525	Q9NQW6	Actin-binding protein anillin	ANLN	ELACLRGRFDKGNIWSAEKGGNSKSKQLETK	NA	NA	interactor of validated
ANLN|Q9NQW6|S|485|___1	3.05652	2.99818	3.15675	2.9218	3.1802	3.20474	3.12029	3.00197	3.20784	3.61557	3.62051	3.42744	3.61547	3.57673	3.40349	3.68999	3.38399	S	___1	+		3.03287	3.06012	3.18977	3.64034	3.52708	3.41546	Q9NQW6	Actin-binding protein anillin	ANLN	QSTPLKKHQGVSKTQSLPVTEKVTENQIPAK	NA	+	interactor of validated
ANLN|Q9NQW6|S|518|___1	1.40709	1.63012	2.12046	1.69193	1.40031	2.53496	2.77841	1.99645	3.27195	2.32411	2.00967	2.58038	1.86376	3.25167	2.31142	2.6855	1.9436	S	___1			1.95914	1.67563	2.64245	2.29112	2.40165	2.4459	Q9NQW6	Actin-binding protein anillin	ANLN	STEPKGFTECEMTKSSPLKITLFLEEDKSLK	NA	NA	interactor of validated
ANLN|Q9NQW6|S|54|___1	2.30008	2.09828	2.14823	1.98227	2.16823	1.95138	2.50762	2.16341	2.32435	1.76208	1.68479	1.96787	1.61025	1.81481	1.85953	1.90184	1.78309	S	___1			2.26332	2.14331	2.14132	1.75805	1.7609	1.9137	Q9NQW6	Actin-binding protein anillin	ANLN	RARQPLSEASNQQPLSGGEEKSCTKPSPSKK	NA	NA	interactor of validated
ANLN|Q9NQW6|S|553|___1	-2.52056	-2.0596	-2.36258	-2.53962	-2.15024	-2.63703	-2.55022	-2.23737	-2.6176	-2.04692	-1.57275	-1.86464	-1.50445	-1.94884	-1.16405	-1.89749	-1.80285	S	___1			-2.5368	-2.14907	-2.53907	-1.81629	-1.77481	-1.51434	Q9NQW6	Actin-binding protein anillin	ANLN	PKVEQKIEVIREIEMSVDDDDINSSKVINDL	NA	NA	interactor of validated
ANLN|Q9NQW6|S|553|___2	-3.36281	-2.79215	-3.59349	-2.34976	-3.62313	-2.86186	-2.6147	-2.75593	-1.92023	-3.35929	-3.49952	-3.01079	-4.11195	-4.6622	-3.15807	-3.87525	-3.87361	S	___2			-2.77575	-3.05707	-2.79186	-3.78216	-4.01178	-3.08443	Q9NQW6	Actin-binding protein anillin	ANLN	PKVEQKIEVIREIEMSVDDDDINSSKVINDL	NA	NA	interactor of validated
ANLN|Q9NQW6|S|562|___1	-0.170617	0.0947838	-0.0713091	0.379848	-0.26856	-0.026371	0.228024	0.140958	0.734752	-0.502521	-0.140853	-0.903315	-0.378371	-0.640581	-1.03274	0.00134659	-0.603612	S	___1	+		0.145752	-0.0109396	0.212357	-0.293182	-0.461682	-0.968026	Q9NQW6	Actin-binding protein anillin	ANLN	IREIEMSVDDDDINSSKVINDLFSDVLEEGE	+	NA	interactor of validated
ANLN|Q9NQW6|S|562|___2	-3.36281	-2.79215	-3.59349	-2.34976	-3.62313	-2.86186	-2.6147	-2.75593	-1.92023	-3.35929	-3.49952	-2.65229	-4.11195	-4.6622	-3.08471	-3.87525	-2.63882	S	___2			-2.77575	-3.05707	-2.79186	-3.78216	-3.60018	-2.8685	Q9NQW6	Actin-binding protein anillin	ANLN	IREIEMSVDDDDINSSKVINDLFSDVLEEGE	NA	NA	interactor of validated
ANLN|Q9NQW6|S|658|___1	-4.20601	-3.34459	-3.09188	-3.15488	-2.50046	-2.72306	-3.04979	-2.76653	-2.63652	-2.00393	-2.51723	-3.16916	-2.6185	-2.45168	-2.94527	-2.21446	-1.99732	S	___1		+	-3.47023	-2.87053	-2.81715	-2.27896	-2.32208	-3.05722	Q9NQW6	Actin-binding protein anillin	ANLN	PKPGKFQRTRVPRAESGDSLGSEDRDLLYSI	+	+	interactor of validated
ANLN|Q9NQW6|S|661|___1	-2.95865	-2.19349	-2.00771	-1.69922	-2.95945	-2.839	-1.91287	-2.45163	-1.61644	-4.20189	-3.06668	-3.4131	-3.20967	-3.41998	-3.21074	-2.58649	-2.73195	S	___1			-2.19025	-2.53486	-2.15438	-3.33269	-3.07287	-3.31192	Q9NQW6	Actin-binding protein anillin	ANLN	GKFQRTRVPRAESGDSLGSEDRDLLYSIDAY	NA	NA	interactor of validated
ANLN|Q9NQW6|S|678|___1	-0.804226	-0.588169	-0.306121	-0.332798	-0.0536594	-0.159826	0.0942802	-0.527546	-0.432981	-2.05043	-2.22761	-2.73637	-2.60091	-2.34935	-2.15325	-1.79039	-2.01577	S	___1			-0.347581	-0.389791	-0.299643	-2.14724	-2.19758	-2.44481	Q9NQW6	Actin-binding protein anillin	ANLN	GSEDRDLLYSIDAYRSQRFKETERPSIKQVI	NA	NA	interactor of validated
ANLN|Q9NQW6|S|792|___1	3.20086	3.10966	3.2191	3.0905	3.07777	2.96663	3.34948	3.11376	3.40214	2.86201	2.62784	2.79979	2.60582	2.91352	2.77754	3.06526	2.93104	S	___1			3.21361	3.10039	3.19596	2.84436	2.82413	2.78866	Q9NQW6	Actin-binding protein anillin	ANLN	LNKLKNEGPQRKNKASPQSEFMPSKGSVTLS	NA	NA	interactor of validated
ANLN|Q9NQW6|S|927|___1	3.81487	3.64907	3.55282	3.62352	3.71375	3.72353	3.62721	3.77879	3.6717	2.70037	2.57479	2.60648	2.21235	2.36694	2.38422	2.48771	2.19612	S	___1			3.68854	3.71387	3.64935	2.46681	2.37928	2.49535	Q9NQW6	Actin-binding protein anillin	ANLN	TSITTKSNIHSSVMASPGGLSAVRTSNFALV	NA	NA	interactor of validated
ANLN|Q9NQW6|T|341|___1	0.318523	0.0422955	0.304404	-0.0688744	0.280067	-0.109127	0.155085	-0.060483	-0.085494	-1.49992	-1.65631	-0.63399	-2.12823	-1.36009	-1.38998	-1.51238	-1.89293	T	___1			0.134911	0.0872933	0.0365944	-1.71351	-1.63644	-1.01199	Q9NQW6	Actin-binding protein anillin	ANLN	KTGVSKPIVKSTLSQTVPSKGELSREICLQS	NA	NA	interactor of validated
ANLN|Q9NQW6|T|397|___3	1.48082	1.28498	1.54193	1.58797	1.29595	1.30726	1.78256	1.42355	1.8824	0.985369	0.950189	0.795149	0.695435	0.951349	0.576966	0.807154	0.559263	T	___3			1.61712	1.33483	1.5772	0.829319	0.820267	0.686058	Q9NQW6	Actin-binding protein anillin	ANLN	QEHSKESPARSTPHRTPIITPNTKAIQERLF	NA	NA	interactor of validated
ANLN|Q9NQW6|T|401|___1	-1.32615	-0.304918	-1.5871	-0.651451	-1.50719	-0.367368	-1.23435	-0.305758	-1.20307	-1.23	-0.380185	-1.97611	0.133139	-1.10928	-0.211965	-0.90646	-0.366466	T	___1			-1.07065	-0.705955	-1.05251	-0.667774	-0.618644	-1.09404	Q9NQW6	Actin-binding protein anillin	ANLN	KESPARSTPHRTPIITPNTKAIQERLFKQDT	NA	NA	interactor of validated
ANLN|Q9NQW6|T|401|___3	1.48082	1.28498	1.54193	1.58797	1.29595	1.30726	1.78256	1.42355	1.8824	0.985369	0.950189	0.795149	0.695435	0.951349	0.576966	0.807154	0.559263	T	___3			1.61712	1.33483	1.5772	0.829319	0.820267	0.686058	Q9NQW6	Actin-binding protein anillin	ANLN	KESPARSTPHRTPIITPNTKAIQERLFKQDT	NA	NA	interactor of validated
ANO6|Q4KMQ2|S|909|___1	0.856941	0.794525	0.664559	0.490038	0.597105	0.676647	0.648497	0.663014	0.541287	0.843296	0.851911	0.861172	0.904707	1.05748	1.11517	0.958914	1.12749	S	___1			0.665159	0.684882	0.627498	0.902306	1.01229	0.988169	Q4KMQ2	Anoctamin-6	ANO6	AERMIEAVDNNLRPKSE______________	NA	NA	-
ANO8|Q9HCE9|S|1032|___1	0.3881	0.456121	0.325414	0.144751	0.604477	0.628334	0.303303	0.424018	0.47685	1.70788	1.80322	1.72443	1.76404	1.7136	1.90949	1.77126	1.95539	S	___1			0.278718	0.494872	0.476866	1.74772	1.82407	1.81696	Q9HCE9	Anoctamin-8	ANO8	SDTRLPAFLSFKFLKSPETRRDSERSHSPPK	NA	NA	-
ANP32A|P39687|S|17|___1	-3.73988	-3.03677	-3.30587	-3.07732	-3.51025	-3.46115	-3.15229	-2.92937	-3.02368	-2.40354	-2.58108	-2.80464	-2.40757	-2.65585	-2.16954	-2.36217	-2.17252	S	___1			-3.32316	-3.1588	-3.26357	-2.39109	-2.46982	-2.48709	P39687	Acidic leucine-rich nuclear phosphoprotein 32 family member A	ANP32A	EMGRRIHLELRNRTPSDVKELVLDNSRSNEG	NA	NA	-
ANP32A|P39687|T|15|___1	0.376625	-0.166319	-0.144628	-0.802604	0.411816	-0.0884838	-0.309639	-0.215016	-1.07014	-0.0168591	-1.17079	-0.170257	-1.96746	-0.353302	-0.287914	-2.18076	-0.947556	T	___1			-0.245206	0.0101601	-0.434417	-1.38836	-0.823883	-0.229085	P39687	Acidic leucine-rich nuclear phosphoprotein 32 family member A	ANP32A	_MEMGRRIHLELRNRTPSDVKELVLDNSRSN	NA	NA	-
ANP32B|Q92688|T|15|___1	-4.38571	-4.35461	-4.06754	-3.43585	-3.73654	-4.76838	-4.52329	-3.84169	-5.07364	-4.13216	-3.72973	-3.4509	-2.99417	-4.17549	-4.1565	-3.90911	-3.31527	T	___1			-4.11495	-3.97761	-4.63652	-3.67848	-3.74016	-3.8037	Q92688	Acidic leucine-rich nuclear phosphoprotein 32 family member B	ANP32B	_MDMKRRIHLELRNRTPAAVRELVLDNCKSN	NA	NA	-
ANP32B|Q92688|T|244|___1	-1.66866	-2.21836	-1.30026	-1.74024	-1.64029	-2.37273	-1.97701	-2.56921	-1.77266	-1.76689	-3.04378	-1.78668	-1.81209	-1.49097	-1.78609	-1.24849	-1.3529	T	___1			-1.7953	-2.14262	-1.81522	-1.60915	-1.96255	-1.78639	Q92688	Acidic leucine-rich nuclear phosphoprotein 32 family member B	ANP32B	EEEEEGGKGEKRKRETDDEGEDD________	NA	NA	-
ANTXR1|Q9H6X2|S|448|___1	1.25631	1.37872	1.19746	1.33501	1.23624	1.52858	1.60139	1.46181	1.7488	1.25303	1.39629	1.12243	1.38167	1.28545	1.38017	1.85163	1.60067	S	___1			1.39757	1.35892	1.49161	1.49544	1.42747	1.2513	Q9H6X2	Anthrax toxin receptor 1	ANTXR1	LNNNMRRPSSPRKWYSPIKGKLDALWVLLRK	NA	NA	interactor of validated
ANXA1|P04083|S|37|___1	0.475431	0.434126	0.379315	0.349863	0.285637	0.636736	0.276186	0.54321	0.250222	-0.652406	-0.298349	-0.370843	-0.378693	-0.274916	-0.0108767	-0.353998	-0.207778	S	___1			0.36716	0.420991	0.422091	-0.461699	-0.260348	-0.19086	P04083	Annexin A1	ANXA1	VQTVKSSKGGPGSAVSPYPTFNPSSDVAALH	NA	NA	-
ANXA2;ANXA2P2|P07355|T|19|___1	0.871275	0.69092	0.6897	0.482111	0.930077	0.783653	0.831652	0.877471	0.707612	0.628054	0.59818	0.760765	0.492233	0.493132	0.862159	0.846525	0.810427	T	___1			0.728346	0.832822	0.726988	0.655604	0.633913	0.811462	P07355	Annexin A2;Putative annexin A2-like protein	ANXA2;ANXA2P2	VHEILCKLSLEGDHSTPPSAYGSVKAYTNFD	NA	NA	-
ANXA2|P07355|S|184|___1	-2.38809	-1.52913	-1.89145	-2.16005	-2.03789	-2.01102	-2.19086	-1.85423	-1.89539	-2.23239	-1.79131	-1.5982	-2.1155	-1.94452	-2.0988	-2.55448	-2.74142	S	___1			-2.24633	-1.80708	-1.93262	-2.30079	-2.15908	-1.8485	P07355	Annexin A2	ANXA2	KLMVALAKGRRAEDGSVIDYELIDQDARDLY	NA	NA	-
AP1AR|Q63HQ0|S|29|___1	-0.561371	-0.426233	-0.529492	-0.789362	-0.365843	-0.471766	-0.657295	-0.413424	-0.643386	-0.0517054	-0.00360393	-0.0608702	-0.13488	-0.135791	0.149439	-0.00919914	0.164148	S	___1			-0.669343	-0.401834	-0.548215	-0.0652615	0.00825119	0.0442843	Q63HQ0	AP-1 complex-associated regulatory protein	AP1AR	RKEAGRLQRVGGGGGSKYFRTCSRGEHLTIE	NA	NA	-
AP2M1|Q96CW1|T|156|___1	0.084671	0.285391	-0.0946302	0.543674	0.0788975	0.315582	0.029953	0.0691519	0.516442	0.154999	0.671636	0.322269	0.463131	0.423887	0.181618	0.377708	-0.0611076	T	___1			0.219433	0.14448	0.245798	0.331946	0.344805	0.251944	Q96CW1	AP-2 complex subunit mu	AP2M1	QHQTKEEQSQITSQVTGQIGWRREGIKYRRN	NA	NA	-
AP3B1|O00203|S|276|___1	1.63195	2.38823	1.84429	2.3999	1.48286	1.885	2.3994	2.25985	2.68028	1.76984	2.32137	1.5074	2.34586	2.04132	1.65884	2.76513	2.26649	S	___1		+	2.14375	2.04365	2.13652	2.29361	2.20973	1.58312	O00203	AP-3 complex subunit beta-1	AP3B1	KEGDELEDNGKNFYESDDDQKEKTDKKKKPY	+	NA	-
AP3B1|O00203|T|661|___1	2.83652	3.17328	3.15853	3.2997	2.98925	3.04216	3.3414	3.203	3.50966	2.86101	3.21142	2.916	3.03952	3.00687	2.57693	3.25039	2.86306	T	___1			3.15921	3.12184	3.23678	3.05031	3.02711	2.74646	O00203	AP-3 complex subunit beta-1	AP3B1	PSVRNVEVIELAKEWTPAGKAKQENSAKKFY	NA	NA	-
AP3D1|O14617|S|658|___1	-4.58491	-3.04463	-3.60853	-5.06555	-3.77945	-3.3912	-4.03295	-3.68293	-3.8422	-2.84228	-2.83982	-3.72204	-2.9251	-2.99153	-3.74781	-3.87969	-3.25382	S	___1		+	-4.56114	-3.50234	-3.61398	-3.21569	-3.02839	-3.73493	O14617	AP-3 complex subunit delta-1	AP3D1	AVFHEEEQRRPKHRPSEADEEELARRREARK	+	+	-
AP3D1|O14617|S|829|___1	-0.828547	-0.648987	-0.991308	-1.09056	-0.793911	-0.797938	-0.721864	-0.625982	-0.785662	-0.479848	-0.399648	-0.845641	-0.394442	-0.327523	-0.620516	-0.651369	-0.724279	S	___1			-0.880322	-0.689627	-0.858303	-0.508553	-0.483817	-0.733078	O14617	AP-3 complex subunit delta-1	AP3D1	EKLPIQKHRNTETSKSPEKDVPMVEKKSKKP	NA	NA	-
AP3D1|O14617|S|9|___1	1.24667	0.872068	1.89876	1.96576	1.94827	1.38735	1.28881	1.07694	1.50639	3.28105	2.8727	3.51884	3.38666	3.13755	3.43481	3.38284	3.26536	S	___1			1.50041	1.29909	1.5975	3.35018	3.09187	3.47683	O14617	AP-3 complex subunit delta-1	AP3D1	_______MALKMVKGSIDRMFDKNLQDLVRG	NA	NA	-
APBB2|Q92870|S|658|___1	0.925455	-0.115427	-0.455358	-0.473939	-0.308861	-0.348799	-0.166084	-0.464688	-0.314328	-1.58557	-1.48639	-1.70933	-1.51206	-1.64275	-1.3536	-1.35492	-1.57956	S	___1			0.095144	-0.296325	-0.372828	-1.48418	-1.56957	-1.53147	Q92870	Amyloid beta A4 precursor protein-binding family B member 2	APBB2	KNEEEVLVECRVRFLSFMGVGKDVHTFAFIM	NA	NA	-
APC|P25054|S|1042|___1	-2.66758	-1.86046	-2.14833	-2.08215	-1.6926	-1.7522	-1.89298	-1.725	-2.28914	-1.82586	-1.75688	-2.30856	-1.96015	-2.40384	-2.80711	-2.01684	-1.89511	S	___1			-2.21424	-1.75935	-2.06322	-1.93428	-2.01861	-2.55784	P25054	Adenomatous polyposis coli protein	APC	YSLKYSDEQLNSGRQSPSQNERWARPKHIIE	NA	NA	interactor of validated
APC|P25054|S|1360|___1	2.00539	2.00942	1.8034	1.72428	1.66052	1.98598	1.86764	1.82838	1.80955	1.70832	1.76041	1.70471	1.81696	1.86934	1.78481	1.92694	1.73969	S	___1			1.86577	1.83277	1.86631	1.81741	1.78981	1.74476	P25054	Adenomatous polyposis coli protein	APC	ESARHKAVEFSSGAKSPSKSGAQTPKSPPEH	NA	NA	interactor of validated
APC|P25054|S|2093|___1	-0.652903	-0.547918	-0.592027	-0.414507	-0.765905	-0.392925	-0.59021	-0.23323	-0.292596	-0.635112	-0.668979	-0.82783	-0.631748	-0.469091	-0.499117	-0.441266	-0.494948	S	___1			-0.55254	-0.515684	-0.425849	-0.569375	-0.544339	-0.663474	P25054	Adenomatous polyposis coli protein	APC	LDLKDIQRPDSEHGLSPDSENFDWKAIQEGA	NA	NA	interactor of validated
APC|P25054|S|2283|___1	1.48653	1.41719	1.27668	1.19121	1.47234	1.43682	1.35459	1.32706	1.23629	1.23924	1.23562	1.13654	1.08034	1.1833	1.35475	0.923311	1.15964	S	___1			1.34411	1.40553	1.3166	1.08096	1.19285	1.24565	P25054	Adenomatous polyposis coli protein	APC	TTSPRGAKPSVKSELSPVARQTSQIGGSSKA	NA	NA	interactor of validated
APC|P25054|S|2368|___1	0.866596	0.867151	0.702971	0.767454	0.862192	0.880003	0.711637	0.729415	0.813462	0.768919	0.646911	0.524157	0.391672	0.443485	0.677238	0.673834	0.873934	S	___1			0.781896	0.819586	0.798812	0.611475	0.654777	0.600697	P25054	Adenomatous polyposis coli protein	APC	TASTKSSGSGKMSYTSPGRQMSQQNLTKQTG	NA	NA	interactor of validated
APC|P25054|S|2449|___1	1.11776	0.901146	0.921773	0.764996	0.913177	0.94202	0.997404	0.680587	0.925155	0.930767	0.833232	0.695993	0.735441	0.812384	0.631555	1.07796	0.825771	S	___1		+	0.960053	0.831637	0.929649	0.914724	0.823796	0.663774	P25054	Adenomatous polyposis coli protein	APC	RPVLVRQSTFIKEAPSPTLRRKLEESASFES	NA	NA	interactor of validated
APC|P25054|S|2535|___1	-0.324376	-0.454426	-0.708081	-0.577171	-0.394855	-0.36128	-0.527624	-0.478982	-0.711934	-0.592527	-0.771994	-0.439082	-0.566404	-0.579074	-0.584866	-0.841358	-0.549397	S	___1			-0.476391	-0.442754	-0.593765	-0.666763	-0.633488	-0.511974	P25054	Adenomatous polyposis coli protein	APC	GRPAKRHDIARSHSESPSRLPINRSGTWKRE	NA	NA	interactor of validated
APC|P25054|S|2772|___1	-0.237803	-0.765215	0.129613	0.331055	0.176136	-0.338095	-0.486153	-0.196279	-0.274253	0.402626	0.131953	0.527884	0.666924	0.0377827	0.780404	0.673319	0.596169	S	___1			-0.130967	-0.261786	-0.160912	0.580956	0.255301	0.654144	P25054	Adenomatous polyposis coli protein	APC	VERTPFSSSSSSKHSSPSGTVAARVTPFNYN	NA	NA	interactor of validated
APC|P25054|S|2789|___1	0.562506	0.596937	0.258817	0.158857	0.578625	0.768793	0.273209	0.475089	0.288964	0.31996	0.249564	0.511869	0.549002	0.278688	0.578382	0.097662	0.292774	S	___1		+	0.331524	0.550217	0.438858	0.322208	0.273676	0.545125	P25054	Adenomatous polyposis coli protein	APC	SGTVAARVTPFNYNPSPRKSSADSTSARPSQ	NA	NA	interactor of validated
APC|P25054|S|744|___1	-0.193327	-0.248417	-0.408452	-0.38435	-0.100159	-0.0726566	-0.304487	-0.646423	-0.421458	-0.290241	-0.196334	-0.786803	-0.518981	-0.397255	-0.424506	-0.280483	-0.525638	S	___1			-0.294055	-0.331666	-0.300856	-0.363235	-0.373075	-0.605655	P25054	Adenomatous polyposis coli protein	APC	LMANRPAKYKDANIMSPGSSLPSLHVRKQKA	NA	NA	interactor of validated
APC|P25054|S|780|___1	-4.94782	-4.30221	-3.57163	-4.73314	-4.47906	-4.59992	-5.05904	-4.29134	-4.24414	-3.32632	-3.73438	-4.19764	-4.20889	-3.47818	-3.52939	-5.13801	-5.56834	S	___1			-4.91333	-4.35754	-4.13856	-4.22441	-4.2603	-3.86352	P25054	Adenomatous polyposis coli protein	APC	DAQHLSETFDNIDNLSPKASHRSKQRHKQSL	NA	NA	interactor of validated
APC|P25054|T|1633|___1	0.349323	0.198462	0.250915	0.0650291	0.224268	0.280855	0.308666	0.0892248	-0.00885868	-0.0707588	-0.0623884	0.0971813	-0.190804	-0.0261765	0.00960922	0.0802803	-0.129341	T	___1			0.241006	0.170651	0.174304	-0.0604277	-0.0726353	0.0533953	P25054	Adenomatous polyposis coli protein	APC	LPSQNRLQPQKHVSFTPGDDMPRVYCVEGTP	NA	NA	interactor of validated
APC|P25054|T|2451|___1	0.631136	0.643963	0.457532	0.48912	0.372585	0.646498	0.47965	0.493756	0.520644	0.272806	0.669953	0.114262	0.543079	0.190332	0.479262	0.304419	0.535423	T	___1			0.533302	0.503435	0.541558	0.373435	0.465236	0.296762	P25054	Adenomatous polyposis coli protein	APC	VLVRQSTFIKEAPSPTLRRKLEESASFESLS	NA	NA	interactor of validated
APEH|P13798|S|185|___1	-1.5019	-1.34757	-1.52947	-1.77329	-1.51409	-1.37081	-1.72253	-1.82069	-1.64557	-1.68829	-1.22283	-1.37882	-1.75093	-1.76185	-1.69683	-1.77288	-1.45491	S	___1			-1.66591	-1.56079	-1.51528	-1.73736	-1.47986	-1.53782	P13798	Acylamino-acid-releasing enzyme	APEH	RPKAESFFQTKALDVSASDDEIARLKKPDQA	NA	NA	-
APEH|P13798|S|187|___1	-2.39908	-2.26743	-2.54054	-2.25608	-2.386	-2.12808	-2.86404	-2.04982	-2.49587	-1.99251	-2.22028	-2.07842	-1.91752	-1.89987	-1.95678	-2.25899	-1.98309	S	___1			-2.5064	-2.23442	-2.38816	-2.05634	-2.03441	-2.0176	P13798	Acylamino-acid-releasing enzyme	APEH	KAESFFQTKALDVSASDDEIARLKKPDQAIK	NA	NA	-
APEX2|Q9UBZ4|S|349|___1	-1.11451	-1.45838	-1.50861	-1.5384	-1.29217	-1.60273	-1.35211	-1.45026	-1.57914	-0.984103	-0.90987	-0.957384	-1.21836	-0.987865	-1.04421	-1.07492	-0.953952	S	___1			-1.33501	-1.40027	-1.56349	-1.09246	-0.950562	-1.0008	Q9UBZ4	DNA-(apurinic or apyrimidinic site) lyase 2	APEX2	GTQLKILRFLVPLEQSPVLEQSTLQHNNQTR	NA	NA	-
API5|Q9BZZ5|S|464|___1	-3.31802	-3.60855	-2.88722	-2.92683	-2.61408	-3.06655	-3.96037	-3.38798	-3.45656	-2.2971	-2.79835	-2.49022	-2.26991	-2.17597	-1.85307	-1.82252	-2.19248	S	___1			-3.40174	-3.20354	-3.13678	-2.12984	-2.38894	-2.17164	Q9BZZ5	Apoptosis inhibitor 5	API5	VEIGQKRASEDTTSGSPPKKSSAGPKRDARQ	NA	NA	-
APIP|Q96GX9|S|87|___1	-0.86528	-0.603664	-0.426258	-0.141985	-0.686402	-0.693172	-0.778193	-0.621861	-0.569283	-1.33576	-0.761735	-0.975566	-0.685413	-1.1422	-0.769371	-0.497249	-0.612513	S	___1			-0.595153	-0.637309	-0.562905	-0.839475	-0.838815	-0.872468	Q96GX9	Methylthioribulose-1-phosphate dehydratase	APIP	DMFVCDINEKDISGPSPSKKLKKSQCTPLFM	NA	NA	-
APLF|Q8IW19|T|158|___1	-2.8	-2.90223	-2.75483	-2.47226	-2.67822	-2.21686	-3.1023	-2.57442	-2.61456	-2.6492	-3.03445	-2.50963	-3.19906	-2.59798	-2.92774	-2.80404	-2.92817	T	___1			-2.79152	-2.71829	-2.52875	-2.8841	-2.85353	-2.71868	Q8IW19	Aprataxin and PNK-like factor	APLF	ASQLEGSTEIAKTQMTPTNSVSFLGENRDCN	NA	NA	-
APLP2|Q06481|T|736|___1	-1.4014	-1.27897	-1.20216	-1.17414	-1.23664	-0.787835	-1.31657	-0.959651	-1.07609	-2.35912	-2.02543	-2.26662	-2.41108	-2.35945	-2.4262	-1.92825	-2.03399	T	___1			-1.29737	-1.15842	-1.02203	-2.23281	-2.13962	-2.34641	Q06481	Amyloid-like protein 2	APLP2	YGTISHGIVEVDPMLTPEERHLNKMQNHGYE	NA	NA	-
APOL2|Q9BQE5|S|250|___1	-1.0883	-0.61153	-0.830937	-0.583957	-0.980619	-1.04362	-0.516014	-0.76385	-0.280644	-0.951746	-0.66345	-1.34303	-0.711377	-1.00649	-0.982958	-0.349867	-0.888136	S	___1			-0.729424	-0.785333	-0.718399	-0.670997	-0.852691	-1.16299	Q9BQE5	Apolipoprotein L2	APOL2	QLGAYAPPPHVIGRISAEGGEQVERVVEGPA	NA	NA	-
APPL1|Q9UKG1|S|401|___1	0.494715	0.587763	0.376513	0.35062	0.669386	0.630278	0.363356	0.612868	0.313069	0.709166	0.410907	0.731796	0.529305	0.478264	0.840196	0.394432	0.502829	S	___1		+	0.402897	0.623339	0.439953	0.544301	0.464	0.785996	Q9UKG1	DCC-interacting protein 13-alpha	APPL1	TAARVNQSALEAVTPSPSFQQRHESLRPAAG	NA	NA	-
APPL2|Q8NEU8|S|16|___1	-0.94774	-0.774601	-0.812749	-0.782315	-0.708235	-0.580292	-1.11258	-0.798955	-0.8525	-0.667175	-0.177703	-0.411985	-0.0569782	-0.375934	-1.00426	-0.229752	-0.47209	S	___1			-0.947543	-0.760597	-0.748514	-0.317968	-0.341909	-0.708121	Q8NEU8	DCC-interacting protein 13-beta	APPL2	MPAVDKLLLEEALQDSPQTRSLLSVFEEDAG	NA	NA	-
APTX|Q7Z2E3|S|132|___1	-2.10436	-1.64027	-1.44986	-1.00246	-1.84022	-1.94681	-1.3823	-1.68001	-1.4553	-1.47331	-1.57811	-1.55743	-1.19285	-1.78179	-1.34871	-0.916506	-1.17687	S	___1			-1.49638	-1.72016	-1.61732	-1.19422	-1.51225	-1.45307	Q7Z2E3	Aprataxin	APTX	EAKNPGLETHRKRKRSGNSDSIERDAAQEAE	NA	NA	-
ARAF|P10398|S|186|___1	-1.18165	-1.00449	-0.952824	-1.10035	-1.0088	-0.864641	-0.971458	-0.909732	-1.55038	-1.4379	-1.59327	-1.24152	-1.48029	-1.41244	-1.40388	-1.86714	-1.36183	S	___1			-1.08449	-0.974339	-1.12262	-1.59511	-1.45585	-1.3227	P10398	Serine/threonine-protein kinase A-Raf	ARAF	PSNRPLNELLTPQGPSPRTQHCDPEHFPFPA	NA	NA	-
ARAF|P10398|S|186|___2	-1.50012	-1.67195	-1.52823	-1.64563	-1.44366	-1.65452	-1.31273	-1.66684	-1.51264	-1.73921	-2.23977	-1.96717	-2.30622	-1.7221	-2.154	-1.66566	-1.99732	S	___2			-1.48616	-1.59415	-1.56513	-1.9037	-1.98639	-2.06058	P10398	Serine/threonine-protein kinase A-Raf	ARAF	PSNRPLNELLTPQGPSPRTQHCDPEHFPFPA	NA	NA	-
ARAF|P10398|T|181|___2	-1.50012	-1.67195	-1.52823	-1.64563	-1.44366	-1.65452	-1.31273	-1.66684	-1.51264	-1.73921	-2.23977	-1.96717	-2.30622	-1.7221	-2.154	-1.66566	-1.99732	T	___2			-1.48616	-1.59415	-1.56513	-1.9037	-1.98639	-2.06058	P10398	Serine/threonine-protein kinase A-Raf	ARAF	RQHEAPSNRPLNELLTPQGPSPRTQHCDPEH	NA	NA	-
ARCN1|P48444|S|220|___1	0.482388	0.600515	0.795751	0.803947	0.806629	0.620535	0.725477	0.718242	0.801051	1.16352	1.42216	0.898962	0.964603	0.994223	1.04284	1.07695	1.06708	S	___1			0.670604	0.708462	0.739112	1.06836	1.16116	0.970901	P48444	Coatomer subunit delta	ARCN1	IETDKPKVAPAPARPSGPSKALKLGAKGKEV	NA	NA	-
ARCN1|P48444|S|493|___1	0.101456	0.181084	0.354171	0.781656	0.500925	0.0554867	0.359879	0.425649	0.666413	0.688034	0.923188	0.758862	0.777374	0.845253	0.982108	1.19907	0.956491	S	___1			0.41433	0.369219	0.35869	0.888159	0.908311	0.870485	P48444	Coatomer subunit delta	ARCN1	YCNIQVTKVTQVDGNSPVRFSTETTFLVDKY	NA	NA	-
ARF3;ARF1|P61204|S|147|___1	-0.685125	-0.347956	-0.248115	-0.0990257	-0.605552	-0.291194	-0.153109	-0.207215	-0.0421476	-0.867495	-0.574198	-0.905082	-0.71499	-0.668445	-0.830956	-0.490145	-0.416531	S	___1		+	-0.31242	-0.386908	-0.193819	-0.690876	-0.553058	-0.868019	P61204	ADP-ribosylation factor 3;ADP-ribosylation factor 1	ARF3;ARF1	NAMNAAEITDKLGLHSLRHRNWYIQATCATS	NA	NA	-
ARF3;ARF1|P61204|S|62|___1	-1.30083	-1.32314	-1.42797	-1.34007	-1.29446	-1.02498	-1.64039	-1.01063	-0.858512	-1.89624	-1.5596	-2.53757	-1.84893	-1.93805	-2.10333	-1.76113	-2.50144	S	___1			-1.4271	-1.20941	-1.10382	-1.83543	-1.9997	-2.32045	P61204	ADP-ribosylation factor 3;ADP-ribosylation factor 1	ARF3;ARF1	PTIGFNVETVEYKNISFTVWDVGGQDKIRPL	NA	NA	-
ARFGAP1|Q8N6T3|S|129|___2	0.268665	0.0717659	0.338033	-0.0593033	0.127802	0.436167	-0.186522	0.015624	0.239181	-0.428127	-0.0287657	-0.443993	-0.408422	-0.132279	-0.128592	-0.148968	-0.00111008	S	___2			0.0076135	0.0717306	0.337793	-0.328506	-0.0540517	-0.286293	Q8N6T3	ADP-ribosylation factor GTPase-activating protein 1	ARFGAP1	KVVALAEGREWSLESSPAQNWTPPQPRTLPS	NA	NA	-
ARFGAP1|Q8N6T3|T|135|___1	-0.599987	-0.838698	-0.810339	-0.80252	-0.814912	-0.641118	-0.735861	-0.563449	-1.09656	-1.08685	-0.542796	-0.640043	-0.680553	-0.582741	-0.735484	-0.7996	-1.3472	T	___1			-0.712789	-0.73902	-0.849339	-0.855667	-0.824245	-0.687764	Q8N6T3	ADP-ribosylation factor GTPase-activating protein 1	ARFGAP1	EGREWSLESSPAQNWTPPQPRTLPSMVHRVS	NA	NA	-
ARFGAP1|Q8N6T3|T|135|___2	0.268665	0.0717659	0.338033	-0.0593033	0.127802	0.436167	-0.186522	0.015624	0.239181	-0.428127	-0.0287657	-0.443993	-0.408422	-0.132279	-0.128592	-0.148968	-0.00111008	T	___2			0.0076135	0.0717306	0.337793	-0.328506	-0.0540517	-0.286293	Q8N6T3	ADP-ribosylation factor GTPase-activating protein 1	ARFGAP1	EGREWSLESSPAQNWTPPQPRTLPSMVHRVS	NA	NA	-
ARFGAP1|Q8N6T3|T|189|___1	2.55044	2.56666	2.53195	2.57704	2.52393	2.65001	2.83707	2.66971	2.93858	2.41696	2.59105	2.19137	2.50633	2.23082	2.05753	2.81521	2.34498	T	___1			2.65485	2.58677	2.70685	2.5795	2.38895	2.12445	Q8N6T3	ADP-ribosylation factor GTPase-activating protein 1	ARFGAP1	SYQGAQGNRYVGFGNTPPPQKKEDDFLNNAM	NA	NA	-
ARFGAP2|Q8N6H7|S|146|___1	-0.688203	-0.519205	-0.669972	-1.302	-0.714363	-0.286005	-0.793698	-0.584564	-1.00791	-0.977077	-1.07889	-1.12512	-1.33799	-1.12846	-0.927898	-1.45868	-1.41996	S	___1			-0.927967	-0.606044	-0.654629	-1.25792	-1.2091	-1.02651	Q8N6H7	ADP-ribosylation factor GTPase-activating protein 2	ARFGAP2	TDLWIDNMSSAVPNHSPEKKDSDFFTEHTQP	NA	NA	predicted
ARFGAP2|Q8N6H7|S|432|___1	-1.53685	-1.93098	-1.9873	-1.35576	-1.09319	-1.11231	-1.64746	-1.77813	-1.42745	-0.847048	-0.917587	-0.511694	-0.59014	-0.710596	-0.847958	-0.951829	-1.19529	S	___1			-1.51336	-1.60076	-1.50902	-0.796339	-0.941157	-0.679826	Q8N6H7	ADP-ribosylation factor GTPase-activating protein 2	ARFGAP2	ESSEARQKFAGAKAISSDMFFGREVDAEYEA	NA	NA	predicted
ARFGAP2|Q8N6H7|T|331|___1	-1.69864	-1.54049	-1.64071	-2.17661	-1.55342	-1.49912	-2.36843	-1.75614	-2.00366	-2.86861	-2.88223	-2.81506	-2.88436	-2.71138	-3.07218	-3.58196	-3.50369	T	___1			-2.08123	-1.61668	-1.7145	-3.11164	-3.03243	-2.94362	Q8N6H7	ADP-ribosylation factor GTPase-activating protein 2	ARFGAP2	VSHSVLSEMQVIEQETPVSAKSSRSQLDLFD	NA	NA	predicted
ARFGAP3|Q9NP61|S|212|___1	-0.623947	-0.987506	-0.878196	-1.07159	-0.9056	-0.975365	-0.738167	-0.91949	-0.625474	-1.25771	-1.37516	-1.35329	-1.74726	-1.81145	-1.6449	-1.67445	-1.64173	S	___1			-0.811236	-0.937532	-0.826345	-1.5598	-1.60945	-1.49909	Q9NP61	ADP-ribosylation factor GTPase-activating protein 3	ARFGAP3	VEGLNVPTKATLEVSSIIKKKPNQAKKGLGA	NA	NA	-
ARFGAP3|Q9NP61|S|331|___1	-0.206892	-0.280533	-0.321853	-0.595264	-0.382902	-0.517646	-0.314936	-0.269227	-0.597709	-0.117053	-0.224883	0	-0.351507	-0.225714	-0.293591	-0.49697	-0.508591	S	___1			-0.372364	-0.310887	-0.479069	-0.321843	-0.319729	-0.146795	Q9NP61	ADP-ribosylation factor GTPase-activating protein 3	ARFGAP3	ISHSVTSDMQTIEQESPIMAKPRKKYNDDSD	NA	NA	-
ARFGEF1|Q9Y6D6|S|234|___2	-1.17681	-0.946476	-0.509056	-1.14563	-0.925181	-0.945574	-0.742863	-1.19311	-1.05996	-0.389574	-1.15562	-0.979602	-1.2658	-1.18435	-0.787146	-1.37605	-1.15594	S	___2		+	-1.02177	-1.02159	-0.838196	-1.01047	-1.1653	-0.883374	Q9Y6D6	Brefeldin A-inhibited guanine nucleotide-exchange protein 1	ARFGEF1	QMEKERHRQHHHLLQSPVSHHEPESPQLRYL	NA	NA	-
ARFGEF1|Q9Y6D6|S|243|___2	-1.17681	-0.946476	-0.509056	-1.14563	-0.925181	-0.945574	-0.742863	-1.19311	-1.05996	-0.389574	-1.15562	-0.979602	-1.2658	-1.18435	-0.787146	-1.37605	-1.15594	S	___2		+	-1.02177	-1.02159	-0.838196	-1.01047	-1.1653	-0.883374	Q9Y6D6	Brefeldin A-inhibited guanine nucleotide-exchange protein 1	ARFGEF1	HHHLLQSPVSHHEPESPQLRYLPPQTVDHIS	NA	NA	-
ARFGEF2|Q9Y6D5|S|1511|___1	-0.906301	-0.920359	-0.790232	-0.908257	-1.00237	-0.68661	-0.524738	-0.656421	-0.723489	-0.644925	-0.577564	-0.551139	-0.594083	-0.148355	-0.505177	-0.701715	-0.425599	S	___1			-0.779765	-0.859718	-0.733444	-0.646907	-0.383839	-0.528158	Q9Y6D5	Brefeldin A-inhibited guanine nucleotide-exchange protein 2	ARFGEF2	EDSSEKHLDVDLDRQSLSSIDKNPSERGQSQ	NA	NA	predicted
ARFGEF2|Q9Y6D5|S|1511|___2	-0.478462	-0.433994	-0.460151	-0.555136	-0.316708	-0.45659	-0.116789	-0.228568	-0.356551	-0.469481	-0.445517	-0.364958	-0.742392	-0.333218	-0.822577	-0.158876	-0.137154	S	___2			-0.383462	-0.326423	-0.424431	-0.456916	-0.305296	-0.593768	Q9Y6D5	Brefeldin A-inhibited guanine nucleotide-exchange protein 2	ARFGEF2	EDSSEKHLDVDLDRQSLSSIDKNPSERGQSQ	NA	NA	predicted
ARFGEF2|Q9Y6D5|S|218|___2	3.21316	3.18874	3.05294	3.06492	3.18418	3.26845	3.17541	3.31315	3.01621	3.35804	3.10058	3.35082	3.32563	3.35037	3.46305	3.10684	3.19839	S	___2			3.15116	3.22869	3.11253	3.26351	3.21644	3.40693	Q9Y6D5	Brefeldin A-inhibited guanine nucleotide-exchange protein 2	ARFGEF2	QEARELEKPIQSKPQSPVIQAAAVSPKFVRL	NA	NA	predicted
ARFGEF2|Q9Y6D5|S|227|___2	3.21316	3.18874	3.05294	3.06492	3.18418	3.26845	3.17541	3.31315	3.01621	3.35804	3.10058	3.35082	3.32563	3.35037	3.46305	3.10684	3.19839	S	___2			3.15116	3.22869	3.11253	3.26351	3.21644	3.40693	Q9Y6D5	Brefeldin A-inhibited guanine nucleotide-exchange protein 2	ARFGEF2	IQSKPQSPVIQAAAVSPKFVRLKHSQAQSKP	NA	NA	predicted
ARFGEF3|Q5TH69|S|538|___1	0.0726585	0.384848	0.133449	0.024332	0.282436	0.149809	0.226177	0.455037	0.393353	0.0420332	0.235797	-0.0198507	-0.0113506	-0.154122	0.114987	0.118246	0.375626	S	___1			0.107723	0.374107	0.225537	0.0496429	0.152433	0.0475683	Q5TH69	Brefeldin A-inhibited guanine nucleotide-exchange protein 3	ARFGEF3	TTPEDHSGNHKNSLKSPAIPEGKETLSKVLE	NA	NA	predicted
ARFIP1|P53367|S|132|___1	-0.295463	-0.431589	-0.42275	-0.774863	-0.571275	-0.40577	-0.431679	-0.759422	-0.530066	1.00324	1.24808	1.22185	1.20688	1.18211	1.36536	1.22116	1.12784	S	___1			-0.500668	-0.587429	-0.452862	1.14376	1.18601	1.29361	P53367	Arfaptin-1	ARFIP1	IKNPAMEKLELVRKWSLNTYKCTRQIISEKL	NA	NA	-
ARFIP1|P53367|S|39|___1	-3.3014	-2.82664	-4.24242	-4.90441	-3.48831	-4.64057	-3.96867	-3.82077	-3.9466	-2.21733	-1.95539	-2.73591	-2.02967	-2.18039	-1.84147	-2.13385	-1.91633	S	___1			-4.05816	-3.37857	-4.27653	-2.12695	-2.01737	-2.28869	P53367	Arfaptin-1	ARFIP1	SREHSFNRDLKHSLPSGLGLSETQITSHGFD	NA	NA	-
ARFIP2|P53365|T|75|___1	-1.13303	-1.19548	-2.07498	-1.67333	-1.3274	-1.6125	-1.53891	-1.62249	-1.84564	-2.12527	-2.46589	-2.65607	-2.68515	-2.12144	-2.34151	-2.4321	-2.25021	T	___1			-1.44842	-1.38179	-1.84437	-2.41417	-2.27918	-2.49879	P53365	Arfaptin-2	ARFIP2	DGLIPTGSGRHPSHSTTPSGPGDEVARGIAG	NA	NA	-
ARFIP2|P53365|T|76|___1	-1.81618	-2.15145	-2.53718	-2.24171	-2.22428	-2.28027	-2.09507	-2.21956	-2.26008	-3.04306	-3.12389	-2.87308	-3.09206	-2.44805	-3.0117	-3.09739	-2.95254	T	___1			-2.05099	-2.19843	-2.35918	-3.0775	-2.84149	-2.94239	P53365	Arfaptin-2	ARFIP2	GLIPTGSGRHPSHSTTPSGPGDEVARGIAGE	NA	NA	-
ARGLU1|Q9NWB6|S|77|___1	2.98013	2.70612	2.66352	2.59709	2.62872	2.56273	2.56313	2.55755	2.4517	2.86241	2.68664	2.96026	2.83199	2.86241	2.95144	2.53868	2.77958	S	___1			2.71345	2.6308	2.55931	2.74436	2.77621	2.95585	Q9NWB6	Arginine and glutamate-rich protein 1	ARGLU1	NTAVSRRERDRERASSPPDRIDIFGRTVSKR	NA	NA	predicted
ARHGAP1|Q07960|S|51|___1	-0.245116	-0.17737	-0.226548	-0.256334	-0.145638	-0.0433273	-0.0529308	-0.0386801	0.188764	0.0939026	0.125793	-0.345046	0.251585	0.00751114	0.0637789	0.405516	0.299149	S	___1			-0.184794	-0.120563	-0.0270373	0.250334	0.144151	-0.140634	Q07960	Rho GTPase-activating protein 1	ARHGAP1	DEMPDFPKSDDSKSSSPELVTHLKWDDPYYD	NA	NA	-
ARHGAP11A|Q6P4F7|S|285|___1	0.23617	0.507883	0.259368	0.370296	0.303312	0.376385	0.219259	0.457772	0.323979	0.384558	0.445333	0.260759	0.186157	0.0445271	0.246267	-0.031599	0.217569	S	___1			0.275242	0.422989	0.319911	0.179705	0.23581	0.253513	Q6P4F7	Rho GTPase-activating protein 11A	ARHGAP11A	GEYETPGEYKRKRRQSVGDFVSGALNKFKPN	NA	NA	-
ARHGAP11A|Q6P4F7|S|318|___2	-1.8775	-1.88701	-1.9653	-1.72883	-1.93373	-1.59738	-1.43538	-1.82401	-1.85276	-2.0993	-1.85691	-1.7582	-1.9405	-2.25242	-2.28761	-2.37985	-2.39995	S	___2			-1.68057	-1.88158	-1.80515	-2.13988	-2.16976	-2.02291	Q6P4F7	Rho GTPase-activating protein 11A	ARHGAP11A	PSITPQEERIAQLSESPVILTPNAKRTLPVD	NA	NA	-
ARHGAP11A|Q6P4F7|S|339|___2	1.23468	1.53377	1.22305	1.37595	1.32078	1.52497	1.40352	1.43163	1.31544	1.00927	1.13061	0.97662	1.29637	1.29378	1.00361	1.18229	1.17412	S	___2		+	1.33805	1.42873	1.35448	1.16265	1.1995	0.990114	Q6P4F7	Rho GTPase-activating protein 11A	ARHGAP11A	PNAKRTLPVDSSHGFSSKKRKSIKHNFNFEL	NA	NA	-
ARHGAP11A|Q6P4F7|S|340|___2	1.23468	1.53377	1.22305	1.37595	1.32078	1.52497	1.40352	1.43163	1.31544	1.00927	1.13061	0.97662	1.29637	1.29378	1.00361	1.18229	1.17412	S	___2		+	1.33805	1.42873	1.35448	1.16265	1.1995	0.990114	Q6P4F7	Rho GTPase-activating protein 11A	ARHGAP11A	NAKRTLPVDSSHGFSSKKRKSIKHNFNFELL	NA	NA	-
ARHGAP11A|Q6P4F7|S|484|___1	1.00326	0.933237	1.01534	0.84376	1.0758	0.925762	0.835129	1.03298	1.03439	0.945932	0.554536	0.703224	0.647993	0.717524	0.906989	0.770056	0.866375	S	___1			0.894049	1.01401	0.991828	0.787994	0.712811	0.805107	Q6P4F7	Rho GTPase-activating protein 11A	ARHGAP11A	SLKNRIESVKTGLLFSPDVDEKLPKKGSEKI	NA	NA	-
ARHGAP11A|Q6P4F7|S|675|___1	1.37284	1.51758	1.16411	1.21843	1.02535	1.04175	1.37674	1.48199	1.48995	0.387135	0.883069	0.34886	0.783848	0.708015	0.263127	0.887785	0.618273	S	___1		+	1.32267	1.34164	1.23194	0.686256	0.736452	0.305994	Q6P4F7	Rho GTPase-activating protein 11A	ARHGAP11A	HHTGKGEKCFSERDFSPLQTQTFNRETTIKC	NA	NA	-
ARHGAP11A|Q6P4F7|S|847|___1	-2.11076	-2.61057	-2.43167	-3.81603	-2.61377	-2.26382	-2.87542	-2.35046	-2.82844	-1.3816	-1.15592	-1.0304	-1.10005	-1.00866	-0.999361	-1.5404	-1.48326	S	___1			-2.93407	-2.52493	-2.50798	-1.34069	-1.21594	-1.01488	Q6P4F7	Rho GTPase-activating protein 11A	ARHGAP11A	KFQRTPVRQSVRRINSLLEYSRQPTGHKLAS	NA	NA	-
ARHGAP11A|Q6P4F7|S|868|___1	2.23497	2.00966	2.0398	1.77358	2.14804	1.91815	2.07241	1.98579	1.9815	1.7268	1.62858	1.86041	1.5115	1.69319	1.66639	1.68348	1.51036	S	___1			2.02699	2.04783	1.97982	1.6406	1.61071	1.7634	Q6P4F7	Rho GTPase-activating protein 11A	ARHGAP11A	RQPTGHKLASLGDTASPLVKSVSCDGALSSC	NA	NA	-
ARHGAP11A|Q6P4F7|T|302|___2	-0.137976	-0.123777	-0.180209	-0.363272	-0.229473	-0.255664	0.125002	-0.269246	-0.249888	-0.281118	-0.440157	-0.148778	-0.751238	-0.592733	-0.61979	-0.456473	-0.592945	T	___2			-0.125415	-0.207499	-0.228587	-0.496277	-0.541945	-0.384284	Q6P4F7	Rho GTPase-activating protein 11A	ARHGAP11A	GDFVSGALNKFKPNRTPSITPQEERIAQLSE	NA	NA	-
ARHGAP11A|Q6P4F7|T|306|___1	-2.31811	-2.51937	-2.03403	-2.65487	-2.07053	-2.26459	-2.02518	-1.96813	-1.80869	-2.4324	-1.62971	-1.8937	-2.1801	-1.64691	-1.83382	-1.52841	-1.42257	T	___1			-2.33272	-2.18601	-2.03577	-2.04697	-1.5664	-1.86376	Q6P4F7	Rho GTPase-activating protein 11A	ARHGAP11A	SGALNKFKPNRTPSITPQEERIAQLSESPVI	NA	NA	-
ARHGAP11A|Q6P4F7|T|306|___2	-0.137976	-0.123777	-0.180209	-0.363272	-0.229473	-0.255664	0.125002	-0.269246	-0.249888	-0.281118	-0.440157	-0.148778	-0.751238	-0.592733	-0.61979	-0.456473	-0.592945	T	___2			-0.125415	-0.207499	-0.228587	-0.496277	-0.541945	-0.384284	Q6P4F7	Rho GTPase-activating protein 11A	ARHGAP11A	SGALNKFKPNRTPSITPQEERIAQLSESPVI	NA	NA	-
ARHGAP11A|Q6P4F7|T|323|___2	-1.8775	-1.88701	-1.9653	-1.72883	-1.93373	-1.59738	-1.43538	-1.82401	-1.85276	-2.0993	-1.85691	-1.7582	-1.9405	-2.25242	-2.28761	-2.37985	-2.39995	T	___2			-1.68057	-1.88158	-1.80515	-2.13988	-2.16976	-2.02291	Q6P4F7	Rho GTPase-activating protein 11A	ARHGAP11A	QEERIAQLSESPVILTPNAKRTLPVDSSHGF	NA	NA	-
ARHGAP11A|Q6P4F7|T|508|___1	1.90926	1.76512	1.76906	1.48654	1.84301	1.83668	1.72321	1.80449	1.54676	1.56743	1.43673	1.64425	1.51215	1.569	1.68033	1.30409	1.53971	T	___1			1.70634	1.80421	1.7175	1.46122	1.51515	1.66229	Q6P4F7	Rho GTPase-activating protein 11A	ARHGAP11A	KKGSEKISKSEETLLTPERLVGTNYRMSWTG	NA	NA	-
ARHGAP11A|Q6P4F7|T|836|___1	-0.749201	-0.344728	0.0411596	0.111538	0.25559	-0.515954	-0.571072	-0.399497	-0.27378	-0.075881	-0.226942	-0.022398	0.198196	-0.353302	0.252764	-0.217033	0.0333614	T	___1			-0.402912	-0.162878	-0.249525	-0.0315727	-0.182294	0.115183	Q6P4F7	Rho GTPase-activating protein 11A	ARHGAP11A	EPNRIKVKSPLKFQRTPVRQSVRRINSLLEY	NA	NA	-
ARHGAP12|Q8IWW6|S|215|___1	-1.7219	-1.86992	-2.00831	-2.08871	-2.56745	-2.20674	-2.87849	-1.7739	-2.06255	-2.47324	-2.00462	-1.72859	-2.13581	-1.88215	-2.2634	-2.24054	-1.66617	S	___1			-2.2297	-2.07042	-2.09253	-2.2832	-1.85098	-1.99599	Q8IWW6	Rho GTPase-activating protein 12	ARHGAP12	DSAGEGSERIHQDSESGDELSSSSTEQIRAT	NA	NA	-
ARHGAP19|Q14CB8|S|386|___1	-0.809972	-0.425619	-0.401509	-0.226885	-0.716004	-0.516613	-0.270258	-0.511294	-0.0803671	-0.966484	-0.709281	-1.22071	-0.79888	-0.894877	-1.07748	-0.405436	-0.791954	S	___1		+	-0.435705	-0.550973	-0.33283	-0.7236	-0.798704	-1.14909	Q14CB8	Rho GTPase-activating protein 19	ARHGAP19	EALRELFQHVHDMPESAKKKQLIRQFNKQSL	NA	NA	-
ARHGAP19|Q14CB8|S|422|___1	1.56176	1.5473	1.41368	1.49838	1.39871	1.52239	1.59778	1.6058	1.62532	1.37961	1.40174	1.49037	1.35051	1.33439	1.31097	1.31892	1.31502	S	___1			1.55264	1.51727	1.52046	1.34968	1.35038	1.40067	Q14CB8	Rho GTPase-activating protein 19	ARHGAP19	REPSTSQVQKRARSRSFSGLIKRKVLGNQMM	NA	NA	-
ARHGAP19|Q14CB8|T|404|___1	-0.747425	-0.842862	-1.02427	-0.717172	-0.794557	-0.801147	-0.645118	-0.580256	-0.913686	-0.853029	-1.04568	-1.4521	-1.19294	-2.01742	-1.45423	-1.55317	-1.26477	T	___1			-0.703238	-0.739225	-0.913035	-1.19972	-1.44262	-1.45316	Q14CB8	Rho GTPase-activating protein 19	ARHGAP19	KKQLIRQFNKQSLTQTPGREPSTSQVQKRAR	NA	NA	-
ARHGAP19|Q14CB8|T|476|___1	-0.961165	-0.944279	-0.973042	-0.897876	-0.968869	-0.732152	-1.23944	-0.833066	-0.765594	-1.11668	-0.927565	-0.811207	-0.978538	-0.907176	-1.01388	-0.81276	-0.957614	T	___1			-1.03283	-0.915405	-0.823596	-0.969328	-0.930785	-0.912541	Q14CB8	Rho GTPase-activating protein 19	ARHGAP19	ENRNLLFSGSPAVTMTPTRLKWSEGKKEGKK	NA	NA	-
ARHGAP21|Q5T5U3|S|1504|___1	-0.960814	-1.03169	-0.678392	-0.888135	-0.551307	-0.673032	-0.79033	-0.965472	-1.06261	-0.542564	-1.04276	-1.09584	-0.941879	-1.01238	-1.50081	-0.726434	-1.01177	S	___1			-0.87976	-0.84949	-0.804677	-0.736959	-1.0223	-1.29832	Q5T5U3	Rho GTPase-activating protein 21	ARHGAP21	EKISLGKESTPSEEPSPPHNSKHNKSPTLSC	NA	NA	predicted
ARHGAP21|Q5T5U3|S|1861|___1	1.25593	1.37586	1.0641	1.19318	1.0948	1.08971	1.31366	1.34742	1.20718	0.623297	0.799539	0.834814	0.757534	0.798714	0.674943	0.877893	0.755569	S	___1			1.25426	1.27269	1.12033	0.752908	0.784607	0.754879	Q5T5U3	Rho GTPase-activating protein 21	ARHGAP21	DLSISDWLARERLRTSTSDLSRGEIGDPQTE	NA	NA	predicted
ARHGAP21|Q5T5U3|T|1074|___1	2.45283	2.38891	2.36542	2.18124	2.40031	2.45575	2.38967	2.28945	2.27643	1.69776	1.81556	1.96611	1.35455	1.59241	1.6269	1.58373	1.34222	T	___1			2.34125	2.35956	2.36587	1.54534	1.5834	1.7965	Q5T5U3	Rho GTPase-activating protein 21	ARHGAP21	KEYNNLMSKAEQLPKTPRQSLSIRQTLLGAK	NA	NA	predicted
ARHGAP21|Q5T5U3|T|234|___1	-1.10349	-0.94953	-1.01244	-1.19686	-0.883841	-1.24157	-0.934794	-1.19795	-1.25127	-1.34048	-0.959368	-0.976517	-1.8592	-1.1581	-1.36343	-1.56038	-1.40633	T	___1			-1.07838	-1.01044	-1.16843	-1.58669	-1.1746	-1.16997	Q5T5U3	Rho GTPase-activating protein 21	ARHGAP21	EISPPDSSLSKQQTSTPVLTQPGRAYRMEIQ	NA	NA	predicted
ARHGAP21|Q5T5U3|T|747|___1	1.84835	1.82684	1.82565	1.65101	1.87508	1.81252	1.82934	1.6966	1.65753	1.82386	1.737	1.80514	1.71614	1.56324	1.54748	1.60246	1.63742	T	___1			1.77623	1.79951	1.76523	1.71416	1.64589	1.67631	Q5T5U3	Rho GTPase-activating protein 21	ARHGAP21	KEAVILREKPPSGRQTPQPLRHQSYILAVND	NA	NA	predicted
ARHGAP23|Q9P227|S|351|___1	-0.916496	-1.09599	-0.881483	-0.941121	-0.912597	-1.07498	-0.756628	-0.989738	-0.863193	-1.19	-0.955836	-0.815983	-1.02246	-0.736567	-1.2367	-0.927341	-0.991035	S	___1			-0.871415	-0.999441	-0.939884	-1.0466	-0.89448	-1.02634	Q9P227	Rho GTPase-activating protein 23	ARHGAP23	DALSQLGQEGWHRARSDDYLSRATRSAEALG	NA	NA	-
ARHGAP23|Q9P227|S|361|___2	-1.28074	-0.911721	-1.16307	-1.00828	-1.12051	-1.03978	-0.975534	-0.757835	-0.770987	-1.59074	-1.36423	-1.94058	-1.43204	-1.52071	-1.30453	-0.881392	-1.1184	S	___2			-1.08818	-0.930022	-0.991278	-1.30139	-1.33445	-1.62255	Q9P227	Rho GTPase-activating protein 23	ARHGAP23	WHRARSDDYLSRATRSAEALGPGALVSPRFE	NA	NA	-
ARHGAP23|Q9P227|S|372|___2	-1.28074	-0.911721	-1.16307	-1.00828	-1.12051	-1.03978	-0.975534	-0.757835	-0.770987	-1.59074	-1.36423	-1.94058	-1.43204	-1.52071	-1.30453	-0.881392	-1.1184	S	___2			-1.08818	-0.930022	-0.991278	-1.30139	-1.33445	-1.62255	Q9P227	Rho GTPase-activating protein 23	ARHGAP23	RATRSAEALGPGALVSPRFERCGWASQRSSA	NA	NA	-
ARHGAP23|Q9P227|T|504|___1	2.49602	2.55225	2.30728	2.32801	2.52381	2.57054	2.461	2.43094	2.26611	1.78257	1.87302	2.05159	1.81561	1.91159	1.8696	1.68139	1.56434	T	___1			2.42834	2.50233	2.38131	1.75985	1.78298	1.96059	Q9P227	Rho GTPase-activating protein 23	ARHGAP23	VVLRQKPPTGRKVQLTPARQMNLGFGDESPE	NA	NA	-
ARHGAP27|Q6ZUM4|S|466|___1	-2.26039	-2.79978	-1.77478	-2.04629	-2.06556	-2.49426	-2.17587	-2.34576	-2.22333	-2.7794	-2.74041	-3.59636	-2.74933	-3.13276	-3.20044	-2.46312	-2.51084	S	___1	+		-2.16085	-2.4037	-2.16412	-2.66395	-2.79467	-3.3984	Q6ZUM4	Rho GTPase-activating protein 27	ARHGAP27	SIHKSSQDGDTPAQASPPEEKVPAELDEVGS	+	NA	-
ARHGAP29|Q52LW3|S|1029|___1	-0.41825	-0.227278	-0.537706	-0.450134	-0.689731	-0.541888	-0.185522	-0.308448	-0.239566	-0.168443	-0.19049	-0.267121	-0.163355	-0.283463	-0.249621	-0.316967	-0.232079	S	___1			-0.351302	-0.408485	-0.43972	-0.216255	-0.235344	-0.258371	Q52LW3	Rho GTPase-activating protein 29	ARHGAP29	KIRPVSLPVDRLLLASPPNERNGRNMGNVNL	NA	NA	-
ARHGAP29|Q52LW3|S|499|___1	-3.34159	-3.12483	-3.13588	-2.73401	-4.08878	-3.10307	-3.20568	-3.83411	-2.84743	-2.97388	-2.57936	-2.72757	-2.42163	-2.38353	-3.20979	-2.52231	-2.7486	S	___1			-3.09376	-3.68258	-3.02879	-2.63927	-2.5705	-2.96868	Q52LW3	Rho GTPase-activating protein 29	ARHGAP29	KHLNSSQPSGFGPANSLEDVVRLPDSSNKIE	NA	NA	-
ARHGAP29|Q52LW3|S|949|___1	0.917259	0.767303	0.957734	0.80625	0.998644	0.771143	0.822145	0.788825	0.923776	1.20708	1.0498	1.36427	1.27262	1.26744	1.21034	1.0499	1.08169	S	___1			0.848551	0.851591	0.884218	1.17653	1.13298	1.28731	Q52LW3	Rho GTPase-activating protein 29	ARHGAP29	IHTSESESKIFERATSFEESERKQNALGKCD	NA	NA	-
ARHGAP32|A7KAX9|S|613|___1	0.113108	0.481775	0.462462	0.450668	0.523842	0.484648	0.449572	0.558688	0.683457	-0.0178394	0.478269	0.0702324	0.263023	-0.103712	0.128014	0.172092	0.0327721	S	___1			0.337783	0.521435	0.543523	0.139092	0.135776	0.099123	A7KAX9	Rho GTPase-activating protein 32	ARHGAP32	LTLEEAQARTQAQVNSPIVTENKYIEVGEGP	NA	NA	-
ARHGAP32|A7KAX9|S|892|___1	1.0211	0.976639	0.950047	0.970858	1.00541	1.08452	0.855026	0.843797	0.846068	0.940138	0.822989	0.766464	0.625879	0.753092	0.74105	0.707733	0.716066	S	___1			0.948995	0.941948	0.960213	0.757917	0.764049	0.753757	A7KAX9	Rho GTPase-activating protein 32	ARHGAP32	SSKPSSFTEKVVYAFSPKIGRKLSKSPSMSI	NA	NA	-
ARHGAP32|A7KAX9|S|952|___1	-1.00108	-1.02343	-1.47359	-1.1708	-1.52775	-1.04895	-1.2815	-1.21295	-1.44939	-1.6526	-1.27236	-2.40297	-1.32885	-2.08863	-1.27754	-1.36886	-1.40159	S	___1			-1.15113	-1.25471	-1.32398	-1.4501	-1.58753	-1.84026	A7KAX9	Rho GTPase-activating protein 32	ARHGAP32	STWDKCVEERDATNRSPTQIVKMKTNETVAQ	NA	NA	-
ARHGAP35|Q9NRY4|S|1057|___1	1.40003	1.60905	1.41251	1.60875	1.29719	1.62515	1.75639	1.606	1.70083	-0.224897	0.168059	0.0064106	-0.0406609	0.0726357	0.313407	0.244787	-0.0805492	S	___1			1.58839	1.50408	1.5795	-0.00692368	0.0533819	0.159909	Q9NRY4	Rho GTPase-activating protein 35	ARHGAP35	KPKPPVHFEITKGDLSYLDQGHRDGQRKSVS	NA	NA	-
ARHGAP35|Q9NRY4|S|1179|___1	-0.278366	-0.126701	-0.281404	-0.362299	-0.283592	-0.123529	-0.48184	-0.136609	-0.121049	-0.920925	-0.938785	-0.91408	-0.819847	-0.65007	-0.805675	-0.930782	-0.659391	S	___1			-0.374168	-0.182301	-0.175327	-0.890518	-0.749415	-0.859877	Q9NRY4	Rho GTPase-activating protein 35	ARHGAP35	RLGRFASYRTSFSVGSDDELGPIRKKEEDQA	NA	NA	-
ARHGAP35|Q9NRY4|S|1290|___1	0.528635	0.500847	0.283896	0.460993	0.367474	0.472857	0.487484	0.534816	0.372687	-1.21412	-1.32424	-1.51068	-1.58173	-1.33194	-1.3833	-1.5084	-1.42007	S	___1			0.492371	0.467712	0.37648	-1.43475	-1.35875	-1.44699	Q9NRY4	Rho GTPase-activating protein 35	ARHGAP35	TGLSTEGIYRVSGNKSEMESLQRQFDQDHNL	NA	NA	-
ARHGAP39|Q9C0H5|S|273|___1	1.72694	1.66938	1.44367	1.54141	1.58344	1.67633	1.71507	1.64483	1.52174	1.21805	1.20024	1.40572	0.989189	0.901836	1.10887	1.11105	1.08224	S	___1			1.66114	1.63255	1.54725	1.1061	1.06144	1.25729	Q9C0H5	Rho GTPase-activating protein 39	ARHGAP39	APEADGTIFFPERRPSPFLKRAELPGSSSPL	NA	NA	-
ARHGAP39|Q9C0H5|S|286|___1	0.432259	0.399517	0.407899	0.284918	0.394655	0.571487	0.500074	0.509551	0.510394	0.61701	0.717523	0.368492	0.586376	0.406218	0.565728	0.552137	0.584923	S	___1			0.40575	0.434574	0.496593	0.585175	0.569554	0.46711	Q9C0H5	Rho GTPase-activating protein 39	ARHGAP39	RPSPFLKRAELPGSSSPLLAQPRKPSGDSQP	NA	NA	-
ARHGAP39|Q9C0H5|S|388|___1	-3.44847	-2.71241	-2.85719	-2.96025	-2.66248	-2.72717	-2.81789	-2.88226	-2.90712	-2.70677	-2.78364	-2.76581	-2.62789	-2.70297	-3.61426	-2.55351	-2.84488	S	___1			-3.07553	-2.75238	-2.83049	-2.62939	-2.77716	-3.19003	Q9C0H5	Rho GTPase-activating protein 39	ARHGAP39	LTKQKCPERFLSLEYSPAGKEYVRQLVYVEQ	NA	NA	-
ARHGAP39|Q9C0H5|S|407|___1	0.435173	0.139744	0.375749	0.194588	0.33293	0.309353	0.527029	0.24108	0.449807	0.899817	0.761655	0.79196	0.62961	0.714615	0.68213	0.99209	0.805981	S	___1			0.385597	0.237918	0.378303	0.840506	0.76075	0.737045	Q9C0H5	Rho GTPase-activating protein 39	ARHGAP39	KEYVRQLVYVEQAGSSPKLRAGPRHKYAPNP	NA	NA	-
ARHGAP39|Q9C0H5|S|604|___1	-1.28391	-1.62929	-1.22785	-1.49453	-0.862959	-1.10937	-1.2948	-1.47122	-1.63603	-1.02916	-1.05523	-0.935459	-1.17275	-1.20672	-0.939308	-1.07164	-1.29913	S	___1			-1.35775	-1.32116	-1.32441	-1.09118	-1.18703	-0.937384	Q9C0H5	Rho GTPase-activating protein 39	ARHGAP39	GALPLPMPGPVVRAFSEDEALAQQENRHWRR	NA	NA	-
ARHGAP42|A6NI28|S|434|___1	-1.48935	-1.16137	-1.38004	-1.13644	-1.37291	-1.25533	-1.30289	-1.24347	-1.09975	-1.27185	-1.07284	-1.67893	-1.00727	-1.19559	-1.71031	-0.749786	-1.1114	S	___1	+	+	-1.30956	-1.25925	-1.24504	-1.00963	-1.12661	-1.69462	A6NI28	Rho GTPase-activating protein 42	ARHGAP42	GGVNSKVQKLMNTTFSPKSPPDIDIDIELWD	+	NA	predicted
ARHGAP42|A6NI28|S|683|___1	-1.7758	-1.38355	-1.30733	-1.32564	-1.71328	-1.47346	-1.62978	-1.41155	-1.33543	-1.22365	-1.0291	-1.59027	-1.13233	-1.12751	-1.11177	-1.0077	-0.862995	S	___1			-1.57707	-1.50279	-1.37208	-1.12123	-1.00653	-1.35102	A6NI28	Rho GTPase-activating protein 42	ARHGAP42	PSSSNGQKSLGLWTTSPESSSREDATKTDAE	NA	NA	predicted
ARHGAP42|A6NI28|T|765|___1	-1.56892	-1.1118	-1.30622	-1.07892	-1.36621	-1.35802	-1.18145	-1.20219	-0.953111	-0.51919	-0.180758	-0.508448	-0.339081	-0.358301	-0.717463	-0.386709	-0.604648	T	___1			-1.27643	-1.22673	-1.20578	-0.414993	-0.381236	-0.612956	A6NI28	Rho GTPase-activating protein 42	ARHGAP42	YSGSIQSLTSVGSKETPKASPNPDLPPKMCR	NA	NA	predicted
ARHGAP5|Q13017|S|1115|___1	1.10464	0.907013	0.908969	0.519857	1.15346	1.06904	0.599209	0.827586	0.426438	0.249647	-0.0538988	0.511578	0.229307	0.273214	0.221745	-0.217205	0.338655	S	___1			0.741235	0.962686	0.801481	0.0872498	0.18599	0.366662	Q13017	Rho GTPase-activating protein 5	ARHGAP5	KQKGYSDEIYVVPDDSQNRIKIRNSFVNNTQ	NA	NA	-
ARHGAP5|Q13017|S|1176|___1	-0.238652	-0.407841	-0.662884	-0.618371	-0.64508	-0.529253	-0.637071	-0.690365	-0.631583	-1.1434	-1.06105	-1.21963	-0.959471	-0.856714	-0.674348	-1.30803	-0.613196	S	___1			-0.498031	-0.581095	-0.607907	-1.13697	-0.843654	-0.94699	Q13017	Rho GTPase-activating protein 5	ARHGAP5	FSKAKSYYRRTHSDASDDEAFTTSKTKRKGR	NA	NA	-
ARHGAP5|Q13017|S|1195|___2	-0.575345	-0.759048	-0.848017	-0.682206	-0.625376	-0.713105	-0.646065	-0.69418	-0.795119	-0.608428	-0.564003	-0.440706	-0.548615	-0.397556	-0.351507	-0.775041	-0.308021	S	___2			-0.634539	-0.692868	-0.785414	-0.644028	-0.423193	-0.396107	Q13017	Rho GTPase-activating protein 5	ARHGAP5	AFTTSKTKRKGRHRGSEEDPLLSPVETWKGG	NA	NA	-
ARHGAP5|Q13017|S|1202|___1	0.277933	0.419699	0.152728	0.328495	0.286053	0.452747	0.20982	0.397193	0.518453	-0.151934	-0.082881	-0.466664	0.14916	-0.16075	-0.0352974	0.265442	-0.192795	S	___1			0.272083	0.367648	0.374643	0.0875562	-0.145475	-0.250981	Q13017	Rho GTPase-activating protein 5	ARHGAP5	KRKGRHRGSEEDPLLSPVETWKGGIDNPAIT	NA	NA	-
ARHGAP5|Q13017|S|1202|___2	-0.575345	-0.759048	-0.848017	-0.682206	-0.625376	-0.713105	-0.646065	-0.69418	-0.795119	-0.608428	-0.564003	-0.440706	-0.548615	-0.397556	-0.351507	-0.775041	-0.308021	S	___2			-0.634539	-0.692868	-0.785414	-0.644028	-0.423193	-0.396107	Q13017	Rho GTPase-activating protein 5	ARHGAP5	KRKGRHRGSEEDPLLSPVETWKGGIDNPAIT	NA	NA	-
ARHGAP5|Q13017|S|765|___1	2.56042	2.67538	2.6049	2.75935	2.641	2.9817	2.824	2.78143	3.02133	2.49121	2.78298	2.2989	2.67987	2.57717	2.42307	2.87133	2.63432	S	___1		+	2.71459	2.69927	2.86931	2.6808	2.66482	2.36099	Q13017	Rho GTPase-activating protein 5	ARHGAP5	LRGVLESVKHNLDVVSPIPANKDLSEADLRI	NA	NA	-
ARHGEF1|Q92888|S|863|___1	-0.115433	0.00625992	-0.306899	-0.0715275	-0.351812	-0.2501	0.0862923	0.115518	0.254395	0.13171	0.114362	0.289968	0.282066	0.274725	-0.0141001	0.473604	0.322699	S	___1			-0.033556	-0.0766783	-0.100868	0.295794	0.237262	0.137934	Q92888	Rho guanine nucleotide exchange factor 1	ARHGEF1	GPPRDGDGVPGGGPLSPARTQEIQENLLSLE	NA	NA	-
ARHGEF10|O15013|S|59|___1	-3.49581	-3.54877	-3.96156	-4.5802	-5.52461	-4.01909	-4.91668	-4.049	-3.71898	-4.03643	-3.95305	-4.07772	-4.19876	-5.27938	-3.70628	-5.24468	-3.9808	S	___1			-4.3309	-4.37412	-3.89988	-4.49329	-4.40441	-3.892	O15013	Rho guanine nucleotide exchange factor 10	ARHGEF10	TNNNEEEEGEQFDFDSGDEIPEADRQAPSAP	NA	NA	-
ARHGEF12|Q9NZN5|S|28|___1	0.847471	0.897324	0.999537	0.865028	0.93717	0.993553	1.00891	0.870814	0.862351	1.19221	1.03409	1.06194	1.11355	1.15727	1.16781	0.920101	1.18152	S	___1			0.907136	0.901769	0.951814	1.07529	1.12429	1.11487	Q9NZN5	Rho guanine nucleotide exchange factor 12	ARHGEF12	PLKKPIRHGSILNRESPTDKKQKVERIASHD	NA	NA	predicted
ARHGEF12|Q9NZN5|S|341|___1	-2.14786	-1.79556	-2.14043	-1.98017	-1.51071	-1.66205	-1.80413	-1.84162	-2.17716	-1.66046	-1.51002	-1.06713	-1.52167	-1.5887	-1.36293	-2.01678	-1.15243	S	___1			-1.97739	-1.71596	-1.99321	-1.73297	-1.41705	-1.21503	Q9NZN5	Rho guanine nucleotide exchange factor 12	ARHGEF12	KSETIQDTDTQSLVGSPSTRIAPHIIGAEDD	NA	NA	predicted
ARHGEF12|Q9NZN5|S|637|___1	0.509186	0.395185	0.348075	0.308105	0.308109	0.33	0.546404	0.323873	0.368032	0.633621	0.652646	0.847412	0.663809	0.718029	0.741664	0.659027	0.575159	S	___1	+		0.454565	0.342389	0.348702	0.652152	0.648611	0.794538	Q9NZN5	Rho guanine nucleotide exchange factor 12	ARHGEF12	QKARHPKHLSTPSSVSPEPQDSAKLRQSGLA	NA	NA	predicted
ARHGEF12|Q9NZN5|T|703|___1	-1.07597	-1.36341	-0.833146	-1.16329	-0.924892	-1.24869	-1.26588	-1.35541	-1.37018	-0.0909185	0.0695391	-0.421824	-0.124606	0.190496	-0.471002	-0.305	0.158648	T	___1		+	-1.16838	-1.21457	-1.15067	-0.173508	0.139561	-0.446413	Q9NZN5	Rho guanine nucleotide exchange factor 12	ARHGEF12	KQVGETSAPGDTLDGTPRTLNTVFDFPPPPL	NA	+	predicted
ARHGEF12|Q9NZN5|T|736|___1	1.81862	1.95492	1.70068	1.81377	1.79901	1.91963	1.9822	1.88244	1.95684	1.56703	1.86069	1.69564	2.05781	1.81764	1.73644	1.88858	1.75735	T	___1			1.87153	1.87879	1.85905	1.83781	1.81189	1.71604	Q9NZN5	Rho guanine nucleotide exchange factor 12	ARHGEF12	VQEEECEVERVTEHGTPKPFRKFDSVAFGES	NA	NA	predicted
ARHGEF16|Q5VV41|S|107|___1	2.33705	2.30673	1.92957	2.01141	1.96516	2.23202	2.13136	2.25844	2.12424	3.33902	3.52061	3.30297	3.54267	3.65177	3.50132	3.42732	3.47139	S	___1			2.15994	2.17678	2.09527	3.43634	3.54792	3.40214	Q5VV41	Rho guanine nucleotide exchange factor 16	ARHGEF16	SLAVASKAKTPARHQSFGAAVLSREAARRDP	NA	NA	predicted
ARHGEF16|Q5VV41|S|191|___1	2.79865	2.92581	2.42842	2.57914	2.74609	2.79626	2.5315	2.87598	2.39904	2.59752	2.65182	2.6999	2.79356	2.65576	2.86507	2.15248	2.57323	S	___1			2.63643	2.84929	2.54124	2.51452	2.62694	2.78248	Q5VV41	Rho guanine nucleotide exchange factor 16	ARHGEF16	KLQALAEEPSQPHTRSPAKNKKTLGRKRGHK	NA	NA	predicted
ARHGEF16|Q5VV41|S|230|___1	-1.06873	-0.913305	-1.69753	-1.07491	-1.73804	-1.29456	-1.26679	-1.26139	-1.32078	-1.51818	-1.75481	-1.75105	-1.12315	-1.02721	-1.61302	-1.47422	-1.73441	S	___1			-1.13681	-1.30424	-1.43762	-1.37185	-1.50548	-1.68204	Q5VV41	Rho guanine nucleotide exchange factor 16	ARHGEF16	LYQEIQERGLNTSQESDDDILDESSSPEGTQ	NA	NA	predicted
ARHGEF16|Q5VV41|S|492|___1	0.678999	0.386703	0.474774	0.0715218	0.393366	0.180193	0.484089	0.171689	0.337193	0.192806	0.0129004	0.141932	-0.0719872	0.00631332	-0.17514	0.0943718	0.0971642	S	___1			0.411537	0.317253	0.33072	0.0717303	0.0387926	-0.0166044	Q5VV41	Rho guanine nucleotide exchange factor 16	ARHGEF16	QMYTLHTQLDFSKVKSLPLISASRWLLKRGE	NA	NA	predicted
ARHGEF17|Q96PE2|S|2011|___1	0.98905	1.07779	0.950562	0.770571	0.899351	0.907612	1.0831	0.979817	1.06184	0.743206	0.750663	0.585054	0.715765	0.763533	0.48747	0.80875	0.828186	S	___1	+	+	0.947573	0.985653	0.97334	0.755907	0.780794	0.536262	Q96PE2	Rho guanine nucleotide exchange factor 17	ARHGEF17	PDTGPEKLPSLEHRDSPWHRGPAPARPKMLV	NA	NA	-
ARHGEF17|Q96PE2|S|383|___1	0.7512	0.817928	0.686929	0.665033	1.01223	0.951378	0.587555	0.878577	0.709773	0.332806	0.343823	0.181013	-0.0293942	0.102629	0.040843	-0.0541477	-0.127638	S	___1			0.667929	0.902911	0.782693	0.0830879	0.106271	0.110928	Q96PE2	Rho guanine nucleotide exchange factor 17	ARHGEF17	GAFRVAKVSFPSYLASPAGSRGSSRYSSTET	NA	NA	-
ARHGEF17|Q96PE2|S|418|___1	-3.09767	-3.45426	-4.29153	-3.42163	-3.28635	-2.95974	-3.49323	-3.62198	-3.22841	-3.17529	-3.82355	-4.41895	-3.68719	-3.65149	-4.02593	-4.47042	-4.13243	S	___1			-3.33751	-3.45419	-3.49323	-3.77763	-3.86916	-4.22244	Q96PE2	Rho guanine nucleotide exchange factor 17	ARHGEF17	DLWSSRGSGGWGVYRSPSFGAGEGLLRSQAR	NA	NA	-
ARHGEF17|Q96PE2|S|735|___1	1.84628	1.81493	1.83077	1.64968	1.87619	1.92608	1.70161	1.86756	1.65823	1.62125	1.71245	1.56707	1.57149	1.74462	1.76247	1.70153	1.63429	S	___1			1.73253	1.8529	1.80503	1.63142	1.69712	1.66477	Q96PE2	Rho guanine nucleotide exchange factor 17	ARHGEF17	SELSNGEAGEAYRSLSDPIPQRHRAATSEEP	NA	NA	-
ARHGEF17|Q96PE2|S|764|___1	-1.72183	-1.68712	-1.76677	-2.05482	-1.511	-2.12248	-1.71745	-1.6559	-1.6211	-1.07563	-1.56463	-1.60771	-2.0499	-1.61245	-1.69619	-1.99317	-1.80563	S	___1			-1.83136	-1.61801	-1.83678	-1.70623	-1.6609	-1.65195	Q96PE2	Rho guanine nucleotide exchange factor 17	ARHGEF17	EPTGFSVDSNLLGSLSPKTGLPATSAMDEGL	NA	NA	-
ARHGEF17|Q96PE2|S|79|___1	1.04375	1.06142	1.14284	0.775749	1.15308	0.993452	1.07457	0.988198	1.02542	0.783625	0.839664	0.863325	0.726633	0.826864	0.628953	0.538059	0.811647	S	___1			0.964691	1.06756	1.0539	0.682772	0.826058	0.746139	Q96PE2	Rho guanine nucleotide exchange factor 17	ARHGEF17	GPLAAPAQPRPLRSLSPSVRQLSRRFDAPRL	NA	NA	-
ARHGEF17|Q96PE2|S|829|___1	0.499416	0.270454	0.810822	0.775091	0.791639	0.0101032	0.342705	0.131995	0.273028	1.70832	1.1796	1.64646	1.74739	1.44139	1.48463	1.62667	1.56815	S	___1			0.539071	0.39803	0.364651	1.69413	1.39638	1.56555	Q96PE2	Rho guanine nucleotide exchange factor 17	ARHGEF17	VDDRIAGKAPKKKSLSDPSRRGELAGPGFEG	NA	NA	-
ARHGEF17|Q96PE2|S|914|___1	0.611248	0.420551	0.254939	0.11591	0.408375	0.347635	0.394938	0.259749	0.315909	-0.168933	0.0802069	0.173109	0.0599995	-0.0406132	-0.146503	-0.0434055	-0.104687	S	___1			0.374032	0.362892	0.306161	-0.0507797	-0.0216977	0.0133028	Q96PE2	Rho guanine nucleotide exchange factor 17	ARHGEF17	AHRNFHLDPKLADILSPRLIRRGSKKRPARS	NA	NA	-
ARHGEF17|Q96PE2|T|540|___1	-1.16632	-0.911721	-0.925326	-1.01275	-1.37238	-0.988664	-1.201	-1.12086	-1.25327	-2.20265	-2.20688	-2.05929	-2.26209	-3.28871	-2.4081	-2.69011	-2.57654	T	___1			-1.12669	-1.13499	-1.05575	-2.38495	-2.69071	-2.23369	Q96PE2	Rho guanine nucleotide exchange factor 17	ARHGEF17	PASPGTRPTLKDLTATLRRAKSFTCSEKPMA	NA	NA	-
ARHGEF18|Q6ZSZ5|S|1291|___1	-1.33549	-1.44858	-1.8408	-1.78983	-1.78006	-1.44274	-1.48688	-1.50017	-1.48935	-0.706474	-0.597352	-0.550228	-0.450012	-0.223043	-0.153965	-0.247726	-0.37041	S	___1			-1.5374	-1.57627	-1.59096	-0.468071	-0.396935	-0.352097	Q6ZSZ5	Rho guanine nucleotide exchange factor 18	ARHGEF18	LMGKDESTSRNRRSLSPILPGRHSPAPPPDP	NA	NA	predicted
ARHGEF18|Q6ZSZ5|S|948|___1	1.56016	1.73614	1.5351	1.62819	1.63441	1.724	1.92486	1.75836	1.88218	2.08401	2.34107	2.09185	2.33847	2.33489	2.08438	2.51823	2.26277	S	___1		+	1.7044	1.70964	1.71376	2.31357	2.31291	2.08812	Q6ZSZ5	Rho guanine nucleotide exchange factor 18	ARHGEF18	SSTDPRPRDWRGPPNSPDLKLSDSDIPGSSE	NA	+	predicted
ARHGEF18|Q6ZSZ5|T|1345|___1	-0.322743	-0.127886	-0.130597	0.0342808	-0.200886	-0.165164	-0.118259	-0.38617	-0.0397253	0.0563126	0.448281	0.00179481	0.150942	-0.0745392	-0.593769	0.525785	0.344185	T	___1			-0.135574	-0.238314	-0.111829	0.244347	0.239309	-0.295987	Q6ZSZ5	Rho guanine nucleotide exchange factor 18	ARHGEF18	TALLPGPPAPSPLPATPLSAKEDASKEDVIF	NA	NA	predicted
ARHGEF2|Q92974|S|122|___1	-0.552107	-0.434246	-0.380683	-0.531779	-0.858038	-0.505533	-0.43799	-0.600126	-0.530576	-0.184014	-0.245565	-0.0919523	-0.0833759	0.0424309	-0.422866	-0.0769138	-0.258355	S	___1			-0.507292	-0.630803	-0.472264	-0.114768	-0.15383	-0.257409	Q92974	Rho guanine nucleotide exchange factor 2	ARHGEF2	SVSLRSKTTIRERPSSAIYPSDSFRQSLLGS	NA	NA	validated
ARHGEF2|Q92974|S|143|___1	0.876921	0.725397	0.732642	0.807629	0.790268	0.758287	0.815363	0.65191	0.576631	1.67306	1.7006	1.10904	1.51957	1.54178	0.941859	1.65741	1.59701	S	___1	+	+	0.833304	0.722525	0.689187	1.61668	1.61313	1.02545	Q92974	Rho guanine nucleotide exchange factor 2	ARHGEF2	DSFRQSLLGSRRGRSSLSLAKSVSTTNIAGH	NA	+	validated
ARHGEF2|Q92974|S|163|___1	-0.853934	-1.00784	-1.03264	-1.42544	-0.767865	-0.738322	-1.12327	-1.13618	-1.686	-1.07481	-1.41146	-1.1845	-1.84382	-1.2176	-1.73424	-2.17697	-1.83498	S	___1			-1.13422	-0.970627	-1.15232	-1.69853	-1.48801	-1.45937	Q92974	Rho guanine nucleotide exchange factor 2	ARHGEF2	KSVSTTNIAGHFNDESPLGLRRILSQSTDSL	NA	NA	validated
ARHGEF2|Q92974|S|174|___1	-1.37905	-1.85746	-2.29689	-1.88974	-2.20705	-1.83828	-1.64791	-1.73101	-1.63047	-1.0552	-1.41871	-1.03771	-1.10204	-1.14013	-1.01871	-1.13645	-0.858436	S	___1			-1.6389	-1.93184	-1.92188	-1.0979	-1.13909	-1.02821	Q92974	Rho guanine nucleotide exchange factor 2	ARHGEF2	FNDESPLGLRRILSQSTDSLNMRNRTLSVES	NA	NA	validated
ARHGEF2|Q92974|S|648|___1	-0.331944	-0.527775	-0.196078	-0.228714	-0.0995789	-0.354936	-0.272154	-0.0383921	-0.396359	-0.828607	-0.793497	-0.731074	-0.722004	-0.531689	-0.531602	-0.790817	-0.53932	S	___1			-0.277604	-0.221915	-0.315791	-0.780476	-0.621502	-0.631338	Q92974	Rho guanine nucleotide exchange factor 2	ARHGEF2	LPTLPRGLFRSESLESPRGERLLQDAIREVE	NA	NA	validated
ARHGEF2|Q92974|S|886|___1	-2.62187	-2.32528	-2.68232	-2.8876	-2.03907	-2.09765	-2.62071	-2.44318	-3.13282	-2.88151	-2.36522	-2.60043	-2.66216	-1.87436	-2.17706	-3.68197	-2.60101	S	___1			-2.71006	-2.26918	-2.6376	-3.07521	-2.28019	-2.38874	Q92974	Rho guanine nucleotide exchange factor 2	ARHGEF2	AEAPWARRPVDPRRRSLPAGDALYLSFNPPQ	NA	NA	validated
ARHGEF2|Q92974|S|932|___1	2.57019	2.78802	2.89298	3.06738	2.67183	2.43919	2.8823	2.80241	2.92514	2.23101	2.50343	2.41456	2.61092	2.59506	2.35198	2.7821	2.7532	S	___1			2.83996	2.75409	2.75243	2.54134	2.61723	2.38327	Q92974	Rho guanine nucleotide exchange factor 2	ARHGEF2	SVHRNFEDRERQELGSPEERLQDSSDPDTGS	NA	NA	validated
ARHGEF26|Q96DR7|S|80|___1	-2.56207	-2.95135	-2.84466	-2.94245	-3.03268	-3.34926	-3.33387	-3.08005	-3.18636	-2.29567	-2.48152	-2.92101	-2.41843	-2.45692	-2.10524	-2.56572	-2.52724	S	___1			-2.94613	-3.02136	-3.12676	-2.42661	-2.48856	-2.51313	Q96DR7	Rho guanine nucleotide exchange factor 26	ARHGEF26	PAQVPTASDSRTVHRSPLLLGAQRRAVANGG	NA	NA	-
ARHGEF40|Q8TER5|S|931|___1	-0.278039	-0.162579	-0.204516	-0.301723	-0.00665474	0.281168	-0.254578	-0.00251293	-0.0505247	0.700159	0.666821	0.352526	0.715012	0.492023	0.694716	0.745762	0.531254	S	___1			-0.278113	-0.0572488	0.00870895	0.720311	0.563366	0.523621	Q8TER5	Rho guanine nucleotide exchange factor 40	ARHGEF40	AGTFQEMRALALDLGSPAALREWGRCQARCQ	NA	NA	predicted
ARHGEF40|Q8TER5|S|961|___1	0.319876	0.212929	0.649137	0.477959	1.00777	0.710228	0.536402	0.534923	0.617026	1.51196	1.60914	1.54987	1.51432	1.50573	1.48463	1.50677	1.64354	S	___1			0.444745	0.585207	0.658797	1.51101	1.58613	1.51725	Q8TER5	Rho guanine nucleotide exchange factor 40	ARHGEF40	QELERRIQQHVGEEASPRGYRRRRADGASSG	NA	NA	predicted
ARHGEF40|Q8TER5|T|1074|___1	-1.96911	-1.9349	-2.05093	-1.96332	-2.16824	-1.79864	-1.89641	-2.09936	-1.73524	-1.55806	-1.71386	-1.82135	-1.9632	-1.53016	-1.83046	-1.28042	-1.31038	T	___1			-1.94295	-2.0675	-1.8616	-1.60056	-1.51813	-1.8259	Q8TER5	Rho guanine nucleotide exchange factor 40	ARHGEF40	LLGRARGPDGPWGVGTPRMERKRSISAQQRL	NA	NA	predicted
ARHGEF40|Q8TER5|T|1517|___1	0.152536	0.0402164	0.042943	-0.188498	0.344847	0.442921	-0.0641575	0.271716	-0.142766	0.550484	0.499818	0.501934	0.428846	0.572216	0.563117	0.297884	0.387503	T	___1			-0.0333729	0.218926	0.114366	0.425738	0.486512	0.532526	Q8TER5	Rho guanine nucleotide exchange factor 40	ARHGEF40	GLSRQSHARALSDPTTPL_____________	NA	NA	predicted
ARHGEF7;ARHGEF6|Q14155|S|518|___1	4.02143	3.99971	3.80974	3.86029	3.84906	4.02393	3.92778	3.92731	4.00335	3.19726	3.16433	3.25651	3.19395	3.2418	3.22414	3.18213	3.08277	S	___1	+		3.9365	3.92536	3.94567	3.19112	3.16296	3.24032	Q14155	Rho guanine nucleotide exchange factor 7;Rho guanine nucleotide exchange factor 6	ARHGEF7;ARHGEF6	LFPNVLLMLSASPRMSGFIYQGKLPTTGMTI	NA	NA	-
ARHGEF7|Q14155|S|676|___1	0.845221	1.6326	1.67532	2.49438	1.46242	1.13055	1.46438	1.45012	1.68785	0.971849	1.11911	1.04563	1.47159	0.78117	1.21573	1.51645	1.27593	S	___1			1.60133	1.51505	1.49791	1.31996	1.05874	1.13068	Q14155	Rho guanine nucleotide exchange factor 7	ARHGEF7	LRPSAALCYKEDLSKSPKTMKKLLPKRKPER	NA	NA	-
ARHGEF7|Q14155|S|694|___1	-0.0147409	-0.443466	0.36011	-0.289341	0.210825	-0.180593	0.30377	-0.419751	0.243937	0.493889	-0.135272	0.267281	-0.113157	0.371916	-0.217317	0.408365	0.129194	S	___1			-0.000103951	-0.217464	0.141152	0.263032	0.121946	0.024982	Q14155	Rho guanine nucleotide exchange factor 7	ARHGEF7	TMKKLLPKRKPERKPSDEEFASRKSTAALEE	NA	NA	-
ARID1A|O14497|S|1513|___1	-1.63928	-1.38013	-1.8989	-1.38072	-1.82736	-1.59236	-1.26651	-1.72433	-0.845243	-1.36036	-1.29262	-1.71764	-0.994738	-1.17701	-1.70976	-0.756017	-1.19195	S	___1		+	-1.42884	-1.64394	-1.4455	-1.03704	-1.22052	-1.7137	O14497	AT-rich interactive domain-containing protein 1A	ARID1A	WQGRNDMTYNYANRQSTGSAPQGPAYHGVNR	+	NA	-
ARID1A|O14497|S|1604|___2	1.51648	1.74139	1.64676	1.9937	1.55841	1.79951	1.95298	1.83084	2.02352	1.55652	1.78367	1.34382	1.61382	1.41615	1.31444	1.78639	1.63228	S	___2	+		1.82106	1.71021	1.82326	1.65224	1.6107	1.32913	O14497	AT-rich interactive domain-containing protein 1A	ARID1A	APLPRPMENRTSPSKSPFLHSGMKMQKAGPP	NA	NA	-
ARID1A|O14497|S|1944|___1	1.309	1.42582	1.16322	1.29354	1.29084	1.50046	1.23085	1.46226	1.48818	0.858604	0.988027	0.851503	0.974173	0.970774	0.886516	1.1643	1.05945	S	___1		+	1.2778	1.39297	1.38395	0.999025	1.00608	0.869009	O14497	AT-rich interactive domain-containing protein 1A	ARID1A	SSEAIKESSKFPFGISPAQSHRNIKILEDEP	NA	NA	-
ARID1A|O14497|S|233|___1	2.16356	2.30705	2.09965	2.19272	2.21932	2.35199	2.25309	2.34067	2.3127	2.19523	2.32114	2.22368	2.34237	2.32194	2.18563	2.37131	2.29247	S	___1		+	2.20313	2.28901	2.25478	2.30297	2.31185	2.20465	O14497	AT-rich interactive domain-containing protein 1A	ARID1A	NRSAYPPPAPAYALSSPRGGTPGSGAAAAAG	NA	NA	-
ARID1A|O14497|S|363|___1	-1.35716	-0.915644	-1.01151	-1.09746	-1.15732	-0.943761	-0.963708	-0.823237	-1.20168	-0.226625	-0.286465	-0.387136	-0.126966	0.0383492	-0.0855923	-0.0654011	-0.0834332	S	___1			-1.13944	-0.9654	-1.05232	-0.139664	-0.110516	-0.236364	O14497	AT-rich interactive domain-containing protein 1A	ARID1A	AASGGAQQRSHHAPMSPGSSGGGGQPLARTP	NA	NA	-
ARID1A|O14497|S|382|___1	1.93784	1.62453	1.729	1.75783	1.92044	2.07242	1.75109	1.56155	1.63487	2.50019	2.54187	2.36977	2.48515	2.50492	2.58102	2.57496	2.6819	S	___1			1.81559	1.70218	1.8121	2.5201	2.57623	2.47539	O14497	AT-rich interactive domain-containing protein 1A	ARID1A	SGGGGQPLARTPQPSSPMDQMGKMRPQPYGG	NA	NA	-
ARID1A|O14497|S|764|___2	-2.49156	-3.04982	-3.1943	-3.2304	-2.92534	-2.59853	-3.20342	-2.60473	-3.21438	-2.81629	-3.07581	-2.73554	-3.10175	-2.97934	-3.09806	-2.87725	-3.35809	S	___2			-2.97512	-2.85997	-3.0024	-2.93176	-3.13775	-2.9168	O14497	AT-rich interactive domain-containing protein 1A	ARID1A	DRGYMQRNPQMPQYSSPQPGSALSPRQPSGG	NA	NA	-
ARID1A|O14497|S|772|___2	-2.49156	-3.04982	-3.1943	-3.2304	-2.92534	-2.59853	-3.20342	-2.60473	-3.21438	-2.81629	-3.07581	-2.73554	-3.10175	-2.97934	-3.09806	-2.87725	-3.35809	S	___2			-2.97512	-2.85997	-3.0024	-2.93176	-3.13775	-2.9168	O14497	AT-rich interactive domain-containing protein 1A	ARID1A	PQMPQYSSPQPGSALSPRQPSGGQIHTGMGS	NA	NA	-
ARID1B|Q8NFD5|S|1625|___1	-1.19178	-1.30608	-1.71149	-1.86328	-1.36538	-1.49793	-1.68553	-1.34879	-1.44647	-1.20997	-1.53288	-1.37726	-1.37367	-1.52542	-1.53357	-1.6154	-1.73558	S	___1			-1.5802	-1.34008	-1.55196	-1.39968	-1.59796	-1.45542	Q8NFD5	AT-rich interactive domain-containing protein 1B	ARID1B	YQTPPSLPNHISRAPSPASFQRSLENRMSPS	NA	NA	-
ARID1B|Q8NFD5|S|570|___1	0.014658	-0.0754814	0.117419	0.0138988	0.366423	0.036602	0.0682602	0.0855436	0.152852	-0.739656	-0.419504	-0.690851	-0.811401	-0.878398	-0.896526	-0.934955	-0.398561	S	___1			0.0322723	0.125495	0.102291	-0.828671	-0.565488	-0.793689	Q8NFD5	AT-rich interactive domain-containing protein 1B	ARID1B	GMGLGKDMGAQYAAASPAWAAAQQRSHPAMS	NA	NA	-
ARID1B|Q8NFD5|S|585|___2	1.38038	1.31021	1.36133	1.20447	1.50672	1.47343	1.35588	1.40772	1.35949	0.516331	0.187484	0.453577	0.243101	0.239557	0.233657	0.399921	0.203878	S	___2			1.31358	1.40822	1.39809	0.386451	0.210306	0.343617	Q8NFD5	AT-rich interactive domain-containing protein 1B	ARID1B	SPAWAAAQQRSHPAMSPGTPGPTMGRSQGSP	NA	NA	-
ARID1B|Q8NFD5|S|599|___1	1.17556	1.23678	1.14074	1.19234	1.36188	1.38942	1.13225	1.24128	1.2384	0.75449	0.711339	0.728048	0.568575	0.654638	0.840491	0.644699	0.840847	S	___1			1.16672	1.27998	1.25619	0.655921	0.735608	0.78427	Q8NFD5	AT-rich interactive domain-containing protein 1B	ARID1B	MSPGTPGPTMGRSQGSPMDPMVMKRPQLYGM	NA	NA	-
ARID1B|Q8NFD5|T|588|___2	1.38038	1.31021	1.36133	1.20447	1.50672	1.47343	1.35588	1.40772	1.35949	0.516331	0.187484	0.453577	0.243101	0.239557	0.233657	0.399921	0.203878	T	___2			1.31358	1.40822	1.39809	0.386451	0.210306	0.343617	Q8NFD5	AT-rich interactive domain-containing protein 1B	ARID1B	WAAAQQRSHPAMSPGTPGPTMGRSQGSPMDP	NA	NA	-
ARID2|Q68CP9|S|1496|___1	2.15747	2.11016	2.0098	2.0289	2.12784	2.09746	2.17883	2.16316	2.07075	1.40517	1.36765	1.34201	1.22505	1.28409	1.23805	1.34561	1.24193	S	___1			2.12174	2.13372	2.05933	1.32528	1.29789	1.29003	Q68CP9	AT-rich interactive domain-containing protein 2	ARID2	HQIIAVPDSGSKVSHSPALSSDVRSTNGTAE	NA	NA	-
ARID2|Q68CP9|S|689|___1	1.2699	1.17869	1.09315	1.03971	1.25751	1.09554	1.09104	1.21901	0.926394	0.50436	0.463908	0.591579	0.437874	0.576679	0.565972	0.324898	0.268032	S	___1			1.13355	1.2184	1.03836	0.422377	0.436206	0.578776	Q68CP9	AT-rich interactive domain-containing protein 2	ARID2	VHTVAQTVSRIPQNPSPHTHQQQNAPVTVIQ	NA	NA	-
ARID2|Q68CP9|T|1726|___1	-0.186092	0.0185604	0.677857	0.977329	0.55703	0.14242	0.248186	0.211806	0.550427	0.702574	0.444207	0.568424	0.790888	0.542995	0.459476	0.925821	0.66395	T	___1			0.346474	0.262465	0.456902	0.806428	0.550384	0.51395	Q68CP9	AT-rich interactive domain-containing protein 2	ARID2	QKSSTKQPTVGGTSSTPRAQKAIVNHPSAAL	NA	NA	-
ARID3A|Q99856|S|101|___1	0.0712242	-0.127138	0.559379	0.598368	-0.0262527	-0.218631	0.110659	0.124125	0.117593	1.20193	1.02122	1.36249	1.60369	1.22488	1.49127	1.49795	1.66879	S	___1			0.260084	-0.00975513	0.15278	1.43452	1.30497	1.42688	Q99856	AT-rich interactive domain-containing protein 3A	ARID3A	PGSEEEDAAREGTPGSPGRGREGPGEEHFED	NA	NA	-
ARID3A|Q99856|S|119|___1	1.42454	1.78056	1.43746	1.61915	1.2148	1.49869	1.75904	1.79154	1.7216	1.92274	2.00653	2.09293	2.31561	2.29416	2.10726	2.31727	2.47628	S	___1			1.60091	1.59563	1.55258	2.18521	2.25899	2.1001	Q99856	AT-rich interactive domain-containing protein 3A	ARID3A	RGREGPGEEHFEDMASDEDMKPKWEEEEMEE	NA	NA	-
ARID3A|Q99856|S|77|___1	-3.46258	-2.44093	-3.75077	-2.68663	-3.39363	-2.74184	-2.6305	-2.83028	-2.97442	-2.50506	-2.52889	-2.13202	-2.09046	-1.80193	-1.99781	-2.06623	-1.96193	S	___1			-2.92657	-2.88828	-3.15567	-2.22058	-2.09759	-2.06492	Q99856	AT-rich interactive domain-containing protein 3A	ARID3A	LAAMRAAAAGLGHPASPGGSEDGPPGSEEED	NA	NA	-
ARID3A|Q99856|S|88|___1	-2.46959	-2.27839	-2.67037	-2.64185	-3.32508	-2.86759	-2.38219	-2.63113	-2.27508	-2.42367	-2.15242	-1.94891	-1.702	-1.50777	-1.50081	-1.9465	-1.93884	S	___1			-2.49788	-2.74487	-2.60434	-2.02406	-1.86634	-1.72486	Q99856	AT-rich interactive domain-containing protein 3A	ARID3A	GHPASPGGSEDGPPGSEEEDAAREGTPGSPG	NA	NA	-
ARID3B|Q8IVW6|S|311|___1	-2.06609	-2.08999	-2.4249	-2.08795	-1.94314	-1.75436	-1.95326	-1.77561	-1.55537	-1.40546	-1.27565	-1.72402	-1.4366	-1.68175	-1.53736	-1.36801	-1.55173	S	___1			-2.03577	-1.93625	-1.91154	-1.40336	-1.50304	-1.63069	Q8IVW6	AT-rich interactive domain-containing protein 3B	ARID3B	MKYLYAYECEKKALSSPAELQAAIDGNRREG	NA	NA	-
ARID3B|Q8IVW6|S|377|___1	-2.18635	-2.28407	-2.51375	-2.37041	-2.4224	-2.14163	-2.27395	-1.99431	-2.09998	-2.84301	-2.79848	-3.18288	-2.95653	-3.71214	-2.78238	-2.64377	-2.86502	S	___1			-2.2769	-2.23359	-2.25178	-2.81444	-3.12521	-2.98263	Q8IVW6	AT-rich interactive domain-containing protein 3B	ARID3B	FPILGLGSSSGTNTSSPRISPATTLRKGDGA	NA	NA	-
ARID3B|Q8IVW6|S|381|___1	-0.636096	-0.810464	-0.640818	-0.903584	-0.828563	-0.652034	-0.539766	-0.606278	-0.809516	-0.612088	-0.404377	-0.34947	-0.607794	-0.307457	-0.389727	-0.546967	-0.735999	S	___1	+		-0.693149	-0.748435	-0.700789	-0.58895	-0.482611	-0.369598	Q8IVW6	AT-rich interactive domain-containing protein 3B	ARID3B	GLGSSSGTNTSSPRISPATTLRKGDGAPVTT	NA	NA	-
ARID4A|P29374|S|1076|___1	-0.512743	-0.035778	-0.202706	-0.0561543	-0.242598	-0.119474	-0.241144	-0.24208	-0.42829	-0.247722	-0.213342	-0.577497	-0.536437	-0.49445	-0.673772	-0.566424	-0.633405	S	___1			-0.270014	-0.173485	-0.250157	-0.450194	-0.447065	-0.625635	P29374	AT-rich interactive domain-containing protein 4A	ARID4A	IVQERESREKGQKRPSDGNSGLMAKKQKRTP	NA	NA	-
ARID4A|P29374|S|1140|___2	0.244072	0.424488	0.185332	0.27511	0.304823	0.385143	0.484398	0.415717	0.462871	0.176182	0.207	0.0470142	0.290745	-0.0184116	-0.0109329	0.319904	-0.092474	S	___2	+		0.334527	0.381676	0.344449	0.262277	0.0320381	0.0180407	P29374	AT-rich interactive domain-containing protein 4A	ARID4A	PVKHLNVSKPQKLARSPARISPHIKDGEKDK	NA	NA	-
ARID4A|P29374|S|1145|___2	0.244072	0.424488	0.185332	0.27511	0.304823	0.385143	0.484398	0.415717	0.462871	0.176182	0.207	0.0470142	0.290745	-0.0184116	-0.0109329	0.319904	-0.092474	S	___2	+		0.334527	0.381676	0.344449	0.262277	0.0320381	0.0180407	P29374	AT-rich interactive domain-containing protein 4A	ARID4A	NVSKPQKLARSPARISPHIKDGEKDKHREKH	NA	NA	-
ARID4A|P29374|T|133|___1	-0.94276	-0.533894	-0.863494	-0.646582	-0.296453	-0.419507	-0.70899	-0.453403	-0.598958	-0.67176	-0.811591	-0.768445	-0.78037	-0.95967	-0.854223	-0.937029	-1.12407	T	___1			-0.76611	-0.427917	-0.62732	-0.796386	-0.96511	-0.811334	P29374	AT-rich interactive domain-containing protein 4A	ARID4A	ETLDQLPLTNPEHFGTPVIAKKTNRGRRSSL	NA	NA	-
ARID4B|Q4LE39|S|666|___2	0.102232	0.438551	0.171445	0.271782	0.102232	0.413162	0.353237	0.403237	0.236184	0.0411158	0.40091	0.0397282	0.341848	0.116571	-0.197874	0.249357	0.192682	S	___2			0.242417	0.314673	0.273597	0.210774	0.236721	-0.079073	Q4LE39	AT-rich interactive domain-containing protein 4B	ARID4B	KDEKYSPKNCKLRRLSKPPFQTNPSPEMVSK	NA	NA	predicted
ARID4B|Q4LE39|S|675|___2	0.102232	0.438551	0.171445	0.271782	0.102232	0.413162	0.353237	0.403237	0.236184	0.0411158	0.40091	0.0397282	0.341848	0.116571	-0.197874	0.249357	0.192682	S	___2			0.242417	0.314673	0.273597	0.210774	0.236721	-0.079073	Q4LE39	AT-rich interactive domain-containing protein 4B	ARID4B	CKLRRLSKPPFQTNPSPEMVSKLDLTDAKNS	NA	NA	predicted
ARID4B|Q4LE39|S|912|___1	0.727623	0.769228	1.07513	1.23219	0.916681	0.785746	1.01406	0.838471	1.15925	0.982307	0.88421	0.795149	1.25262	0.979967	0.888288	1.57018	1.1298	S	___1			0.991291	0.84146	1.00671	1.26837	0.997993	0.841718	Q4LE39	AT-rich interactive domain-containing protein 4B	ARID4B	GFSEVAEKRIKLLNNSDERLQNSRAKDRKDV	NA	NA	predicted
ARID5B|Q14865|S|1032|___1	-1.47521	-1.06469	-1.35452	-1.31048	-1.91043	-1.02006	-1.2009	-1.31661	-0.789184	-1.87618	-1.13462	-2.03615	-1.52143	-1.31731	-1.62188	-0.969836	-1.31251	S	___1		+	-1.32886	-1.43057	-1.05459	-1.45582	-1.25481	-1.82902	Q14865	AT-rich interactive domain-containing protein 5B	ARID5B	EDLDLVIAGKKARAVSPLDPSKEVSGKEKAS	NA	NA	predicted
ARID5B|Q14865|S|1133|___1	0.0828037	0.342514	0.265712	0.208439	0.31098	0.376385	0.20957	0.146621	-0.076499	-0.0433702	-0.100749	-0.258941	-0.617777	-0.153568	-0.347966	-0.444863	-0.303785	S	___1			0.166938	0.266705	0.188533	-0.36867	-0.186034	-0.303453	Q14865	AT-rich interactive domain-containing protein 5B	ARID5B	PLAFHSLVMQRGIFTSPTNSQQLYRHLAAAT	NA	NA	predicted
ARID5B|Q14865|S|566|___1	0.724632	0.95804	0.768722	0.904417	0.747126	0.971342	0.766975	0.874999	1.03432	0.377546	0.55766	0.0477047	0.225861	0.296137	0.0898581	0.58592	0.386177	S	___1		+	0.798675	0.860055	0.924795	0.396442	0.413325	0.0687814	Q14865	AT-rich interactive domain-containing protein 5B	ARID5B	KDSALVPGASKQPLTSPSALVDSKQESKLCC	NA	NA	predicted
ARID5B|Q14865|S|688|___1	0.976187	0.803865	0.596282	0.822718	0.887222	0.7309	0.741943	0.790906	0.694333	0.366993	0.523313	0.642866	0.314007	0.332991	0.725472	0.440689	0.311214	S	___1	+	+	0.846949	0.827331	0.673838	0.373896	0.389173	0.684169	Q14865	AT-rich interactive domain-containing protein 5B	ARID5B	NYTPLLYSRGNPGIMSPLAKKKLLSQVSGAS	NA	NA	predicted
ARL2BP|Q9Y2Y0|S|157|___1	-1.48859	-1.22032	-1.66233	-1.91143	-1.85069	-1.3996	-1.58356	-1.51618	-1.47419	-1.28077	-1.64549	-1.46641	-1.61062	-1.32001	-1.41688	-1.72592	-1.42435	S	___1			-1.66119	-1.52906	-1.51204	-1.5391	-1.46328	-1.44165	Q9Y2Y0	ADP-ribosylation factor-like protein 2-binding protein	ARL2BP	GLVVTSLCKSSSLPASQNNLRH_________	NA	NA	-
ARL3|P36405|S|5|___1	-2.97579	-3.07243	-3.38335	-3.78225	-3.47355	-2.68133	-4.21973	-3.20283	-3.30224	-2.04952	-1.65222	-1.91534	-1.85316	-2.00045	-2.20869	-2.2811	-2.11422	S	___1			-3.65926	-3.24961	-3.12231	-2.06126	-1.92229	-2.06201	P36405	ADP-ribosylation factor-like protein 3	ARL3	___________MGLLSILRKLKSAPDQEVRI	NA	NA	-
ARL6IP4|Q66PJ3|S|148|___1	-0.682235	-0.59841	-1.02004	-0.847643	-1.26721	-0.999519	-0.946162	-1.00774	-0.944726	-1.65687	-1.30061	-1.37684	-1.24842	-0.944595	-1.48579	-1.31312	-0.905167	S	___1			-0.825347	-0.957788	-0.988095	-1.40614	-1.05012	-1.43131	Q66PJ3	ADP-ribosylation factor-like protein 6-interacting protein 4	ARL6IP4	QVEALPGPSLDQWHRSAGEEEDGPVLTDEQK	NA	NA	-
ARL6IP4|Q66PJ3|S|182|___1	-0.760245	-0.797815	-0.682396	-0.688027	-0.488106	-0.83392	-0.735429	-0.801842	-0.518645	-0.259502	-0.109086	-0.271729	-0.116189	-0.26133	-0.266902	-0.39082	-0.23776	S	___1			-0.727901	-0.695921	-0.67832	-0.255504	-0.202725	-0.269316	Q66PJ3	ADP-ribosylation factor-like protein 6-interacting protein 4	ARL6IP4	QAMKPMTKEEWDARQSIIRKVVDPETGRTRL	NA	NA	-
ARL6IP6|Q8N6S5|S|10|___1	-4.17485	-5.20163	-3.58006	-3.57087	-3.10207	-4.3698	-5.46815	-3.13357	-6.12376	-5.18026	-5.14926	-2.96521	-5.00159	-4.70324	-3.05489	-4.17663	-4.91177	S	___1	+	+	-4.40462	-3.81242	-4.69121	-4.78616	-4.92142	-3.01005	Q8N6S5	ADP-ribosylation factor-like protein 6-interacting protein 6	ARL6IP6	______MSFAESGWRSALRRRGPGTPGPVAR	NA	NA	-
ARL6IP6|Q8N6S5|S|60|___1	-3.13532	-3.07231	-3.37383	-3.25745	-3.01437	-3.45088	-3.29268	-3.38107	-3.50472	-3.06456	-3.49177	-3.09137	-3.681	-3.51849	-4.82242	-4.35136	-2.96751	S	___1			-3.22848	-3.15592	-3.44314	-3.69897	-3.32592	-3.9569	Q8N6S5	ADP-ribosylation factor-like protein 6-interacting protein 6	ARL6IP6	EEGCDQVARDLRAEFSAGAWSEPRKRSVLPP	NA	NA	-
ARL6IP6|Q8N6S5|S|60|___2	-0.98003	-1.10528	-1.19843	-1.46723	-1.18359	-1.33135	-1.30097	-1.09685	-1.06833	-1.26264	-1.71687	-1.28424	-1.58642	-1.51702	-1.40087	-1.64758	-1.45582	S	___2			-1.24941	-1.12857	-1.19937	-1.49888	-1.56324	-1.34256	Q8N6S5	ADP-ribosylation factor-like protein 6-interacting protein 6	ARL6IP6	EEGCDQVARDLRAEFSAGAWSEPRKRSVLPP	NA	NA	-
ARL6IP6|Q8N6S5|S|65|___1	0.433809	0.428204	0.0944395	0.0261497	0.274618	0.285416	0.258223	0.496531	0.245152	0.166286	0.066781	0.208281	0.0521355	0.166983	0.0757704	0.00881195	0.228525	S	___1			0.239394	0.399784	0.208336	0.0757446	0.154096	0.142025	Q8N6S5	ADP-ribosylation factor-like protein 6-interacting protein 6	ARL6IP6	QVARDLRAEFSAGAWSEPRKRSVLPPDGNGS	NA	NA	-
ARL6IP6|Q8N6S5|S|65|___2	-0.98003	-1.10528	-1.19843	-1.46723	-1.18359	-1.33135	-1.30097	-1.09685	-1.06833	-1.26264	-1.71687	-1.28424	-1.58642	-1.51702	-1.40087	-1.64758	-1.45582	S	___2			-1.24941	-1.12857	-1.19937	-1.49888	-1.56324	-1.34256	Q8N6S5	ADP-ribosylation factor-like protein 6-interacting protein 6	ARL6IP6	QVARDLRAEFSAGAWSEPRKRSVLPPDGNGS	NA	NA	-
ARL6IP6|Q8N6S5|T|19|___1	-0.910776	-0.834319	-0.386142	-0.129574	-0.440532	-0.867161	-0.406071	-0.247937	-0.135491	-0.244964	0.10455	-0.194272	-0.0159016	-0.198709	-0.332455	0.308804	-0.274109	T	___1			-0.48214	-0.507596	-0.462931	0.0159794	-0.122756	-0.263363	Q8N6S5	ADP-ribosylation factor-like protein 6-interacting protein 6	ARL6IP6	AESGWRSALRRRGPGTPGPVARPSYSSFTQG	NA	NA	-
ARMCX2|Q7L311|T|260|___1	3.67703	3.59155	3.52995	3.23555	3.70325	3.80198	3.34495	3.56605	3.38984	3.85534	3.96541	4.06643	3.97491	3.95476	4.1373	3.72484	3.88752	T	___1		+	3.41918	3.62028	3.57392	3.8517	3.9359	4.10186	Q7L311	Armadillo repeat-containing X-linked protein 2	ARMCX2	PRTAVVPGTSAAKKATPGAHTGAIPKATSAT	NA	NA	-
ARMCX3|Q9UH62|S|61|___1	-2.55214	-3.31922	-3.31946	-3.56375	-3.06322	-3.3648	-3.63728	-3.98797	-3.41619	-3.52291	-3.66098	-3.86764	-2.83492	-2.83944	-2.67722	-2.51637	-2.84978	S	___1			-3.25105	-3.4568	-3.36682	-2.95807	-3.11673	-3.27243	Q9UH62	Armadillo repeat-containing X-linked protein 3	ARMCX3	VDDAGDCSGARYNDWSDDDDDSNESKSIVWY	NA	NA	-
ARNT|P27540|S|77|___1	-1.92232	-2.05017	-0.622493	-0.965013	-0.989571	-1.46348	-1.2267	-1.60321	-0.703324	-0.82384	-1.2795	-0.790623	-1.12539	-0.376149	-1.07052	-0.70868	-0.449481	S	___1			-1.37135	-1.54765	-0.929766	-0.885971	-0.70171	-0.93057	P27540	Aryl hydrocarbon receptor nuclear translocator	ARNT	CDDDQMSNDKERFARSDDEQSSADKERLARE	NA	NA	-
ARPC5L|Q9BPX5|S|64|___1	2.80845	2.7626	2.53661	2.51023	2.82438	2.88679	2.873	2.83317	2.59502	2.51476	2.36409	2.52119	2.3945	2.46111	2.57684	2.26875	2.44524	S	___1			2.73056	2.80672	2.67281	2.39267	2.42348	2.54901	Q9BPX5	Actin-related protein 2/3 complex subunit 5-like protein	ARPC5L	RQGDMLRAFHAALRNSPVNTKNQAVKERAQG	NA	NA	-
ARPP19|P56211|S|46|___1	-1.49536	-1.05044	-0.986646	-1.03876	-0.968637	-1.03345	-1.24568	-1.05983	-1.35518	-1.08166	-0.89716	-1.03266	-1.08683	-1.2122	-1.32875	-1.65481	-1.60705	S	___1			-1.25993	-1.0263	-1.12509	-1.27443	-1.2388	-1.1807	P56211	cAMP-regulated phosphoprotein 19	ARPP19	KLKARYPHLGQKPGGSDFLRKRLQKGQKYFD	NA	NA	-
ARRB1|P49407|S|412|___1	-2.0334	-0.896935	-2.04498	-1.00108	-2.19777	-1.06195	-1.8598	-1.00369	-1.72116	-2.15118	-1.75216	-2.16191	-1.42527	-2.01029	-1.89183	-2.04099	-1.44248	S	___1			-1.63143	-1.36613	-1.60936	-1.87248	-1.73498	-2.02687	P49407	Beta-arrestin-1	ARRB1	KGMKDDKEEEEDGTGSPQLNNR_________	NA	NA	-
ASB3|Q9Y575|S|35|___1	0.0586891	-0.0869465	0.660485	1.01157	0.753469	0.134008	0.396799	0.205718	0.424491	1.69873	1.37195	1.66052	1.94452	1.49183	1.76729	1.87539	1.55913	S	___1			0.48902	0.290747	0.406328	1.83955	1.4743	1.7139	Q9Y575	Ankyrin repeat and SOCS box protein 3	ASB3	EGNVKVLRKLLKKGRSVDVADNRGWMPIHEA	NA	NA	-
ASCC2|Q9H1I8|S|713|___1	0.854952	0.667946	1.45819	1.59192	1.41753	0.716217	0.888887	1.04	1.19003	1.71697	1.28531	1.88693	1.97129	1.57131	1.76009	1.83058	1.76035	S	___1			1.11192	1.04183	1.12148	1.83961	1.53899	1.82351	Q9H1I8	Activating signal cointegrator 1 complex subunit 2	ASCC2	AKKGYRHDSSTAVAGSPRGHGQSRETTQERR	NA	NA	-
ASF1A;ASF1B|Q9Y294|S|142|___1	-1.21358	-1.27825	-1.53804	-1.68575	-1.38083	-1.46481	-1.58923	-1.20745	-1.45276	-0.527823	-0.755452	-0.919341	-0.981421	-0.627297	-0.431721	-0.617847	-0.446454	S	___1			-1.49619	-1.28884	-1.4852	-0.709031	-0.609735	-0.675531	Q9Y294	Histone chaperone ASF1A;Histone chaperone ASF1B	ASF1A;ASF1B	PVKPDFSKLQRNILASNPRVTRFHINWEDNT	NA	NA	-
ASH1L|Q9NR48|S|1630|___1	-3.11485	-2.36808	-2.90199	-2.3837	-2.55168	-2.5562	-3.17958	-2.76962	-2.78767	-2.85986	-2.02372	-2.7465	-3.09373	-2.65428	-2.72568	-2.47805	-2.31391	S	___1			-2.89271	-2.56313	-2.74862	-2.81055	-2.33064	-2.73609	Q9NR48	Histone-lysine N-methyltransferase ASH1L	ASH1L	RVSNPNSSGRKKLTDSPGLFSAQDTSLNRLH	NA	NA	predicted
ASH1L|Q9NR48|S|884|___1	-0.161607	-0.271175	-0.293456	-0.263964	-0.232931	-0.107637	-0.525112	-0.27529	-0.474095	0.288061	0.288306	0.144308	0.212627	0.418053	0.152717	-0.301594	0.145687	S	___1			-0.316894	-0.259799	-0.29173	0.0663649	0.284015	0.148512	Q9NR48	Histone-lysine N-methyltransferase ASH1L	ASH1L	QPEIEIPSFKQGLSVSPFPKKRGRPKRQMRS	NA	NA	predicted
ASH1L|Q9NR48|T|2339|___1	-1.91433	-1.86612	-2.00831	-2.04988	-2.0246	-1.9245	-1.77006	-2.04323	-2.08964	-1.50603	-1.82218	-1.06568	-2.25264	-1.22783	-1.26293	-1.87147	-1.73759	T	___1			-1.91142	-1.97798	-2.00748	-1.87671	-1.59587	-1.16431	Q9NR48	Histone-lysine N-methyltransferase ASH1L	ASH1L	KRRGHLSEEPSENINTPTRLTPQLQMKPMSN	NA	NA	predicted
ASH2L|Q9UBL3|S|316|___1	0.0186377	0.130785	0.220428	-0.259411	0.171919	0.0386524	0.162315	0.121253	0.194034	-0.417057	-0.604319	-0.294711	-0.576933	-0.611815	-0.446865	-0.218695	-0.357759	S	___1			-0.0261526	0.141319	0.151038	-0.404228	-0.524631	-0.370788	Q9UBL3	Set1/Ash2 histone methyltransferase complex subunit ASH2	ASH2L	KQQDGGTTGTTKKARSDPLFSAQRLPPHGYP	NA	NA	-
ASH2L|Q9UBL3|S|623|___1	1.89318	2.10357	1.84143	2.11239	1.55219	1.70636	2.16823	1.90006	2.31953	1.78588	2.03917	1.58292	1.97271	2.04992	1.65955	2.55006	1.91673	S	___1		+	2.05793	1.85194	1.95577	2.10288	2.00194	1.62123	Q9UBL3	Set1/Ash2 histone methyltransferase complex subunit ASH2	ASH2L	ADVLYHVETEVDGRRSPPWEP__________	NA	NA	-
ASMTL|O95671|S|21|___1	1.84365	1.68224	1.53652	1.55489	1.54234	1.49989	1.67564	1.56139	1.54066	0.283073	-0.0717325	-0.0489559	-0.235708	-0.179334	-0.0614138	-0.124613	-0.0828972	S	___1			1.69139	1.59532	1.52569	-0.0257492	-0.111321	-0.0551848	O95671	N-acetylserotonin O-methyltransferase-like protein	ASMTL	VIGKLLHKRVVLASASPRRQEILSNAGLRFE	NA	NA	-
ASMTL|O95671|S|239|___1	-2.45324	-2.15538	-2.68636	-2.13298	-2.69941	-2.25739	-2.26401	-2.32453	-2.21135	-2.95798	-3.22663	-4.79836	-4.27373	-3.77358	-2.77524	-3.48886	-3.60196	S	___1			-2.28341	-2.39311	-2.38503	-3.57352	-3.53406	-3.7868	O95671	N-acetylserotonin O-methyltransferase-like protein	ASMTL	VKHDSIPAADTFEDLSDVEGGGSEPTQRDAG	NA	NA	-
ASMTL|O95671|S|421|___1	-0.836759	-0.784957	-1.06007	-0.831947	-0.79897	-0.632549	-0.934161	-0.920526	-0.965039	-2.02467	-2.63952	-3.23766	-3.12754	-2.9767	-2.8394	-2.99127	-3.26045	S	___1			-0.867622	-0.834818	-0.885887	-2.71449	-2.95889	-3.03853	O95671	N-acetylserotonin O-methyltransferase-like protein	ASMTL	LGKKAEDLFQDAYYQSPETRLRFMRAMHGMT	NA	NA	-
ASPHD1|Q5U4P2|S|129|___1	-3.49401	-2.78968	-2.63418	-2.96	-4.08441	-2.8676	-2.26429	-3.22758	-1.52935	-2.59563	-3.43236	-2.71561	-3.08503	-1.84033	-2.90242	-2.12615	-2.93379	S	___1			-2.9061	-3.36723	-2.34371	-2.60227	-2.73549	-2.80902	Q5U4P2	Aspartate beta-hydroxylase domain-containing protein 1	ASPHD1	GVRGGPVGCSEAGGPSPGGPGDPGEGPRTEG	NA	NA	-
ASPM|Q8IZT6|S|267|___1	-0.680575	-0.329256	-0.619872	-0.584029	-0.552423	-0.207621	-0.677921	-0.389771	-0.656856	-1.99618	-1.90879	-1.73372	-2.06551	-2.40142	-2.21913	-2.46158	-2.03033	S	___1			-0.647509	-0.423817	-0.494783	-2.17442	-2.11351	-1.97642	Q8IZT6	Abnormal spindle-like microcephaly-associated protein	ASPM	ASENRELLNVHSANVSKVSFNEKAVTETSFN	NA	NA	-
ASPM|Q8IZT6|S|367|___1	0.486696	0.526318	0.3641	0.690781	0.0953999	0.504417	0.321985	0.625899	0.526921	0.905128	1.21169	0.686007	1.23234	0.94586	0.819453	1.5001	1.11451	S	___1			0.499821	0.415872	0.465146	1.21253	1.09069	0.75273	Q8IZT6	Abnormal spindle-like microcephaly-associated protein	ASPM	HLESTIAHEIYQKILSPDSFIKDNYGLNQDL	NA	NA	-
ASPM|Q8IZT6|S|425|___1	-0.826989	-1.05624	-1.14298	-1.41446	-1.17404	-0.732119	-1.0393	-1.11299	-1.00652	-1.33699	-0.857187	-0.979738	-0.83571	-0.785257	-0.829029	-0.750532	-0.851782	S	___1			-1.09358	-1.11442	-0.960539	-0.974409	-0.831409	-0.904384	Q8IZT6	Abnormal spindle-like microcephaly-associated protein	ASPM	TCKVPLSNENSQVPQSPEDWRKSEVSPRIPE	NA	NA	-
ASPM|Q8IZT6|S|605|___1	5.52686	5.4659	5.2518	5.25271	5.41184	5.50342	5.36865	5.3962	5.23035	5.58498	5.54829	5.6175	5.58188	5.60119	5.62925	5.41822	5.58899	S	___1			5.38274	5.42465	5.32852	5.52836	5.57949	5.62338	Q8IZT6	Abnormal spindle-like microcephaly-associated protein	ASPM	ITEHTEVREIKRIHFSPSEPKTSAVKKTKNV	NA	NA	-
ASPM|Q8IZT6|T|496|___1	2.1782	2.16636	2.11631	1.71033	2.02135	2.18797	1.86349	1.83567	1.84432	1.61043	1.8552	2.05342	1.35068	1.62423	1.68102	0.971035	1.26585	T	___1			1.91734	2.00779	2.04953	1.31071	1.58176	1.86722	Q8IZT6	Abnormal spindle-like microcephaly-associated protein	ASPM	HSHNKQPKRRPILSATVTKRKATCTRENQTE	NA	NA	-
ASPM|Q8IZT6|T|563|___1	-2.83081	-2.37835	-2.24186	-2.43934	-2.61709	-2.38032	-2.38241	-2.6778	-2.40022	-2.65461	-2.41958	-3.41454	-3.40232	-2.93853	-2.29441	-2.80599	-2.91721	T	___1			-2.55085	-2.55775	-2.3408	-2.95431	-2.75844	-2.85448	Q8IZT6	Abnormal spindle-like microcephaly-associated protein	ASPM	IDPILSKSKSYKNEVTPSSTTASVARKRKSD	NA	NA	-
ASPM|Q8IZT6|T|622|___1	2.8597	3.08767	3.27208	3.36559	3.29871	3.12842	3.15969	3.1286	3.41299	3.41099	3.60884	3.38197	3.58958	3.39439	3.31653	3.62355	3.40503	T	___1			3.12833	3.17166	3.27116	3.54137	3.46942	3.34925	Q8IZT6	Abnormal spindle-like microcephaly-associated protein	ASPM	SEPKTSAVKKTKNVTTPISKRISNREKLNLK	NA	NA	-
ASPM|Q8IZT6|T|647|___1	0.582771	0.212067	0.401025	0.0394554	0.749344	0.421595	0.090765	0.256087	-0.42393	-0.0669994	-0.406913	0.398033	-0.516592	0.0948296	0.524369	-0.965466	-0.55811	T	___1			0.237664	0.405833	0.132896	-0.516352	-0.290064	0.461201	Q8IZT6	Abnormal spindle-like microcephaly-associated protein	ASPM	EKLNLKKKTDLSIFRTPISKTNKRTKPIIAV	NA	NA	-
ASPSCR1|Q9BZE9|S|500|___1	1.43689	1.0492	1.32594	1.14917	1.25517	1.05309	1.36319	1.17002	1.36082	0.652466	0.251334	0.538942	0.344412	0.491165	0.401969	0.58581	0.445953	S	___1			1.31641	1.15813	1.24662	0.527562	0.396151	0.470456	Q9BZE9	Tether containing UBX domain for GLUT4	ASPSCR1	AADVLVARYMSRAAGSPSPLPAPDPAPKSEP	NA	NA	-
ASPSCR1|Q9BZE9|S|502|___1	0.28273	0.244568	0.0862036	0.02145	0.0186787	-0.0363026	0.119707	0.135558	0.063035	-0.765157	-0.807163	-0.851239	-0.656951	-1.0497	-0.953712	-1.01356	-1.01318	S	___1			0.141296	0.132935	0.0376453	-0.811888	-0.956682	-0.902475	Q9BZE9	Tether containing UBX domain for GLUT4	ASPSCR1	DVLVARYMSRAAGSPSPLPAPDPAPKSEPAA	NA	NA	-
ASS1|P00966|T|174|___1	1.83283	1.99027	1.83189	1.89856	2.05667	2.20372	1.94383	2.02221	2.22998	1.60478	1.77184	1.24419	1.50048	1.42871	1.47247	2.03097	1.59056	T	___1			1.89174	2.02305	2.08853	1.71208	1.59703	1.35833	P00966	Argininosuccinate synthase	ASS1	DLMEYAKQHGIPIPVTPKNPWSMDENLMHIS	NA	NA	-
ASTN2|O75129|Y|864|___1	-1.23084	-1.3622	-1.687	-1.63504	-1.62815	-1.69885	-1.5431	-1.66987	-1.58733	0.207333	0.044219	0.121435	0.174398	0.261753	0.109306	0.00820923	-0.0635052	Y	___1			-1.46966	-1.55341	-1.65773	0.12998	0.0808223	0.115371	O75129	Astrotactin-2	ASTN2	MGYPMVQQWRVRSNLYRVKLSTITLAAGFTN	NA	NA	-
ASXL1|Q8IXJ9|S|503|___1	-2.65138	-2.8229	-2.66427	-2.51752	-2.57158	-2.38534	-2.55648	-2.76664	-2.63709	-2.54366	-1.81887	-2.12548	-2.2209	-2.05345	-2.56369	-2.39326	-2.68489	S	___1			-2.57513	-2.72037	-2.56223	-2.38594	-2.18573	-2.34458	Q8IXJ9	Putative Polycomb group protein ASXL1	ASXL1	SRIQAEPDNLARASASPDRIPSLPQETVDQE	NA	NA	-
ASXL2|Q76L83|S|1319|___1	-1.06317	-1.04684	-1.09057	-1.1278	-0.800356	-1.01256	-0.996545	-0.914117	-1.08969	-1.17904	-1.33733	-1.38392	-1.15765	-1.21451	-1.24543	-1.23651	-1.59906	S	___1			-1.06251	-0.920438	-1.06427	-1.19107	-1.38364	-1.31467	Q76L83	Putative Polycomb group protein ASXL2	ASXL2	QPLLLPPLQTPKLYGSPTQIGPSYRGMINVS	NA	NA	-
ASXL2|Q76L83|S|395|___1	0.699505	0.497921	1.40958	1.57041	1.30263	0.497337	0.978876	0.781293	0.981832	1.40773	1.28098	1.44296	1.70885	1.43518	1.62744	1.70597	1.5617	S	___1			1.08293	0.860614	0.962917	1.60752	1.42596	1.5352	Q76L83	Putative Polycomb group protein ASXL2	ASXL2	QSSGLSLEDSKKLTASPSDPKVKKTPAEQPK	NA	NA	-
ASXL2|Q76L83|S|600|___1	-1.59498	-1.0248	-1.20094	-1.18025	-1.04427	-0.86749	-1.07514	-0.793604	-1.15946	-1.72633	-1.70142	-1.95051	-1.39772	-2.20941	-2.44891	-1.72103	-1.594	S	___1			-1.28346	-0.954223	-1.07596	-1.61503	-1.83494	-2.19971	Q76L83	Putative Polycomb group protein ASXL2	ASXL2	PRVTENRQHQQPFQVSPQPFLNRGDRIQVRK	NA	NA	-
ASXL2|Q76L83|S|648|___1	-0.819825	-0.856043	-1.14873	-1.00873	-1.1711	-0.962226	-1.0755	-1.00875	-0.815397	-1.6142	-1.12086	-1.18959	-1.13563	-1.32463	-1.52747	-1.30429	-1.26486	S	___1			-0.96802	-1.01196	-0.975451	-1.35137	-1.23679	-1.35853	Q76L83	Putative Polycomb group protein ASXL2	ASXL2	PSQVSPRARFPVSITSPNRTGARTLADIKAK	NA	NA	-
ATAD1|Q8NBU5|S|317|___1	-2.6596	-2.31752	-2.19915	-2.83751	-2.69974	-2.75449	-2.61496	-2.63851	-2.72086	-1.78764	-1.73053	-1.90478	-1.87853	-1.51993	-1.49203	-1.69016	-1.52724	S	___1			-2.70403	-2.55192	-2.55817	-1.78545	-1.59257	-1.6984	Q8NBU5	ATPase family AAA domain-containing protein 1	ATAD1	MCRDAALLCVREYVNSTSEESHDEDEIRPVQ	NA	NA	-
ATAD1|Q8NBU5|S|322|___1	-0.416208	-0.470835	-0.245229	-0.598647	-0.666022	-0.461658	-0.217575	-0.408746	-0.771121	-1.00252	-1.5055	-0.886441	-1.07333	-0.732419	-0.743091	-1.18158	-0.520799	S	___1			-0.41081	-0.515201	-0.492669	-1.08581	-0.919572	-0.814766	Q8NBU5	ATPase family AAA domain-containing protein 1	ATAD1	ALLCVREYVNSTSEESHDEDEIRPVQQQDLH	NA	NA	-
ATAD2|Q6PL18|S|1302|___1	-2.00939	-1.68112	-1.78478	-2.18025	-2.00156	-1.77547	-1.77661	-1.84324	-2.19772	-2.61189	-2.68004	-2.41398	-3.92455	-2.62528	-2.94195	-3.23203	-3.12671	S	___1			-1.98875	-1.84197	-1.91932	-3.25616	-2.81068	-2.67797	Q6PL18	ATPase family AAA domain-containing protein 2	ATAD2	EGKEMCVLRMTRARRSQVEQQQLITVEKALA	NA	NA	predicted
ATAD2|Q6PL18|S|327|___1	-2.10785	-2.0587	-2.05525	-2.79681	-2.23023	-1.85718	-2.08893	-2.00758	-2.10031	-0.736022	-0.808437	-0.576226	-0.847149	-0.601187	-0.624837	-0.854549	-0.924062	S	___1	+		-2.3312	-2.09884	-2.00425	-0.812573	-0.777895	-0.600532	Q6PL18	ATPase family AAA domain-containing protein 2	ATAD2	PRHQRKPNIFYSGPASPARPRYRLSSAGPRS	NA	NA	predicted
ATAD5|Q96QE3|S|306|___1	-1.04426	-1.05015	-1.23429	-1.48428	-1.17817	-1.40389	-1.45567	-1.29392	-1.15182	-0.741397	-0.93121	-0.406084	-0.56616	-0.542846	-0.395344	-1.07067	-0.696603	S	___1			-1.32807	-1.17408	-1.26333	-0.792743	-0.723553	-0.400714	Q96QE3	ATPase family AAA domain-containing protein 5	ATAD5	VPSETVDEIVKSGYISESENSEISQQVRFKT	NA	NA	-
ATAD5|Q96QE3|S|44|___1	1.92095	1.84949	1.62295	1.54008	1.82692	1.88038	1.65364	1.88541	1.59359	2.30443	2.39538	2.46844	2.28315	2.37257	2.51285	2.07866	2.1119	S	___1			1.70489	1.85394	1.69898	2.22208	2.29328	2.49065	Q96QE3	ATPase family AAA domain-containing protein 5	ATAD5	KDDDTSTCKTITKYLSPLGKTRDRVFAPPKP	NA	NA	-
ATAD5|Q96QE3|S|626|___1	-2.0267	-2.25901	-2.92555	-2.6857	-2.47106	-2.29593	-2.67942	-2.49716	-2.78496	-2.39753	-1.72989	-2.19464	-1.80797	-2.04725	-2.40191	-2.37166	-2.68388	S	___1			-2.46394	-2.40908	-2.66881	-2.19239	-2.15368	-2.29828	Q96QE3	ATPase family AAA domain-containing protein 5	ATAD5	GIDSDDVQDNSQLKASTQKAANLSEKHSLYT	NA	NA	-
ATAD5|Q96QE3|S|86|___1	-1.63013	-1.78471	-1.62466	-1.01779	-1.96242	-1.30928	-1.42497	-1.46815	-1.44632	-1.13194	-0.290392	-1.28334	-0.2292	-1.06214	-1.12214	-0.689102	-0.73493	S	___1			-1.35763	-1.73843	-1.46009	-0.683415	-0.695822	-1.20274	Q96QE3	ATPase family AAA domain-containing protein 5	ATAD5	PTNEKTQLGKECKIKSPESVPVDSNKDCTTP	NA	NA	-
ATAD5|Q96QE3|T|590|___1	2.38616	2.28656	2.20347	2.17929	2.40735	2.47278	2.19925	2.29883	2.25253	2.88465	2.92364	3.01142	2.90129	2.95398	2.94004	2.7107	2.894	T	___1			2.2549	2.33091	2.30959	2.83221	2.92387	2.97573	Q96QE3	ATPase family AAA domain-containing protein 5	ATAD5	TQSKAESEASLLNVSTPKSTRRSGRISSTPT	NA	NA	-
ATAD5|Q96QE3|T|603|___1	-0.0218706	0.0544319	-0.104308	-0.147659	-0.239296	0.110109	-0.175867	-0.0947924	-0.0521498	0.291073	0.430213	0.46059	0.00712776	0.330597	0.406314	0.222849	0.291424	T	___1			-0.115132	-0.0932188	-0.0154495	0.173683	0.350745	0.433452	Q96QE3	ATPase family AAA domain-containing protein 5	ATAD5	VSTPKSTRRSGRISSTPTTETIRGIDSDDVQ	NA	NA	-
ATAT1|Q5SQI0|S|276|___1	-3.93658	-3.01252	-2.7035	-2.34943	-3.15246	-3.86747	-2.74738	-3.1003	-2.76206	-2.26974	-2.70254	-3.26966	-2.32003	-2.79341	-2.14046	-2.02712	-2.37823	S	___1			-3.01113	-3.08843	-3.11101	-2.20563	-2.62473	-2.70506	Q5SQI0	Alpha-tubulin N-acetyltransferase 1	ATAT1	TPPAHPPPRSSSLGNSPERGPLRPFVPEQEL	NA	NA	predicted
ATAT1|Q5SQI0|S|315|___1	1.72613	1.65998	1.54579	1.56292	1.59155	1.66702	1.62322	1.67727	1.5434	1.39065	1.46078	1.57652	1.38072	1.3287	1.24954	1.26899	1.24103	S	___1			1.63742	1.64293	1.5854	1.34679	1.3435	1.41303	Q5SQI0	Alpha-tubulin N-acetyltransferase 1	ATAT1	PHPTARLLLAADPGGSPAQRRRTRGTPPGLV	NA	NA	predicted
ATF1|P18846|S|198|___1	1.51365	1.56143	1.48899	1.42986	1.74121	1.57304	1.47499	1.62397	1.56699	1.37252	1.25146	1.22284	1.37732	1.14408	1.29826	1.21019	1.22663	S	___1			1.47283	1.64221	1.54301	1.32001	1.20739	1.26055	P18846	Cyclic AMP-dependent transcription factor ATF-1	ATF1	TTPSATSLPQTVVMTSPVTLTSQTTKTDDPQ	NA	NA	-
ATF1|P18846|S|198|___2	-3.29826	-3.12533	-3.51139	-3.27977	-3.12134	-3.53604	-3.22549	-3.76524	-3.09387	-3.62374	-3.69048	-3.59867	-2.2311	-2.88739	-4.70827	-4.03031	-4.45084	S	___2			-3.26784	-3.3373	-3.38044	-3.29505	-3.67624	-4.15347	P18846	Cyclic AMP-dependent transcription factor ATF-1	ATF1	TTPSATSLPQTVVMTSPVTLTSQTTKTDDPQ	NA	NA	-
ATF1|P18846|S|270|___1	0.626554	0.826077	0.681163	0.674641	0.480555	0.752829	0.621958	0.73017	0.718783	0.354961	0.850638	0.191721	0.286581	0.158667	0.0356207	0.440567	0.209579	S	___1			0.641051	0.678934	0.717592	0.360703	0.406295	0.113671	P18846	Cyclic AMP-dependent transcription factor ATF-1	ATF1	LIEELKTLKDLYSNKSV______________	NA	NA	-
ATF1|P18846|S|72|___1	0.508394	0.723412	0.661218	0.650244	0.708364	0.847519	0.735554	0.8103	0.672994	0.726425	0.994573	0.828472	1.10487	0.781775	0.72125	0.877714	0.897635	S	___1			0.631397	0.747359	0.727243	0.903002	0.891327	0.774861	P18846	Cyclic AMP-dependent transcription factor ATF-1	ATF1	ILARRPSYRKILKDLSSEDTRGRKGDGENSG	NA	NA	-
ATF2|P15336|S|112|___1	0.242418	-0.0526428	0.176547	-0.271151	0.099247	0.0316124	-0.0208015	-0.0484972	-0.00032711	0.267403	0.289044	0.221062	0.208998	0.237108	0.432181	0.0978909	0.219608	S	___1			-0.0165113	-0.000631015	0.0692774	0.19143	0.248587	0.326622	P15336	Cyclic AMP-dependent transcription factor ATF-2	ATF2	KKASEDDIKKMPLDLSPLATPIIRSKIEEPS	NA	NA	-
ATF7|P17544|T|51|___1	-0.464366	-0.711945	-0.721003	-1.04254	-0.725074	-0.745427	-0.772223	-0.760482	-0.669242	-0.875693	-0.984257	-1.025	-1.07043	-0.769871	-0.951561	-1.16064	-0.921221	T	___1			-0.759708	-0.7325	-0.711891	-1.03559	-0.891783	-0.988279	P17544	Cyclic AMP-dependent transcription factor ATF-7	ATF7	KFGPARTDSVIIADQTPTPTRFLKNCEEVGL	NA	NA	-
ATF7|P17544|T|53|___1	1.9677	2.05189	1.97925	1.79799	2.11088	2.07357	1.86677	2.01735	1.94309	1.89793	1.99855	1.917	1.79279	1.79177	1.8422	1.61454	1.82104	T	___1			1.87749	2.06004	1.99864	1.76842	1.87046	1.8796	P17544	Cyclic AMP-dependent transcription factor ATF-7	ATF7	GPARTDSVIIADQTPTPTRFLKNCEEVGLFN	NA	NA	-
ATF7IP|Q6VMQ6|S|673|___1	0.0525208	0.392908	-0.0667295	-0.0145702	-0.419629	0.118292	0.262554	0.190997	0.439618	-0.0596352	0.45765	-0.365343	0.24136	0.130873	-0.0701666	0.340685	-0.0762329	S	___1			0.100168	0.0547587	0.163727	0.174136	0.170763	-0.217755	Q6VMQ6	Activating transcription factor 7-interacting protein 1	ATF7IP	EDLKKRHEHPPNPPVSPGKTVNDVNSNNNMS	NA	NA	predicted
ATF7IP|Q6VMQ6|T|929|___1	-3.56961	-4.20176	-3.48096	-3.45649	-2.71178	-3.3708	-3.2654	-3.08828	-3.58578	-4.67708	-4.82444	-4.65651	-3.63806	-4.97131	-4.60318	-5.80319	-3.58231	T	___1			-3.4305	-3.33394	-3.47918	-4.70611	-4.45935	-4.62984	Q6VMQ6	Activating transcription factor 7-interacting protein 1	ATF7IP	SAFSTSSAAEQNSNTTPRIENQTNKTIDASV	NA	NA	predicted
ATG16L1|Q676U5|S|287|___1	1.61575	1.64597	1.53595	1.54638	1.69749	1.71774	1.7795	1.82869	1.62523	1.17376	1.2135	1.22845	1.20732	1.10201	1.13845	1.005	0.970564	S	___1			1.64721	1.72405	1.62631	1.12869	1.09536	1.18345	Q676U5	Autophagy-related protein 16-1	ATG16L1	AGGLLDSITNIFGRRSVSSFPVPQDNVDTHP	NA	NA	-
ATG2A|Q2TAZ0|S|1309|___1	-1.56706	-1.92414	-2.09209	-1.66473	-2.08153	-1.97379	-2.06878	-1.72082	-1.85882	-1.35744	-1.51438	-1.81899	-1.751	-1.86252	-1.44884	-1.65201	-1.68871	S	___1			-1.76685	-1.90883	-1.9749	-1.58682	-1.68854	-1.63391	Q2TAZ0	Autophagy-related protein 2 homolog A	ATG2A	LRELAQPSGGHLPQASPISVYLFPGERSGAP	NA	NA	-
ATG2A|Q2TAZ0|S|403|___1	-1.56746	-1.42664	-0.309091	-0.188498	-0.479838	-1.45329	-0.84717	-1.07603	-1.05835	0.389669	-0.203632	0.408638	0.494558	0.138556	0.494449	0.448296	0.278532	S	___1			-0.867708	-0.994167	-0.940245	0.444174	0.0711517	0.451543	Q2TAZ0	Autophagy-related protein 2 homolog A	ATG2A	DLASSVRSDMASRRLSAQAHPAGKMAPNPLL	NA	NA	-
ATG2B|Q96BY7|S|1579|___3	0.417212	0.273996	0.223123	-0.00782394	0.07477	0.12995	0.274637	0.262488	0.21312	-0.283623	-0.263168	-0.0200138	-0.128586	0.0570221	-0.353636	-0.115044	-0.0371037	S	___3			0.228008	0.203752	0.188731	-0.175751	-0.0810833	-0.186825	Q96BY7	Autophagy-related protein 2 homolog B	ATG2B	DFGIVPPTSPAKSYISPHSSPSHTPTRHGRN	NA	NA	predicted
ATG2B|Q96BY7|S|1583|___3	0.417212	0.273996	0.223123	-0.00782394	0.07477	0.12995	0.274637	0.262488	0.21312	-0.283623	-0.263168	-0.0200138	-0.128586	0.0570221	-0.353636	-0.115044	-0.0371037	S	___3			0.228008	0.203752	0.188731	-0.175751	-0.0810833	-0.186825	Q96BY7	Autophagy-related protein 2 homolog B	ATG2B	VPPTSPAKSYISPHSSPSHTPTRHGRNTVCG	NA	NA	predicted
ATG2B|Q96BY7|S|255|___1	-0.0360994	0.0740719	-0.0669546	0.211918	-0.348207	-0.0436573	0.18582	0.174603	0.323876	0.108915	0.627591	0.0621157	0.726383	0.305079	0.167363	0.791954	0.126968	S	___1			0.120546	-0.0331774	0.0710882	0.542418	0.353213	0.114739	Q96BY7	Autophagy-related protein 2 homolog B	ATG2B	SPVCSTAPVETEPKLSPSWNPKIIYEPHPQL	NA	NA	predicted
ATG2B|Q96BY7|S|497|___1	-0.515377	-1.26054	-1.11022	-0.839298	-0.844958	-0.798391	-0.907908	-1.04562	-0.795801	0.164343	0.25804	0.170635	0.287239	0.13203	0.128014	-0.0329094	0.100109	S	___1			-0.754195	-1.05037	-0.901472	0.139558	0.163393	0.149324	Q96BY7	Autophagy-related protein 2 homolog B	ATG2B	HPTPLQKTSLPSRSVSVDESRPELIFRLAVG	NA	NA	predicted
ATG2B|Q96BY7|T|1587|___3	0.417212	0.273996	0.223123	-0.00782394	0.07477	0.12995	0.274637	0.262488	0.21312	-0.283623	-0.263168	-0.0200138	-0.128586	0.0570221	-0.353636	-0.115044	-0.0371037	T	___3			0.228008	0.203752	0.188731	-0.175751	-0.0810833	-0.186825	Q96BY7	Autophagy-related protein 2 homolog B	ATG2B	SPAKSYISPHSSPSHTPTRHGRNTVCGGKGR	NA	NA	predicted
ATG2B|Q96BY7|T|484|___1	0.0586452	0.102507	-0.174279	-0.103531	-0.147362	0.0718231	-0.128338	-0.174514	-0.22095	-0.495265	-0.47682	-0.380284	-0.79348	-0.795607	-0.586575	-0.612737	-1.01632	T	___1			-0.0577412	-0.073123	-0.107802	-0.633827	-0.762917	-0.483429	Q96BY7	Autophagy-related protein 2 homolog B	ATG2B	QPVRGSTFPSNLVHPTPLQKTSLPSRSVSVD	NA	NA	predicted
ATG9A|Q7Z3C6|S|14|___1	-0.602	-0.551739	-0.698842	-0.856122	-0.63342	-0.5492	-1.01769	-0.537272	-0.540132	-0.561098	-0.422682	-0.546321	-0.700561	-0.699419	-0.500492	-0.625178	-0.490294	S	___1			-0.825271	-0.574144	-0.596058	-0.628946	-0.537465	-0.523407	Q7Z3C6	Autophagy-related protein 9A	ATG9A	__MAQFDTEYQRLEASYSDSPPGEEDLLVHV	NA	NA	-
ATG9A|Q7Z3C6|S|656|___1	2.15964	2.049	1.9995	1.86684	2.14582	2.18705	1.99534	2.09722	1.94517	2.08269	2.08193	2.10631	1.8956	2.05338	2.23409	1.99366	2.01058	S	___1			2.00727	2.09735	2.0439	1.99065	2.04863	2.1702	Q7Z3C6	Autophagy-related protein 9A	ATG9A	GSRHRAEVASALRSFSPLQPGQAPTGRAHST	NA	NA	-
ATG9A|Q7Z3C6|S|828|___1	1.43913	1.44344	1.50195	1.35112	1.47252	1.46787	1.52257	1.60887	1.36524	1.40416	1.33236	1.39656	1.33884	1.65338	1.63346	1.42786	1.75291	S	___1			1.43761	1.50828	1.44502	1.39029	1.57955	1.51501	Q7Z3C6	Autophagy-related protein 9A	ATG9A	GQSASRHPEPVPEEGSEDELPPQVHKV____	NA	NA	-
ATM|Q13315|S|1891|___1	-2.23338	-2.71325	-2.43328	-2.58736	-2.13788	-2.04875	-2.48462	-1.93942	-2.08236	-2.76745	-2.04932	-2.52307	-2.89114	-2.38559	-3.49143	-2.38482	-2.56176	S	___1			-2.43512	-2.26352	-2.18813	-2.68114	-2.33222	-3.00725	Q13315	Serine-protein kinase ATM	ATM	HFSQTSRSTTPANLDSESEHFFRCCLDKKSQ	NA	NA	interactor of validated
ATN1|P54259|S|34|___1	-0.311479	-0.595001	0.342736	0.590162	0.645874	-0.249243	-0.117414	-0.0877123	-0.114518	1.56645	1.04498	1.94975	1.75327	1.43725	1.94752	1.27069	1.73823	S	___1			0.0537564	-0.0122798	-0.00700823	1.53014	1.40682	1.94863	P54259	Atrophin-1	ATN1	EAPGPREELRSRGRASPGGVSTSSSDGKAEK	NA	NA	-
ATN1|P54259|S|632|___1	1.90248	2.06357	1.56129	1.81638	1.72419	1.97899	1.75605	2.05015	1.68761	2.05883	2.31369	2.13313	2.37347	2.10341	2.32894	1.98302	2.3882	S	___1			1.82497	1.94597	1.74263	2.13844	2.26843	2.23103	P54259	Atrophin-1	ATN1	VIATVASSPAGYKTASPPGPPPYGKRAPSPG	NA	NA	-
ATN1|P54259|S|645|___1	1.91875	1.8918	2.28056	2.28293	2.24108	2.0223	2.23527	2.07081	2.30306	2.8387	2.85226	2.81227	2.85855	2.99662	2.85408	2.97919	2.88949	S	___1			2.14565	2.0679	2.20197	2.89214	2.91279	2.83317	P54259	Atrophin-1	ATN1	TASPPGPPPYGKRAPSPGAYKTATPPGYKPG	NA	NA	-
ATN1|P54259|S|661|___2	0.0543404	0.0607338	-0.0541544	-0.119944	-0.0194378	-0.00844192	0.083847	0.0608244	0.155438	0.645515	0.52078	0.335781	0.39426	0.619774	0.442565	0.406631	0.421515	S	___2			0.00608126	0.0340401	0.0309474	0.482136	0.520689	0.389173	P54259	Atrophin-1	ATN1	PGAYKTATPPGYKPGSPPSFRTGTPPGYRGT	NA	NA	-
ATN1|P54259|S|896|___1	0.87594	0.733566	0.85237	0.712938	0.967976	0.734037	0.655558	0.673152	0.617709	1.07547	0.775699	1.01268	0.914463	0.896711	0.916574	0.528521	0.874889	S	___1			0.748145	0.791565	0.734706	0.839485	0.8491	0.964627	P54259	Atrophin-1	ATN1	PALRTLSEYARPHVMSPGNRNHPFYVPLGAV	NA	NA	-
ATN1|P54259|T|653|___2	0.0543404	0.0607338	-0.0541544	-0.119944	-0.0194378	-0.00844192	0.083847	0.0608244	0.155438	0.645515	0.52078	0.335781	0.39426	0.619774	0.442565	0.406631	0.421515	T	___2			0.00608126	0.0340401	0.0309474	0.482136	0.520689	0.389173	P54259	Atrophin-1	ATN1	PYGKRAPSPGAYKTATPPGYKPGSPPSFRTG	NA	NA	-
ATP11C|Q8NB49|S|1126|___1	0.78853	0.688089	0.526795	0.273514	0.668535	0.651993	0.438234	0.544175	0.408416	0.416574	0.414931	0.406015	0.462683	0.319334	0.570676	0.562967	0.67008	S	___1			0.500093	0.6336	0.529068	0.480742	0.468115	0.488346	Q8NB49	Phospholipid-transporting ATPase IG	ATP11C	LSARPSVRPLLLRTFSDESNVL_________	NA	NA	-
ATP11C|Q8NB49|S|445|___1	0.509644	0.183973	0.448346	0.234112	0.369835	0.463543	0.297569	0.24755	0.5447	-0.0352068	0.130013	-0.0111446	-0.0370026	0.231155	0.0890751	0.203857	0.255058	S	___1			0.347108	0.267119	0.48553	0.0438827	0.205409	0.0389652	Q8NB49	Phospholipid-transporting ATPase IG	ATP11C	DGHKYKGVTQEVDGLSQTDGTLTYFDKVDKN	NA	NA	-
ATP13A1|Q9HD20|S|899|___1	-0.394403	-0.618038	-0.666108	-0.683627	-0.72541	-0.492591	-0.612823	-0.744254	-0.747493	-0.879876	-0.456953	-0.778642	-0.558952	-0.648962	-0.945662	-0.521386	-0.698813	S	___1			-0.563617	-0.695901	-0.635397	-0.653405	-0.601576	-0.862152	Q9HD20	Manganese-transporting ATPase 13A1	ATP13A1	NAPERVVERRRRPRDSPTLSNSGIRATSRTA	NA	NA	-
ATP13A1|Q9HD20|S|899|___2	-0.35973	-0.386452	-0.372245	-0.734361	-0.404934	-0.272508	-0.355167	-0.632005	-0.63063	-0.15746	-0.319762	-0.225921	-0.224092	-0.377067	-0.146873	-0.0258331	-0.24238	S	___2			-0.483086	-0.474463	-0.425127	-0.135795	-0.31307	-0.186397	Q9HD20	Manganese-transporting ATPase 13A1	ATP13A1	NAPERVVERRRRPRDSPTLSNSGIRATSRTA	NA	NA	-
ATP13A1|Q9HD20|S|935|___1	-2.75006	-2.81987	-3.00605	-3.26617	-3.91744	-3.36006	-2.81372	-3.15957	-2.55092	-3.04124	-2.3154	-2.53984	-2.18001	-2.58732	-3.1537	-2.01206	-2.52522	S	___1			-2.94332	-3.29896	-2.97234	-2.41111	-2.47598	-2.84677	Q9HD20	Manganese-transporting ATPase 13A1	ATP13A1	LPPSEEQPTSQRDRLSQVLRDLEDESTPIVK	NA	NA	-
ATP13A3|Q9H7F0|S|817|___1	2.78977	2.52121	2.54986	2.53551	2.34478	2.52047	2.56445	2.56758	2.58429	2.51467	2.61233	2.52899	2.66108	2.77	2.76042	2.6589	2.7332	S	___1			2.62991	2.47786	2.55154	2.61155	2.70518	2.64471	Q9H7F0	Probable cation-transporting ATPase 13A3	ATP13A3	SAIDPEAIPVKLVHDSLEDLQMTRYHFAMNG	NA	NA	-
ATP13A3|Q9H7F0|S|98|___1	2.09551	1.40389	1.63637	1.67957	1.70374	2.11856	1.87979	1.94381	1.96946	1.82393	1.74599	1.78269	1.87492	2.03373	2.03221	1.92543	1.57418	S	___1			1.88496	1.68381	1.90813	1.87476	1.78463	1.90745	Q9H7F0	Probable cation-transporting ATPase 13A3	ATP13A3	CAKIRVLSLETYPVSSPKSMSNKLSNGHAVC	NA	NA	-
ATP2A2|P16615|S|663|___1	1.18806	0.992994	0.916963	0.878132	0.704525	0.820656	1.19428	1.0352	1.1443	0.379818	0.505357	0.436356	0.517124	0.643375	0.652141	0.599648	0.494976	S	___1			1.08682	0.910906	0.960638	0.498863	0.547903	0.544248	P16615	Sarcoplasmic/endoplasmic reticulum calcium ATPase 2	ATP2A2	TSKAFTGREFDELNPSAQRDACLNARCFARV	NA	NA	predicted
ATP2B1;ATP2B2|P20020|S|1127|___1	0.441845	0.245892	0.380458	-0.0456543	0.482374	0.587177	0.019043	0.0455256	0.138543	-0.105723	-0.108632	-0.171631	-0.201729	-0.243068	-0.290563	-0.611331	-0.10412	S	___1			0.138411	0.25793	0.368726	-0.306261	-0.15194	-0.231097	P20020	Plasma membrane calcium-transporting ATPase 1;Plasma membrane calcium-transporting ATPase 2	ATP2B1;ATP2B2	NRIQTQIRVVNAFRSSLYEGLEKPESRSSIH	NA	NA	-
ATP2B1|P20020|T|1165|___1	-0.227891	0.213543	-0.459924	-0.020874	-0.522386	-0.391348	-0.229506	0.0718012	-0.265767	-2.11663	-1.53876	-1.87372	-1.51724	-1.50984	-1.63943	-1.8436	-1.16481	T	___1			-0.159424	-0.0790138	-0.372346	-1.82582	-1.40447	-1.75658	P20020	Plasma membrane calcium-transporting ATPase 1	ATP2B1	FRIEDSEPHIPLIDDTDAEDDAPTKRNSSPP	NA	NA	-
ATP6V1H|Q9UI12|S|367|___1	-0.281725	-0.0451336	-0.348628	0.0801468	-0.609965	0.103054	-0.158712	-0.176173	0.0243235	-0.459556	-0.222536	-0.645509	-0.167536	-0.586979	-0.410036	-0.13043	-0.247223	S	___1			-0.120097	-0.277091	-0.0737502	-0.252507	-0.352246	-0.527772	Q9UI12	V-type proton ATPase subunit H	ATP6V1H	FDEYSSELKSGRLEWSPVHKSEKFWRENAVR	NA	NA	-
ATP7A|Q04656|S|339|___1	-2.43427	-2.69163	-2.56226	-2.73433	-2.49941	-2.028	-2.51494	-2.36127	-2.2785	-1.72153	-2.07554	-1.68795	-2.53736	-1.97727	-1.78485	-2.14951	-2.05059	S	___1		+	-2.56118	-2.51743	-2.28959	-2.13614	-2.03447	-1.7364	Q04656	Copper-transporting ATPase 1	ATP7A	SSVTPESLRKAIEAVSPGLYRVSITSEVEST	NA	NA	-
ATP7A|Q04656|S|357|___1	-1.06524	-0.996582	-2.17184	-1.60811	-1.58864	-1.29014	-1.71191	-1.9027	-1.47052	-0.714281	-0.128978	-0.328322	-0.307365	-0.310417	-0.215799	-0.501197	-0.743866	S	___1			-1.46176	-1.49597	-1.64417	-0.507614	-0.39442	-0.272061	Q04656	Copper-transporting ATPase 1	ATP7A	LYRVSITSEVESTSNSPSSSSLQKIPLNVVS	NA	NA	-
ATPAF1|Q5TC12|S|40|___1	-0.715532	-0.619877	-0.961077	-0.910009	-0.78035	-0.919111	-1.0356	-0.8189	-0.966598	-1.2708	-1.16211	-1.10616	-1.41942	-1.29267	-1.44278	-1.85034	-1.48179	S	___1			-0.887048	-0.739709	-0.948929	-1.51352	-1.31219	-1.27447	Q5TC12	ATP synthase mitochondrial F1 complex assembly factor 1	ATPAF1	GLCAVRSRALGLGLVSPAQLRVFPVRPGSGR	NA	NA	-
ATRIP|Q8WXE1|S|224|___1	2.2752	2.25297	2.11413	2.1275	2.21648	2.26457	2.1251	2.20568	2.04565	1.98286	1.98706	1.94083	1.88861	1.83702	1.99234	1.78162	1.86397	S	___1			2.17593	2.22504	2.14145	1.88436	1.89602	1.96659	Q8WXE1	ATR-interacting protein	ATRIP	SERANKLAAPSVSHVSPRKNPSVVIKPEACS	NA	NA	-
ATRIP|Q8WXE1|S|518|___1	-1.10007	-0.927502	-1.11308	-1.28171	-0.829104	-1.03271	-1.09099	-0.724455	-1.25968	-0.878718	-0.82961	-0.855108	-1.00751	-1.08462	-1.02514	-1.05604	-0.94033	S	___1			-1.15759	-0.82702	-1.13516	-0.980759	-0.951519	-0.940124	Q8WXE1	ATR-interacting protein	ATRIP	DSAAGEGNRSLVHRLSDGDMTSALRGVADDQ	NA	NA	-
ATRX|P46100|S|316|___1	2.76609	3.0751	2.49786	2.62756	2.62996	2.96581	2.37987	2.9486	2.28339	2.89745	3.23149	3.02914	3.34797	2.90935	3.43353	2.67558	3.21082	S	___1			2.59117	2.88455	2.58235	2.97367	3.11722	3.23133	P46100	Transcriptional regulator ATRX	ATRX	DSEKSNKVYEHTSRFSPKKTSSNCNGEEKKL	NA	NA	predicted
ATRX|P46100|S|566|___1	1.56495	1.27175	1.92156	1.59139	1.84928	1.47617	1.82954	1.44278	1.73844	1.86567	1.74045	1.86351	1.51417	1.86392	1.61607	1.96238	2.02213	S	___1			1.66196	1.52127	1.71206	1.78074	1.8755	1.73979	P46100	Transcriptional regulator ATRX	ATRX	GTEQEVESSSVKLNISSKDNRGGIKSKTTAK	NA	NA	predicted
ATRX|P46100|S|594|___2	-2.3835	-2.08963	-2.15516	-2.38303	-2.9642	-2.09466	-1.86216	-2.42493	-1.57808	-2.18459	-1.95859	-3.06812	-1.66046	-2.13945	-2.44472	-1.1882	-1.99615	S	___2			-2.20956	-2.49292	-1.94263	-1.67775	-2.03139	-2.75642	P46100	Transcriptional regulator ATRX	ATRX	TAKVTKELYVKLTPVSLSNSPIKGADCQEVP	NA	NA	predicted
ATRX|P46100|S|598|___2	-2.3835	-2.08963	-2.15516	-2.38303	-2.9642	-2.09466	-1.86216	-2.42493	-1.57808	-2.18459	-1.95859	-3.06812	-1.66046	-2.13945	-2.44472	-1.1882	-1.99615	S	___2			-2.20956	-2.49292	-1.94263	-1.67775	-2.03139	-2.75642	P46100	Transcriptional regulator ATRX	ATRX	TKELYVKLTPVSLSNSPIKGADCQEVPQDKD	NA	NA	predicted
ATRX|P46100|T|661|___1	2.50345	2.7068	2.94262	3.45411	3.02996	2.78461	2.82747	2.79888	3.14781	3.48465	3.58835	3.51621	4.13338	3.52166	3.75757	4.03137	3.72885	T	___1			2.92834	2.84521	2.95835	3.88313	3.61295	3.63689	P46100	Transcriptional regulator ATRX	ATRX	LLLEESDLRRSPRVKTTPLRRPTETNPVTSN	NA	NA	predicted
ATRX|P46100|T|900|___1	-0.89233	-1.26626	-1.21692	-1.15843	-1.39746	-1.0307	-1.03174	-0.902464	-1.43231	-1.70343	-1.77648	-1.38091	-1.56714	-1.30463	-1.87206	-1.37968	-1.64556	T	___1			-1.0275	-1.18873	-1.22665	-1.55008	-1.57556	-1.62649	P46100	Transcriptional regulator ATRX	ATRX	RETFSSAEGTVDKDTTIMELRDRLPKKQQAS	NA	NA	predicted
ATXN1|P54253|S|366|___1	-0.530437	-0.561764	-0.614087	-0.55852	-0.73835	-0.613232	-0.317593	-0.512856	-0.659869	-1.21976	-1.65547	-1.16016	-1.25593	-1.17668	-1.27276	-1.32571	-1.36108	S	___1			-0.46885	-0.604323	-0.629063	-1.26713	-1.39774	-1.21646	P54253	Ataxin-1	ATXN1	SVPHPYESRHVVVHPSPSDYSSRDPSGVRAS	NA	NA	-
ATXN1|P54253|S|406|___1	-2.70961	-3.02744	-2.44161	-2.1291	-2.46627	-2.81878	-2.61381	-2.67371	-2.67276	-1.88725	-2.21112	-1.97702	-1.92548	-2.66123	-1.82711	-2.06795	-1.88508	S	___1			-2.48417	-2.72247	-2.64439	-1.96022	-2.25248	-1.90206	P54253	Ataxin-1	ATXN1	PAADLEVQQATHREASPSTLNDKSGLHLGKP	NA	NA	-
ATXN1|P54253|S|775|___1	0.196854	0.293791	0.223689	0.113741	0.288967	0.275898	0.279039	0.167378	0.262052	0.815353	0.944629	0.583826	0.819057	0.854935	0.847888	0.712654	1.08233	S	___1			0.196545	0.250045	0.25388	0.782355	0.960631	0.715857	P54253	Ataxin-1	ATXN1	KIEPSKPAATRKRRWSAPESRKLEKSEDEPP	NA	NA	-
ATXN1L|P0C7T5|T|330|___1	-1.1186	-1.21161	-1.15701	-1.14745	-1.41881	-1.02384	-0.923324	-1.0297	-0.870374	-1.13955	-0.840845	-1.00822	-1.00863	-1.05142	-1.18228	-1.00344	-1.04034	T	___1			-1.06312	-1.22004	-1.01707	-1.05054	-0.977538	-1.09525	P0C7T5	Ataxin-1-like	ATXN1L	SQTPRVEVAAPAHRGTPDTDLEVQRVVGALA	NA	NA	-
ATXN2|Q99700|S|466|___1	-1.71908	-1.23062	-2.3449	-1.59473	-1.75778	-1.09765	-1.86967	-1.08214	-1.61857	-2.36236	-1.70322	-1.84176	-1.52125	-1.45606	-1.14635	-2.23048	-1.48658	S	___1			-1.72783	-1.35685	-1.68704	-2.03803	-1.54862	-1.49405	Q99700	Ataxin-2	ATXN2	SAQYKARVALENDDRSEEEKYTAVQRNSSER	NA	NA	-
ATXN2|Q99700|S|624|___1	3.11778	3.07536	2.91705	2.83718	3.05943	3.09105	2.87357	3.01394	2.75807	2.9587	2.9684	3.02665	2.87873	2.94767	2.86312	2.69943	2.88602	S	___1			2.94284	3.04958	2.92206	2.84562	2.93403	2.94489	Q99700	Ataxin-2	ATXN2	STMPKRMSSEGPPRMSPKAQRHPRNHRVSAG	NA	NA	-
ATXN2|Q99700|S|784|___1	3.5278	3.523	3.29915	3.35386	3.3271	3.4696	3.47169	3.4653	3.35049	3.00101	2.95568	3.09126	3.01377	2.96453	3.03534	2.90583	2.88665	S	___1		+	3.45112	3.43846	3.37308	2.97354	2.93562	3.0633	Q99700	Ataxin-2	ATXN2	NETSPSFSKAENKGISPVVSEHRKQIDDLKK	NA	NA	-
ATXN2|Q99700|T|660|___1	1.82486	1.67801	0.973067	1.1157	0.640125	0.845848	1.49727	0.730641	0.438846	-0.161599	0.639926	0.478189	0.249212	0.755308	-0.027319	0.431702	-0.291323	T	___1			1.47928	1.01626	0.752587	0.173105	0.36797	0.225435	Q99700	Ataxin-2	ATXN2	SGLEFVSHNPPSEAATPPVARTSPSGGTWSS	NA	NA	-
ATXN2|Q99700|T|741|___1	0.802656	0.857189	1.54227	1.84734	0.950291	0.801353	1.06675	1.03467	1.22694	1.66376	1.54394	1.72603	1.98076	1.57089	1.76271	1.86424	1.92501	T	___1			1.23892	0.947382	1.19019	1.83625	1.67994	1.74437	Q99700	Ataxin-2	ATXN2	AASPTPASPASNRAVTPSSEAKDSRLQDQRQ	NA	NA	-
ATXN2L|Q8WWM7|S|111|___1	1.61134	1.40211	1.30969	1.30576	1.50982	1.50279	1.32026	1.45212	1.1087	1.49384	1.50603	1.8321	1.55111	1.59075	1.86113	1.30887	1.61618	S	___1	+	+	1.41245	1.45468	1.30706	1.45127	1.57099	1.84662	Q8WWM7	Ataxin-2-like protein	ATXN2L	IGSARGQSTGKGPPQSPVFEGVYNNSRMLHF	NA	NA	-
ATXN2L|Q8WWM7|S|306|___1	3.13127	2.97917	2.97576	2.7853	3.10969	2.94606	3.01812	2.96509	2.8735	2.83575	2.75846	2.91898	2.72058	2.8836	2.90571	2.77429	2.72575	S	___1			2.97823	3.01798	2.93177	2.77687	2.78927	2.91235	Q8WWM7	Ataxin-2-like protein	ATXN2L	QRELRAAQLAREIESSPQYRLRIAMENDDGR	NA	NA	-
ATXN2L|Q8WWM7|S|335|___2	0.32737	0.438341	0.672158	0.793123	0.849182	0.710718	0.451681	0.348401	0.618987	0.697325	0.797446	0.866486	0.859228	0.733606	0.811196	0.499292	0.894917	S	___2			0.524058	0.545308	0.667288	0.685282	0.808656	0.838841	Q8WWM7	Ataxin-2-like protein	ATXN2L	GRTEEEKHSAVQRQGSGRESPSLASREGKYI	NA	NA	-
ATXN2L|Q8WWM7|S|339|___1	3.14578	3.25412	3.45756	3.39718	3.65795	3.2565	3.47351	3.37713	3.38909	3.5571	3.49162	3.61016	3.60386	3.50488	3.54382	3.40125	3.52721	S	___1			3.33882	3.42973	3.36772	3.52073	3.50791	3.57699	Q8WWM7	Ataxin-2-like protein	ATXN2L	EEKHSAVQRQGSGRESPSLASREGKYIPLPQ	NA	NA	-
ATXN2L|Q8WWM7|S|339|___2	0.32737	0.438341	0.672158	0.793123	0.849182	0.710718	0.451681	0.348401	0.618987	0.697325	0.797446	0.866486	0.859228	0.733606	0.811196	0.499292	0.894917	S	___2			0.524058	0.545308	0.667288	0.685282	0.808656	0.838841	Q8WWM7	Ataxin-2-like protein	ATXN2L	EEKHSAVQRQGSGRESPSLASREGKYIPLPQ	NA	NA	-
ATXN2L|Q8WWM7|S|391|___1	-0.115384	0.008955	0.22553	0.295444	0.0456772	-0.0943546	0.363018	0.0776815	0.312438	-0.153522	0.269216	-0.251986	0.183838	-0.0274467	-0.0142965	0.31529	0.105167	S	___1			0.181026	0.0441046	0.147871	0.115202	0.115645	-0.133141	Q8WWM7	Ataxin-2-like protein	ATXN2L	LSSLPPRGPHHLDNSSPGPGSEARGINGGPS	NA	NA	-
ATXN2L|Q8WWM7|S|424|___1	-0.869219	-0.61334	-0.817027	-0.609408	-0.688448	-0.645969	-0.891293	-0.576543	-0.724158	-0.971605	-0.681019	-0.722233	-0.770745	-0.739374	-0.658956	-1.09521	-0.761212	S	___1			-0.789973	-0.62611	-0.729052	-0.945854	-0.727202	-0.690594	Q8WWM7	Ataxin-2-like protein	ATXN2L	SPKAQRPLRGAKTLSSPSNRPSGETSVPPPP	NA	NA	-
ATXN2L|Q8WWM7|S|449|___1	3.84947	3.88075	4.24475	4.20644	4.26721	3.85737	4.05245	4.01427	4.12148	4.35329	4.27182	4.35355	4.28495	4.3839	4.40099	4.20446	4.34879	S	___1			4.03612	4.05408	4.07453	4.2809	4.33483	4.37727	Q8WWM7	Ataxin-2-like protein	ATXN2L	SVPPPPAVGRMYPPRSPKSAAPAPISASCPE	NA	NA	-
ATXN2L|Q8WWM7|S|559|___1	3.19539	3.12516	2.99041	2.99766	2.9712	3.17123	3.04986	3.11227	3.03121	3.0955	3.04131	2.97685	2.97399	3.04228	3.07561	3.0167	3.17578	S	___1			3.08097	3.06954	3.06428	3.02873	3.08646	3.02623	Q8WWM7	Ataxin-2-like protein	ATXN2L	ELRKFGAQFKLQPSSSPENSLDPFPPRILKE	NA	NA	-
ATXN2L|Q8WWM7|S|594|___1	2.8737	2.98194	2.77883	2.97567	2.6971	2.9507	2.9925	2.97495	3.15676	2.91537	3.23487	2.86361	3.27232	3.15783	2.79965	3.32971	3.00166	S	___1		+	2.94729	2.88466	2.9621	3.17247	3.13145	2.83163	Q8WWM7	Ataxin-2-like protein	ATXN2L	KEKEVDGLLTSEPMGSPVSSKTESVSDKEDK	NA	NA	-
ATXN2L|Q8WWM7|S|684|___1	0.611631	0.349583	1.14322	1.42723	1.23573	0.233934	0.575129	0.470017	0.730422	1.19444	0.574468	1.55584	1.15344	0.696907	1.20865	1.17961	1.02246	S	___1			0.871329	0.685112	0.702525	1.17583	0.764612	1.38224	Q8WWM7	Ataxin-2-like protein	ATXN2L	TKPLLSVNKSTSTPTSPGPRTHSTPSIPVLT	NA	NA	-
ATXN2L|Q8WWM7|S|684|___2	-1.07715	-1.10974	-0.262925	-0.099905	-0.442602	-1.10971	-0.96337	-0.96853	-0.643693	-0.631018	-1.1592	-0.232454	-0.645308	-0.828731	-0.643075	-0.607244	-0.749025	S	___2			-0.713476	-0.84029	-0.67211	-0.627857	-0.91232	-0.437765	Q8WWM7	Ataxin-2-like protein	ATXN2L	TKPLLSVNKSTSTPTSPGPRTHSTPSIPVLT	NA	NA	-
ATXN2L|Q8WWM7|T|681|___1	-1.96261	-2.19238	-0.879686	-0.635491	-0.823998	-1.68281	-1.84435	-1.80192	-1.3666	1.76272	1.10903	1.71358	2.13457	1.53613	1.77462	1.81413	1.80848	T	___1			-1.48082	-1.6061	-1.3097	1.90381	1.48455	1.7441	Q8WWM7	Ataxin-2-like protein	ATXN2L	FNPTKPLLSVNKSTSTPTSPGPRTHSTPSIP	NA	NA	-
ATXN2L|Q8WWM7|T|681|___2	-1.07715	-1.10974	-0.262925	-0.099905	-0.442602	-1.10971	-0.96337	-0.96853	-0.643693	-0.631018	-1.1592	-0.232454	-0.645308	-0.828731	-0.643075	-0.607244	-0.749025	T	___2			-0.713476	-0.84029	-0.67211	-0.627857	-0.91232	-0.437765	Q8WWM7	Ataxin-2-like protein	ATXN2L	FNPTKPLLSVNKSTSTPTSPGPRTHSTPSIP	NA	NA	-
ATXN7L3|Q14CW9|S|281|___1	-1.54536	-1.62805	-1.54396	-1.59736	-1.79526	-1.56394	-1.82537	-1.84571	-1.92962	-1.37599	-1.83564	-1.90659	-1.66757	-1.88813	-1.56652	-1.71952	-1.85717	S	___1			-1.65603	-1.75634	-1.67917	-1.5877	-1.86031	-1.73656	Q14CW9	Ataxin-7-like protein 3	ATXN7L3	QALISRLQWDGSSDLSPSDSGSSKTSENQGW	NA	NA	-
AUP1|Q9Y679|S|288|___1	1.43139	1.28486	1.35972	1.0894	1.35944	1.28087	1.1443	1.38401	1.14133	1.27571	1.21845	1.14999	1.09882	1.31915	1.35703	1.1035	1.20484	S	___1			1.2217	1.34277	1.26064	1.15934	1.24748	1.25351	Q9Y679	Ancient ubiquitous protein 1	AUP1	HPRLRPQSAQSSFPPSPGPSPDVQLATLAQR	NA	NA	-
AURKB|Q96GD4|S|61|___1	-2.46548	-2.13733	-2.21481	-2.71297	-2.16452	-1.77931	-2.38889	-2.31345	-2.47368	-2.20087	-2.67416	-2.34988	-2.69472	-3.57336	-2.22782	-3.26874	-2.39964	S	___1			-2.52245	-2.2051	-2.15593	-2.72144	-2.88239	-2.28885	Q96GD4	Aurora kinase B	AURKB	NVQPTAAPGQKVMENSSGTPDILTRHFTIDD	NA	NA	interactor of validated
AURKB|Q96GD4|T|16|___1	-1.18103	-0.692133	-1.01665	-0.785252	-1.22155	-0.749026	-0.883401	-0.792737	-0.579179	-1.6125	-1.18443	-1.62978	-0.921219	-1.65742	-2.67383	-0.742894	-1.2665	T	___1			-0.949896	-0.902141	-0.78162	-1.0922	-1.36945	-2.1518	Q96GD4	Aurora kinase B	AURKB	MAQKENSYPWPYGRQTAPSGLSTLPQRVLRK	NA	NA	interactor of validated
AURKB|Q96GD4|T|35|___1	0.0818462	-0.0305252	-0.25138	-0.132605	-0.135778	0.00817299	-0.244503	0.0160112	-0.0841074	-0.391162	-0.358232	-0.302217	-0.490406	-0.264396	-0.676656	-0.422976	-0.556879	T	___1			-0.0984205	-0.0500975	-0.109105	-0.434848	-0.393169	-0.489436	Q96GD4	Aurora kinase B	AURKB	GLSTLPQRVLRKEPVTPSALVLMSRSNVQPT	NA	NA	interactor of validated
AURKB|Q96GD4|T|64|___1	-1.31497	-1.51937	-1.84382	-1.61115	-1.28522	-1.42994	-1.51424	-1.62886	-1.75529	-1.83499	-1.84861	-1.60862	-1.88149	-1.82729	-1.7347	-2.31684	-1.82833	T	___1		+	-1.48012	-1.47782	-1.67635	-2.01111	-1.83475	-1.67166	Q96GD4	Aurora kinase B	AURKB	PTAAPGQKVMENSSGTPDILTRHFTIDDFEI	NA	NA	interactor of validated
AVEN|Q9NQS1|S|261|___1	-2.36972	-2.1754	-1.63809	-1.27407	-1.80642	-2.19183	-2.03732	-2.42132	-1.94611	-2.19642	-2.29018	-1.92808	-1.28113	-2.22428	-1.67227	-1.08999	-1.53212	S	___1			-1.8937	-2.13438	-1.92534	-1.52251	-2.01553	-1.80017	Q9NQS1	Cell death regulator Aven	AVEN	SVAAGCPVLLGKDNPSPGPSRDSQKPTSPLQ	NA	NA	-
AVEN|Q9NQS1|S|94|___1	-1.83531	-2.1794	-2.00665	-2.5276	-2.23357	-2.31945	-2.04836	-2.26281	-2.08059	-2.43188	-3.03613	-2.47964	-3.01461	-3.20547	-3.2582	-3.70713	-3.67093	S	___1			-2.13709	-2.22526	-2.13556	-3.05121	-3.30418	-2.86892	Q9NQS1	Cell death regulator Aven	AVEN	PGGWGAGASAPVEDDSDAETYGEENDEQGNY	NA	NA	-
AXIN1|O15169|T|60|___1	0.859299	0.950903	0.823216	0.703484	0.97764	0.862587	0.733908	0.608773	0.417651	0.322384	0.362002	0.414629	0.231834	0.243984	0.523307	-0.545263	0.0967102	T	___1			0.765563	0.845772	0.701152	0.002985	0.234232	0.468968	O15169	Axin-1	AXIN1	CSGKGVGIKGETSTATPRRSDLDLGYEPEGS	NA	NA	validated
BABAM1|Q9NWV8|S|29|___1	-0.732736	-0.506571	0.376004	0.377869	0.176018	-0.463674	-0.410278	-0.532288	-0.488009	0.0250664	-0.487085	0.114048	0.492306	-0.0919275	0.0337219	0.137749	0.0166035	S	___1			-0.255048	-0.287614	-0.191893	0.218374	-0.18747	0.073885	Q9NWV8	BRISC and BRCA1-A complex member 1	BABAM1	EEEEEHSAEPRPRTRSNPEGAEDRAVGAQAS	NA	NA	-
BABAM1|Q9NWV8|S|66|___1	-0.690414	-0.429533	-0.812633	-0.351007	-0.663311	-0.50289	-0.761262	-0.38107	-0.575976	-0.769114	-0.737917	-1.08646	-0.927472	-1.06102	-1.11827	-1.23373	-0.649923	S	___1			-0.600895	-0.491305	-0.6305	-0.976771	-0.816285	-1.10237	Q9NWV8	BRISC and BRCA1-A complex member 1	BABAM1	GEGEAASADDGSLNTSGAGPKSWQVPPPAPE	NA	NA	-
BACH1|O14867|S|445|___1	-0.347285	-0.654139	0.360368	0.40206	0.0316277	-0.585905	-0.255489	-0.154183	-0.26068	0.0639782	-0.388154	-0.123318	-0.0821972	-0.363932	-0.154892	-0.304979	-0.32645	S	___1		+	-0.066905	-0.258898	-0.162073	-0.107733	-0.359512	-0.139105	O14867	Transcription regulator protein BACH1	BACH1	QKRSECPWLGIRISESPEPGQRTFTTLSSVN	NA	NA	predicted
BAD|Q92934|S|134|___1	-3.12777	-2.90042	-2.28927	-1.88861	-2.39987	-2.20074	-2.53035	-2.20219	-2.37415	-1.40675	-1.56808	-1.38982	-0.842562	-1.54463	-0.800198	-0.965498	-1.02858	S	___1			-2.51558	-2.50083	-2.28805	-1.0716	-1.38043	-1.09501	Q92934	Bcl2-associated agonist of cell death	BAD	DEFVDSFKKGLPRPKSAGTATQMRQSSSWTR	NA	NA	-
BAD|Q92934|S|25|___1	-0.828906	-1.03683	-1.30663	-1.33552	-0.805497	-0.826189	-0.963708	-0.993533	-1.14241	-0.97765	-0.981571	-0.92992	-1.00437	-1.14665	-0.56463	-0.990714	-1.18849	S	___1			-1.04271	-0.945287	-1.09174	-0.990912	-1.10557	-0.747275	Q92934	Bcl2-associated agonist of cell death	BAD	SEQEDSSSAERGLGPSPAGDGPSGSGKHHRQ	NA	NA	-
BAD|Q92934|S|25|___2	-0.34417	-0.675821	-0.316548	-0.790057	-0.312475	-0.429997	-0.440002	-0.623932	-0.751099	-0.557886	-1.04035	-0.541956	-1.12769	-0.636828	-0.466925	-0.739214	-0.2475	S	___2			-0.524743	-0.537409	-0.499215	-0.808262	-0.641561	-0.50444	Q92934	Bcl2-associated agonist of cell death	BAD	SEQEDSSSAERGLGPSPAGDGPSGSGKHHRQ	NA	NA	-
BAD|Q92934|S|91|___1	-2.0659	-2.42606	-2.27639	-2.96213	-2.06854	-1.87067	-2.10403	-2.30477	-3.12264	-2.46252	-2.51898	-2.0171	-2.34336	-1.97646	-2.41034	-2.5862	-2.08543	S	___1			-2.37735	-2.26646	-2.42323	-2.46403	-2.19363	-2.21372	Q92934	Bcl2-associated agonist of cell death	BAD	YPAGTEDDEGMGEEPSPFRGRSRSAPPNLWA	NA	NA	-
BAD|Q92934|S|99|___1	-1.72807	-1.15923	-1.28967	-1.30836	-1.3677	-1.62468	-1.26554	-1.44471	-1.41889	-1.31007	-1.07978	-1.05516	-1.37004	-1.02193	-1.19228	-0.877733	-1.11975	S	___1			-1.43399	-1.32388	-1.44441	-1.18595	-1.07382	-1.12372	Q92934	Bcl2-associated agonist of cell death	BAD	EGMGEEPSPFRGRSRSAPPNLWAAQRYGREL	NA	NA	-
BAG1|Q99933|S|80|___1	-4.77887	-4.22747	-3.69167	-3.3877	-3.68873	-4.44537	-4.22333	-3.92504	-5.01769	-3.26336	-4.26369	-4.27293	-3.2902	-3.74503	-3.61621	-3.91641	-4.1005	S	___1			-4.12997	-3.94708	-4.38491	-3.48999	-4.0364	-3.94457	Q99933	BAG family molecular chaperone regulator 1	BAG1	AGARRPRMKKKTRRRSTRSEELTRSEELTLS	NA	NA	-
BAG1|Q99933|S|83|___1	-2.94655	-3.98133	-3.48019	-3.35798	-4.57575	-4.95964	-3.48093	-4.28453	-3.46116	-3.23002	-3.08159	-2.5556	-2.40932	-4.1483	-2.61854	-2.12946	-2.78154	S	___1			-3.26182	-4.28054	-3.967	-2.5896	-3.33714	-2.58707	Q99933	BAG family molecular chaperone regulator 1	BAG1	RRPRMKKKTRRRSTRSEELTRSEELTLSEEA	NA	NA	-
BAG2|O95816|S|20|___1	0.206846	0.0396633	0.694613	0.855545	0.639473	0.292698	0.184425	0.215987	0.21774	0.46607	0.355134	0.725821	0.852858	0.310667	1.03486	0.729898	0.867441	S	___1			0.415606	0.298374	0.401684	0.682942	0.511081	0.880341	O95816	BAG family molecular chaperone regulator 2	BAG2	KINAKANEGRFCRSSSMADRSSRLLESLDQL	NA	NA	-
BAG2|O95816|S|73|___1	-1.83893	-1.62312	-2.16522	-2.02184	-1.92554	-2.18936	-2.15101	-1.82462	-2.09611	-2.29092	-2.15873	-2.35741	-2.76227	-2.10008	-2.39837	-3.00558	-2.89256	S	___1			-2.00393	-1.79109	-2.15023	-2.68626	-2.38379	-2.37789	O95816	BAG family molecular chaperone regulator 2	BAG2	EMIHSIQNSQDMRQISDGEREELNLTANRLM	NA	NA	-
BAG3|O95817|S|289|___1	0.648617	0.654964	0.589044	0.523333	0.586994	0.517775	0.711199	0.927909	0.895503	0.116776	0.130713	-0.258307	-0.163286	0.0617084	0.229445	0.131508	-0.0111961	S	___1			0.627716	0.723289	0.66744	0.0283327	0.0604086	-0.0144315	O95817	BAG family molecular chaperone regulator 3	BAG3	SSREGSPARSSTPLHSPSPIRVHTVVDRPQQ	NA	NA	predicted
BAG3|O95817|S|289|___2	1.33188	1.46638	1.34567	1.59251	1.07395	1.16009	1.92831	1.63096	1.84034	0.000193596	0.234105	0.110937	0.16785	0.385403	0.0787725	0.786249	0.16107	S	___2			1.61757	1.39043	1.4487	0.318098	0.260193	0.0948548	O95817	BAG family molecular chaperone regulator 3	BAG3	SSREGSPARSSTPLHSPSPIRVHTVVDRPQQ	NA	NA	predicted
BAG3|O95817|S|289|___3	2.44888	2.79535	2.56008	2.62362	2.09178	2.4503	2.88214	2.80113	2.71249	0.640615	0.746448	0.255272	0.635853	0.775961	0.340495	0.991512	0.816076	S	___3		+	2.65155	2.56275	2.57429	0.755994	0.779495	0.297884	O95817	BAG family molecular chaperone regulator 3	BAG3	SSREGSPARSSTPLHSPSPIRVHTVVDRPQQ	NA	NA	predicted
BAG3|O95817|S|291|___2	0.386276	0.440655	0.472512	0.583841	-0.175358	0.361443	0.608597	0.590507	0.74228	-0.51382	-0.195325	-0.746139	-0.468073	-0.320838	-0.574898	-0.00517082	-0.275923	S	___2		+	0.526238	0.285268	0.525412	-0.329021	-0.264029	-0.660518	O95817	BAG family molecular chaperone regulator 3	BAG3	REGSPARSSTPLHSPSPIRVHTVVDRPQQPM	NA	NA	predicted
BAG3|O95817|S|291|___3	2.44888	2.79535	2.56008	2.62362	2.09178	2.4503	2.88214	2.80113	2.71249	0.640615	0.746448	0.255272	0.635853	0.775961	0.340495	0.991512	0.816076	S	___3		+	2.65155	2.56275	2.57429	0.755994	0.779495	0.297884	O95817	BAG family molecular chaperone regulator 3	BAG3	REGSPARSSTPLHSPSPIRVHTVVDRPQQPM	NA	NA	predicted
BAG3|O95817|T|285|___2	0.840328	0.992565	0.778012	1.17441	0.6696	0.573507	1.58789	1.17599	1.33937	-0.507126	-0.34733	-0.337082	-0.315645	-0.0421104	-0.411735	0.261608	-0.523202	T	___2			1.20088	0.946051	0.896962	-0.187054	-0.304214	-0.374408	O95817	BAG family molecular chaperone regulator 3	BAG3	VQGASSREGSPARSSTPLHSPSPIRVHTVVD	NA	NA	predicted
BAG3|O95817|T|285|___3	2.44888	2.79535	2.56008	2.62362	2.09178	2.4503	2.88214	2.80113	2.71249	0.640615	0.746448	0.255272	0.635853	0.775961	0.340495	0.991512	0.816076	T	___3		+	2.65155	2.56275	2.57429	0.755994	0.779495	0.297884	O95817	BAG family molecular chaperone regulator 3	BAG3	VQGASSREGSPARSSTPLHSPSPIRVHTVVD	NA	NA	predicted
BAG3|O95817|T|406|___1	2.89075	3.17612	2.92796	3.24094	2.71746	3.0763	3.22488	3.15059	3.39557	1.61881	2.08685	1.51323	2.06472	1.87405	1.61271	2.39967	1.77861	T	___1			3.11886	3.01472	3.13328	2.02773	1.91317	1.56297	O95817	BAG family molecular chaperone regulator 3	BAG3	ATEERAAPSTAPAEATPPKPGEAEAPPKHPG	NA	NA	predicted
BAG4|O95429|S|179|___1	-1.33073	-0.994251	-0.338155	-0.151337	-0.398579	-0.890635	-0.818927	-0.812459	-0.956635	-0.526846	-0.893421	-0.197807	-0.230505	-0.676492	-0.0232191	-0.497666	-0.450039	S	___1			-0.766997	-0.735096	-0.728475	-0.418339	-0.673317	-0.110513	O95429	BAG family molecular chaperone regulator 4	BAG4	SYSTEVPSTYRSSGNSPTPVSRWIYPQQDCQ	NA	NA	-
BAG4|O95429|S|245|___1	-1.32345	-1.43028	-1.41129	-1.39779	-1.61294	-1.4699	-1.33634	-1.3437	-1.2538	-1.91712	-1.94121	-1.80749	-1.96039	-1.89036	-2.25847	-2.01027	-1.58294	S	___1			-1.35253	-1.46231	-1.37833	-1.9626	-1.80484	-2.03298	O95429	BAG family molecular chaperone regulator 4	BAG4	PQSGPTVRPQEDAWASPGAYGMGGRYPWPSS	NA	NA	-
BAG4|O95429|S|7|___1	-1.0014	-1.08031	-1.36011	-1.15556	-1.02739	-1.33731	-1.22293	-1.46318	-1.24521	-1.83084	-1.96642	-1.77655	-1.95463	-1.80927	-2.07075	-1.90111	-1.84901	S	___1			-1.12663	-1.19029	-1.31421	-1.89553	-1.8749	-1.92365	O95429	BAG family molecular chaperone regulator 4	BAG4	_________MSALRRSGYGPSDGPSYGRYYG	NA	NA	-
BAG6|P46379|S|1081|___1	3.87674	3.78748	3.62177	3.61816	3.68835	3.71931	3.73927	3.7535	3.61837	3.00143	3.01126	3.14565	2.88914	3.07736	3.09642	2.93046	3.00647	S	___1	+		3.74472	3.74311	3.65315	2.94034	3.0317	3.12103	P46379	Large proline-rich protein BAG6	BAG6	AVSRAAKAAGARPLTSPESLSRDLEAPEVQE	NA	NA	-
BAG6|P46379|S|1117|___1	3.23721	3.16739	3.14307	3.09529	3.31801	3.23402	3.23797	3.23365	3.13248	2.74484	2.59492	2.71397	2.55353	2.61035	2.50523	2.66769	2.64963	S	___1			3.19016	3.23968	3.16986	2.65535	2.6183	2.6096	P46379	Large proline-rich protein BAG6	BAG6	LRSDIQKRLQEDPNYSPQRFPNAQRAFADDP	NA	NA	-
BAG6|P46379|S|113|___1	-1.81451	-1.81274	-2.57305	-1.94672	-2.46571	-1.60602	-1.91749	-1.93122	-2.17155	-2.61554	-2.34904	-2.59652	-2.32467	-1.91538	-2.5098	-2.45418	-2.37318	S	___1			-1.89291	-2.06989	-2.11687	-2.46479	-2.21253	-2.55316	P46379	Large proline-rich protein BAG6	BAG6	ASSGTGSASATHGGGSPPGTRGPGASVHDRN	NA	NA	-
BAG6|P46379|S|964|___1	-1.01783	-0.535173	-0.88188	-0.654006	-1.09916	-0.846511	-0.781979	-0.803669	-0.569594	-0.793424	-0.365562	-0.990177	-0.555377	-0.760232	-1.04169	-0.53418	-0.686544	S	___1	+		-0.81794	-0.812668	-0.765995	-0.62766	-0.604113	-1.01593	P46379	Large proline-rich protein BAG6	BAG6	PLPEEPMEVQGAERASPEPQRENASPAPGTT	NA	NA	-
BAG6|P46379|S|973|___1	-1.24565	-0.830992	-1.15251	-0.713051	-1.32936	-1.04995	-0.531097	-0.741427	-0.367702	-1.11642	-0.917442	-1.5857	-1.0938	-1.28988	-1.49672	-0.342596	-1.17032	S	___1			-0.829933	-0.967259	-0.856721	-0.850939	-1.12588	-1.54121	P46379	Large proline-rich protein BAG6	BAG6	QGAERASPEPQRENASPAPGTTAEEAMSRGP	NA	NA	-
BAG6|P46379|T|508|___1	0.870045	0.541485	0.632586	0.674036	0.617342	0.738007	0.916868	0.746947	0.980241	0.442738	0.639558	0.393656	0.29273	0.55662	0.385472	0.756405	0.750603	T	___1		+	0.820316	0.635258	0.783611	0.497291	0.648927	0.389564	P46379	Large proline-rich protein BAG6	BAG6	PGFPTAPTRVVIARPTPPQARPSHPGGPPVS	NA	NA	-
BAHD1|Q8TBE0|S|184|___1	-1.30627	-0.843732	-1.40856	-1.09323	-1.83447	-1.18945	-0.930668	-1.11635	-1.0181	-1.06479	-0.656193	-1.54098	-0.9526	-0.895186	-1.06824	-0.821532	-0.805056	S	___1			-1.11006	-1.26485	-1.20537	-0.946308	-0.785478	-1.30461	Q8TBE0	Bromo adjacent homology domain-containing 1 protein	BAHD1	KRPRLGDLGGGSRDLSPEPAPDEGPRRDGDP	NA	NA	-
BAIAP2|Q9UQB8|S|323|___1	0.112776	0.203794	0.39185	0.451963	0.370752	0.161215	0.183157	0.234317	0.358472	0.294533	-0.219101	-0.00567722	-0.15329	-0.0802822	-0.122198	-0.0499229	-0.331463	S	___1			0.249299	0.269621	0.303846	0.03044	-0.210282	-0.0639377	Q9UQB8	Brain-specific angiogenesis inhibitor 1-associated protein 2	BAIAP2	EDYSPWADRKAAQPKSLSPPQSQSKLSDSYS	NA	NA	-
BAIAP2|Q9UQB8|S|323|___2	-0.734232	-0.337107	-0.248153	0.17491	-0.739735	-0.607389	0.00187302	-0.234645	0.27032	-1.2879	-1.23895	-1.73257	-0.984189	-0.88295	-1.40285	-0.592229	-0.903964	S	___2			-0.185816	-0.437162	-0.195074	-0.954774	-1.00862	-1.56771	Q9UQB8	Brain-specific angiogenesis inhibitor 1-associated protein 2	BAIAP2	EDYSPWADRKAAQPKSLSPPQSQSKLSDSYS	NA	NA	-
BAIAP2|Q9UQB8|S|325|___1	2.39896	2.31653	2.59984	2.61451	2.62513	2.30024	2.45631	2.37433	2.47957	2.16811	1.86569	2.07801	1.96392	1.99579	2.01822	2.05525	1.88109	S	___1			2.48993	2.43866	2.45988	2.06243	1.91419	2.04812	Q9UQB8	Brain-specific angiogenesis inhibitor 1-associated protein 2	BAIAP2	YSPWADRKAAQPKSLSPPQSQSKLSDSYSNT	NA	NA	-
BAIAP2|Q9UQB8|S|325|___2	-0.734232	-0.337107	-0.248153	0.17491	-0.739735	-0.607389	0.00187302	-0.234645	0.27032	-1.2879	-1.23895	-1.73257	-0.984189	-0.88295	-1.40285	-0.592229	-0.903964	S	___2			-0.185816	-0.437162	-0.195074	-0.954774	-1.00862	-1.56771	Q9UQB8	Brain-specific angiogenesis inhibitor 1-associated protein 2	BAIAP2	YSPWADRKAAQPKSLSPPQSQSKLSDSYSNT	NA	NA	-
BAIAP2|Q9UQB8|S|346|___2	1.71952	1.58363	1.61935	1.3749	1.70847	1.45147	1.43802	1.37722	1.07327	0.558302	0.424804	0.637012	0.242928	0.664766	0.431544	0.0527725	0.529503	S	___2			1.51081	1.55644	1.38136	0.284667	0.539691	0.534278	Q9UQB8	Brain-specific angiogenesis inhibitor 1-associated protein 2	BAIAP2	SKLSDSYSNTLPVRKSVTPKNSYATTENKTL	NA	NA	-
BAIAP2|Q9UQB8|S|484|___1	2.57095	2.57796	2.45563	2.4224	2.40057	2.32916	2.35005	2.26122	2.24198	0.672087	0.85731	0.728603	0.345629	0.415251	0.443423	0.314762	0.104389	S	___1			2.4478	2.41325	2.34226	0.444159	0.458983	0.586013	Q9UQB8	Brain-specific angiogenesis inhibitor 1-associated protein 2	BAIAP2	PDYGAASRAFPAQTASGFKQRPYSVAVPAFS	NA	NA	-
BAIAP2|Q9UQB8|T|348|___2	1.71952	1.58363	1.61935	1.3749	1.70847	1.45147	1.43802	1.37722	1.07327	0.558302	0.424804	0.637012	0.242928	0.664766	0.431544	0.0527725	0.529503	T	___2			1.51081	1.55644	1.38136	0.284667	0.539691	0.534278	Q9UQB8	Brain-specific angiogenesis inhibitor 1-associated protein 2	BAIAP2	LSDSYSNTLPVRKSVTPKNSYATTENKTLPR	NA	NA	-
BAIAP2L1|Q9UHR4|S|261|___1	-0.246369	-0.470932	-0.46006	-0.441324	-0.42872	-0.301826	-0.519192	-0.311687	-0.437652	-0.0762892	-0.00542736	-0.208998	-0.270111	-0.214339	-0.119871	-0.388235	-0.3275	S	___1			-0.402295	-0.403779	-0.399846	-0.244878	-0.182422	-0.164434	Q9UHR4	Brain-specific angiogenesis inhibitor 1-associated protein 2-like protein 1	BAIAP2L1	IKTPASTPVSGTPQASPMIERSNVVRKDYDT	NA	NA	-
BAIAP2L1|Q9UHR4|S|261|___2	0.518433	0.834578	0.486629	0.54566	0.393623	0.61112	0.594158	0.593928	0.570828	0.110307	0.409898	-0.198997	0.274986	0.199842	-0.192625	0.3701	0.447239	S	___2	+	+	0.55275	0.607376	0.556192	0.251798	0.352326	-0.195811	Q9UHR4	Brain-specific angiogenesis inhibitor 1-associated protein 2-like protein 1	BAIAP2L1	IKTPASTPVSGTPQASPMIERSNVVRKDYDT	NA	NA	-
BAIAP2L1|Q9UHR4|T|257|___2	0.518433	0.834578	0.486629	0.54566	0.393623	0.61112	0.594158	0.593928	0.570828	0.110307	0.409898	-0.198997	0.274986	0.199842	-0.192625	0.3701	0.447239	T	___2	+	+	0.55275	0.607376	0.556192	0.251798	0.352326	-0.195811	Q9UHR4	Brain-specific angiogenesis inhibitor 1-associated protein 2-like protein 1	BAIAP2L1	MIEEIKTPASTPVSGTPQASPMIERSNVVRK	NA	NA	-
BAP1|Q92560|S|369|___1	-2.01456	-2.6666	-2.63953	-2.39669	-2.15174	-2.27164	-2.81494	-2.42493	-2.34527	-2.74446	-2.81334	-2.87425	-2.93205	-2.70459	-3.34885	-3.65588	-3.1007	S	___1			-2.40873	-2.41442	-2.41881	-3.1108	-2.87288	-3.11155	Q92560	Ubiquitin carboxyl-terminal hydrolase BAP1	BAP1	VQRLPAFLDNHNYAKSPMQEEEDLAAGVGRS	NA	NA	-
BAP1|Q92560|S|521|___1	1.79328	1.48748	1.47019	1.2167	1.38184	1.29695	1.54621	1.35141	1.37698	1.79686	1.84303	1.88793	1.68951	2.07179	2.06738	1.74026	1.9629	S	___1			1.51873	1.40691	1.38137	1.74221	1.95924	1.97765	Q92560	Ubiquitin carboxyl-terminal hydrolase BAP1	BAP1	PLRSPIRSANPTRPSSPVTSHISKVLFGEDD	NA	NA	-
BAP18|Q8IXM2|S|36|___1	-0.770032	-0.623322	-0.830878	-0.734629	-0.788167	-0.53877	-0.890384	-0.700038	-0.870207	-0.663297	-0.851201	-0.538673	-0.428513	-0.796148	-0.855429	-0.704845	-0.534012	S	___1			-0.798348	-0.703842	-0.746618	-0.598885	-0.72712	-0.697051	Q8IXM2	Chromatin complexes subunit BAP18	BAP18	KLGELTMQLHPVADSSPAGAKWTETEIEMLR	NA	NA	-
BAP18|Q8IXM2|S|96|___1	1.09604	1.44851	1.13593	1.49427	1.19318	1.38697	1.57145	1.3756	1.70167	1.6229	2.04609	1.50497	1.92008	1.745	1.62537	1.97968	1.64876	S	___1			1.38725	1.3391	1.40819	1.84089	1.81328	1.56517	Q8IXM2	Chromatin complexes subunit BAP18	BAP18	KRKVYEDSGIPLPAESPKKGPKKVASGVLSP	NA	NA	-
BARD1|Q99728|S|330|___1	1.53872	1.50321	1.99498	2.09314	2.267	1.85679	1.72674	1.87781	1.76046	3.34528	2.96504	3.52847	3.30912	3.22388	3.78964	3.06996	3.42858	S	___1			1.7862	1.88267	1.87074	3.24146	3.20583	3.65906	Q99728	BRCA1-associated RING domain protein 1	BARD1	PLENNGKRGHHNRLSSPISKRCRTSILSTSG	NA	NA	predicted
BARD1|Q99728|T|299|___1	1.06089	0.820597	1.58629	1.94585	1.63151	1.40985	1.42203	1.42238	1.59887	2.69466	2.60203	2.64911	2.92689	2.54296	2.77336	2.98915	2.84185	T	___1			1.47626	1.2915	1.53167	2.87023	2.66228	2.71123	Q99728	BRCA1-associated RING domain protein 1	BARD1	EQIESPDTKSRNEVVTPEKVCKNYLTSKKSL	NA	NA	predicted
BASP1|P80723|S|142|___1	0.464403	0.450809	0.377915	0.234385	0.234583	0.472727	0.361448	0.340272	0.238294	0.147343	0.145169	0.24951	0.282507	0.503061	0.252415	0.228891	0.224115	S	___1			0.353412	0.341888	0.362979	0.21958	0.290782	0.250962	P80723	Brain acid soluble protein 1	BASP1	AAPAESAAPAAGEEPSKEEGEPKKTEAPAAP	NA	NA	-
BASP1|P80723|T|196|___1	2.82574	3.502	3.05096	3.65771	3.21332	3.72803	3.31269	3.73647	3.34329	2.93077	3.71214	2.83093	3.75551	2.94688	3.34275	3.31258	3.39417	T	___1			3.26538	3.48393	3.37409	3.33295	3.35107	3.08684	P80723	Brain acid soluble protein 1	BASP1	PSSKETPAATEAPSSTPKAQGPAASAEEPKP	NA	NA	-
BASP1|P80723|T|31|___1	-0.523211	-0.318279	0.421672	0.892418	0.126654	-0.182638	0.372402	0.189353	0.851083	0.543505	0.237973	0.438583	0.758144	0.468161	0.344659	1.46375	0.83147	T	___1			0.247203	-0.000757535	0.363372	0.921799	0.512535	0.391621	P80723	Brain acid soluble protein 1	BASP1	DEKAKEKDKKAEGAATEEEGTPKESEPQAAA	NA	NA	-
BAZ1A|Q9NRL2|S|1390|___1	-0.594543	-0.680705	-0.440397	-0.897336	-0.231161	-0.676743	-0.57852	-0.621043	-0.96162	-1.66991	-1.93549	-1.63156	-2.78622	-1.94716	-1.4524	-2.14915	-1.99763	S	___1		+	-0.690133	-0.51097	-0.69292	-2.20176	-1.96009	-1.54198	Q9NRL2	Bromodomain adjacent to zinc finger domain protein 1A	BAZ1A	PNFRVIATKSSEQSRSVNIASKLSLQESESK	NA	NA	predicted
BAZ1A|Q9NRL2|S|1390|___2	0.665731	0.438551	0.391219	0.101225	0.835485	0.712065	-0.0431252	0.324622	-0.471082	-0.755516	-1.26003	-0.359717	-1.50527	-1.19902	-1.11701	-2.21629	-1.09305	S	___2			0.241277	0.532886	0.210734	-1.49236	-1.18403	-0.738362	Q9NRL2	Bromodomain adjacent to zinc finger domain protein 1A	BAZ1A	PNFRVIATKSSEQSRSVNIASKLSLQESESK	NA	NA	predicted
BAZ1A|Q9NRL2|S|1402|___1	2.97719	3.07663	3.02425	2.9129	3.14734	3.11222	3.19269	3.08638	3.14242	2.18919	2.31946	2.30772	2.35644	2.28907	2.12482	2.48339	2.0991	S	___1			3.02759	3.10345	3.09296	2.34301	2.23588	2.21627	Q9NRL2	Bromodomain adjacent to zinc finger domain protein 1A	BAZ1A	QSRSVNIASKLSLQESESKRRCRKRQSPEPS	NA	NA	predicted
BAZ1A|Q9NRL2|S|1413|___1	3.09021	3.00002	2.70437	2.71409	2.75136	2.90654	2.97162	2.92879	2.78109	2.94524	2.91889	2.99152	2.98373	3.06199	3.18413	2.89324	3.05395	S	___1			2.92531	2.89339	2.79733	2.94074	3.01161	3.08783	Q9NRL2	Bromodomain adjacent to zinc finger domain protein 1A	BAZ1A	SLQESESKRRCRKRQSPEPSPVTLGRRSSGR	NA	NA	predicted
BAZ1A|Q9NRL2|S|1413|___2	2.21592	2.32858	2.10501	2.22492	2.25991	2.44468	2.33104	2.39921	2.1916	1.47775	1.56596	1.43506	1.34938	1.32911	1.4885	1.47118	1.51023	S	___2			2.25729	2.32924	2.2471	1.43277	1.46843	1.46178	Q9NRL2	Bromodomain adjacent to zinc finger domain protein 1A	BAZ1A	SLQESESKRRCRKRQSPEPSPVTLGRRSSGR	NA	NA	predicted
BAZ1A|Q9NRL2|S|1417|___2	2.21592	2.32858	2.10501	2.22492	2.25991	2.44468	2.33104	2.39921	2.1916	1.47775	1.56596	1.43506	1.34938	1.32911	1.4885	1.47118	1.51023	S	___2			2.25729	2.32924	2.2471	1.43277	1.46843	1.46178	Q9NRL2	Bromodomain adjacent to zinc finger domain protein 1A	BAZ1A	SESKRRCRKRQSPEPSPVTLGRRSSGRQGGV	NA	NA	predicted
BAZ1B|Q9UIG0|S|1315|___1	0.848846	0.889723	0.603921	0.674036	0.930344	1.14883	0.267113	0.929059	0.301652	0.64164	0.568154	0.834814	0.766762	0.396999	0.888152	-0.082489	0.725868	S	___1			0.596665	0.916375	0.684802	0.441971	0.563674	0.861483	Q9UIG0	Tyrosine-protein kinase BAZ1B	BAZ1B	RSGRRPGKKPHSTRRSQPKAPPVDDAEVDEL	NA	NA	predicted
BAZ1B|Q9UIG0|S|1342|___1	4.8993	4.5311	4.7948	4.65631	4.85768	5.10866	4.97019	5.02021	5.02914	4.65846	4.90383	4.70619	4.91624	4.78209	4.79979	4.86338	4.72812	S	___1			4.84193	4.803	4.97753	4.81269	4.80468	4.75299	Q9UIG0	Tyrosine-protein kinase BAZ1B	BAZ1B	VDELVLQTKRSSRRQSLELQKCEEILHKIVK	NA	NA	predicted
BAZ1B|Q9UIG0|S|1468|___1	1.73528	1.71062	1.59639	1.61575	1.52526	1.72024	1.71239	1.73774	1.69865	1.57094	1.63488	1.55725	1.66329	1.62018	1.74035	1.75616	1.77304	S	___1			1.6878	1.65787	1.67176	1.66346	1.67603	1.6488	Q9UIG0	Tyrosine-protein kinase BAZ1B	BAZ1B	KRKKFPDRLAEDEGDSEPEAVGQSRGRRQKK	NA	NA	predicted
BAZ1B|Q9UIG0|S|189|___1	-3.44925	-3.2541	-2.1576	-1.99587	-2.47077	-3.20179	-2.4677	-2.60084	-2.42284	-2.71965	-2.47554	-2.4941	-2.12958	-2.83235	-2.99887	-1.77181	-2.40922	S	___1			-2.63761	-2.77524	-2.59408	-2.20701	-2.57237	-2.74649	Q9UIG0	Tyrosine-protein kinase BAZ1B	BAZ1B	QKKETVVKEDEGRRESINDRARRSPRKLPTS	NA	NA	predicted
BAZ1B|Q9UIG0|S|321|___2	0.370773	0.316755	0.0121908	0.0581532	0.192978	0.293449	0.404116	0.227788	0.415103	-0.532545	-0.445413	-0.840229	-0.443893	-0.22033	-0.68637	-0.442516	-0.147961	S	___2	+	+	0.277681	0.24584	0.240248	-0.472985	-0.271235	-0.763299	Q9UIG0	Tyrosine-protein kinase BAZ1B	BAZ1B	KRKNTGSPDRKPSKKSKTDNSSLSSPLNPKL	NA	NA	predicted
BAZ1B|Q9UIG0|S|330|___1	2.83344	2.73966	2.76466	2.62067	2.95047	2.80792	2.79164	2.84142	2.91258	2.65421	2.56987	2.60603	2.68868	2.65262	2.57777	2.66326	2.49031	S	___1	+		2.74858	2.84385	2.82839	2.66872	2.57093	2.5919	Q9UIG0	Tyrosine-protein kinase BAZ1B	BAZ1B	RKPSKKSKTDNSSLSSPLNPKLWCHVHLKKS	NA	NA	predicted
BAZ1B|Q9UIG0|S|330|___2	0.370773	0.316755	0.0121908	0.0581532	0.192978	0.293449	0.404116	0.227788	0.415103	-0.532545	-0.445413	-0.840229	-0.443893	-0.22033	-0.68637	-0.442516	-0.147961	S	___2	+	+	0.277681	0.24584	0.240248	-0.472985	-0.271235	-0.763299	Q9UIG0	Tyrosine-protein kinase BAZ1B	BAZ1B	RKPSKKSKTDNSSLSSPLNPKLWCHVHLKKS	NA	NA	predicted
BAZ1B|Q9UIG0|S|345|___2	2.30637	2.49537	2.13721	2.26423	2.26323	2.61273	2.10832	2.5739	1.88768	1.52993	1.74285	1.68328	1.77695	1.56837	1.52497	1.21982	1.69259	S	___2			2.22631	2.44417	2.21254	1.5089	1.66794	1.60413	Q9UIG0	Tyrosine-protein kinase BAZ1B	BAZ1B	SPLNPKLWCHVHLKKSLSGSPLKVKNSKNSK	NA	NA	predicted
BAZ1B|Q9UIG0|S|349|___1	4.97176	4.99949	4.74872	4.77642	4.82895	4.94096	5.00005	4.80308	4.97671	5.01602	5.17395	4.92151	4.98982	5.0898	5.06593	5.05049	4.88811	S	___1			4.91608	4.87717	4.8888	5.01878	5.05062	4.99372	Q9UIG0	Tyrosine-protein kinase BAZ1B	BAZ1B	PKLWCHVHLKKSLSGSPLKVKNSKNSKSPEE	NA	NA	predicted
BAZ1B|Q9UIG0|S|349|___2	2.30637	2.49537	2.13721	2.26423	2.26323	2.61273	2.10832	2.5739	1.88768	1.52993	1.74285	1.68328	1.77695	1.56837	1.52497	1.21982	1.69259	S	___2			2.22631	2.44417	2.21254	1.5089	1.66794	1.60413	Q9UIG0	Tyrosine-protein kinase BAZ1B	BAZ1B	PKLWCHVHLKKSLSGSPLKVKNSKNSKSPEE	NA	NA	predicted
BAZ1B|Q9UIG0|S|508|___1	1.52706	1.50628	1.70784	1.62938	1.58947	1.77571	1.66931	1.63106	1.73156	1.86374	1.87829	1.74711	1.74506	1.91258	1.94037	2.09345	1.91632	S	___1			1.60858	1.5756	1.73837	1.90075	1.9024	1.84374	Q9UIG0	Tyrosine-protein kinase BAZ1B	BAZ1B	SALSCVISKTARLLSSEDRARLPEELRSLVQ	NA	NA	predicted
BAZ2A|Q9UIF9|S|1397|___1	0.251215	0.0840607	-0.125283	-0.118738	0.0743351	0.104807	0.0383987	-0.0976343	-0.192639	0.816454	0.69192	1.0011	0.761427	0.886297	0.99875	0.913223	1.11855	S	___1			0.0569585	0.0202538	-0.0710386	0.830368	0.898922	0.999927	Q9UIF9	Bromodomain adjacent to zinc finger domain protein 2A	BAZ2A	LAPKRRAGDPGEMPQSPTGLGQPKRRGRPPS	NA	NA	-
BAZ2A|Q9UIF9|S|1770|___1	-3.43242	-3.77749	-2.92404	-2.9028	-2.68812	-2.80029	-3.85774	-3.52492	-3.78455	-1.81875	-2.41774	-1.4197	-1.69125	-2.16951	-1.51654	-1.83413	-1.97098	S	___1	+	+	-3.39765	-3.33018	-3.16963	-1.78138	-2.18608	-1.46812	Q9UIF9	Bromodomain adjacent to zinc finger domain protein 2A	BAZ2A	EGDGRRRRVLLRGRESPAAGPRYSEEGLSPS	NA	NA	-
BAZ2A|Q9UIF9|S|1783|___1	1.34973	1.3415	1.35398	1.14262	1.32023	1.22256	1.54591	1.15191	1.55569	2.6564	2.60411	2.3571	2.436	2.77107	2.39366	2.84339	2.46201	S	___1			1.34609	1.27121	1.37741	2.64526	2.6124	2.37538	Q9UIF9	Bromodomain adjacent to zinc finger domain protein 2A	BAZ2A	RESPAAGPRYSEEGLSPSKRRRLSMRNHHSD	NA	NA	-
BAZ2A|Q9UIF9|S|613|___1	-0.531933	-0.748659	-0.749615	-1.06438	-0.790128	-0.732518	-0.576841	-1.18367	-0.905232	-0.0844326	-0.474744	-0.312562	-0.474353	-0.1939	-0.288118	-0.175001	-0.427038	S	___1			-0.724383	-0.907485	-0.795788	-0.244596	-0.365227	-0.30034	Q9UIF9	Bromodomain adjacent to zinc finger domain protein 2A	BAZ2A	SRNVVHSVRREHFSFSPRMPVGDFFEERDTP	NA	NA	-
BAZ2A|Q9UIF9|T|548|___1	-1.99524	-2.10237	-2.38824	-2.53635	-2.30008	-1.96414	-2.1964	-2.6781	-2.53491	-2.29686	-1.87674	-2.43052	-1.91814	-1.6518	-2.20522	-2.02659	-1.80686	T	___1		+	-2.24266	-2.36018	-2.29576	-2.08053	-1.77846	-2.31787	Q9UIF9	Bromodomain adjacent to zinc finger domain protein 2A	BAZ2A	LTASGSGDVMRRRIATPEEVRLPLQHGWRRE	NA	NA	-
BAZ2B|Q9UIF8|S|1541|___1	0.104158	0.277412	-0.00812817	-0.345499	0.361685	0.41839	-0.174826	0.275338	-0.0051775	-0.737879	-0.642234	-0.760736	-0.978498	-1.16391	-0.406533	-0.737624	-0.727369	S	___1			-0.138722	0.304812	0.135028	-0.818	-0.844505	-0.583635	Q9UIF8	Bromodomain adjacent to zinc finger domain protein 2B	BAZ2B	NNLFNTGSSGPGKFYSPLPNDQLLKTLTEKN	NA	NA	-
BAZ2B|Q9UIF8|S|405|___1	1.77768	1.61288	1.66779	1.36331	1.89953	1.79934	1.51008	1.60749	1.61108	1.26859	1.14184	1.12908	1.00856	1.20167	1.1006	1.17416	0.892717	S	___1			1.55036	1.70663	1.69274	1.15044	1.07874	1.11484	Q9UIF8	Bromodomain adjacent to zinc finger domain protein 2B	BAZ2B	VNQAKKETYMKLIVPSPDVLKAGNKNTSEES	NA	NA	-
BBC3|Q9BXH1|S|10|___1	0.140934	-0.0115986	-0.0857725	-0.218756	-0.0435009	-0.107033	-0.137774	-0.196673	-0.301454	-0.734489	-1.24407	-0.895667	-1.13409	-1.18899	-0.95743	-0.922878	-0.763292	S	___1			-0.0718651	-0.0839243	-0.164753	-0.930485	-1.06545	-0.926548	Q9BXH1	Bcl-2-binding component 3	BBC3	______MARARQEGSSPEPVEGLARDGPRPF	NA	NA	-
BBX|Q8WY36|S|704|___1	0.810501	0.825674	0.727357	0.513109	0.796816	0.95117	0.652168	0.778562	0.616258	0.224785	-0.0587168	-0.153073	-0.25541	-0.256109	-0.232709	-0.74262	-0.72995	S	___1			0.658593	0.800351	0.764928	-0.257748	-0.348259	-0.192891	Q8WY36	HMG box transcription factor BBX	BBX	LDEEFEKKFNSLPQYSPVTFDRKCVPVPRKK	NA	NA	-
BCAR1|P56945|S|139|___1	-0.0701704	-0.167711	-0.164161	-0.148783	-0.247576	-0.0646915	-0.105488	-0.086648	-0.0742941	-0.025116	-0.0985346	-0.0685539	0.0830841	0.0655251	0.169588	-0.00111961	-0.180545	S	___1			-0.108147	-0.167312	-0.101049	0.0189495	-0.0711848	0.0505171	P56945	Breast cancer anti-estrogen resistance protein 1	BCAR1	QQGLYQVPGPSPQFQSPPAKQTSTFSKQTPH	NA	NA	-
BCAR1|P56945|S|428|___1	-1.29072	-1.2974	-0.267179	-0.263617	-0.427421	-1.09034	-0.977263	-1.04124	-1.0293	-0.296535	-0.877334	-0.393111	-0.194523	-0.869033	-0.154243	-0.266479	-0.603316	S	___1		+	-0.843867	-0.922018	-0.795606	-0.252512	-0.783228	-0.273677	P56945	Breast cancer anti-estrogen resistance protein 1	BCAR1	PPPAEREAPAEGKRLSASSTGSTRSSQSASS	NA	NA	-
BCAR1|P56945|S|639|___1	0.0109348	0.280584	0.197963	0.132092	0.0355167	0.149357	0.350187	0.23936	0.431006	0.0645809	-0.0370893	-0.237794	0.116253	0.160231	-0.151432	0.0673523	-0.0321789	S	___1	+		0.164405	0.185154	0.259442	0.0827287	0.0303208	-0.194613	P56945	Breast cancer anti-estrogen resistance protein 1	BCAR1	NPTDKTSSIQSRPLPSPPKFTSQDSPDGQYE	NA	NA	-
BCAR1|P56945|T|269|___1	-1.87016	-1.77034	-1.76862	-2.04058	-1.6686	-1.85921	-2.06872	-1.82506	-1.9008	-1.73865	-1.77858	-1.92922	-2.08626	-1.67636	-2.21422	-2.36971	-2.17155	T	___1			-1.99315	-1.75467	-1.84288	-2.06487	-1.8755	-2.07172	P56945	Breast cancer anti-estrogen resistance protein 1	BCAR1	VRGLLPSQYGQEVYDTPPMAVKGPNGRDPLL	NA	NA	-
BCAR3|O75815|S|290|___1	0.96747	0.875336	0.946792	1.08516	0.902979	0.799513	0.987625	0.94807	0.835477	0.702915	0.31511	0.551033	0.236683	0.320667	0.171958	0.112801	0.180435	S	___1			1.01342	0.908795	0.860594	0.3508	0.272071	0.361495	O75815	Breast cancer anti-estrogen resistance protein 3	BCAR3	EGSLTKGRPDVAKRLSLTMGGVQAREQNLPR	NA	NA	-
BCAR3|O75815|S|375|___1	2.23721	2.17155	2.17646	2.14404	2.18535	2.16764	2.41229	2.16891	2.34872	1.80083	1.73832	1.8392	1.57093	1.66856	1.55099	1.62597	1.74074	S	___1			2.26451	2.17527	2.23094	1.66591	1.71587	1.6951	O75815	Breast cancer anti-estrogen resistance protein 3	BCAR3	CPNSPVFRTGSEPALSPAVVRRVSSDARAGE	NA	NA	-
BCAR3|O75815|S|83|___1	-0.179301	-0.224543	-0.209558	-0.635691	-0.212378	-0.300961	-0.255886	-0.303769	-0.779293	0.148872	-0.512199	0.0401764	-0.297056	0.0496941	0.163201	-0.618478	-0.171749	S	___1			-0.356959	-0.246896	-0.429937	-0.255554	-0.211418	0.101689	O75815	Breast cancer anti-estrogen resistance protein 3	BCAR3	SHMGTLPHSKSPRQNSPVTQDGIQESPWQDR	NA	NA	-
BCAR3|O75815|S|83|___2	-0.801832	-0.523422	-0.567158	-0.999919	-0.377523	-0.53354	-0.684068	-0.728828	-0.801946	-0.332191	-0.343197	-0.4568	-0.455226	-0.475952	-0.19199	-0.798142	-0.839923	S	___2			-0.828606	-0.543258	-0.634214	-0.52852	-0.553024	-0.324395	O75815	Breast cancer anti-estrogen resistance protein 3	BCAR3	SHMGTLPHSKSPRQNSPVTQDGIQESPWQDR	NA	NA	-
BCAR3|O75815|S|93|___2	-0.801832	-0.523422	-0.567158	-0.999919	-0.377523	-0.53354	-0.684068	-0.728828	-0.801946	-0.332191	-0.343197	-0.4568	-0.455226	-0.475952	-0.19199	-0.798142	-0.839923	S	___2			-0.828606	-0.543258	-0.634214	-0.52852	-0.553024	-0.324395	O75815	Breast cancer anti-estrogen resistance protein 3	BCAR3	SPRQNSPVTQDGIQESPWQDRHGETFTFRDP	NA	NA	-
BCAS2|O75934|S|94|___1	0.769129	0.701656	0.616492	0.718912	0.605145	0.644321	0.658848	0.559644	0.665837	0.606359	0.476481	0.520933	0.419161	0.421608	0.379762	0.640068	0.466946	S	___1			0.71563	0.622148	0.642217	0.555196	0.455012	0.450347	O75934	Pre-mRNA-splicing factor SPF27	BCAS2	IELLSMKRYELPAPSSGQKNDITAWQECVNN	NA	NA	-
BCAS3|Q9H6U6|S|570|___1	1.20708	1.1694	1.01705	0.824446	1.07612	1.22599	1.17137	1.08507	1.23846	1.57526	1.51409	1.53913	1.61899	1.52441	1.4043	1.599	1.38443	S	___1			1.06763	1.1102	1.1605	1.59775	1.47431	1.47172	Q9H6U6	Breast carcinoma-amplified sequence 3	BCAS3	FSIKAPCKVKPPPQISPSKSMGGEFCVAAIF	NA	NA	-
BCL2L12|Q9HB09|S|242|___1	0.45993	0.18573	-0.12725	-0.225155	0.0454788	0.0422955	-0.129787	0.0210581	-0.123185	-0.788521	-0.634814	-0.624018	-0.618789	-0.644408	-0.446146	-0.930782	-0.927427	S	___1			0.034996	0.084089	-0.0693798	-0.779364	-0.73555	-0.535082	Q9HB09	Bcl-2-like protein 12	BCL2L12	KLASDPALRSKLVRLSSDSFARLVELFCSRD	NA	NA	-
BCL2L12|Q9HB09|S|273|___1	-1.31056	-0.393064	-0.417107	-0.54806	-0.820793	-0.193344	0.189741	-0.449874	0.448081	-0.488317	-0.843658	-0.595341	-1.18749	-0.130209	-0.64877	-0.12998	-1.07905	S	___1			-0.556293	-0.554577	-0.0541232	-0.60193	-0.684305	-0.622056	Q9HB09	Bcl-2-like protein 12	BCL2L12	DSSRPSRACPGPPPPSPEPLARLALAMELSR	NA	NA	-
BCL2L13|Q9BXK5|S|420|___1	-1.23735	-1.29313	-1.25898	-0.910765	-1.56725	-1.19023	-1.45717	-0.936989	-1.13219	-0.978651	-0.802516	-1.76954	-0.763421	-1.3398	-1.01573	-0.834485	-0.950524	S	___1			-1.20176	-1.26579	-1.1938	-0.858852	-1.03095	-1.39264	Q9BXK5	Bcl-2-like protein 13	BCL2L13	TETLLSEKEINAREESLVEELSPASEKKPVP	NA	NA	-
BCL2L13|Q9BXK5|S|426|___1	-1.53574	-1.44939	-1.20875	-1.14346	-1.71256	-1.39706	-0.770059	-1.18911	-0.583524	-0.715315	-0.570839	-1.22824	-0.679168	-0.577337	-1.02243	0.170269	-0.646385	S	___1		+	-1.14975	-1.45035	-1.06311	-0.408071	-0.598187	-1.12533	Q9BXK5	Bcl-2-like protein 13	BCL2L13	EKEINAREESLVEELSPASEKKPVPPSEGKS	+	+	-
BCL2L13|Q9BXK5|S|444|___1	0.418743	0.522451	0.415112	0.5683	0.349241	0.626259	0.608974	0.393149	0.71201	0.195452	0.396626	-0.0617113	0.0732517	0.0604935	0.26352	0.799717	0.526262	S	___1			0.532006	0.421614	0.584461	0.35614	0.327794	0.100904	Q9BXK5	Bcl-2-like protein 13	BCL2L13	SEKKPVPPSEGKSRLSPAGEMKPMPLSEGKS	NA	NA	-
BCL3|P20749|S|41|___1	-1.92745	-1.4005	-1.44859	-1.36879	-1.48635	-1.68964	-1.55868	-1.38562	-1.02041	-1.52034	-0.964849	-1.73786	-1.24325	-1.29624	-1.58124	-1.06719	-1.38762	S	___1			-1.61831	-1.42416	-1.38622	-1.27692	-1.21624	-1.65955	P20749	B-cell lymphoma 3 protein	BCL3	PGAALPLRKRPLRAPSPEPAAPRGAAGLVVP	NA	NA	-
BCL7C|Q8WUZ0|S|114|___2	-3.8629	-2.91723	-3.80098	-3.40406	-3.05334	-2.6023	-3.09206	-3.49487	-3.27489	-3.11424	-2.9393	-2.61334	-3.30514	-2.61429	-2.3432	-2.78965	-2.5125	S	___2			-3.45301	-3.15515	-3.22605	-3.06968	-2.6887	-2.47827	Q8WUZ0	B-cell CLL/lymphoma 7 protein family member C	BCL7C	QSFHSEGSLQKGTEPSPGGTPQPSRPVSPAG	NA	NA	-
BCL7C|Q8WUZ0|S|114|___3	-2.98116	-2.56387	-2.9292	-3.12847	-2.8865	-3.22313	-2.61894	-2.87674	-3.54757	-3.2536	-3.29039	-3.78373	-3.2468	-3.71263	-3.21146	-3.38396	-3.02612	S	___3			-2.90952	-2.7757	-3.2333	-3.29479	-3.34305	-3.4976	Q8WUZ0	B-cell CLL/lymphoma 7 protein family member C	BCL7C	QSFHSEGSLQKGTEPSPGGTPQPSRPVSPAG	NA	NA	-
BCL7C|Q8WUZ0|S|126|___2	-3.8629	-2.91723	-3.80098	-3.40406	-3.05334	-2.6023	-3.09206	-3.49487	-3.27489	-3.11424	-2.9393	-2.61334	-3.30514	-2.61429	-2.3432	-2.78965	-2.5125	S	___2			-3.45301	-3.15515	-3.22605	-3.06968	-2.6887	-2.47827	Q8WUZ0	B-cell CLL/lymphoma 7 protein family member C	BCL7C	TEPSPGGTPQPSRPVSPAGPPEGVPEEAQPP	NA	NA	-
BCL7C|Q8WUZ0|S|126|___3	-2.98116	-2.56387	-2.9292	-3.12847	-2.8865	-3.22313	-2.61894	-2.87674	-3.54757	-3.2536	-3.29039	-3.78373	-3.2468	-3.71263	-3.21146	-3.38396	-3.02612	S	___3			-2.90952	-2.7757	-3.2333	-3.29479	-3.34305	-3.4976	Q8WUZ0	B-cell CLL/lymphoma 7 protein family member C	BCL7C	TEPSPGGTPQPSRPVSPAGPPEGVPEEAQPP	NA	NA	-
BCL7C|Q8WUZ0|T|118|___3	-2.98116	-2.56387	-2.9292	-3.12847	-2.8865	-3.22313	-2.61894	-2.87674	-3.54757	-3.2536	-3.29039	-3.78373	-3.2468	-3.71263	-3.21146	-3.38396	-3.02612	T	___3			-2.90952	-2.7757	-3.2333	-3.29479	-3.34305	-3.4976	Q8WUZ0	B-cell CLL/lymphoma 7 protein family member C	BCL7C	SEGSLQKGTEPSPGGTPQPSRPVSPAGPPEG	NA	NA	-
BCL9|O00512|S|687|___1	-0.0915565	-0.629972	-0.582062	-0.46057	-0.366825	-0.476274	-0.722648	-0.595298	-0.584369	-0.170676	-0.508164	-0.186808	-0.408586	-0.0765095	-0.252962	-0.576925	-0.777302	S	___1			-0.424925	-0.530698	-0.547568	-0.385396	-0.453992	-0.219885	O00512	B-cell CLL/lymphoma 9 protein	BCL9	GNNPIFPRIPVEGPLSPSRGDFPKGIPPQMG	NA	NA	-
BCL9L|Q86UU0|S|1017|___1	2.77098	2.91583	2.87114	2.83576	2.87926	2.92109	2.93968	2.85758	3.02418	2.85854	2.83165	2.67994	2.89721	2.71569	2.44288	2.94999	2.67956	S	___1	+		2.84881	2.88422	2.9388	2.90191	2.7423	2.56141	Q86UU0	B-cell CLL/lymphoma 9-like protein	BCL9L	VPSPGWVASPKTAMPSPGVSQNKQPPLNMNS	NA	NA	-
BCL9L|Q86UU0|S|118|___1	-2.53014	-2.33691	-1.88851	-1.76857	-1.62872	-2.22022	-2.16303	-2.131	-2.2218	-0.911782	-1.24607	-0.618738	-0.645727	-1.06041	-0.578421	-0.789112	-0.498079	S	___1			-2.15392	-2.03221	-2.11018	-0.782207	-0.934851	-0.598579	Q86UU0	B-cell CLL/lymphoma 9-like protein	BCL9L	PFSSLKGKVKRDRSVSVDSGEQREAGTPSLD	NA	NA	-
BCL9L|Q86UU0|S|21|___1	0.682787	0.385067	-0.0313044	0.245964	0.173046	0.0801868	0.218765	0.141101	0.0171022	0.933306	0.745763	0.768494	0.652979	1.06117	1.04163	0.717459	0.903683	S	___1			0.382505	0.233071	0.0219949	0.767914	0.903539	0.905059	Q86UU0	B-cell CLL/lymphoma 9-like protein	BCL9L	NKTRLPHPRRREAPGSPPLSPRGHCPPAPAK	NA	NA	-
BCL9L|Q86UU0|S|21|___2	0.697842	0.292976	0.401401	0.417562	0.281322	0.253481	0.429272	0.475764	0.333045	0.392328	0.570735	0.442875	0.365297	0.55039	0.47581	0.562187	0.422821	S	___2			0.514892	0.350021	0.329309	0.439938	0.514649	0.459342	Q86UU0	B-cell CLL/lymphoma 9-like protein	BCL9L	NKTRLPHPRRREAPGSPPLSPRGHCPPAPAK	NA	NA	-
BCL9L|Q86UU0|S|25|___2	0.697842	0.292976	0.401401	0.417562	0.281322	0.253481	0.429272	0.475764	0.333045	0.392328	0.570735	0.442875	0.365297	0.55039	0.47581	0.562187	0.422821	S	___2			0.514892	0.350021	0.329309	0.439938	0.514649	0.459342	Q86UU0	B-cell CLL/lymphoma 9-like protein	BCL9L	LPHPRRREAPGSPPLSPRGHCPPAPAKPMHP	NA	NA	-
BCL9L|Q86UU0|S|750|___1	-3.5024	-3.58641	-4.10599	-3.65189	-3.59412	-3.69419	-3.73027	-3.65239	-3.47085	-3.50553	-3.74664	-4.12082	-4.27413	-3.25279	-3.36748	-4.42527	-4.12535	S	___1			-3.62819	-3.61097	-3.75701	-4.06831	-3.70826	-3.74415	Q86UU0	B-cell CLL/lymphoma 9-like protein	BCL9L	GTPMGMEFGGGRGLLSPPMGQSGLREVDPPM	NA	NA	-
BCL9L|Q86UU0|S|813|___1	-2.13377	-2.13144	-2.4867	-2.20667	-2.33179	-2.35028	-2.15364	-2.09374	-1.60972	-1.8785	-2.09022	-2.3871	-1.62567	-2.01398	-1.80645	-1.91977	-2.38635	S	___1			-2.16469	-2.18566	-2.1489	-1.80798	-2.16351	-2.09678	Q86UU0	B-cell CLL/lymphoma 9-like protein	BCL9L	QKMRGPGDLMGPQGLSPEEMARVRAQNSSGV	NA	NA	-
BCL9L|Q86UU0|T|514|___1	-1.91875	-1.83546	-1.88319	-1.79452	-1.81694	-1.882	-1.94109	-1.68026	-1.83202	-1.9727	-2.04489	-2.19496	-2.1696	-2.45897	-2.40268	-2.07057	-2.12259	T	___1			-1.88478	-1.77755	-1.86574	-2.07095	-2.20882	-2.29882	Q86UU0	B-cell CLL/lymphoma 9-like protein	BCL9L	QQMNMMIQRLGQDSLTPEQVAWRKLQEEYYE	NA	NA	-
BCLAF1|Q9NYF8|S|177|___1	2.93393	2.89792	2.69678	2.80337	2.46202	2.36193	3.36383	2.69959	3.46664	2.2143	2.27969	2.36275	2.39257	2.63918	1.92113	2.9836	2.07653	S	___1			3.03371	2.68651	2.84178	2.53016	2.3318	2.14194	Q9NYF8	Bcl-2-associated transcription factor 1	BCLAF1	QEKQTKKAEGEPQEESPLKSKSQEEPKDTFE	NA	NA	-
BCLAF1|Q9NYF8|S|198|___1	-3.79582	-2.09919	-3.67583	-2.83258	-2.73742	-2.19835	-2.78762	-2.33965	-3.01276	-3.16094	-2.97542	-3.53749	-3.21284	-2.77665	-2.07075	-3.87233	-2.02224	S	___1			-3.13867	-2.39209	-2.96231	-3.41537	-2.59144	-2.80412	Q9NYF8	Bcl-2-associated transcription factor 1	BCLAF1	SQEEPKDTFEHDPSESIDEFNKSSATSGDIW	NA	NA	-
BCLAF1|Q9NYF8|S|222|___1	-1.84054	-1.82194	-2.17901	-2.1017	-1.99473	-1.9438	-1.92414	-1.66193	-1.8195	-1.84244	-1.46642	-1.57805	-1.44398	-1.15417	-1.05716	-1.47929	-1.38411	S	___1			-1.95546	-1.8262	-1.98077	-1.58857	-1.3349	-1.3176	Q9NYF8	Bcl-2-associated transcription factor 1	BCLAF1	ATSGDIWPGLSAYDNSPRSPHSPSPIATPPS	NA	NA	-
BCLAF1|Q9NYF8|S|268|___1	-3.5954	-3.38929	-2.65382	-2.47539	-3.10362	-4.23612	-3.72008	-4.10982	-3.21827	-2.41745	-2.51515	-2.64977	-1.9134	-2.75672	-2.43622	-1.92512	-1.98548	S	___1			-3.26362	-3.53424	-3.36941	-2.08532	-2.41911	-2.543	Q9NYF8	Bcl-2-associated transcription factor 1	BCLAF1	SAKNTPSQHSHSIQHSPERSGSGSVGNGSSR	NA	NA	-
BCLAF1|Q9NYF8|S|290|___1	-0.226101	-0.148411	-0.326991	-0.165993	-0.697702	-0.424474	-0.245888	-0.245469	-0.0794001	0.828915	0.672597	0.624594	1.11584	0.818523	0.802205	1.07117	0.967184	S	___1			-0.21266	-0.363861	-0.276955	1.00531	0.819435	0.713399	Q9NYF8	Bcl-2-associated transcription factor 1	BCLAF1	GSVGNGSSRYSPSQNSPIHHIPSRRSPAKTI	NA	NA	-
BCLAF1|Q9NYF8|S|290|___2	1.50202	1.60807	1.23195	1.20244	1.05141	1.3959	1.5043	1.26815	1.66691	1.92178	1.8395	1.96658	1.78379	1.90678	2.07056	1.84002	1.97819	S	___2			1.40292	1.30921	1.43159	1.84853	1.90816	2.01857	Q9NYF8	Bcl-2-associated transcription factor 1	BCLAF1	GSVGNGSSRYSPSQNSPIHHIPSRRSPAKTI	NA	NA	-
BCLAF1|Q9NYF8|S|315|___1	1.32965	1.2714	1.25958	1.29019	1.15612	1.27773	1.32308	1.33563	1.07407	0.919926	0.832803	0.92915	1.16359	0.751488	1.0185	0.716059	0.788507	S	___1		+	1.3143	1.25438	1.2038	0.933192	0.790933	0.973823	Q9NYF8	Bcl-2-associated transcription factor 1	BCLAF1	SPAKTIAPQNAPRDESRGRSSFYPDGGDQET	NA	NA	-
BCLAF1|Q9NYF8|S|385|___1	-0.115701	0.0848675	-0.190631	-0.269791	0.0495605	-0.107054	-0.155401	-0.00484943	-0.0451136	-0.453076	-0.198066	-0.0750895	-0.14712	-0.0375614	-0.0706635	-0.882845	-0.466432	S	___1			-0.180298	0.0431929	-0.114266	-0.494347	-0.23402	-0.0728765	Q9NYF8	Bcl-2-associated transcription factor 1	BCLAF1	RAEGEWEDQEALDYFSDKESGKQKFNDSEGD	NA	NA	-
BCLAF1|Q9NYF8|S|397|___1	-0.202227	-0.345381	-0.611077	-0.971435	-0.644206	-0.704328	-0.294977	-0.730462	-0.428237	-0.765775	-1.10525	-0.766837	-0.921297	-0.637992	-1.1482	-0.990159	-0.866824	S	___1			-0.489546	-0.57335	-0.581214	-0.89241	-0.870022	-0.957516	Q9NYF8	Bcl-2-associated transcription factor 1	BCLAF1	DYFSDKESGKQKFNDSEGDDTEETEDYRQFR	NA	NA	-
BCLAF1|Q9NYF8|S|443|___1	0.0820599	-0.611334	0.284169	0.339472	0.454588	-0.282637	-0.536585	-0.280047	-0.763594	0.988913	0.0995398	1.20617	0.704815	0.661747	1.07959	-0.251751	0.759138	S	___1			-0.0383511	-0.145598	-0.25402	0.480659	0.506808	1.14288	Q9NYF8	Bcl-2-associated transcription factor 1	BCLAF1	HRNTEEEGLKYKSKVSLKGNRESDGFREEKN	NA	NA	-
BCLAF1|Q9NYF8|S|450|___1	-0.150904	0.138319	0.538688	0.890423	0.495049	0.102831	0.312386	0.174325	0.591119	1.05312	0.807981	0.694427	1.13575	0.863638	0.829854	1.26455	1.00831	S	___1	+		0.350635	0.269231	0.410879	1.15114	0.893308	0.762141	Q9NYF8	Bcl-2-associated transcription factor 1	BCLAF1	GLKYKSKVSLKGNRESDGFREEKNYKLKETG	NA	+	-
BCLAF1|Q9NYF8|S|496|___1	3.40488	3.20135	3.99066	4.03604	3.83987	3.23717	3.64748	3.39486	3.78546	4.11565	3.62085	4.3175	4.35243	4.04008	4.21749	4.40362	4.06173	S	___1			3.69614	3.47869	3.6711	4.29057	3.90756	4.2675	Q9NYF8	Bcl-2-associated transcription factor 1	BCLAF1	EDKNSERITVKKETQSPEQVKSEKLKDLFDY	NA	NA	-
BCLAF1|Q9NYF8|S|512|___1	2.36963	2.34145	1.99386	2.06596	2.10515	2.25529	2.09104	2.32793	2.08074	1.99117	2.05386	2.08459	2.07116	2.11016	2.33242	1.87704	1.86135	S	___1			2.17554	2.25817	2.10996	1.97979	2.00846	2.20851	Q9NYF8	Bcl-2-associated transcription factor 1	BCLAF1	PEQVKSEKLKDLFDYSPPLHKNLDAREKSTF	NA	NA	-
BCLAF1|Q9NYF8|S|531|___1	7.05552	7.08892	6.90929	6.75244	6.91413	6.94609	6.91969	6.87484	6.92013	6.93851	7.06022	7.05376	7.03127	6.99527	6.99824	6.83074	6.95686	S	___1			6.90921	6.9593	6.92517	6.9335	7.00412	7.026	Q9NYF8	Bcl-2-associated transcription factor 1	BCLAF1	HKNLDAREKSTFREESPLRIKMIASDSHRPE	NA	NA	-
BCLAF1|Q9NYF8|S|564|___1	3.41402	3.44605	3.33589	3.25964	3.34535	3.45771	3.36621	3.23684	3.33177	2.91419	2.99678	2.67959	2.73643	2.72885	2.58172	2.74726	2.60375	S	___1			3.34662	3.34275	3.37512	2.79929	2.77646	2.63065	Q9NYF8	Bcl-2-associated transcription factor 1	BCLAF1	LKMAPVPLDDSNRPASLTKDRLLASTLVHSV	NA	NA	-
BCLAF1|Q9NYF8|S|578|___1	-1.72904	-1.75519	-1.89631	-1.72819	-1.91662	-1.96884	-1.49612	-1.99344	-1.35127	-2.00325	-2.12795	-2.8806	-1.97174	-1.93535	-3.27368	-1.9275	-2.19008	S	___1	+	+	-1.65112	-1.88842	-1.73881	-1.96749	-2.08446	-3.07714	Q9NYF8	Bcl-2-associated transcription factor 1	BCLAF1	ASLTKDRLLASTLVHSVKKEQEFRSIFDHIK	+	NA	-
BCLAF1|Q9NYF8|S|658|___1	4.7954	4.55671	4.38594	4.16407	4.48646	4.42448	4.49221	4.41823	4.28113	4.32493	4.13504	4.49569	4.1858	4.45657	4.41499	4.03187	4.20497	S	___1			4.48389	4.48714	4.36385	4.18087	4.26553	4.45534	Q9NYF8	Bcl-2-associated transcription factor 1	BCLAF1	STRQKSPEIHRRIDISPSTLRKHTRLAGEER	NA	NA	-
BCLAF1|Q9NYF8|S|658|___2	0.998987	0.643599	1.22397	0.524117	0.713951	0.313568	0.701128	0.229922	0.78231	0.517921	0.293487	0.343534	-0.596354	-0.0183697	-0.504704	0.215084	-0.0127068	S	___2			0.741411	0.529157	0.773284	0.0455507	0.0874701	-0.0805845	Q9NYF8	Bcl-2-associated transcription factor 1	BCLAF1	STRQKSPEIHRRIDISPSTLRKHTRLAGEER	NA	NA	-
BCLAF1|Q9NYF8|S|660|___1	1.73926	1.82076	1.36056	1.44323	1.49943	1.5578	1.61684	1.60147	1.63584	1.2714	1.53432	1.42532	1.60037	1.58633	1.63104	1.49306	1.49117	S	___1			1.59978	1.64055	1.51807	1.45494	1.53728	1.52818	Q9NYF8	Bcl-2-associated transcription factor 1	BCLAF1	RQKSPEIHRRIDISPSTLRKHTRLAGEERVF	NA	NA	-
BCLAF1|Q9NYF8|S|660|___2	0.998987	0.643599	1.22397	0.524117	0.713951	0.313568	0.701128	0.229922	0.78231	0.517921	0.293487	0.343534	-0.596354	-0.0183697	-0.504704	0.215084	-0.0127068	S	___2			0.741411	0.529157	0.773284	0.0455507	0.0874701	-0.0805845	Q9NYF8	Bcl-2-associated transcription factor 1	BCLAF1	RQKSPEIHRRIDISPSTLRKHTRLAGEERVF	NA	NA	-
BCLAF1|Q9NYF8|S|760|___1	-2.05352	-2.44263	-1.14218	-1.39855	-1.44003	-1.93841	-2.14087	-2.30849	-1.61008	0.274368	-0.757101	0.452181	0.316423	-0.0487785	0.418216	0.0509663	0.217117	S	___1			-1.86432	-2.06372	-1.56356	0.213919	-0.196254	0.435198	Q9NYF8	Bcl-2-associated transcription factor 1	BCLAF1	EQDHSRSSSSSASPSSPSSREEKESKKEREE	NA	NA	-
BCLAF1|Q9NYF8|T|341|___1	-0.447704	-0.632644	-0.146476	0.0466557	-0.0577621	-0.495554	-0.390421	-0.378547	-0.460656	0.0713739	-0.119777	0.242285	0.202158	0.192642	0.356687	0.166628	0.143698	T	___1			-0.263823	-0.356318	-0.367562	0.14672	0.0721877	0.299486	Q9NYF8	Bcl-2-associated transcription factor 1	BCLAF1	GDQETAKTGKFLKRFTDEESRVFLLDRGNTR	NA	NA	-
BCLAF1|Q9NYF8|T|840|___1	3.47469	3.39491	3.5232	3.22156	3.35395	3.39177	3.58075	3.38077	3.43215	3.19948	3.0878	3.03648	2.90091	3.106	2.75915	3.0142	3.06713	T	___1			3.42567	3.37655	3.44904	3.0382	3.08698	2.89781	Q9NYF8	Bcl-2-associated transcription factor 1	BCLAF1	TFQKRPKEEEWDPEYTPKSKKYFLHDDRDDG	NA	NA	-
BCOR|Q6W2J9|S|423|___1	1.50361	1.27882	1.23842	1.04915	1.5014	1.40804	1.33456	1.16988	1.23824	1.52253	1.44947	1.47571	1.16322	1.5528	1.10396	1.19002	1.00501	S	___1			1.29577	1.3167	1.2949	1.29193	1.33576	1.28984	Q6W2J9	BCL-6 corepressor	BCOR	GHARKTAVQDRKDGSSPPLLEKQTVTKDVTD	NA	NA	-
BCOR|Q6W2J9|S|669|___1	-2.60686	-2.69587	-2.5871	-2.87208	-2.55935	-2.12729	-2.41864	-2.53229	-2.68382	-2.57348	-3.03323	-3.06896	-2.88081	-2.71738	-4.19995	-2.72945	-3.30623	S	___1			-2.63253	-2.59583	-2.46607	-2.72791	-3.01895	-3.63445	Q6W2J9	BCL-6 corepressor	BCOR	PRSYLPYPAPEGIAVSPLSLHGKGPVYPHPV	NA	NA	-
BCORL1|Q5H9F3|S|1476|___1	-3.30636	-2.8227	-2.70878	-2.3446	-2.01683	-3.12337	-2.88274	-3.40702	-3.01519	-1.50231	-1.89129	-1.80347	-1.46168	-1.72801	-1.67377	-1.5143	-1.54968	S	___1	+		-2.84456	-2.74885	-2.94912	-1.49277	-1.72299	-1.73862	Q5H9F3	BCL-6 corepressor-like protein 1	BCORL1	TPSKSRSASSEEASESPTARQIPPEARRLIV	NA	+	-
BCR|P11274|T|693|___1	-2.17818	-1.81666	-2.13773	-2.59085	-2.10691	-2.22771	-2.48543	-2.02638	-2.32494	-2.76865	-2.38278	-2.10899	-2.12454	-2.37079	-2.34899	-2.93804	-1.89895	T	___1			-2.41815	-1.98332	-2.23013	-2.61041	-2.21751	-2.22899	P11274	Breakpoint cluster region protein	BCR	LRISQNFLSSINEEITPRRQSMTVKKGEHRQ	NA	NA	predicted
BEGAIN|Q9BUH8|S|346|___1	-1.14363	-1.3976	-0.823716	-1.20663	-0.575989	-0.968839	-1.23059	-1.31513	-0.957855	0.470919	0.105084	0.527851	-0.190381	0.166538	0.270793	0.298687	0.228741	S	___1			-1.19362	-1.09624	-0.916803	0.193075	0.166788	0.399322	Q9BUH8	Brain-enriched guanylate kinase-associated protein	BEGAIN	DELFDRKPPATTYEGSPRFAKATAAVAAPLE	NA	NA	predicted
BEND3|Q5T5X7|S|516|___1	-1.03783	-0.906607	-1.27075	-1.16055	-1.46417	-1.09598	-0.876266	-1.3976	-1.19928	-1.78731	-1.79556	-2.23332	-1.97473	-2.15066	-1.98499	-1.71347	-1.84558	S	___1			-1.02488	-1.25613	-1.18867	-1.82517	-1.9306	-2.10916	Q5T5X7	BEN domain-containing protein 3	BEND3	SSSLPDDISVVKVEDSFEGERPGRRSKKIWL	NA	NA	-
BET1|O15155|S|50|___1	2.13491	1.98484	1.7227	1.70398	2.09563	2.17831	1.57991	1.8358	1.86609	3.42763	3.54315	3.71499	3.66903	3.65876	3.71874	3.35375	3.4668	S	___1			1.80627	1.97209	1.92237	3.48347	3.55624	3.71686	O15155	BET1 homolog	BET1	LTESLRSKVTAIKSLSIEIGHEVKTQNKLLA	NA	NA	-
BET1L|Q9NYM9|S|9|___1	0.439791	0.496202	0.384267	0.485792	0.262384	0.66671	0.526829	0.562612	0.741811	0.378551	0.651549	0.220272	0.664198	0.600718	0.546073	1.03619	0.47691	S	___1			0.484137	0.440399	0.597596	0.692979	0.576392	0.383173	Q9NYM9	BET1-like protein	BET1L	_______MADWARAQSPGAVEEILDRENKRM	NA	NA	-
BICC1|Q9H694|S|943|___1	0.458916	0.697001	0.426234	0.383554	0.479342	0.621708	0.436852	0.384191	0.346276	0.546808	0.452064	0.395899	0.138201	0.238255	0.268396	0.0650921	0.0990009	S	___1			0.426441	0.520178	0.464739	0.250034	0.263106	0.332148	Q9H694	Protein bicaudal C homolog 1	BICC1	LAISELNKNRRKLFESPNARTSFLEGGASGR	NA	NA	-
BICD1|Q96G01|S|570|___1	1.01977	0.87199	1.66539	1.77147	1.60386	0.996468	1.36279	1.09389	1.22291	1.55149	1.27641	1.72143	1.4896	1.48546	1.58288	1.6479	1.73098	S	___1			1.38468	1.18992	1.29492	1.563	1.49762	1.65215	Q96G01	Protein bicaudal D homolog 1	BICD1	PRGLLSPRLARRGVSSPVETRTSSEPVAKES	NA	NA	-
BICD2|Q8TD16|S|30|___1	-4.59319	-2.73568	-3.36428	-2.89213	-3.54372	-2.75368	-2.8539	-3.36407	-3.43914	-2.00315	-2.85455	-2.14602	-2.42572	-2.52968	-2.30329	-2.45247	-3.37002	S	___1			-3.44641	-3.21449	-3.1857	-2.29378	-2.91808	-2.22466	Q8TD16	Protein bicaudal D homolog 2	BICD2	MEAQPEWLRAEVKRLSHELAETTREKIQAAE	NA	NA	-
BICD2|Q8TD16|S|395|___1	0.887537	0.877123	0.848058	0.797297	0.876377	0.659624	1.01284	0.835845	0.687932	-0.26884	-0.407573	-0.16374	-0.26142	-0.648734	-0.028594	-0.111576	-0.226535	S	___1			0.899225	0.863115	0.731871	-0.213945	-0.427614	-0.0961671	Q8TD16	Protein bicaudal D homolog 2	BICD2	LSEQQEKVTRLTENLSALRRLQASKERQTAL	NA	NA	-
BICD2|Q8TD16|S|574|___1	-1.95204	-1.97975	-1.68258	-1.53499	-1.5639	-2.2466	-2.51445	-1.89215	-2.49971	-0.995164	-1.4244	-0.232265	-0.271552	-0.924108	-0.296693	-0.965787	-0.679108	S	___1			-2.00049	-1.81193	-2.14296	-0.744168	-1.00921	-0.264479	Q8TD16	Protein bicaudal D homolog 2	BICD2	EGQGGAGRTSPGGRTSPEARGRRSPILLPKG	NA	NA	-
BICD2|Q8TD16|S|582|___1	0.383123	0.579103	0.0540915	0.359301	0.0165539	0.259888	0.702723	0.353919	0.926808	0.87084	1.29369	0.925032	1.25072	1.37237	0.693616	1.79281	1.04301	S	___1			0.481716	0.316525	0.413596	1.30479	1.23635	0.809324	Q8TD16	Protein bicaudal D homolog 2	BICD2	TSPGGRTSPEARGRRSPILLPKGLLAPEAGR	NA	NA	-
BICD2|Q8TD16|T|821|___1	2.29862	2.21729	2.11252	2.09897	2.28268	2.16889	2.21303	2.10251	2.11161	2.43629	2.37401	2.70563	2.33762	2.56275	2.52555	2.33382	2.37853	T	___1			2.20354	2.20083	2.13101	2.36924	2.43843	2.61559	Q8TD16	Protein bicaudal D homolog 2	BICD2	TRRGRAKAAPKTKPATPSL____________	NA	NA	-
BIN1|O00499|T|323|___1	-2.14418	-2.2124	-1.63618	-1.92536	-1.51593	-1.38184	-1.44249	-1.78027	-1.31312	-0.418578	-0.709031	-0.487889	-0.644407	-0.640711	-1.16529	-0.408943	-0.593386	T	___1			-1.83734	-1.8362	-1.44372	-0.490643	-0.647709	-0.826591	O00499	Myc box-dependent-interacting protein 1	BIN1	PEIRVNHEPEPAGGATPGATLPKSPSQLRKG	NA	NA	-
BIRC6|Q9NR09|S|3591|___1	-0.527516	0.0545692	0.0458632	0.116562	-0.329378	-0.240268	0.153919	-0.159169	0.183244	-0.852067	-0.672696	-1.21877	-0.779486	-0.924857	-1.69953	-0.656774	-0.800404	S	___1	+	+	-0.0856784	-0.144659	-0.00372028	-0.762775	-0.799319	-1.45915	Q9NR09	Baculoviral IAP repeat-containing protein 6	BIRC6	RLSMTDDSKKQDLSSSLTDDSKNAQAPLALT	+	NA	predicted
BIRC6|Q9NR09|S|480|___1	-3.23601	-2.99581	-3.69434	-3.0023	-3.88357	-2.95247	-2.62773	-3.06558	-2.81761	-2.34971	-2.68053	-2.0982	-2.77603	-2.56465	-2.57751	-1.9148	-2.40118	S	___1			-2.95535	-3.31499	-3.15481	-2.34684	-2.54879	-2.33785	Q9NR09	Baculoviral IAP repeat-containing protein 6	BIRC6	DIPKLEGDSDDLLEDSDSEEHSRSDSVTGHT	NA	NA	predicted
BIRC6|Q9NR09|S|581|___1	0.0774631	-0.142433	0.0340033	-0.0718651	-0.0448456	-0.221688	0.101686	-0.437156	-0.0875769	-0.179948	-0.128917	-0.495694	-0.30243	-0.228267	-0.0992479	-0.489083	-0.52295	S	___1			0.0357615	-0.208145	-0.091754	-0.32382	-0.293378	-0.297471	Q9NR09	Baculoviral IAP repeat-containing protein 6	BIRC6	CLLAGGLLTYKSPATSPISSNSHRSLDGLSR	NA	NA	predicted
BIRC6|Q9NR09|T|3931|___1	0.517176	0.371462	0.402278	0.439915	0.473009	0.611515	0.554571	0.452067	0.561728	0.324028	0.517175	0.212202	0.312582	0.316652	0.223484	0.519264	0.289179	T	___1			0.503887	0.432179	0.525174	0.385291	0.374335	0.217843	Q9NR09	Baculoviral IAP repeat-containing protein 6	BIRC6	VASGLKSQSKRAVSATPPRPPSRRGRTIPDK	NA	NA	predicted
BLM|P54132|S|1280|___1	-0.0147858	-0.118101	-0.0660696	-0.289814	-0.0440063	-0.0592518	-0.373051	-0.26394	-0.200812	-1.178	-1.05702	-1.28727	-1.03861	-1.36897	-1.11972	-1.39784	-1.27609	S	___1			-0.225883	-0.142016	-0.108711	-1.20482	-1.23403	-1.2035	P54132	Bloom syndrome protein	BLM	GVTEDKLEKYGAEVISVLQKYSEWTSPAEDS	NA	NA	predicted
BLM|P54132|S|1296|___1	-1.52541	-1.54752	-1.55987	-1.99581	-1.7288	-1.50025	-1.90146	-1.38456	-2.16034	-1.00548	-0.870459	-0.904003	-0.981299	-0.606808	-0.956459	-1.05079	-0.895431	S	___1			-1.80756	-1.55363	-1.74015	-1.01252	-0.790899	-0.930231	P54132	Bloom syndrome protein	BLM	VLQKYSEWTSPAEDSSPGISLSSSRGPGRSA	NA	NA	predicted
BLM|P54132|S|480|___1	1.41992	1.50552	1.92674	2.0951	2.22643	1.67439	1.55751	1.6259	1.63988	1.88566	1.61765	2.20716	1.988	1.62072	1.93616	1.7409	1.64023	S	___1		+	1.69084	1.78595	1.747	1.87152	1.6262	2.07166	P54132	Bloom syndrome protein	BLM	PGDCLLTTTLGKTGFSATRKNLFERPLFNTH	NA	NA	predicted
BLM|P54132|S|499|___2	-2.09896	-1.61572	-2.07603	-1.42384	-2.20572	-1.65005	-1.88508	-1.84072	-1.61973	-2.3681	-1.67306	-3.20145	-2.37837	-2.67642	-2.76794	-1.7811	-3.08273	S	___2			-1.80263	-1.88739	-1.78194	-2.17586	-2.47741	-2.98469	P54132	Bloom syndrome protein	BLM	KNLFERPLFNTHLQKSFVSSNWAETPRLGKK	NA	NA	predicted
BLM|P54132|S|539|___1	0.181366	0.256197	-0.0872831	0.076519	-0.175568	0.126612	0.339746	0.0627871	0.234406	-0.21508	-0.120276	-0.143374	-0.237309	-0.157687	-0.0728827	-0.534584	-0.525022	S	___1			0.19921	0.0478055	0.091245	-0.328991	-0.267662	-0.108129	P54132	Bloom syndrome protein	BLM	VLTSTAVKDQNKHTASINDLERETQPSYDID	NA	NA	predicted
BLM|P54132|T|171|___1	-0.497135	-0.705093	-0.857966	-0.616125	-0.816133	-0.751149	-0.711796	-0.857567	-0.8048	0.024519	0.209569	-0.0637798	0.194693	0.273592	0.0630875	0.0726757	0.331001	T	___1		+	-0.608352	-0.792931	-0.804639	0.0972958	0.271387	-0.000346184	P54132	Bloom syndrome protein	BLM	DMDDFDTSETSKSFVTPPQSHFVRVSTAQKS	NA	+	predicted
BLM|P54132|T|508|___1	-4.61562	-3.94354	-4.56567	-4.37181	-3.58933	-3.45958	-3.78241	-3.7894	-3.3711	-3.97217	-3.19689	-3.12156	-3.36592	-4.8975	-3.04844	-3.72651	-3.40244	T	___1			-4.25661	-3.77409	-3.79878	-3.6882	-3.83228	-3.085	P54132	Bloom syndrome protein	BLM	NTHLQKSFVSSNWAETPRLGKKNESSYFPGN	NA	NA	predicted
BLM|P54132|T|508|___2	-2.09896	-1.61572	-2.07603	-1.42384	-2.20572	-1.65005	-1.88508	-1.84072	-1.61973	-2.3681	-1.67306	-3.20145	-2.37837	-2.67642	-2.76794	-1.7811	-3.08273	T	___2			-1.80263	-1.88739	-1.78194	-2.17586	-2.47741	-2.98469	P54132	Bloom syndrome protein	BLM	NTHLQKSFVSSNWAETPRLGKKNESSYFPGN	NA	NA	predicted
BLM|P54132|T|528|___1	-1.22689	-1.157	-1.57438	-1.53271	-1.71439	-1.19987	-1.16045	-1.30806	-1.47237	-1.67245	-1.41228	-1.44606	-1.79512	-1.49424	-1.71368	-1.2912	-1.79925	T	___1			-1.30668	-1.39315	-1.41554	-1.58626	-1.56859	-1.57987	P54132	Bloom syndrome protein	BLM	KKNESSYFPGNVLTSTAVKDQNKHTASINDL	NA	NA	predicted
BMP2K;BMP2KL|Q9NSY1|T|1014|___1	2.6984	2.64868	2.47436	2.52811	2.65273	2.67831	2.6231	2.75174	2.39208	2.07513	1.96571	1.80375	1.99276	1.86928	2.01808	1.85295	1.90784	T	___1			2.61654	2.68438	2.51492	1.97361	1.91427	1.91092	Q9NSY1	BMP-2-inducible protein kinase;Putative BMP-2-inducible kinase-like protein	BMP2K;BMP2KL	GTPTSTKKTLKPTYRTPERARRHKKVGRRDS	NA	NA	-
BMP2K|Q9NSY1|T|394|___1	-0.533397	-0.50499	-0.575317	-0.398193	-0.430864	-0.513035	-0.643698	-0.242063	-0.336591	-1.0202	-1.00362	-1.44092	-1.16248	-1.71902	-1.19972	-1.19161	-1.49819	T	___1			-0.525096	-0.392639	-0.474981	-1.12476	-1.40694	-1.32032	Q9NSY1	BMP-2-inducible protein kinase	BMP2K	ATTATPSVLTIQSSATPVKVLAPGEFGNHRP	NA	NA	-
BMPR2|Q13873|S|586|___1	-3.25753	-2.34435	-2.02707	-2.37867	-1.90313	-2.65623	-2.4017	-2.32266	-2.47651	-1.17401	-1.25139	-1.91917	-1.12019	-1.03942	-1.63874	-1.09581	-1.01459	S	___1	+	+	-2.6793	-2.19004	-2.3866	-1.13	-1.1018	-1.77895	Q13873	Bone morphogenetic protein receptor type-2	BMPR2	SMSSTPLTIGEKNRNSINYERQQAQARIPSP	+	+	predicted
BMPR2|Q13873|S|863|___1	0.203569	0.485039	0.335151	-0.0374565	0.367474	0.0943165	-0.0225143	0.244517	-0.16859	-0.282532	-0.479273	0.0189896	-0.434901	0.00593948	0.278922	-0.565184	0.398338	S	___1	+		0.0478662	0.365677	0.0869592	-0.427539	-0.0249983	0.148956	Q13873	Bone morphogenetic protein receptor type-2	BMPR2	QNQFIGEDTRLNINSSPDEHEPLLRREQQAG	NA	NA	predicted
BMS1|Q14692|S|49|___1	-2.58132	-2.35401	-2.62558	-2.73038	-2.65606	-2.28125	-2.79901	-2.12137	-3.09678	-3.33402	-3.78001	-3.75195	-3.28812	-4.30951	-2.95491	-3.61877	-3.69841	S	___1			-2.70357	-2.37715	-2.66787	-3.41364	-3.92931	-3.35343	Q14692	Ribosome biogenesis protein BMS1 homolog	BMS1	EEDARKRNPKAFAVQSAVRMARSFHRTQDLK	NA	NA	-
BMS1|Q14692|S|552|___1	-3.48265	-3.73049	-2.84347	-3.44156	-3.10618	-2.33716	-2.01909	-3.07306	-1.6116	-2.29211	-2.94771	-2.13637	-3.18836	-1.80019	-2.10345	-1.65305	-3.15166	S	___1			-2.9811	-3.30324	-2.26407	-2.37784	-2.63319	-2.11991	Q14692	Ribosome biogenesis protein BMS1 homolog	BMS1	ISGSKAAGEGSKAGLSPANCQSDRVNLEKSL	NA	NA	-
BNIP2|Q12982|S|114|___1	1.14476	1.30226	1.04338	1.23083	1.07508	1.15856	1.27708	1.18461	1.48664	0.766216	0.886386	0.432692	0.945909	0.71512	0.160941	0.85745	0.202662	S	___1	+		1.21756	1.18732	1.22953	0.856525	0.601389	0.296816	Q12982	BCL2/adenovirus E1B 19 kDa protein-interacting protein 2	BNIP2	DDLPKPKTTEVIRKGSITEYTAAEEKEDGRR	NA	NA	-
BNIP3|Q12983|S|93|___1	-2.35273	-2.57326	-2.35443	-2.41682	-2.7179	-2.48435	-2.96104	-2.293	-2.51182	-3.42549	-3.3034	-3.5157	-2.82616	-3.51452	-2.8648	-3.40963	-2.89902	S	___1			-2.57687	-2.52805	-2.4502	-3.22043	-3.23898	-3.19025	Q12983	BCL2/adenovirus E1B 19 kDa protein-interacting protein 3	BNIP3	RASETDTHSIGEKNSSQSEEDDIERRKEVES	NA	NA	-
BOD1L1|Q8NFC6|S|1077|___1	-1.92079	-1.33266	-1.88612	-1.26402	-1.32371	-1.3068	-0.967085	-1.40537	-1.24963	0.726175	1.07072	-0.133185	0.962385	0.692801	-0.333575	1.03217	0.755453	S	___1	+	+	-1.38397	-1.35391	-1.48085	0.906911	0.839659	-0.23338	Q8NFC6	Biorientation of chromosomes in cell division protein 1-like 1	BOD1L1	MEKKLSRRLCENRRGSLSQEMAKGEEKLAAN	+	+	predicted
BOD1L1|Q8NFC6|S|1145|___1	-2.4282	-1.93256	-1.99585	-1.84889	-1.85277	-1.90388	-2.00063	-2.02263	-1.76713	-1.75409	-1.9644	-2.58446	-1.98439	-1.53262	-2.11773	-1.39334	-1.81232	S	___1			-2.09258	-1.93598	-1.88896	-1.71061	-1.76978	-2.35109	Q8NFC6	Biorientation of chromosomes in cell division protein 1-like 1	BOD1L1	NVFEVSKTQDNRNNNSQQDIDSENMKQKTSA	NA	NA	predicted
BOD1L1|Q8NFC6|S|1531|___1	1.50456	1.65768	1.64417	1.78456	1.25254	1.46996	1.95067	1.49758	2.2336	2.17831	2.57025	1.87159	2.37545	2.37689	1.81876	3.10516	2.12757	S	___1			1.7466	1.46927	1.78258	2.55298	2.35824	1.84518	Q8NFC6	Biorientation of chromosomes in cell division protein 1-like 1	BOD1L1	SVATSTEGKDKDVTLSPVKAGPATTTSSETR	NA	NA	predicted
BOD1L1|Q8NFC6|S|2128|___1	-3.2654	-2.70375	-3.18076	-3.26605	-2.5827	-2.5569	-2.86551	-2.44795	-3.07358	-2.55771	-3.04672	-2.94155	-3.15549	-3.65829	-3.00799	-3.36516	-3.12326	S	___1			-3.13232	-2.57813	-2.93708	-3.02612	-3.27609	-2.97477	Q8NFC6	Biorientation of chromosomes in cell division protein 1-like 1	BOD1L1	EEFEAPMPSAVSGDDSQLTASRSEEKDECAM	NA	NA	predicted
BOD1L1|Q8NFC6|S|2475|___1	-3.05652	-3.21703	-3.92814	-4.15956	-4.61589	-3.85683	-3.14769	-3.65017	-3.88254	-3.76311	-3.14061	-3.75469	-3.63696	-3.7199	-3.75879	-3.44039	-4.72656	S	___1			-3.45459	-3.8277	-3.88917	-3.61349	-3.86235	-3.75674	Q8NFC6	Biorientation of chromosomes in cell division protein 1-like 1	BOD1L1	EEKNVLLNSLQKEDKSPETGTAGGSSTASYS	NA	NA	predicted
BOD1L1|Q8NFC6|S|2501|___1	1.82435	2.03344	1.71733	2.04463	1.71085	1.97634	2.02614	2.0287	2.07386	1.91704	2.30128	1.79807	2.20697	2.03657	1.84537	2.29675	2.03049	S	___1			1.96504	1.92433	1.92251	2.14025	2.12278	1.82172	Q8NFC6	Biorientation of chromosomes in cell division protein 1-like 1	BOD1L1	TASYSAGRGLEGNANSPAHLRGPEQTSGQTA	NA	NA	predicted
BOD1L1|Q8NFC6|S|2618|___1	-1.9362	-2.0046	-1.28321	-1.21002	-1.86635	-1.94689	-1.42207	-1.57881	-1.10557	-1.00165	-0.722833	-0.991183	-0.732983	-0.80186	-1.01141	0.126036	-0.643007	S	___1		+	-1.52276	-1.81659	-1.44522	-0.536198	-0.722567	-1.0013	Q8NFC6	Biorientation of chromosomes in cell division protein 1-like 1	BOD1L1	LTIKNDYSGKWTDQASAEKTGDDNSTRKSFP	NA	+	predicted
BOD1L1|Q8NFC6|S|2905|___1	-1.74418	-1.22304	-1.57704	-1.6306	-1.17125	-0.87699	-1.71088	-1.31536	-1.80965	-1.18415	-0.838892	-1.3222	-0.899929	-0.807594	-0.933141	-1.55622	-0.838565	S	___1			-1.69522	-1.23655	-1.42123	-1.21343	-0.82835	-1.12767	Q8NFC6	Biorientation of chromosomes in cell division protein 1-like 1	BOD1L1	KDDSKTDTGIVTVEQSPSSSKLKVMQTDESN	NA	NA	predicted
BOD1L1|Q8NFC6|S|2954|___1	-0.920238	-0.837755	-0.851057	-0.888968	-0.882872	-0.642056	-0.97769	-0.916683	-0.888061	-0.711384	-0.730879	-0.658391	-0.631397	-0.677788	-0.485282	-0.91694	-0.67016	S	___1			-0.928965	-0.879103	-0.793724	-0.75324	-0.692942	-0.571836	Q8NFC6	Biorientation of chromosomes in cell division protein 1-like 1	BOD1L1	KIVTSVRRRGRKPKRSLTVSDDAESSEPERK	NA	NA	predicted
BOD1L1|Q8NFC6|S|2964|___1	-0.724685	-0.761802	-0.915995	-1.03675	-1.33025	-1.02915	-0.884225	-0.801705	-0.894662	-0.476979	-0.606794	-0.651031	-0.934422	-0.61802	-0.510431	-0.604044	-0.579125	S	___1			-0.881886	-0.964586	-0.946602	-0.671815	-0.601313	-0.580731	Q8NFC6	Biorientation of chromosomes in cell division protein 1-like 1	BOD1L1	RKPKRSLTVSDDAESSEPERKRQKSVSDPVE	NA	NA	predicted
BOD1L1|Q8NFC6|S|3019|___1	2.83929	3.10596	2.64969	2.91906	2.84716	3.03597	2.9491	3.05635	3.04051	3.34354	3.55906	3.40376	3.64558	3.46133	3.42977	3.57598	3.46445	S	___1			2.90249	3.00316	2.90872	3.5217	3.49495	3.41676	Q8NFC6	Biorientation of chromosomes in cell division protein 1-like 1	BOD1L1	RSTTRSEAQRSKTQLSPSIKRKREVSPPGAR	NA	NA	predicted
BOD1L1|Q8NFC6|S|3029|___1	1.38736	1.2093	1.77656	1.97651	1.59733	1.21049	1.32986	1.3762	1.49367	2.41019	2.23558	2.40507	2.54795	2.43337	2.40462	2.57145	2.50465	S	___1			1.56458	1.39428	1.49357	2.50986	2.3912	2.40484	Q8NFC6	Biorientation of chromosomes in cell division protein 1-like 1	BOD1L1	SKTQLSPSIKRKREVSPPGARTRGQQRVEEA	NA	NA	predicted
BOD1L1|Q8NFC6|S|482|___1	-3.99592	-5.82755	-5.65937	-5.57211	-4.70664	-4.45277	-5.03441	-5.17632	-5.07457	-3.19046	-4.15399	-4.25097	-4.54067	-4.89157	-3.8389	-4.00727	-4.16241	S	___1			-4.86748	-5.23684	-5.06224	-3.9128	-4.40265	-4.04494	Q8NFC6	Biorientation of chromosomes in cell division protein 1-like 1	BOD1L1	RHAYVHKPYLYSKYYSDSDDELTVEQRRQSI	NA	NA	predicted
BOD1L1|Q8NFC6|S|544|___1	0.293415	0.406742	0.296208	0.567974	0.202547	0.543301	0.527029	0.376863	0.724654	-0.324529	-0.278247	-0.473844	-0.325263	-0.397474	-0.894046	-0.381842	-0.884861	S	___1			0.462806	0.328717	0.521388	-0.343878	-0.520194	-0.683945	Q8NFC6	Biorientation of chromosomes in cell division protein 1-like 1	BOD1L1	SKTKGQGRSSVDLEESSTKSLEPKAARIKEV	NA	NA	predicted
BOD1L1|Q8NFC6|S|800|___1	0.735615	0.808025	0.672158	0.776781	0.554264	0.612564	0.779457	0.833653	1.06797	1.77162	1.87422	2.04619	1.84273	1.92391	1.66113	1.77059	1.4567	S	___1			0.763951	0.731981	0.784232	1.79498	1.75161	1.85366	Q8NFC6	Biorientation of chromosomes in cell division protein 1-like 1	BOD1L1	DKTERKSKHRNERKLSVLGKDGKPVSEYIIK	NA	NA	predicted
BOD1L1|Q8NFC6|S|902|___1	0.0612125	-0.208307	-0.174579	-0.213652	0.170248	0.054697	-0.161192	-0.0726671	-0.160949	0.116196	-0.0475149	0.390305	0.137619	-0.0214024	0.0403023	-0.0157127	-0.204074	S	___1			-0.104544	-0.0369088	-0.0936101	0.0793673	-0.0909971	0.215303	Q8NFC6	Biorientation of chromosomes in cell division protein 1-like 1	BOD1L1	LKPEEVVHKEKRRTKSLLEEKLVLKSKSKTQ	NA	NA	predicted
BOD1L1|Q8NFC6|T|1096|___1	0.75893	0.709787	0.920638	0.714212	0.940439	0.945354	0.778532	0.740596	0.619498	1.40535	1.67037	1.47264	1.42219	1.583	1.15439	1.39587	1.41381	T	___1			0.750558	0.796941	0.828497	1.4078	1.55573	1.31352	Q8NFC6	Biorientation of chromosomes in cell division protein 1-like 1	BOD1L1	EMAKGEEKLAANTLSTPSGSSLQRPKKSGDM	NA	NA	predicted
BOD1L1|Q8NFC6|T|1354|___1	3.07881	3.32648	3.04988	3.26076	3.01504	3.28116	3.21632	3.3434	3.26121	2.89416	3.27311	3.03676	3.18084	3.09325	2.98723	3.22628	3.14891	T	___1			3.1853	3.22831	3.19742	3.10043	3.17175	3.012	Q8NFC6	Biorientation of chromosomes in cell division protein 1-like 1	BOD1L1	KTSDSKEGGEGFTVDTPAKASITSKRHIPEA	NA	NA	predicted
BOLA1|Q9Y3E2|S|81|___1	0.617302	0.722807	0.610221	0.425251	0.594864	0.580225	0.35256	0.599927	0.508739	0.482944	0.553102	0.693005	0.527163	0.435534	0.651752	0.393431	0.497461	S	___1	+	+	0.465038	0.639199	0.566395	0.467846	0.495365	0.672378	Q9Y3E2	BolA-like protein 1	BOLA1	THFRVAVVSSRFEGLSPLQRHRLVHAALAEE	NA	NA	-
BOLA2|Q9H3K6|T|76|___1	0.497713	0.551931	0.431764	0.409348	0.509754	0.63196	0.673109	0.52115	0.47478	0.0809088	0.019412	-0.0128393	-0.112578	-0.418119	-0.0189896	0.00165749	-0.122311	T	___1			0.526723	0.527612	0.512835	-0.010004	-0.173673	-0.0159144	Q9H3K6	BolA-like protein 2	BOLA2	AEELPHIHAFEQKTLTPDQWARERQK_____	NA	NA	-
BOP1|Q14137|T|197|___1	-3.35016	-2.47818	-2.88722	-3.07028	-3.54724	-3.17876	-3.68959	-3.16167	-3.03393	-3.20455	-3.64066	-3.15781	-3.60196	-4.13316	-3.5091	-4.65313	-3.71629	T	___1			-3.37001	-3.06236	-3.0333	-3.81988	-3.83004	-3.33346	Q14137	Ribosome biogenesis protein BOP1	BOP1	WRTVQDPMTGRDLRLTDEQVALVRRLQSGQF	NA	NA	-
BPTF|Q12830|S|1231|___1	4.95656	4.89611	4.8202	4.71886	4.98277	4.95376	4.86942	4.85971	4.82246	4.7048	4.62697	4.75007	4.66816	4.67661	4.76281	4.65082	4.59802	S	___1	+	+	4.84828	4.91286	4.86547	4.67459	4.63387	4.75644	Q12830	Nucleosome-remodeling factor subunit BPTF	BPTF	GIGKTSTNSSKNLSESPVITKAKEGCQSDSM	NA	NA	-
BPTF|Q12830|S|1300|___1	2.95325	2.88504	2.77577	2.87966	2.82821	2.86328	2.81677	2.87026	2.83495	2.74556	2.85926	2.69051	2.76237	2.7185	2.81276	2.82447	2.71467	S	___1			2.88323	2.86117	2.82466	2.77747	2.76415	2.75164	Q12830	Nucleosome-remodeling factor subunit BPTF	BPTF	KLYPKDRVLDDVSIRSPETKCPKQNSIENDI	NA	NA	-
BPTF|Q12830|S|1310|___1	1.90752	1.78587	1.75492	1.46502	1.83549	1.81765	1.74332	1.70218	1.70609	2.01611	1.92853	2.19921	2.02894	1.93672	2.0811	1.98123	2.03529	S	___1			1.70529	1.77451	1.75955	2.00876	1.96684	2.14016	Q12830	Nucleosome-remodeling factor subunit BPTF	BPTF	DVSIRSPETKCPKQNSIENDIEEKVSDLASR	NA	NA	-
BPTF|Q12830|S|1765|___1	-1.12354	-1.45068	-1.42016	-1.47284	-1.35508	-1.12952	-1.61121	-1.36271	-1.12216	-1.05228	-0.998527	-1.1958	-1.21071	-1.42516	-2.01511	-1.43011	-1.87683	S	___1			-1.40253	-1.38949	-1.22395	-1.23103	-1.43351	-1.60546	Q12830	Nucleosome-remodeling factor subunit BPTF	BPTF	TVTTTTTTVTKLSTPSTGGSVDIISVKEQSK	NA	NA	-
BPTF|Q12830|S|2098|___1	2.41305	2.19264	2.23259	2.3185	2.46659	2.45458	2.38084	2.32197	2.34347	2.13552	2.00801	2.14879	1.98826	2.12543	2.12265	2.00045	1.94481	S	___1			2.3708	2.32707	2.34355	2.04141	2.02608	2.13572	Q12830	Nucleosome-remodeling factor subunit BPTF	BPTF	SVTTGTKMVLTTKVGSPATVTFQQNKNFHQT	NA	NA	-
BPTF|Q12830|S|216|___1	0.186216	0.220537	0.328185	0.223539	-0.0494289	-0.251316	0.595875	-0.0919886	0.78861	0.416719	0.0257998	0.0086565	0.0571709	0.400578	0.104793	0.691442	0.243793	S	___1			0.33521	0.0263732	0.288493	0.388444	0.22339	0.0567245	Q12830	Nucleosome-remodeling factor subunit BPTF	BPTF	SSTPGRRKPRVHRPRSPILEEKDIPPLEFPK	NA	NA	-
BPTF|Q12830|S|2370|___1	1.8771	1.88761	1.81539	1.7593	1.83525	1.83314	2.0308	1.95289	1.94755	1.73534	1.69417	1.79661	1.7147	1.92325	1.6991	1.86591	1.75234	S	___1			1.88907	1.89191	1.86536	1.77198	1.78992	1.74786	Q12830	Nucleosome-remodeling factor subunit BPTF	BPTF	STTAAGTGEQRQSKLSPQMQVHQDKTLPPAQ	NA	NA	-
BPTF|Q12830|S|2471|___1	-2.48726	-2.32015	-1.86175	-1.58432	-2.34171	-2.18207	-1.99149	-2.21484	-1.65729	-1.58877	-1.65047	-0.902798	-0.753424	-1.34507	-1.1676	-0.8002	-1.13373	S	___1			-2.02102	-2.29223	-1.90037	-1.04746	-1.37643	-1.0352	Q12830	Nucleosome-remodeling factor subunit BPTF	BPTF	QPQSNVQGQSPVRVQSPSQTRIRPSTPSQLS	NA	NA	-
BPTF|Q12830|S|2682|___1	-1.45725	-1.87744	-1.2674	-1.05639	-0.971623	-1.72597	-1.31801	-1.43534	-1.37029	-2.22071	-1.83899	-2.087	-2.01345	-2.13479	-2.10476	-1.94049	-1.81574	S	___1			-1.27721	-1.42813	-1.45455	-2.05822	-1.92984	-2.09588	Q12830	Nucleosome-remodeling factor subunit BPTF	BPTF	VMKHNAVIEHLKQKKSMTPAEREENQRMIVC	NA	NA	-
BRAF|P15056|S|446|___1	-0.605453	-0.633595	-0.86729	-0.694678	-0.756661	-0.503231	-0.603725	-0.648433	-0.689776	-1.05173	-0.991013	-0.844482	-0.76636	-0.717139	-0.667624	-0.804901	-0.950713	S	___1			-0.634619	-0.679563	-0.686766	-0.874331	-0.886288	-0.756053	P15056	Serine/threonine-protein kinase B-raf	BRAF	SSEDRNRMKTLGRRDSSDDWEIPDGQITVGQ	NA	NA	-
BRAF|P15056|S|729|___1	0.290916	0.198214	0.379697	0.194727	0.267319	0.0308475	0.159479	0.150994	0.215375	0.240799	0.0493155	0.316713	0.0487938	0.0420055	0.300154	0.0115547	0.223049	S	___1			0.215041	0.205509	0.20864	0.100382	0.10479	0.308434	P15056	Serine/threonine-protein kinase B-raf	BRAF	IELLARSLPKIHRSASEPSLNRAGFQTEDFS	NA	NA	-
BRAF|P15056|T|401|___1	-2.15977	-2.03876	-2.53593	-1.69156	-2.2051	-2.06979	-2.2234	-2.25899	-2.06321	-2.33876	-1.76928	-2.61193	-1.76381	-2.56256	-2.38124	-1.84124	-2.71039	T	___1			-2.02491	-2.16762	-2.22298	-1.98127	-2.34741	-2.49659	P15056	Serine/threonine-protein kinase B-raf	BRAF	QGFRGDGGSTTGLSATPPASLPGSLTNVKAL	NA	NA	-
BRAP|Q7Z569|S|97|___1	-3.5792	-3.82747	-3.77749	-2.5131	-2.98792	-4.28228	-3.38592	-4.07971	-3.34122	-3.29994	-3.61781	-2.12156	-2.87421	-3.23096	-2.93697	-2.85188	-2.80108	S	___1			-3.15941	-3.6317	-3.80033	-3.00867	-3.21662	-2.52926	Q7Z569	BRCA1-associated protein	BRAP	DELKTTVEERKSSEASPTAQRSKDHSKECIN	NA	NA	-
BRAT1|Q6PJG6|S|582|___1	-2.28792	-2.28992	-2.5366	-2.62896	-2.51133	-2.38429	-2.49726	-2.37159	-2.26674	-2.70661	-2.33574	-2.41214	-2.81972	-2.3408	-3.08709	-2.65274	-2.59054	S	___1			-2.47138	-2.39095	-2.39588	-2.72635	-2.42236	-2.74961	Q6PJG6	BRCA1-associated ATM activator 1	BRAT1	TAMGQLSSQGLHAPTSPEHAEARQSLFLELL	NA	NA	-
BRAT1|Q6PJG6|S|742|___1	0.0397549	-0.10453	-0.306674	-0.225681	-0.413232	-0.123659	0.169638	-0.0109816	-0.00662327	-0.122632	-0.0470209	-0.123293	-0.0705376	-0.179475	-0.130812	0.24354	0.122667	S	___1			-0.00542959	-0.176248	-0.145652	0.0167901	-0.0346095	-0.127052	Q6PJG6	BRCA1-associated ATM activator 1	BRAT1	RDKIASYSSLREARGSPNTASAEATLPRWRA	NA	NA	-
BRCA1|P38398|S|1009|___1	-3.49143	-2.98505	-3.42079	-2.8715	-3.74662	-3.27429	-2.97163	-3.22138	-3.37286	-2.07532	-1.79742	-2.26507	-2.04174	-1.78716	-1.66996	-2.29595	-1.95203	S	___1			-3.11152	-3.31768	-3.35598	-2.13767	-1.84553	-1.96752	P38398	Breast cancer type 1 susceptibility protein	BRCA1	CKKNLLEENFEEHSMSPEREMGNENIPSTVS	NA	NA	interactor of validated
BRCA1|P38398|S|1524|___1	0.117407	0.332016	0.051589	0.0423336	0.0234032	0.104155	0.121429	0.0411234	0.273461	1.57932	1.88949	1.71947	1.836	1.76231	1.72051	1.82582	1.88925	S	___1			0.0937233	0.132181	0.143068	1.74704	1.84702	1.71999	P38398	Breast cancer type 1 susceptibility protein	BRCA1	YMHSCSGSLQNRNYPSQEELIKVVDVEEQQL	NA	NA	interactor of validated
[truncated: 8,675 more rows]

## Sheet: >1.5 FC rel to LIE1_DMSO
ID	Amino.acid	Multiplicity	Protein	Protein.names	Gene.names	Sequence.window	Previously reported as PP2A-substrate	Phosphosite increases in Kruse et al	Protein has a phosphosite increasing in Kruse et al
[truncated: 187 more rows]

[truncated: 1 more sheets: >1.5 rel to HFRT-DMSO]
