# Supplementary material for: A chemical-genetic system to rapidly inhibit the PP2A-B56 phosphatase reveals a role at metaphase kinetochores
Source: Nat Commun. 2025 Mar 29;16:3069. doi: 10.1038/s41467-025-58185-8 (PMC11954910; doi:10.1038/s41467-025-58185-8)
Supplement: Supplementary file 4 — Supplementary Data 2 [file 41467_2025_58185_MOESM4_ESM.xlsx]

## Sheet: description
Tab	Contents
LIE9_all_quantified_psites	All log2, median-normalised intensities from TMT reporter tags. In addition, find unique identifier, protein name, accession, gene name and sequence window
>1.5 rel to LIE9-DMSO	List of psites that pass fold-change cut-off relative to LIE9-DMSO
>1.5 rel to AAAA-DMSO	List of psites that pass fold-change cut-off relative to AAAA-DMSO

## Sheet: LIE9_all_quantified_psites
ID	AAAA_DMSO_A	AAAA_Rapa_A	AAAA_AC_A	AAAA_DMSO_B	AAAA_Rapa_B	AAAA_AC_B	AAAA_DMSO_C	AAAA_Rapa_C	AAAA_AC_C	LIE9_DMSO_A	LIE9_Rapa_A	LIE9_AC_A	LIE9_DMSO_B	LIE9_Rapa_B	LIE9_AC_B	LIE9_DMSO_C	LIE9_Rapa_C	LIE9_AC_C	Amino.acid	Multiplicity	Student.s.T.test.Significant.LIE9_Rapa_LIE9_DMSO	Student.s.T.test.Significant.LIE9_AC_LIE9_DMSO	AAAA_DMSO_Mean	AAAA_Rapa_Mean	AAAA_AC_Mean	LIE9_DMSO_Mean	LIE9_Rapa_Mean	LIE9_AC_Mean	Protein	Protein.names	Gene.names	Sequence.window	>1.5 fold-change relative to LIE9-DMSO	>1.5 fold-change relative to AAAA-DMSO	Previously reported as PP2A-substrate
|A0A2Z4LIS9|S|258|___1	-2.38294	-2.533	-2.22538	-3.26288	-2.79813	-4.93591	-2.3954	-2.63781	-3.2571	-2.32681	-2.48547	-3.22484	-3.15624	-3.69054	-4.3611	-3.44164	-3.74143	-3.08572	S	___1			-2.68041	-2.65631	-3.47279	-2.9749	-3.30581	-3.55722	A0A2Z4LIS9			GNLSYADLITRAIESSPDRRLTLSQIYEWMV	NA	NA	-
|A0A494C071|S|3|___3	1.06567	0.103325	1.1133	0.411891	0.852904	-0.420653	1.23758	0.503778	0.547159	0.551244	1.26735	-0.306808	0.864693	-0.199552	-0.424473	-1.57232	0.737199	-1.57523	S	___3			0.905047	0.486669	0.41327	-0.0521266	0.601664	-0.768837	A0A494C071			_____________MDSEYVLCSWKGRLWPAK	NA	NA	-
|A0A494C071|S|9|___3	1.06567	0.103325	1.1133	0.411891	0.852904	-0.420653	1.23758	0.503778	0.547159	0.551244	1.26735	-0.306808	0.864693	-0.199552	-0.424473	-1.57232	0.737199	-1.57523	S	___3			0.905047	0.486669	0.41327	-0.0521266	0.601664	-0.768837	A0A494C071			_______MDSEYVLCSWKGRLWPAKVLCTRG	NA	NA	-
|A0A494C071|Y|5|___3	1.06567	0.103325	1.1133	0.411891	0.852904	-0.420653	1.23758	0.503778	0.547159	0.551244	1.26735	-0.306808	0.864693	-0.199552	-0.424473	-1.57232	0.737199	-1.57523	Y	___3			0.905047	0.486669	0.41327	-0.0521266	0.601664	-0.768837	A0A494C071			___________MDSEYVLCSWKGRLWPAKVL	NA	NA	-
|E9PAV3|S|2054|___1	0.0766335	0.361327	0.257157	0.509036	0.302531	0.37729	0.410539	0.0144105	0.151511	0.0201588	-0.160945	-0.299695	0.050189	-0.0984249	-0.0489674	-0.0501432	0.023447	-0.729313	S	___1			0.332069	0.22609	0.261986	0.00673485	-0.0786411	-0.359325	E9PAV3	Nascent polypeptide-associated complex subunit alpha			NA	NA	-
|E9PAV3|T|2024|___1	6.02784	5.88097	6.32153	6.37774	6.15854	6.31311	6.15191	5.95743	5.78611	5.77371	5.65343	5.87892	6.1164	5.94406	5.73842	5.75837	5.92985	5.64442	T	___1			6.18583	5.99898	6.14025	5.88283	5.84245	5.75392	E9PAV3	Nascent polypeptide-associated complex subunit alpha			NA	NA	-
|O00116|S|589|___1	-3.77038	-2.50453	-3.17208	-2.48325	-2.53261	-3.78762	-3.06322	-2.38794	-3.77513	-2.19319	-2.66709	-2.38971	-2.70462	-2.32435	-3.33647	-2.43696	-2.3557	-2.52686	S	___1			-3.10562	-2.47502	-3.57828	-2.44492	-2.44905	-2.75102	O00116	Alkyldihydroxyacetonephosphate synthase			NA	NA	-
|O00116|S|65|___1	0.618632	0.467027	0.868056	0.508941	0.831061	0.593723	0.875403	0.79585	0.898144	0.59381	0.422211	0.680966	0.755056	0.244589	0.984739	0.513638	0.99311	0.737794	S	___1			0.667659	0.697979	0.786641	0.620835	0.553303	0.801167	O00116	Alkyldihydroxyacetonephosphate synthase			NA	NA	-
|O00116|T|74|___1	1.64605	1.70388	1.70727	1.57236	1.75768	2.03554	2.03375	1.84047	1.83929	1.89847	1.8546	1.9891	2.02939	1.93281	2.08779	2.15831	2.01555	1.91091	T	___1			1.75072	1.76734	1.8607	2.02873	1.93432	1.99593	O00116	Alkyldihydroxyacetonephosphate synthase			NA	NA	-
|O00411|S|774|___2	-2.3773	-3.76595	-2.12878	-2.75427	-2.11176	-2.9937	-2.39513	-2.42625	-1.602	-2.62799	-2.54649	-2.14894	-3.60634	-2.86261	-1.88704	-3.89067	-2.52745	-2.48416	S	___2		+	-2.5089	-2.76799	-2.24149	-3.375	-2.64552	-2.17338	O00411	DNA-directed RNA polymerase			+	NA	-
|O00411|Y|781|___2	-2.3773	-3.76595	-2.12878	-3.2358	-2.11176	-2.9937	-2.39513	-2.42625	-1.602	-2.62799	-2.54649	-2.14894	-3.60634	-2.86261	-1.88704	-3.89067	-2.52745	-2.48416	Y	___2		+	-2.66941	-2.76799	-2.24149	-3.375	-2.64552	-2.17338	O00411	DNA-directed RNA polymerase			+	NA	-
|O14874|S|31|___1	0.154058	-0.291091	0.249173	-0.70299	0.265929	-0.0790443	0.356618	0.51003	-0.207705	0.200917	0.0888963	0.386498	0.67569	0.486069	0.255643	0.242249	0.0936546	-0.0371027	S	___1			-0.0641044	0.161623	-0.0125257	0.372952	0.222873	0.20168	O14874	[3-methyl-2-oxobutanoate dehydrogenase [lipoamide]] kinase			NA	NA	-
|O14874|T|32|___1	-1.95471	-2.83778	-1.83765	-2.0025	-2.30516	-1.64352	-2.69278	-2.67259	-1.74789	-1.75235	-2.08601	-1.93243	-1.97717	-2.15523	-2.19004	-2.4416	-1.96148	-1.52204	T	___1			-2.21667	-2.60518	-1.74302	-2.05704	-2.06757	-1.8815	O14874	[3-methyl-2-oxobutanoate dehydrogenase [lipoamide]] kinase			NA	NA	-
|O15020|S|2171|___1	-1.30062	-1.80843	-1.07252	-1.42992	-1.17351	-1.37713	-2.11341	-0.902047	-1.18423	-1.24501	-1.74119	-2.4549	-1.65023	-1.68853	-1.84342	-1.11033	-1.11031	-1.19229	S	___1			-1.61465	-1.29466	-1.21129	-1.33519	-1.51334	-1.8302	O15020	Spectrin beta chain			NA	NA	predicted
|O15020|S|2359|___1	-1.44532	-0.760078	-0.723275	-1.39679	-1.19902	-0.738647	-1.31444	-1.29694	-1.38398	-0.819322	-1.92056	-0.872025	-0.555127	-1.57415	-1.21277	-1.23322	-1.08614	-2.69425	S	___1			-1.38551	-1.08534	-0.948634	-0.869222	-1.52695	-1.59302	O15020	Spectrin beta chain			NA	NA	predicted
|O15357|S|1003|___1	-2.09884	-2.45051	-2.24365	-2.00603	-2.06205	-2.41014	-1.7597	-2.84515	-1.75578	-1.99732	-2.50847	-3.78302	-1.99678	-2.13626	-2.7223	-2.07666	-3.94091	-2.03714	S	___1			-1.95486	-2.45257	-2.13652	-2.02359	-2.86188	-2.84748	O15357	Phosphatidylinositol 3			NA	NA	predicted
|O15357|S|1104|___1	-3.93689	-4.02474	-4.27671	-3.18188	-3.76192	-4.16096	-4.29877	-2.98508	-4.21153	-2.69699	-3.56395	-3.80359	-4.00528	-4.38874	-4.18927	-2.40738	-3.29544	-3.84048	S	___1			-3.80585	-3.59058	-4.2164	-3.03655	-3.74937	-3.94444	O15357	Phosphatidylinositol 3			NA	NA	predicted
|O15357|S|241|___1	3.35135	3.20469	3.27461	3.26015	3.44188	3.49477	3.36695	3.34865	3.3335	3.23221	2.98536	3.22268	3.22221	3.18184	3.12876	3.43788	3.04206	3.30951	S	___1			3.32615	3.33174	3.36763	3.29743	3.06975	3.22032	O15357	Phosphatidylinositol 3			NA	NA	predicted
|O43150|S|701|___1	0.367717	-0.0123215	0.494671	0.135911	0.346189	0.522856	0.674211	0.356447	0.279936	0.531686	0.734677	0.514373	0.502079	0.51857	0.587322	0.388153	0.428851	0.454327	S	___1			0.392613	0.230105	0.432488	0.473973	0.560699	0.518674	O43150	Arf-GAP with SH3 domain			NA	NA	-
|O43572|S|187|___1	3.62732	3.74674	3.51105	3.61602	3.61923	3.85275	3.75919	3.74161	3.63133	3.50176	3.63533	3.61677	3.7971	3.79999	3.6852	3.82523	3.43715	3.59411	S	___1			3.66751	3.70253	3.66505	3.70803	3.62416	3.63203	O43572	A-kinase anchor protein 10			NA	NA	-
|O43674|S|128|___1	-2.2168	-1.75443	-2.32293	-2.30706	-1.81776	-1.24525	-1.8399	-1.44093	-1.65918	-1.39667	-1.57851	-1.03872	-1.21166	-1.53454	-0.944361	-1.0225	-1.12805	-1.40901	S	___1			-2.12126	-1.67104	-1.74246	-1.21028	-1.4137	-1.1307	O43674	NADH dehydrogenase [ubiquinone] 1 beta subcomplex subunit 5			NA	NA	-
|O60658|S|20|___1	1.591	1.85368	1.31441	1.79394	1.64588	1.72992	1.61478	1.74107	1.65181	1.95053	1.62207	1.53907	1.57822	1.83016	1.55166	2.09112	1.55659	1.82312	S	___1			1.66657	1.74688	1.56538	1.87329	1.66961	1.63795	O60658	High affinity cAMP-specific and IBMX-insensitive 3'			NA	NA	predicted
|O60658|S|20|___2	-3.25616	-3.4113	-3.32577	-4.10828	-4.22825	-3.59886	-4.8183	-4.1472	-3.50587	-3.91014	-4.26925	-2.97907	-3.84362	-2.74832	-4.13784	-4.53909	-2.68327	-3.21366	S	___2			-4.06091	-3.92892	-3.47683	-4.09762	-3.23361	-3.44352	O60658	High affinity cAMP-specific and IBMX-insensitive 3'			NA	NA	predicted
|O60658|S|429|___1	0.628741	0.523586	0.854788	0.491903	0.635165	0.598761	0.596232	0.600618	0.756454	0.37478	0.505354	0.339753	0.610544	0.328259	0.249602	0.491377	0.515592	0.268805	S	___1		+	0.572292	0.586456	0.736668	0.492234	0.449735	0.286053	O60658	High affinity cAMP-specific and IBMX-insensitive 3'			NA	NA	predicted
|O60658|S|457|___1	1.17494	1.15273	1.29241	0.820269	1.11993	1.18814	1.34889	0.972953	0.945833	1.25729	0.999976	0.898801	1.29288	1.17743	1.424	1.60339	1.07365	1.15177	S	___1			1.1147	1.08187	1.14213	1.38452	1.08369	1.15819	O60658	High affinity cAMP-specific and IBMX-insensitive 3'			NA	NA	predicted
|O60825|S|175|___1	-2.06228	-1.85732	-2.04158	-1.81753	-1.89266	-1.55479	-1.46077	-2.34506	-1.52462	-1.91512	-1.34975	-2.17803	-1.77928	-1.67824	-1.61323	-2.22757	-2.22545	-2.47948	S	___1			-1.7802	-2.03168	-1.707	-1.97399	-1.75115	-2.09025	O60825	6-phosphofructo-2-kinase/fructose-2			NA	NA	-
|O60825|S|466|___1	-1.6738	-3.02816	-2.18305	-1.06528	-1.16023	-1.07047	-1.57965	-2.00021	-3.66782	-0.689734	-5.03864	-1.35166	-2.15004	-1.18995	-1.67745	-3.60749	-2.5093	-1.45056	S	___1			-1.43957	-2.06287	-2.30711	-2.14909	-2.91263	-1.49322	O60825	6-phosphofructo-2-kinase/fructose-2			NA	NA	-
|O60825|T|18|___1	-3.86067	-2.90136	-4.51949	-2.405	-3.25024	-3.44847	-5.94116	-3.49967	-3.10067	-3.33408	-3.55073	-4.45684	-3.26921	-4.10628	-4.58653	-4.01648	-3.49288	-3.14095	T	___1			-4.06895	-3.21709	-3.68954	-3.53992	-3.71663	-4.06144	O60825	6-phosphofructo-2-kinase/fructose-2			NA	NA	-
|O75521|S|101|___1	-3.13875	-3.20698	-3.29562	-3.2865	-3.60422	-3.1712	-3.2824	-3.69005	-3.09492	-2.8966	-2.95929	-2.71302	-4.51858	-2.92083	-3.68239	-2.83735	-2.61748	-2.74315	S	___1			-3.23588	-3.50042	-3.18724	-3.41751	-2.83253	-3.04619	O75521	Enoyl-CoA delta isomerase 2			NA	NA	-
|O75521|S|119|___1	-3.83708	-3.91671	-3.42424	-3.64232	-3.12361	-3.91641	-3.63971	-3.46588	-2.63061	-3.79595	-3.96372	-3.06745	-3.18345	-2.85078	-2.92717	-3.46549	-2.3231	-3.46035	S	___1			-3.70637	-3.50207	-3.32375	-3.48163	-3.04587	-3.15166	O75521	Enoyl-CoA delta isomerase 2			NA	NA	-
|O75616|S|173|___1	1.27013	1.32308	1.36552	1.2649	1.4085	1.48646	1.56223	1.50691	1.53612	1.01592	0.925091	1.09553	1.13891	1.08265	1.15561	1.05254	1.10051	1.18089	S	___1			1.36575	1.41283	1.4627	1.06912	1.03608	1.14401	O75616	GTPase Era			NA	NA	-
|O76031|S|617|___1	-0.39732	-0.0403423	-0.00481653	0.0858278	0.449721	0.333562	0.0943317	-0.323685	0.273129	0.0796614	-0.00524473	-0.222825	0.0167675	0.0870876	0.532995	0.196852	0.244309	0.0471315	S	___1			-0.0723867	0.0285646	0.200625	0.0977602	0.108717	0.119101	O76031	ATP-dependent Clp protease ATP-binding subunit clpX-like			NA	NA	-
|O76031|T|443|___1	0.949128	1.06616	0.880236	0.970839	1.08023	1.00042	1.07679	1.29081	1.05256	0.936095	0.975066	1.07757	0.907148	0.940342	1.22474	1.14537	0.91442	1.05641	T	___1			0.998918	1.14573	0.977741	0.996205	0.943276	1.11958	O76031	ATP-dependent Clp protease ATP-binding subunit clpX-like			NA	NA	-
|O94887|S|439|___1	0.908137	0.588475	0.86986	0.529837	0.880084	0.483719	0.722913	0.646055	0.907585	0.983716	0.798199	1.09594	1.39863	1.33057	1.33143	1.39455	0.811801	1.23243	S	___1			0.720296	0.704871	0.753721	1.25897	0.98019	1.21993	O94887	FERM			NA	NA	-
|O94887|T|22|___1	-0.0333824	-0.148425	-0.0718799	-0.206006	0.0658293	-0.130894	-0.171618	-0.245159	-0.318421	-0.083724	-0.350509	-0.0536585	0.0855398	-0.111341	0.197937	0.119198	0.0226231	-0.24759	T	___1			-0.137002	-0.109251	-0.173732	0.0403379	-0.146409	-0.0344372	O94887	FERM			NA	NA	-
|O95104|T|236|___1	1.97678	1.7519	1.9093	1.98273	2.02909	1.22595	2.09666	2.08138	1.49044	2.05283	1.9487	1.18418	1.79173	1.8466	1.02946	0.342497	1.60066	0.396622	T	___1			2.01872	1.95412	1.5419	1.39569	1.79865	0.870087	O95104	Splicing factor			NA	NA	predicted
|O95263|S|517|___1	1.15549	1.19293	1.12766	1.16361	1.21476	1.24931	0.973477	1.07096	1.20957	1.4162	1.02033	1.35201	1.28798	1.40035	1.48706	1.53104	1.30455	1.50688	S	___1			1.09753	1.15955	1.19551	1.41174	1.24174	1.44865	O95263	High affinity cAMP-specific and IBMX-insensitive 3'			NA	NA	-
|O95644|S|903|___1	-3.59911	-2.7227	-2.30979	-3.96317	-3.21088	-2.27819	-2.55457	-2.88857	-4.34683	-2.50607	-3.3607	-3.31018	-3.32829	-3.13464	-2.59407	-2.38565	-2.92422	-2.50061	S	___1			-3.37228	-2.94071	-2.97827	-2.74	-3.13985	-2.80162	O95644	Nuclear factor of activated T-cells			NA	NA	predicted
|O95831|S|266|___1	-2.9033	-2.5114	-2.65363	-2.28457	-2.07686	-2.94836	-2.80662	-2.78527	-2.4483	-3.01383	-3.21942	-2.39325	-2.88174	-3.50529	-2.47321	-2.48476	-2.96156	-3.38051	S	___1			-2.66483	-2.45784	-2.68343	-2.79344	-3.22876	-2.74899	O95831	Apoptosis-inducing factor 1			NA	NA	-
|O95831|S|268|___1	-2.50637	-3.88128	-2.13914	-4.06859	-2.46716	-3.21234	-2.39712	-2.38859	-2.57285	-2.6267	-2.63526	-4.01444	-2.51805	-2.56028	-2.57877	-2.68984	-2.35272	-2.49368	S	___1			-2.99069	-2.91234	-2.64144	-2.61153	-2.51609	-3.02897	O95831	Apoptosis-inducing factor 1			NA	NA	-
|O95831|T|105|___1	0.360898	0.253578	0.345316	0.31598	0.202767	0.045723	0.0879869	0.246948	0.131906	0.740485	0.339575	0.508224	0.472076	0.534159	0.694485	0.308341	0.224236	0.372035	T	___1			0.254955	0.234431	0.174315	0.506968	0.36599	0.524914	O95831	Apoptosis-inducing factor 1			NA	NA	-
|P00374|S|93|___1	-0.463284	-0.469025	-0.831044	-0.40388	-0.363316	0.0256634	-0.155746	0.116503	0.0759707	-0.0461607	0.144712	-0.00709343	0.373434	0.459154	0.175487	0.0852852	-0.405658	0.0573425	S	___1			-0.34097	-0.238612	-0.243137	0.13752	0.0660694	0.0752452	P00374	Dihydrofolate reductase;Dihydrofolate reductase			NA	NA	-
|P00505|T|333|___1	-1.30878	-1.73416	-1.40932	-1.71631	-1.28612	-1.88762	-1.65495	-1.08481	-1.68945	-1.35638	-1.71429	-1.47096	-1.53526	-1.38231	-2.26089	-1.55119	-2.07691	-1.2316	T	___1			-1.56001	-1.36836	-1.66213	-1.48094	-1.7245	-1.65448	P00505	Aspartate aminotransferase			NA	NA	-
|P02786|S|19|___1	-1.02228	-1.35606	-0.91061	-1.5802	-0.898354	-1.07911	-1.4503	-1.71801	-1.32517	-0.86917	-0.412726	-0.557878	-0.968782	-0.678903	-0.492603	-0.351295	-0.71218	-1.00267	S	___1			-1.35093	-1.32414	-1.10496	-0.729749	-0.60127	-0.684382	P02786	Transferrin receptor protein 1;Transferrin receptor protein 1			NA	NA	-
|P02786|S|34|___1	3.10481	3.18384	3.12283	3.42196	2.92276	3.31597	3.3969	3.28203	3.10864	3.32067	2.92701	2.97183	3.16878	3.31365	2.76095	2.348	3.00927	2.25638	S	___1			3.30789	3.12954	3.18248	2.94582	3.08331	2.66305	P02786	Transferrin receptor protein 1;Transferrin receptor protein 1			NA	NA	-
|P02794|S|179|___1	4.52938	4.07448	4.43464	4.44253	4.39847	4.20565	4.73014	4.74533	4.3983	4.79899	4.62644	4.18861	4.61959	4.54856	4.01426	3.78254	4.45437	3.51518	S	___1			4.56735	4.40609	4.3462	4.40037	4.54312	3.90602	P02794	Ferritin heavy chain;Ferritin heavy chain			NA	NA	-
|P05141|T|84|___1	-3.4739	-2.64853	-3.55126	-3.20257	-2.79593	-3.7429	-3.10554	-3.14854	-3.22832	-3.53865	-3.94363	-4.04401	-3.32864	-3.62456	-2.65451	-2.7642	-2.87519	-3.22789	T	___1			-3.26067	-2.86434	-3.50749	-3.2105	-3.48113	-3.30881	P05141	ADP/ATP translocase 2;ADP/ATP translocase 2			NA	NA	-
|P05783|S|15|___1	3.08996	3.33585	3.37805	3.04331	3.34647	3.3751	3.20871	3.25353	3.47732	2.7808	2.51658	2.56808	2.90238	2.52767	2.66958	2.75136	2.55383	2.45858	S	___1	+	+	3.114	3.31195	3.41016	2.81151	2.53269	2.56541	P05783	Keratin			NA	NA	interactor of validated
|P05783|S|30|___1	-1.23729	-1.77579	-1.90485	-2.21474	-2.72113	-1.46626	-1.97452	-3.23889	-3.09688	-3.745	-2.70147	-1.63166	-4.40962	-3.22994	-4.54107	-2.19215	-4.19282	-3.35664	S	___1			-1.80885	-2.57861	-2.15599	-3.44892	-3.37475	-3.17645	P05783	Keratin			NA	NA	interactor of validated
|P05783|S|305|___1	-1.2919	-1.34484	-1.15419	-0.867908	-1.26196	-1.04136	-0.795358	-0.961222	-1.09756	-1.82837	-1.58301	-1.46782	-1.6596	-1.40747	-1.91196	-1.72047	-0.974483	-1.60273	S	___1			-0.985055	-1.18934	-1.09771	-1.73614	-1.32165	-1.66084	P05783	Keratin			NA	NA	interactor of validated
|P05783|S|34|___1	2.48373	2.67766	2.98749	2.7531	3.09455	2.8756	2.86092	2.72861	2.87125	1.92986	1.89334	1.87426	2.11512	2.03197	2.18606	2.24984	1.9982	2.14748	S	___1			2.69925	2.83361	2.91145	2.09827	1.9745	2.06927	P05783	Keratin			NA	NA	interactor of validated
|P05783|S|34|___2	-0.950729	-0.922518	-0.280184	-0.629817	-0.381283	-0.545183	-0.779658	-0.942784	-0.601082	-1.21718	-1.83209	-1.46919	-1.2832	-1.92507	-1.28517	-1.51855	-1.54736	-1.58536	S	___2	+		-0.786735	-0.748861	-0.475483	-1.33964	-1.76817	-1.44657	P05783	Keratin			NA	NA	interactor of validated
|P05783|S|401|___1	-3.03008	-2.21318	-3.27239	-3.63414	-3.14964	-2.45386	-2.52788	-2.7663	-2.69272	-3.55976	-3.11708	-3.27947	-3.90983	-3.53916	-3.80756	-4.12285	-3.1313	-2.767	S	___1	+		-3.06404	-2.70971	-2.80632	-3.86415	-3.26251	-3.28467	P05783	Keratin			+	NA	interactor of validated
|P05783|S|42|___1	1.938	1.78318	2.28149	2.13771	2.13401	2.31417	2.10964	2.19751	2.06873	1.45663	1.11583	1.31808	1.26695	1.34444	1.77771	1.64573	1.47363	1.1996	S	___1			2.06178	2.03823	2.22147	1.45644	1.3113	1.4318	P05783	Keratin			NA	NA	interactor of validated
|P05783|S|42|___2	-0.950729	-0.922518	-0.280184	-0.629817	-0.381283	-0.545183	-0.779658	-0.942784	-0.601082	-1.21718	-1.83209	-1.46919	-1.2832	-1.92507	-1.28517	-1.51855	-1.54736	-1.58536	S	___2	+		-0.786735	-0.748861	-0.475483	-1.33964	-1.76817	-1.44657	P05783	Keratin			NA	NA	interactor of validated
|P05783|S|60|___1	-1.65875	-3.91322	-1.9461	-1.74085	-1.49402	-1.45666	-1.41115	-1.46184	-1.74842	-2.70408	-2.38996	-2.49404	-2.75193	-2.80582	-4.10677	-2.13113	-2.7578	-3.80599	S	___1			-1.60358	-2.28969	-1.71706	-2.52904	-2.65119	-3.46893	P05783	Keratin			NA	NA	interactor of validated
|P05783|S|7|___1	-3.32325	0.0539103	-0.368423	-2.19563	-1.42134	-1.30262	-0.401326	-2.31437	-1.71318	-3.96377	-3.73502	-2.09919	-1.08488	-3.49603	-4.05025	-5.73887	-2.27516	-3.30219	S	___1			-1.9734	-1.22726	-1.12808	-3.59584	-3.16874	-3.15054	P05783	Keratin			NA	NA	interactor of validated
|P06454|S|2|___1	4.62997	4.41233	4.68942	4.67403	4.68637	4.63522	4.45879	4.49791	4.74794	4.80518	4.849	4.81032	4.87866	4.81037	5.13492	4.73047	4.889	4.91808	S	___1			4.5876	4.5322	4.69086	4.80477	4.84946	4.95444	P06454	Prothymosin alpha;Prothymosin alpha			NA	NA	-
|P06454|S|2|___2	-0.581147	-0.838097	-0.402864	-0.446454	-0.545235	-0.439437	-0.803097	-1.25558	-0.844628	-0.418331	-1.00567	-0.800196	-1.00113	-0.551162	-0.563388	-0.800668	-0.602981	-1.45695	S	___2			-0.610233	-0.879637	-0.56231	-0.740041	-0.719936	-0.940178	P06454	Prothymosin alpha;Prothymosin alpha			NA	NA	-
|P06454|S|9|___1	4.01958	3.8044	4.09264	4.08568	4.03916	4.1751	3.99336	3.81981	4.01251	3.95085	3.83005	3.77381	4.01857	3.83251	4.13361	3.99768	3.91445	3.71635	S	___1	+		4.03287	3.88779	4.09342	3.98903	3.859	3.87459	P06454	Prothymosin alpha;Prothymosin alpha			NA	NA	-
|P06454|S|9|___2	-0.30195	-0.491445	-0.136261	-0.340701	-0.405066	-0.340805	-0.599114	-0.762411	-0.6692	-0.296062	-0.725471	-0.569671	-0.72314	-0.378346	-0.301611	-0.652768	-0.354822	-1.13174	S	___2			-0.413922	-0.552974	-0.382089	-0.557323	-0.486213	-0.667674	P06454	Prothymosin alpha;Prothymosin alpha			NA	NA	-
|P06454|T|8|___2	-1.64513	-1.27188	-1.42354	-1.72881	-1.92402	-1.56602	-1.89752	-1.6136	-1.77171	-1.59816	-1.72315	-1.83592	-1.6908	-1.73305	-1.87047	-1.66928	-1.61995	-2.1538	T	___2		+	-1.75715	-1.60317	-1.58709	-1.65275	-1.69205	-1.9534	P06454	Prothymosin alpha;Prothymosin alpha			NA	NA	-
|P08559|S|232|___1	2.34483	2.16844	2.30294	1.98392	2.33471	2.27216	2.93276	2.59487	2.76089	2.50401	2.30406	2.48611	2.5771	2.55149	2.62353	2.79334	2.85294	2.83405	S	___1			2.4205	2.36601	2.44533	2.62482	2.5695	2.64789	P08559	Pyruvate dehydrogenase E1 component subunit alpha			NA	NA	-
|P08559|S|293|___1	1.52108	1.35627	1.63084	0.963091	1.56752	1.54745	1.65944	1.92604	1.91613	1.2294	1.56596	1.28608	1.45313	1.51965	1.83896	1.70712	1.83773	1.67694	S	___1			1.3812	1.61661	1.69814	1.46322	1.64111	1.60066	P08559	Pyruvate dehydrogenase E1 component subunit alpha			NA	NA	-
|P08559|S|300|___2	1.01254	1.06966	1.19448	0.620138	1.14608	1.30371	1.582	1.67163	1.58743	1.11415	1.21363	1.14587	0.953043	0.530828	1.12916	1.43645	0.893821	1.36421	S	___2			1.07156	1.29579	1.36187	1.16788	0.879426	1.21308	P08559	Pyruvate dehydrogenase E1 component subunit alpha			NA	NA	-
|P08559|Y|289|___1	-0.230121	-0.214499	0.0105796	-0.397409	-0.0828972	0.0347843	-0.251827	0.06566	0.0197029	-0.485543	-0.0882363	-0.0778246	-0.29572	0.0445805	-0.0112038	0.680332	-0.34806	-0.164387	Y	___1			-0.293119	-0.0772456	0.0216889	-0.0336437	-0.130572	-0.0844717	P08559	Pyruvate dehydrogenase E1 component subunit alpha			NA	NA	-
|P08559|Y|289|___2	1.01254	1.06966	1.19448	0.620138	1.14608	1.30371	1.582	1.67163	1.58743	1.11415	1.21363	1.14587	0.953043	0.530828	1.12916	1.43645	0.893821	1.36421	Y	___2			1.07156	1.29579	1.36187	1.16788	0.879426	1.21308	P08559	Pyruvate dehydrogenase E1 component subunit alpha			NA	NA	-
|P09651|S|199|___1	-2.79088	-4.17909	-3.56299	-3.19736	-2.76411	-3.681	-3.29086	-4.30168	-3.48783	-4.33754	-2.49245	-4.70502	-4.43826	-3.57743	-4.3789	-3.12983	-3.57769	-4.23219	S	___1			-3.09303	-3.74829	-3.57728	-3.96855	-3.21585	-4.4387	P09651	Heterogeneous nuclear ribonucleoprotein A1;Heterogeneous nuclear ribonucleoprotein A1			NA	NA	-
|P09651|S|337|___1	2.2749	2.85208	2.81957	2.79885	2.96245	2.94807	2.65921	2.78595	2.69227	2.73807	1.78328	1.85346	2.63749	1.94729	2.13455	2.44218	2.32317	1.82823	S	___1	+	+	2.57765	2.86682	2.81997	2.60591	2.01791	1.93875	P09651	Heterogeneous nuclear ribonucleoprotein A1;Heterogeneous nuclear ribonucleoprotein A1			NA	NA	-
|P09651|S|365|___1	0.645846	1.08547	0.840123	0.80402	0.82133	0.473396	0.432153	0.797422	0.377155	0.949689	0.685528	0.410224	0.276056	0.828733	-0.0681114	-0.78365	0.341592	-1.44455	S	___1			0.62734	0.901406	0.563558	0.147365	0.618618	-0.367478	P09651	Heterogeneous nuclear ribonucleoprotein A1;Heterogeneous nuclear ribonucleoprotein A1			NA	NA	-
|P09651|S|368|___1	0.866452	0.527905	1.00609	0.775946	0.838292	0.375032	0.662066	0.668075	0.659033	0.798385	0.71167	0.344004	0.720657	0.584347	-0.451102	-0.976808	0.448297	-0.674859	S	___1			0.768155	0.678091	0.680051	0.180745	0.581438	-0.260653	P09651	Heterogeneous nuclear ribonucleoprotein A1;Heterogeneous nuclear ribonucleoprotein A1			NA	NA	-
|P0C7P0|S|83|___1	-1.71679	-1.08412	-0.890855	-1.01475	-0.949547	-0.259209	-0.524286	-0.118826	-0.572437	-0.336326	-0.409213	-0.509035	-0.491567	-0.0740976	-0.283684	-0.504746	-0.158044	-0.293036	S	___1			-1.08527	-0.717499	-0.574167	-0.444213	-0.213785	-0.361918	P0C7P0	CDGSH iron-sulfur domain-containing protein 3			NA	NA	-
|P0DPB5|S|104|___1	-1.79107	-2.3263	-1.99654	-1.94866	-1.94764	-1.74511	-1.54507	-1.43253	-1.56653	-1.51352	-1.18169	-2.09483	-2.29113	-1.74066	-1.74411	-2.81744	-2.06646	-2.17684	S	___1			-1.7616	-1.90216	-1.7694	-2.20736	-1.66294	-2.00526	P0DPB5			HPYKHSFRARGSASYSPPRKRSSQDKYEKRS	NA	NA	-
|P10515|S|100|___1	-1.26534	-1.04307	-1.623	-1.24574	-1.23203	-1.411	-1.30857	-1.35728	-0.969527	-1.65809	-1.368	-1.57877	-1.34406	-1.74939	-1.53521	-1.74445	-1.68159	-1.32045	S	___1			-1.27322	-1.21079	-1.33451	-1.5822	-1.59966	-1.47815	P10515	Dihydrolipoyllysine-residue acetyltransferase component of pyruvate dehydrogenase complex			NA	NA	-
|P10644|S|77|___1	-1.06036	-0.778908	-0.677836	-1.01045	-1.3058	-0.647182	-1.20781	-1.2167	-0.918941	-0.666474	-0.697528	-0.301991	-0.425511	-0.260022	-0.437616	-0.502293	-0.463307	-0.261279	S	___1			-1.09287	-1.10047	-0.747986	-0.531426	-0.473619	-0.333629	P10644	cAMP-dependent protein kinase type I-alpha regulatory subunit;cAMP-dependent protein kinase type I-alpha regulatory subunit			NA	NA	-
|P10644|S|77|___2	0.630914	0.378448	0.979956	1.08766	0.716805	0.352934	1.00837	0.810503	0.862017	1.16987	1.29398	1.67248	1.02369	1.35529	1.29615	1.41933	1.44327	1.55198	S	___2			0.908979	0.635252	0.731636	1.2043	1.36418	1.50687	P10644	cAMP-dependent protein kinase type I-alpha regulatory subunit;cAMP-dependent protein kinase type I-alpha regulatory subunit			NA	NA	-
|P10644|S|83|___1	6.79957	6.5748	6.69839	6.60459	6.72048	6.87428	6.85431	6.98876	6.84316	7.04787	7.10829	7.12793	7.07415	7.0873	7.27207	7.23221	6.79323	7.15193	S	___1			6.75282	6.76135	6.80528	7.11808	6.99627	7.18398	P10644	cAMP-dependent protein kinase type I-alpha regulatory subunit;cAMP-dependent protein kinase type I-alpha regulatory subunit			NA	NA	-
|P10644|S|83|___2	-1.56366	-1.16028	-0.945416	-1.27538	-1.21585	-1.41217	-1.20572	-0.458864	-0.601362	-0.6506	-0.438063	-0.673769	-0.458024	-0.0933008	-0.66922	-0.244816	-0.349351	-0.637601	S	___2			-1.34825	-0.944997	-0.986316	-0.451147	-0.293572	-0.660197	P10644	cAMP-dependent protein kinase type I-alpha regulatory subunit;cAMP-dependent protein kinase type I-alpha regulatory subunit			NA	NA	-
|P10809|S|225|___1	-0.580418	-0.726695	-0.96673	-0.619758	-1.07042	-0.591083	-0.649616	-0.458694	-0.89714	-1.0735	-1.39957	-1.22021	-1.13229	-1.26736	-0.950016	-1.17961	-1.17475	-1.29344	S	___1			-0.616597	-0.751936	-0.818317	-1.12847	-1.28056	-1.15456	P10809	60 kDa heat shock protein			NA	NA	-
|P10809|S|232|___1	-4.00569	-3.26738	-2.51892	-3.47533	-4.22004	-4.06371	-2.87661	-2.81728	-3.02491	-3.1159	-4.29136	-2.68944	-3.60552	-2.95121	-3.87329	-2.24138	-2.64574	-4.29868	S	___1			-3.45254	-3.4349	-3.20251	-2.9876	-3.2961	-3.62047	P10809	60 kDa heat shock protein			NA	NA	-
|P10809|S|488|___1	0.0329189	0.125685	0.301663	0.674692	0.517028	0.396087	0.314124	0.682004	0.433252	0.180514	0.0570149	0.364549	-0.0300446	0.286549	-0.169369	0.5116	0.344731	0.385691	S	___1			0.340578	0.441572	0.377001	0.22069	0.229432	0.193624	P10809	60 kDa heat shock protein			NA	NA	-
|P10809|S|70|___1	2.08048	1.95908	1.7682	2.03332	2.18574	2.13752	2.19283	2.17883	2.1344	1.42535	1.2791	1.39803	1.54573	1.61974	1.51441	1.80422	1.4294	1.40737	S	___1			2.10221	2.10788	2.01338	1.59177	1.44274	1.43994	P10809	60 kDa heat shock protein			NA	NA	-
|P11166|S|490|___1	0.283613	0.0293961	0.314166	-0.233603	0.131748	0.388141	-0.176154	0.0270839	0.469454	0.404769	0.91792	0.552175	0.353077	0.558283	0.667675	0.314982	0.476953	-0.0705519	S	___1			-0.0420478	0.0627427	0.390587	0.357609	0.651052	0.383099	P11166	Solute carrier family 2			NA	NA	-
|P11498|T|309|___1	1.85438	0.703902	1.12522	1.19794	1.54733	1.17303	2.1777	2.08513	2.62669	2.22895	2.12814	2.26182	1.40751	1.95052	2.25532	2.08069	1.8574	1.69096	T	___1			1.74334	1.44545	1.64164	1.90572	1.97869	2.06937	P11498	Pyruvate carboxylase			NA	NA	-
|P12081|S|27|___1	-0.664449	-0.92509	-0.408174	-0.578183	-1.01605	-0.147766	-0.564964	-0.490492	-0.66556	-0.0234766	-0.668154	-0.0288506	-0.377201	-0.0899591	-0.173987	-0.239888	-0.400459	-0.360795	S	___1			-0.602532	-0.810543	-0.407167	-0.213522	-0.386191	-0.187878	P12081	Histidine--tRNA ligase			NA	NA	-
|P13747|T|199|___1	-2.9896	-4.19249	-2.64007	-4.03008	-3.65744	-4.08891	-2.95758	-4.35275	-2.98329	-3.80085	-3.87499	-4.45611	-2.87135	-2.84117	-3.6278	-3.58335	-3.91267	-3.89806	T	___1			-3.32575	-4.06756	-3.23742	-3.41852	-3.54295	-3.99399	P13747	HLA class I histocompatibility antigen			NA	NA	-
|P13807|S|412|___1	-1.87275	-2.21967	-1.58285	-1.98848	-1.58348	-2.08462	-1.43541	-1.89621	-1.75747	-1.81091	-1.62986	-1.28153	-1.6414	-1.48291	-2.07173	-1.51964	-1.8616	-1.04859	S	___1			-1.76555	-1.89979	-1.80831	-1.65731	-1.65812	-1.46728	P13807	Glycogen [starch] synthase			NA	NA	-
|P13807|S|653|___1	-2.06285	-3.6098	-2.42838	-2.46132	-2.96543	-4.21275	-1.3919	-2.58391	-3.58319	-2.30624	-1.45462	-4.26249	-1.6734	-2.38459	-3.61597	-3.84272	-2.86605	-3.66067	S	___1			-1.97202	-3.05305	-3.40811	-2.60745	-2.23509	-3.84638	P13807	Glycogen [starch] synthase			NA	NA	-
|P13807|S|657|___1	-4.90917	-4.01575	-4.50833	-4.59519	-4.33347	-3.74569	-3.66075	-2.43696	-3.62174	-4.27277	-3.27322	-2.11102	-3.89393	-4.41806	-3.85356	-3.5912	-4.45876	-3.86963	S	___1			-4.38837	-3.59539	-3.95859	-3.9193	-4.05001	-3.27807	P13807	Glycogen [starch] synthase			NA	NA	-
|P13807|S|727|___1	-0.00733375	-0.0702028	0.129118	0.120197	0.59356	0.337461	0.232711	-0.0931554	0.617773	0.0650806	0.391667	0.487189	0.491419	0.108694	0.54192	0.644262	0.935262	0.652341	S	___1			0.115191	0.143401	0.361451	0.400254	0.478541	0.560483	P13807	Glycogen [starch] synthase			NA	NA	-
|P13807|S|727|___2	-1.94738	-1.69658	-1.08372	-1.34718	-1.64018	-1.6192	-1.90165	-1.27365	-1.55992	-1.23196	-1.93929	-1.57028	-0.955688	-1.48162	-1.66723	-1.6477	-1.48086	-1.63709	S	___2			-1.73207	-1.5368	-1.42094	-1.27845	-1.63392	-1.62487	P13807	Glycogen [starch] synthase			NA	NA	-
|P14859|S|269|___1	2.43612	2.52498	2.62106	2.47642	2.66765	2.73234	2.41355	2.64628	2.61959	2.37541	2.20214	2.21097	2.09911	2.42194	2.30667	2.39689	2.30136	2.41374	S	___1			2.44203	2.61297	2.65766	2.29047	2.30848	2.31046	P14859	POU domain			NA	NA	-
|P14859|S|269|___2	-0.585775	-0.172299	-0.471954	-0.403478	-0.80365	-0.0104361	-0.496514	-0.391222	-0.633942	-0.486981	-0.853435	-0.519849	-1.04845	-0.741546	-0.637868	-0.41965	-0.867372	-0.39489	S	___2			-0.495256	-0.455724	-0.372111	-0.651695	-0.820784	-0.517536	P14859	POU domain			NA	NA	-
|P14859|S|385|___1	-4.26187	-3.94624	-2.41709	-3.04319	-2.03745	-1.91742	-2.63021	-1.98215	-2.60139	-2.55652	-2.80191	-2.35135	-3.28002	-2.66556	-3.28142	-3.35324	-2.46558	-3.56411	S	___1			-3.31176	-2.65528	-2.31197	-3.06326	-2.64435	-3.06563	P14859	POU domain			NA	NA	-
|P14859|S|448|___1	3.19265	3.04917	3.11658	3.10367	3.19783	3.26888	3.12248	3.16887	3.21931	2.93008	2.87369	2.93541	2.71758	2.98502	2.82351	2.88519	2.71014	2.58622	S	___1			3.1396	3.13863	3.20159	2.84428	2.85628	2.78171	P14859	POU domain			NA	NA	-
|P14859|T|259|___2	-0.585775	-0.172299	-0.471954	-0.403478	-0.80365	-0.0104361	-0.496514	-0.391222	-0.633942	-0.486981	-0.853435	-0.519849	-1.04845	-0.741546	-0.637868	-0.41965	-0.867372	-0.39489	T	___2			-0.495256	-0.455724	-0.372111	-0.651695	-0.820784	-0.517536	P14859	POU domain			NA	NA	-
|P14859|T|276|___1	-1.60699	-1.3264	-1.73594	-1.10508	-1.68436	-1.15365	-0.960472	-1.66999	-1.18064	-1.46665	-2.40349	-2.11537	-1.38838	-1.85752	-1.84556	-1.1702	-1.49738	-1.48503	T	___1			-1.22418	-1.56025	-1.35674	-1.34174	-1.91946	-1.81532	P14859	POU domain			NA	NA	-
|P14859|T|384|___1	0.158167	-0.215958	0.0354753	-0.320086	-0.0142622	-0.100962	-0.255392	-0.069078	0.341694	-0.129471	-0.0620914	-0.834261	-0.950028	-0.106519	0.103637	-0.319613	-0.41811	-0.389711	T	___1			-0.139104	-0.0997659	0.0920691	-0.466371	-0.195573	-0.373445	P14859	POU domain			NA	NA	-
|P14868|S|249|___1	1.42929	1.1357	1.24267	1.21436	1.19177	1.44543	1.44918	1.55619	1.50944	1.2812	1.14616	1.31901	0.933029	1.14778	1.28605	1.26163	1.28095	1.35589	S	___1			1.36428	1.29455	1.39918	1.15862	1.19163	1.32032	P14868	Aspartate--tRNA ligase			NA	NA	-
|P15291|S|74|___1	-2.04485	-2.00189	-1.63572	-1.9309	-1.69373	-1.63849	-2.14418	-1.84128	-1.57169	-1.53189	-1.44255	-1.16537	-1.32203	-1.58829	-2.09023	-2.23377	-1.45741	-1.02913	S	___1			-2.03997	-1.84563	-1.6153	-1.69589	-1.49608	-1.42824	P15291	Beta-1			NA	NA	-
|P15538|T|498|___3	-4.37305	-3.44753	-2.9312	-2.80565	-2.77353	-3.36281	-3.41028	-4.51024	-4.42124	-3.39864	-4.00932	-3.3153	-2.93462	-3.25666	-2.74238	-4.08552	-3.79079	-3.21529	T	___3			-3.52966	-3.5771	-3.57175	-3.47293	-3.68559	-3.09099	P15538	Cytochrome P450 11B1			NA	NA	-
|P15735|T|2|___1	-1.85775	-2.46922	-2.11927	-2.06705	-2.38612	-2.03372	-2.4916	-2.68015	-1.80483	-1.94033	-2.09221	-2.01817	-1.91734	-1.56887	-1.79644	-1.50691	-1.32018	-1.88815	T	___1			-2.1388	-2.51183	-1.98594	-1.78819	-1.66042	-1.90092	P15735	Phosphorylase b kinase gamma catalytic chain			NA	NA	predicted
|P17152|S|13|___1	-1.44532	-1.23732	-1.70112	-1.20301	-1.52789	-2.96003	-1.31562	-1.31011	-2.11852	-1.66185	-1.88538	-1.9281	-1.48669	-1.6206	-2.25634	-3.92357	-3.00226	-2.9432	S	___1			-1.32132	-1.35844	-2.25989	-2.35737	-2.16941	-2.37588	P17152	Transmembrane protein 11			NA	NA	-
|P17152|S|14|___1	-2.47975	-4.49956	-1.97623	-2.54466	-2.13334	-1.93769	-2.33647	-2.4002	-1.83976	-2.35913	-1.99706	-2.51143	-1.89486	-2.06141	-2.92746	-2.8173	-2.1759	-3.80149	S	___1			-2.45363	-3.01104	-1.91789	-2.3571	-2.07812	-3.08013	P17152	Transmembrane protein 11			NA	NA	-
|P19174|S|1233|___1	-4.7476	-3.0478	-5.39173	-4.3967	-2.38979	-4.50057	-3.04249	-3.6211	-4.13876	-2.66428	-5.1224	-3.54524	-4.22377	-2.90068	-3.60503	-3.48243	-2.82978	-3.89983	S	___1			-4.06226	-3.01956	-4.67702	-3.45683	-3.61762	-3.68337	P19174	1-phosphatidylinositol 4			NA	NA	-
|P19388|T|111|___1	1.55226	1.21953	1.56333	1.65174	1.54893	1.65368	1.62736	1.43639	1.60935	1.29942	1.38378	1.4584	1.309	1.14027	1.43669	1.50492	1.22324	1.48237	T	___1			1.61046	1.40162	1.60879	1.37112	1.24909	1.45916	P19388	DNA-directed RNA polymerases I			NA	NA	-
|P19525|S|33|___1	-1.97119	-1.92478	-1.88222	-1.7587	-2.3803	-1.78251	-1.73214	-2.3714	-2.21051	-1.56734	-1.80396	-2.04459	-1.48271	-1.73635	-2.007	-1.77806	-1.95961	-1.75533	S	___1			-1.82068	-2.22549	-1.95841	-1.60937	-1.83331	-1.93564	P19525	Interferon-induced			NA	NA	-
|P19525|S|456|___1	1.91268	1.71218	1.88876	1.57201	1.84354	1.9573	2.11667	1.91325	2.08739	1.86338	1.81767	1.88794	1.66304	1.75572	1.92828	2.01129	1.89081	1.90126	S	___1			1.86712	1.82299	1.97781	1.8459	1.8214	1.90583	P19525	Interferon-induced			NA	NA	-
|P19525|S|83|___1	-0.61415	-1.27188	-0.841827	-1.04254	-0.644716	-0.377131	-0.478059	-1.09204	-0.901267	-0.720316	-0.917527	-0.721606	-0.962391	-0.607968	-0.674411	-0.575504	-0.923561	-1.11669	S	___1			-0.711582	-1.00288	-0.706741	-0.752737	-0.816352	-0.837569	P19525	Interferon-induced			NA	NA	-
|P20265|S|341|___1	1.23084	0.74982	1.28878	0.698822	1.2015	1.33899	1.243	0.763669	1.41331	1.3816	1.60975	1.32041	1.63274	1.72223	1.78884	1.45978	1.46557	1.63722	S	___1			1.05756	0.904998	1.34703	1.49137	1.59918	1.58216	P20265	POU domain			NA	NA	-
|P22570|S|317|___1	-2.78764	-3.53865	-2.19404	-3.75559	-2.2647	-2.15293	-2.31631	-2.36781	-2.3591	-2.56312	-2.58331	-2.2732	-2.49759	-2.29815	-1.8946	-2.05151	-2.36638	-2.65129	S	___1			-2.95318	-2.72372	-2.23536	-2.37074	-2.41595	-2.27303	P22570	NADPH:adrenodoxin oxidoreductase			NA	NA	-
|P23246|S|33|___1	-0.642672	-1.32864	-0.581136	-0.638264	-0.793091	-0.684025	-1.12383	-0.953079	-1.11264	-0.504319	-0.794381	-0.595263	-0.404524	-0.607161	-0.718412	-0.460279	-0.951444	-0.679434	S	___1	+	+	-0.801588	-1.02494	-0.7926	-0.456374	-0.784328	-0.66437	P23246	Splicing factor			NA	NA	-
|P23246|S|496|___1	0.637982	1.18792	0.866524	0.83592	0.692641	1.07132	0.535474	0.92513	1.26708	0.959201	1.18502	1.17763	1.10389	1.2034	1.15439	1.1053	0.861939	1.25974	S	___1			0.669792	0.935229	1.06831	1.05613	1.08345	1.19725	P23246	Splicing factor			NA	NA	-
|P23246|S|626|___1	-0.614192	0.10474	0.0117373	-0.118523	0.438413	0.391003	0.0394058	0.224073	0.129427	0.169	0.253886	-0.0167522	0.00991058	-0.561536	0.0448866	-0.0347061	-0.164283	-0.174891	S	___1			-0.231103	0.255742	0.177389	0.048068	-0.157311	-0.0489187	P23246	Splicing factor			NA	NA	-
|P23246|T|226|___1	5.64288	5.4784	5.56626	5.21093	5.14596	5.60038	5.4964	5.77727	5.5936	5.58195	5.56741	5.4581	5.53896	5.74313	5.6663	5.77882	5.37952	5.83423	T	___1			5.45007	5.46721	5.58675	5.63325	5.56335	5.65288	P23246	Splicing factor			NA	NA	-
|P23246|T|355|___1	0.624021	0.709678	0.749262	0.437128	0.562343	0.564688	0.422605	0.558717	0.69887	0.636373	0.571242	0.537206	0.689623	0.709173	0.367067	0.576696	0.566695	0.712634	T	___1			0.494584	0.610246	0.67094	0.634231	0.615703	0.538969	P23246	Splicing factor			NA	NA	-
|P23246|T|687|___1	4.44271	4.88741	4.83423	4.40055	4.73784	4.55513	4.5444	4.76262	4.64019	4.81325	4.73271	4.5344	4.78913	4.628	4.7723	4.93139	4.71509	4.93581	T	___1	+		4.46256	4.79596	4.67652	4.84459	4.69193	4.7475	P23246	Splicing factor			NA	NA	-
|P23434|S|160|___1	-3.61873	-2.66199	-3.55099	-3.86851	-2.16272	-3.87077	-3.40181	-4.42913	-4.21187	-2.92169	-3.33423	-4.2322	-3.13312	-4.34742	-3.33835	-4.18014	-4.93888	-3.56623	S	___1			-3.62968	-3.08461	-3.87788	-3.41165	-4.20684	-3.71226	P23434	Glycine cleavage system H protein			NA	NA	-
|P25705|S|76|___1	-3.77227	-2.7834	-4.35721	-2.78716	-2.86783	-3.96739	-4.92661	-3.2567	-2.82875	-3.2305	-3.52651	-4.27707	-2.73282	-2.65832	-2.62951	-4.30792	-3.34896	-3.21615	S	___1			-3.82868	-2.96931	-3.71778	-3.42375	-3.17793	-3.37425	P25705	ATP synthase subunit alpha			NA	NA	predicted
|P26639|T|374|___1	-1.65892	-3.5266	-1.7804	-1.90585	-2.09327	-2.23646	-2.48666	-2.43884	-2.62277	-2.24059	-2.4384	-2.18834	-2.62836	-1.86926	-2.5329	-1.82894	-2.73647	-2.15525	T	___1			-2.01714	-2.68624	-2.21321	-2.23263	-2.34804	-2.29216	P26639	Threonine--tRNA ligase			NA	NA	-
|P27694|S|135|___1	0.828891	0.734973	0.767397	0.761002	0.910768	1.10425	0.768493	0.912395	0.774832	0.552995	0.757411	0.390903	0.63089	0.591999	0.423512	0.338326	0.636312	0.5601	S	___1			0.786128	0.852712	0.882161	0.507404	0.661907	0.458171	P27694	Replication protein A 70 kDa DNA-binding subunit;Replication protein A 70 kDa DNA-binding subunit			NA	NA	-
|P27694|S|384|___1	2.49901	2.49824	2.37186	2.43051	2.62706	2.00427	2.48557	2.50595	2.13932	2.40725	2.20423	1.40783	2.23837	2.321	1.40608	0.845537	1.80399	0.736493	S	___1			2.4717	2.54375	2.17182	1.83039	2.10974	1.18347	P27694	Replication protein A 70 kDa DNA-binding subunit;Replication protein A 70 kDa DNA-binding subunit			NA	NA	-
|P27694|T|191|___1	1.59037	1.58027	1.41651	1.45716	1.65695	1.51102	1.568	1.60661	1.43588	1.39364	1.35752	1.25091	1.34643	1.32451	1.51934	1.40278	1.26468	1.41454	T	___1			1.53851	1.61461	1.45447	1.38095	1.31557	1.39493	P27694	Replication protein A 70 kDa DNA-binding subunit;Replication protein A 70 kDa DNA-binding subunit			NA	NA	-
|P29558|S|112|___1	3.70244	3.36631	3.62616	3.34007	3.60401	3.65458	3.81428	3.69867	3.65449	3.51574	3.51585	3.44328	3.61967	3.49708	3.71945	3.71851	3.66708	3.6328	S	___1			3.61893	3.55633	3.64508	3.61797	3.56	3.59851	P29558	RNA-binding motif			NA	NA	-
|P31327|S|1431|___1	-3.55434	-3.11859	-2.69174	-3.16664	-2.51522	-1.81018	-2.56337	-2.63565	-1.81749	-2.99358	-3.04691	-4.13143	-2.46798	-3.11913	-2.71538	-2.2577	-2.8901	-2.27192	S	___1			-3.09478	-2.75649	-2.10647	-2.57309	-3.01871	-3.03958	P31327	Carbamoyl-phosphate synthase [ammonia]			NA	NA	-
|P31943|S|310|___1	-2.40889	-2.22202	-2.37726	-2.29258	-1.89247	-2.1432	-1.98931	-1.86785	-2.47443	-2.05442	-2.55257	-2.603	-2.42253	-2.6767	-2.27541	-2.30797	-2.45012	-2.23317	S	___1			-2.23026	-1.99411	-2.33163	-2.26164	-2.5598	-2.37053	P31943	Heterogeneous nuclear ribonucleoprotein H;Heterogeneous nuclear ribonucleoprotein H			NA	NA	-
|P31943|S|368|___1	-3.97987	-4.23378	-5.16312	-3.34171	-3.8347	-4.38511	-4.24686	-2.7388	-3.74528	-4.53797	-4.66543	-4.09023	-3.73589	-2.55397	-4.11404	-4.34538	-4.13728	-3.6745	S	___1			-3.85614	-3.60243	-4.43117	-4.20641	-3.78556	-3.95959	P31943	Heterogeneous nuclear ribonucleoprotein H;Heterogeneous nuclear ribonucleoprotein H			NA	NA	-
|P31943|S|54|___1	-0.88411	-1.45395	-0.654244	-0.8718	-0.841272	-0.795468	-0.438467	-0.739976	-0.544965	-0.8132	-0.506893	-0.529568	-0.514335	-0.612755	-0.718278	-0.28725	-0.890272	-0.511218	S	___1			-0.731459	-1.01173	-0.664892	-0.538261	-0.669973	-0.586355	P31943	Heterogeneous nuclear ribonucleoprotein H;Heterogeneous nuclear ribonucleoprotein H			NA	NA	-
|P31943|S|63|___1	1.29032	0.813169	1.34919	1.36646	1.78443	1.55664	1.8624	1.20038	1.72782	1.1017	1.38236	0.743258	1.85409	1.07687	1.57162	1.28734	1.43785	0.867467	S	___1			1.5064	1.26599	1.54455	1.41438	1.29903	1.06078	P31943	Heterogeneous nuclear ribonucleoprotein H;Heterogeneous nuclear ribonucleoprotein H			NA	NA	-
|P31949|S|6|___1	2.32755	1.76685	1.82581	1.97638	2.25477	1.5905	2.51931	2.27648	1.93299	2.32419	2.10382	1.3267	2.00694	1.78103	1.24023	0.669436	1.7852	0.338778	S	___1			2.27442	2.09937	1.7831	1.66686	1.89002	0.968568	P31949	Protein S100-A11;Protein S100-A11			NA	NA	-
|P33316|S|243|___1	0.4749	0.48774	0.552334	0.572833	0.507075	0.747419	0.273295	0.544782	0.54299	0.25052	0.0983148	0.19653	0.440166	0.301664	0.167313	0.565718	0.38145	0.285952	S	___1			0.440343	0.513199	0.614248	0.418801	0.260476	0.216598	P33316	Deoxyuridine 5'-triphosphate nucleotidohydrolase			NA	NA	-
|P33316|S|248|___1	2.93386	2.76495	2.94305	2.76697	2.94638	2.40817	2.92943	3.09484	2.68085	2.72059	2.88964	2.21743	2.70158	2.78328	2.21945	2.10592	2.62533	1.52869	S	___1			2.87675	2.93539	2.67736	2.50936	2.76608	1.98852	P33316	Deoxyuridine 5'-triphosphate nucleotidohydrolase			NA	NA	-
|P33316|S|88|___1	-3.90396	-4.53085	-4.05377	-3.65134	-4.73908	-4.33991	-3.82623	-4.27703	-3.26658	-4.01592	-3.31557	-3.90943	-4.41137	-3.82324	-4.41362	-3.36925	-3.11767	-3.88083	S	___1			-3.79384	-4.51565	-3.88676	-3.93218	-3.41883	-4.06796	P33316	Deoxyuridine 5'-triphosphate nucleotidohydrolase			NA	NA	-
|P33316|S|88|___2	-0.987537	-1.04272	-1.34101	-1.24493	-1.09537	-1.31671	-1.06267	-1.59331	-0.521329	-1.22104	-1.05905	-1.14662	-1.01843	-1.27091	-1.25543	-1.35474	-1.25269	-1.10327	S	___2			-1.09838	-1.2438	-1.05968	-1.19807	-1.19422	-1.16844	P33316	Deoxyuridine 5'-triphosphate nucleotidohydrolase			NA	NA	-
|P33316|S|99|___1	-0.0598536	-0.486062	-0.495835	-0.0680733	-0.386564	-0.0524044	-0.295902	0.102769	-0.352021	-0.584554	-0.490667	-0.769793	-0.173769	0.122375	-0.230084	-0.0789175	-0.600825	-0.158245	S	___1			-0.141276	-0.256619	-0.300087	-0.27908	-0.323039	-0.386041	P33316	Deoxyuridine 5'-triphosphate nucleotidohydrolase			NA	NA	-
|P33316|S|99|___2	-0.987537	-1.04272	-1.34101	-1.24493	-1.09537	-1.31671	-1.06267	-1.59331	-0.521329	-1.22104	-1.05905	-1.14662	-1.01843	-1.27091	-1.25543	-1.35474	-1.25269	-1.10327	S	___2			-1.09838	-1.2438	-1.05968	-1.19807	-1.19422	-1.16844	P33316	Deoxyuridine 5'-triphosphate nucleotidohydrolase			NA	NA	-
|P36542|S|146|___1	-0.613279	-0.544672	-0.326395	-0.597388	-0.946593	-0.214816	-0.532985	-0.487462	-0.383189	-0.166492	-0.477129	-0.4863	-0.215198	-0.164997	-0.206738	-0.0982246	-0.34271	-0.211124	S	___1			-0.581217	-0.659576	-0.308133	-0.159972	-0.328279	-0.301387	P36542	ATP synthase subunit gamma			NA	NA	-
|P38159|S|165|___1	-3.15705	-3.03979	-2.50265	-2.50114	-2.71487	-2.91495	-2.50323	-2.7997	-2.91591	-2.78779	-2.55016	-3.08479	-3.27459	-2.64582	-3.45347	-4.26851	-2.56128	-3.81447	S	___1			-2.72047	-2.85145	-2.77784	-3.44363	-2.58575	-3.45091	P38159	RNA-binding motif protein			NA	NA	-
|P38159|S|189|___1	-0.187815	-0.416218	0.0978789	-0.175259	-0.0326166	-0.649614	-0.143011	-0.0403342	-0.374318	-0.489665	-0.386826	-0.603026	-0.148235	-0.719475	-0.554507	-1.93645	-0.581643	-2.89114	S	___1			-0.168695	-0.163056	-0.308685	-0.858115	-0.562648	-1.34956	P38159	RNA-binding motif protein			NA	NA	-
|P38159|S|208|___1	3.5784	3.51419	3.46474	3.43602	3.52	3.45931	3.52753	3.51887	3.56203	3.26365	3.37147	3.21461	3.36532	3.34587	3.18913	3.11041	3.30288	2.90526	S	___1			3.51398	3.51769	3.49536	3.24646	3.34007	3.103	P38159	RNA-binding motif protein			NA	NA	-
|P38159|S|277|___1	-1.25723	-1.17947	-1.21174	-1.73442	-1.3174	-1.02345	-1.19337	-1.2992	-1.61445	-1.20961	-1.11963	-1.19206	-2.00388	-1.36825	-0.889103	-1.35842	-1.35999	-1.83041	S	___1			-1.39501	-1.26536	-1.28321	-1.52397	-1.28262	-1.30386	P38159	RNA-binding motif protein			NA	NA	-
|P38159|S|336|___1	-2.22527	-2.04764	-1.76514	-3.6204	-1.64431	-2.19068	-2.39342	-2.62677	-2.30225	-2.79808	-1.65452	-3.0273	-2.33849	-2.9414	-2.52754	-2.59134	-2.62245	-4.03046	S	___1			-2.74636	-2.10624	-2.08602	-2.57597	-2.40612	-3.1951	P38159	RNA-binding motif protein			NA	NA	-
|P38159|S|352|___1	-1.00114	-0.272158	-1.36905	-0.46127	-0.506755	-0.929129	-0.402089	-0.794425	-0.324941	-0.274762	-0.44918	-3.72603	-1.11769	-1.9988	-1.48898	-0.37796	-0.334147	-0.867482	S	___1			-0.621499	-0.524446	-0.874372	-0.590136	-0.927377	-2.0275	P38159	RNA-binding motif protein			NA	NA	-
|P38159|S|58|___1	2.39746	2.30332	2.22584	2.35508	2.40704	2.53972	2.48202	2.32037	2.30957	2.23333	2.07486	2.23132	2.14265	2.07496	2.37893	2.46052	2.28387	2.3259	S	___1			2.41152	2.34358	2.35838	2.27883	2.14456	2.31205	P38159	RNA-binding motif protein			NA	NA	-
|P38159|S|88|___1	-0.0734158	-0.366809	-0.586042	-0.662564	-0.449265	0.0697556	-0.382273	-0.421884	-0.460288	0.101922	-0.272195	-0.231516	-0.60002	-0.424599	-0.332257	-0.147672	-0.929395	-0.387129	S	___1			-0.372751	-0.412652	-0.325525	-0.215257	-0.542063	-0.316967	P38159	RNA-binding motif protein			NA	NA	-
|P38159|S|91|___1	1.04153	1.34069	1.46704	0.799559	1.42435	1.15024	1.04146	1.41644	1.24346	1.26314	1.26652	1.11878	1.24192	1.05252	1.33391	1.12722	1.33222	1.19845	S	___1			0.960847	1.39383	1.28691	1.21076	1.21709	1.21705	P38159	RNA-binding motif protein			NA	NA	-
|P38646|T|86|___1	0.0143423	-0.384012	0.0225444	-0.481517	-0.231241	-0.473235	-0.306211	-0.571793	-0.0771332	-0.137841	0.11065	-0.380628	0.224699	-0.457555	-0.125786	-0.155524	0.00942993	-0.0883398	T	___1			-0.257795	-0.395682	-0.175941	-0.0228888	-0.112492	-0.198251	P38646	Stress-70 protein			NA	NA	predicted
|P38919|S|12|___1	1.04547	0.883206	1.10648	1.09549	1.24046	0.941523	1.0576	1.06718	0.890491	0.941207	1.14236	0.469234	1.13129	1.31472	1.07786	1.10203	0.995656	0.949901	S	___1			1.06619	1.06361	0.979499	1.05817	1.15091	0.832331	P38919	Eukaryotic initiation factor 4A-III;Eukaryotic initiation factor 4A-III			NA	NA	-
|P38919|T|163|___1	7.11004	6.97587	7.08855	7.0053	7.02682	7.07755	7.15085	7.32849	7.10052	6.65666	6.52538	6.61649	6.65944	6.61041	6.61995	6.79616	6.54291	6.67305	T	___1			7.08873	7.11039	7.08887	6.70409	6.55957	6.6365	P38919	Eukaryotic initiation factor 4A-III;Eukaryotic initiation factor 4A-III			NA	NA	-
|P40925|S|333|___1	-1.47423	-1.44925	-1.45248	-1.85019	-1.20888	-1.78352	-1.46264	-0.909813	-1.0702	-0.821465	-1.49331	-0.6689	-0.800233	-0.792745	-0.931926	-1.55368	-0.885673	-1.92189	S	___1			-1.59569	-1.18931	-1.4354	-1.05846	-1.05724	-1.17424	P40925	Malate dehydrogenase			NA	NA	-
|P41252|S|1047|___1	-0.159307	-1.67288	0.135068	-0.843864	-0.456687	-0.532332	0.070364	-0.223233	0.00733185	-0.367354	-0.498425	0.0139379	0.218035	-0.425899	-0.465166	0.1395	0.189116	-0.0891447	S	___1			-0.310936	-0.784265	-0.129977	-0.00327333	-0.245069	-0.180124	P41252	Isoleucine--tRNA ligase			NA	NA	-
|P42166|S|166|___1	0.0928049	0.126443	-0.0910211	0.162129	0.110877	0.0237627	-0.152308	0.262489	0.129812	0.153476	0.0503764	0.148531	0.189571	0.140726	-0.0260582	0.297641	0.132072	0.312116	S	___1			0.0342089	0.166603	0.0208513	0.213563	0.107725	0.144863	P42166	Lamina-associated polypeptide 2			NA	NA	-
|P42166|S|166|___3	-1.94477	-1.83662	-2.14115	-2.24832	-2.17105	-2.35615	-2.38854	-2.2351	-1.66218	-2.03068	-2.88064	-2.31384	-2.38811	-2.01763	-1.73242	-2.00886	-3.19335	-2.25343	S	___3			-2.19388	-2.08093	-2.05316	-2.14255	-2.69721	-2.0999	P42166	Lamina-associated polypeptide 2			NA	NA	-
|P42166|S|167|___1	4.56919	4.43783	4.56952	4.47408	4.62891	4.45184	4.75222	4.7155	4.59097	4.58526	4.60377	4.59373	4.64608	4.85135	4.62722	4.70505	4.57004	4.62961	S	___1			4.5985	4.59408	4.53744	4.64546	4.67505	4.61686	P42166	Lamina-associated polypeptide 2			NA	NA	-
|P42166|S|167|___2	2.30531	2.1062	2.27522	2.22432	2.49209	2.52055	2.48337	2.29349	2.38262	2.30854	2.34794	2.24201	2.30456	2.28499	2.41725	2.30846	2.35222	2.39261	S	___2			2.33767	2.29726	2.3928	2.30719	2.32838	2.35062	P42166	Lamina-associated polypeptide 2			NA	NA	-
|P42166|S|167|___3	-1.94477	-1.83662	-2.14115	-2.24832	-2.17105	-2.35615	-2.38854	-2.2351	-1.66218	-2.03068	-2.88064	-2.31384	-2.38811	-2.01763	-1.73242	-2.00886	-3.19335	-2.25343	S	___3			-2.19388	-2.08093	-2.05316	-2.14255	-2.69721	-2.0999	P42166	Lamina-associated polypeptide 2			NA	NA	-
|P42166|S|168|___2	0.880294	0.488777	0.630988	0.892355	0.925187	0.943489	1.16884	0.894615	0.773184	0.832198	0.720929	0.673993	0.789841	0.852421	0.800764	0.756556	0.95855	0.830482	S	___2			0.980496	0.769526	0.782554	0.792865	0.843967	0.768413	P42166	Lamina-associated polypeptide 2			NA	NA	-
|P42166|S|351|___1	7.44417	7.08958	7.07029	7.08788	7.22808	7.22448	7.35394	7.06073	7.29388	7.3287	7.42074	7.15572	7.52248	7.28628	7.59163	7.44062	7.44364	7.35833	S	___1			7.29533	7.12613	7.19622	7.4306	7.38355	7.36856	P42166	Lamina-associated polypeptide 2			NA	NA	-
|P42166|S|355|___1	0.0840902	0.134268	0.182009	-0.0311632	0.23487	0.386327	0.365323	0.306163	0.73732	0.619674	0.950997	0.721667	0.654495	0.654436	0.939016	1.10612	1.02898	0.634511	S	___1			0.139417	0.2251	0.435219	0.79343	0.878137	0.765065	P42166	Lamina-associated polypeptide 2			NA	NA	-
|P42166|S|366|___2	-4.03895	-3.72659	-4.43482	-3.8611	-3.31699	-4.50739	-3.76951	-4.04163	-3.80035	-4.09378	-4.40856	-3.55129	-4.46522	-2.58277	-4.10555	-3.51097	-3.65304	-3.97325	S	___2			-3.88985	-3.69507	-4.24752	-4.02332	-3.54813	-3.8767	P42166	Lamina-associated polypeptide 2			NA	NA	-
|P42166|S|370|___1	2.08093	2.07059	1.82308	1.84827	1.62433	1.43203	2.01969	1.74226	1.942	1.67162	2.03565	1.60985	1.92061	1.88537	1.9477	2.37251	1.75681	2.1384	S	___1			1.98296	1.81239	1.73237	1.98825	1.89261	1.89865	P42166	Lamina-associated polypeptide 2			NA	NA	-
|P42166|S|370|___2	-4.52764	-4.00714	-3.93314	-3.16553	-4.11556	-3.80018	-4.70723	-2.37912	-4.7432	-3.47532	-4.40856	-3.55129	-4.46522	-4.06455	-4.10555	-4.19077	-3.27747	-3.97325	S	___2			-4.13347	-3.50061	-4.15884	-4.04377	-3.91686	-3.8767	P42166	Lamina-associated polypeptide 2			NA	NA	-
|P42166|S|424|___1	2.78099	2.51466	2.44395	2.33545	2.33132	2.17277	2.2257	2.15166	2.63714	2.32959	2.34513	2.52942	2.51021	2.39637	2.5076	2.67767	2.37382	2.48507	S	___1			2.44738	2.33254	2.41795	2.50582	2.37177	2.50736	P42166	Lamina-associated polypeptide 2			NA	NA	-
|P42166|S|66|___1	-2.38492	-3.97093	-2.20324	-3.7188	-1.93291	-2.64977	-0.37626	-0.856843	-3.72842	-1.90363	-3.86837	-2.42163	-0.952009	-1.11289	-1.40309	-0.527948	-0.99815	-0.501922	S	___1			-2.15999	-2.25356	-2.86048	-1.12786	-1.99313	-1.44221	P42166	Lamina-associated polypeptide 2			NA	NA	-
|P42166|S|66|___2	2.75706	2.77692	3.09123	2.97496	2.94561	3.05061	3.12199	3.07844	3.0754	3.09926	3.07075	2.962	3.24963	3.15874	3.27063	3.34472	3.13392	3.22682	S	___2			2.95134	2.93366	3.07241	3.2312	3.12114	3.15315	P42166	Lamina-associated polypeptide 2			NA	NA	-
|P42166|S|67|___2	3.0154	2.98538	3.28816	3.14957	3.14748	3.21413	3.2951	3.29655	3.25405	3.33697	3.33403	3.14551	3.47538	3.36165	3.45721	3.57527	3.32337	3.45553	S	___2			3.15335	3.14314	3.25211	3.46254	3.33968	3.35275	P42166	Lamina-associated polypeptide 2			NA	NA	-
|P42166|T|137|___1	0.668439	1.57617	1.09928	1.51105	1.71706	1.60424	1.11243	1.16981	0.456226	1.33722	1.40286	0.870349	0.624762	1.45494	1.07554	1.65134	1.51611	1.29327	T	___1			1.09731	1.48768	1.05325	1.20444	1.45797	1.07972	P42166	Lamina-associated polypeptide 2			NA	NA	-
|P42166|T|160|___1	3.64778	3.87424	3.90158	3.59023	3.85638	3.96467	3.69064	3.8954	3.77908	3.94704	3.92494	3.89604	3.80727	3.95315	3.86746	4.05245	3.83901	3.99074	T	___1			3.64289	3.87534	3.88178	3.93559	3.9057	3.91808	P42166	Lamina-associated polypeptide 2			NA	NA	-
|P42166|T|160|___2	2.21424	2.31898	2.31843	2.04933	2.5091	2.58255	2.2187	2.17559	2.52357	2.21223	2.34518	2.30435	2.4133	2.23229	2.44235	2.31319	2.22318	2.38696	T	___2			2.16076	2.33456	2.47485	2.3129	2.26688	2.37789	P42166	Lamina-associated polypeptide 2			NA	NA	-
|P42166|T|160|___3	-1.94477	-1.83662	-2.14115	-2.24832	-2.17105	-2.35615	-2.38854	-2.2351	-1.66218	-2.03068	-2.88064	-2.31384	-2.38811	-2.01763	-1.73242	-2.00886	-3.19335	-2.25343	T	___3			-2.19388	-2.08093	-2.05316	-2.14255	-2.69721	-2.0999	P42166	Lamina-associated polypeptide 2			NA	NA	-
|P42166|T|671|___1	3.68557	3.72862	3.8879	3.6299	3.95728	3.8042	3.5795	3.80035	3.78034	3.68502	3.633	3.71503	3.80302	3.71362	3.89855	3.8859	3.76682	3.81455	T	___1			3.63166	3.82875	3.82415	3.79131	3.70448	3.80937	P42166	Lamina-associated polypeptide 2			NA	NA	-
|P42166|T|74|___1	-1.14279	-3.0844	-1.13819	-1.10588	-1.5704	-1.79699	-1.48793	-1.16815	-5.14462	-1.04597	-0.822711	-1.11752	-1.12764	-1.06488	-1.11384	-3.89956	-0.921446	-1.56061	T	___1			-1.24553	-1.94098	-2.69327	-2.02439	-0.936346	-1.26399	P42166	Lamina-associated polypeptide 2			NA	NA	-
|P42166|T|74|___2	0.406661	0.091362	0.317753	0.0168037	0.210412	-0.00798988	0.150416	0.463195	0.152057	0.618201	0.750147	0.0800514	0.688026	0.431456	0.413944	0.815916	0.300954	0.685554	T	___2			0.191294	0.25499	0.15394	0.707381	0.494186	0.393183	P42166	Lamina-associated polypeptide 2			NA	NA	-
|P42167|S|250|___1	-1.45866	-1.1903	-1.47968	-1.29781	-1.44368	-1.57681	-1.10782	-1.54175	-0.792546	-1.68688	-1.88155	-1.48589	-1.07463	-1.24004	-1.69369	-0.723176	-1.24828	-0.979658	S	___1			-1.2881	-1.39191	-1.28301	-1.16156	-1.45662	-1.38642	P42167	Lamina-associated polypeptide 2			NA	NA	-
|P42167|S|265|___1	-0.1511	-0.0609617	0.0668693	-0.10261	0.0255365	-0.092411	-0.378839	-0.452736	-0.215392	-0.133484	0.0869441	-0.00241947	0.221231	0.0420303	-0.110431	-0.57332	-0.297277	-1.03666	S	___1			-0.210849	-0.162721	-0.0803113	-0.161858	-0.056101	-0.383172	P42167	Lamina-associated polypeptide 2			NA	NA	-
|P42167|S|306|___1	3.18344	3.10124	3.24628	3.01277	3.0354	3.16204	3.19769	3.23414	3.15042	3.03606	3.32087	3.0176	3.15807	3.07354	3.33181	3.27373	3.03774	2.94248	S	___1			3.1313	3.12359	3.18625	3.15595	3.14405	3.09729	P42167	Lamina-associated polypeptide 2			NA	NA	-
|P42167|S|306|___2	-1.92036	-1.48047	-1.99664	-2.1085	-1.48913	-1.06097	-1.20335	-1.16519	-1.63067	-2.09283	-1.76383	-1.64617	-2.02447	-1.9634	-1.56174	-1.25553	-1.41128	-1.17667	S	___2			-1.74407	-1.37826	-1.56276	-1.79094	-1.71284	-1.46153	P42167	Lamina-associated polypeptide 2			NA	NA	-
|P42167|S|315|___2	-1.92036	-1.48047	-1.99664	-2.1085	-1.48913	-1.06097	-1.20335	-1.16519	-1.63067	-2.09283	-1.76383	-1.64617	-2.02447	-1.9634	-1.56174	-1.25553	-1.41128	-1.17667	S	___2			-1.74407	-1.37826	-1.56276	-1.79094	-1.71284	-1.46153	P42167	Lamina-associated polypeptide 2			NA	NA	-
|P42167|S|385|___1	3.62339	3.74143	3.67026	3.44895	3.7966	3.65691	3.54565	3.65587	3.63801	3.64404	3.53398	3.51543	3.69015	3.43928	3.59383	3.49509	3.7564	3.42625	S	___1			3.53933	3.7313	3.65506	3.60976	3.57655	3.51184	P42167	Lamina-associated polypeptide 2			NA	NA	-
|P42167|T|264|___1	-4.27302	-5.19913	-3.21757	-2.97532	-3.85664	-4.58038	-2.53716	-3.93019	-3.62418	-3.39856	-4.36848	-4.44909	-3.47463	-2.84276	-3.24132	-4.28431	-2.73936	-3.56286	T	___1			-3.26183	-4.32865	-3.80737	-3.71917	-3.31687	-3.75109	P42167	Lamina-associated polypeptide 2			NA	NA	-
|P42167|T|355|___1	0.231421	-0.217072	0.0867648	-0.476711	-0.692974	-0.0673351	-0.677554	-0.0333066	-0.766857	-0.275412	-0.110539	-0.0495548	0.148953	0.192564	0.524223	0.774141	0.094676	0.508863	T	___1			-0.307615	-0.314451	-0.249142	0.215894	0.0589004	0.327844	P42167	Lamina-associated polypeptide 2			NA	NA	-
|P42167|T|355|___2	-3.45097	-4.03374	-2.69375	-3.12327	-4.33911	-1.75595	-3.85499	-2.79528	-3.70783	-2.66636	-3.67499	-3.22055	-2.78127	-3.1362	-2.44291	-2.37822	-3.55127	-3.2105	T	___2	+		-3.47641	-3.72271	-2.71918	-2.60862	-3.45415	-2.95799	P42167	Lamina-associated polypeptide 2			NA	NA	-
|P42704|S|54|___1	-1.7034	-1.22652	-1.34687	-1.54249	-1.73476	-1.3066	-1.83264	-1.71247	-1.67786	-1.89432	-1.65857	-1.56613	-2.0197	-1.48969	-1.60917	-1.44275	-1.58781	-1.649	S	___1			-1.69284	-1.55792	-1.44378	-1.78559	-1.57869	-1.6081	P42704	Leucine-rich PPR motif-containing protein			NA	NA	-
|P42704|T|1136|___1	-1.71048	-1.13995	-1.11217	-1.4261	-1.23912	-1.3381	-1.10755	-1.38152	-1.67457	-1.98157	-1.44034	-2.19993	-1.48753	-1.49054	-1.59	-1.35249	-1.60052	-1.22551	T	___1			-1.41471	-1.25353	-1.37495	-1.6072	-1.51046	-1.67181	P42704	Leucine-rich PPR motif-containing protein			NA	NA	-
|P46019|S|729|___1	-2.43192	-2.33699	-1.66398	-3.13824	-2.31159	-2.28732	-2.78996	-1.99071	-1.98425	-2.18097	-2.18203	-4.10363	-2.43436	-1.60684	-2.39158	-1.71844	-1.47966	-2.18168	S	___1			-2.78671	-2.21309	-1.97852	-2.11126	-1.75618	-2.8923	P46019	Phosphorylase b kinase regulatory subunit alpha			NA	NA	-
|P46019|S|729|___2	-2.95717	-2.11667	-2.10468	-2.76195	-3.17815	-2.8123	-2.5498	-2.40519	-2.92605	-2.69563	-2.58187	-2.54329	-2.79068	-2.88066	-2.76585	-2.2856	-2.62983	-2.70027	S	___2			-2.75631	-2.56667	-2.61434	-2.59064	-2.69745	-2.6698	P46019	Phosphorylase b kinase regulatory subunit alpha			NA	NA	-
|P46019|S|735|___1	1.57108	1.62995	1.74606	1.47003	1.74921	1.82714	1.58108	1.7612	1.68946	1.54636	1.50184	1.36484	1.82152	1.75272	1.67082	1.87214	1.6795	1.67766	S	___1			1.54073	1.71345	1.75422	1.74667	1.64469	1.57111	P46019	Phosphorylase b kinase regulatory subunit alpha			NA	NA	-
|P46019|S|735|___2	-2.95717	-2.11667	-2.10468	-2.76195	-3.17815	-2.8123	-2.5498	-2.40519	-2.92605	-2.69563	-2.58187	-2.54329	-2.79068	-2.88066	-2.76585	-2.2856	-2.62983	-2.70027	S	___2			-2.75631	-2.56667	-2.61434	-2.59064	-2.69745	-2.6698	P46019	Phosphorylase b kinase regulatory subunit alpha			NA	NA	-
|P46020|S|735|___1	1.66523	1.62395	1.88533	1.71263	1.83331	1.71884	1.58435	1.50472	1.62002	1.47966	1.42077	1.43555	1.39721	1.57192	1.4405	1.59419	1.45331	1.36089	S	___1			1.65407	1.65399	1.7414	1.49035	1.482	1.41231	P46020	Phosphorylase b kinase regulatory subunit alpha			NA	NA	-
|P46782|S|142|___1	2.53423	2.40841	2.44582	2.20619	2.37823	2.63602	2.59873	2.59848	2.48513	2.31994	2.09564	2.20283	2.24128	2.24455	2.32092	2.49616	2.06585	2.3637	S	___1			2.44638	2.46171	2.52232	2.35246	2.13535	2.29582	P46782	40S ribosomal protein S5;40S ribosomal protein S5			NA	NA	-
|P46782|S|52|___1	2.48364	2.22718	2.17005	1.98503	2.33975	2.04912	2.05337	2.21889	2.11775	2.11561	1.95991	1.68575	1.96288	1.98185	1.40587	1.09064	1.95273	0.827743	S	___1			2.17401	2.26194	2.11231	1.72304	1.96483	1.30645	P46782	40S ribosomal protein S5;40S ribosomal protein S5			NA	NA	-
|P46782|T|14|___1	-0.0921812	0.0484838	-0.0569692	0.0180731	0.0524063	0.0719032	0.247939	0.0188518	-0.0798035	-0.0804386	-0.0915742	-0.143333	0.125278	-0.342272	-0.111311	-0.140152	0.12078	0.15298	T	___1			0.0579437	0.039914	-0.0216231	-0.0317707	-0.104355	-0.0338882	P46782	40S ribosomal protein S5;40S ribosomal protein S5			NA	NA	-
|P47974|T|38|___1	-1.2047	-0.987718	-0.95468	-1.49484	-1.07298	-1.17697	-1.00239	-1.73733	-1.25956	-1.58823	-1.48886	-1.60892	-1.34368	-1.4131	-1.13873	-1.48228	-1.40026	-1.76357	T	___1			-1.23398	-1.26601	-1.1304	-1.4714	-1.43408	-1.50374	P47974	Zinc finger protein 36			NA	NA	-
|P49406|S|77|___1	-4.2279	-5.42579	-3.59042	-4.2516	-3.85679	-3.2751	-4.60481	-3.79024	-4.92646	-3.59273	-3.48376	-4.08192	-4.38227	-4.26595	-4.0694	-4.08253	-4.47373	-4.73914	S	___1			-4.36144	-4.35761	-3.93066	-4.01918	-4.07448	-4.29682	P49406	39S ribosomal protein L19			NA	NA	-
|P49589|S|34|___1	-1.02779	-1.46359	-0.824693	-1.17832	-0.991179	-0.987518	-0.921642	-1.13321	-1.02608	-0.970597	-0.785286	-0.524868	-0.700346	-0.888721	-0.571274	-0.848619	-0.692084	-0.680434	S	___1			-1.04258	-1.19599	-0.946096	-0.839854	-0.788697	-0.592192	P49589	Cysteine--tRNA ligase			NA	NA	-
|P49590|S|67|___1	2.17542	2.35576	2.12143	2.36036	2.20955	2.32836	2.37557	2.26903	2.76736	1.69768	2.08444	1.99751	1.91214	1.71943	1.91062	1.76471	1.97355	1.99043	S	___1			2.30378	2.27811	2.40572	1.79151	1.92581	1.96619	P49590	Probable histidine--tRNA ligase			NA	NA	-
|P49903|S|392|___1	-1.46418	-1.80519	-1.22662	-1.32745	-1.90913	-1.1955	-1.89043	-1.53619	-1.24344	-1.71311	-1.73346	-1.85413	-1.57706	-1.82644	-1.51296	-1.66853	-1.9155	-1.30607	S	___1			-1.56069	-1.75017	-1.22185	-1.6529	-1.82513	-1.55772	P49903	Selenide			NA	NA	-
|P52597|S|104|___1	-2.77713	-2.84062	-3.22773	-2.91398	-2.90213	-3.32448	-3.66923	-3.85333	-4.57124	-3.34787	-2.59587	-2.40773	-2.97281	-3.30251	-3.23606	-3.40646	-3.23189	-2.43965	S	___1			-3.12011	-3.19869	-3.70782	-3.24238	-3.04342	-2.69448	P52597	Heterogeneous nuclear ribonucleoprotein F;Heterogeneous nuclear ribonucleoprotein F			NA	NA	-
|P52597|S|107|___1	-3.22354	-4.03418	-4.36414	-3.93459	-4.3675	-2.45427	-3.77164	-4.29402	-3.58676	-4.38989	-3.62137	-4.30016	-3.06546	-3.39038	-3.70991	-2.7646	-2.896	-3.52999	S	___1			-3.64326	-4.2319	-3.46839	-3.40665	-3.30258	-3.84669	P52597	Heterogeneous nuclear ribonucleoprotein F;Heterogeneous nuclear ribonucleoprotein F			NA	NA	-
|P52597|S|63|___1	0.00265312	-0.190601	-0.0352254	0.0173388	0.166008	0.229705	0.449496	0.27333	0.227371	0.182078	0.342986	0.570584	0.399412	0.0659466	0.656158	0.93989	0.541335	0.52511	S	___1			0.156496	0.0829123	0.140617	0.507127	0.316756	0.583951	P52597	Heterogeneous nuclear ribonucleoprotein F;Heterogeneous nuclear ribonucleoprotein F			NA	NA	-
|P53597|T|87|___1	-0.880514	-1.57052	-1.17489	-0.983998	-0.805689	-1.31139	-0.687839	-0.523577	-1.03858	-1.13274	-1.43833	-2.30975	-1.22661	-1.30286	-1.86274	-2.19095	-2.04412	-2.47355	T	___1			-0.850784	-0.966595	-1.17495	-1.51677	-1.5951	-2.21535	P53597	Succinyl-CoA ligase [ADP/GDP-forming] subunit alpha			NA	NA	-
|P54577|S|366|___1	-0.953612	-1.23592	-1.33287	-2.66548	-0.695871	-1.00658	-0.0644312	0.132169	0.339384	0.292525	0.266217	0.299934	-0.609711	-0.456573	0.118946	-0.309253	-0.286719	-0.330379	S	___1			-1.22784	-0.599872	-0.666687	-0.208813	-0.159025	0.0295006	P54577	Tyrosine--tRNA ligase			NA	NA	-
|P54819|T|195|___1	-2.25122	-2.13221	-2.44321	-1.98848	-2.15988	-2.32147	-2.39712	-1.99902	-2.23808	-2.05889	-2.51269	-2.116	-1.87869	-2.69597	-2.43888	-2.6179	-2.37609	-2.17062	T	___1			-2.21227	-2.09704	-2.33425	-2.18516	-2.52825	-2.24183	P54819	Adenylate kinase 2			NA	NA	-
|P55769|S|122|___1	-1.42393	-1.24914	-0.982385	-1.2123	-1.12296	-0.794858	-0.748722	-1.06916	-1.20412	-0.822165	-0.980451	-1.38283	-1.00288	-1.30936	-0.991202	-1.06685	-0.888111	-1.11263	S	___1			-1.12832	-1.14709	-0.993788	-0.963965	-1.05931	-1.16222	P55769	NHP2-like protein 1;NHP2-like protein 1			NA	NA	-
|P55795|S|104|___1	4.32504	4.11895	4.36284	4.2649	4.48872	4.28227	4.64875	4.52791	4.53036	4.37002	4.44117	4.17129	4.29153	4.23608	4.53043	4.54739	4.35401	4.34123	S	___1			4.4129	4.37853	4.39182	4.40298	4.34376	4.34765	P55795	Heterogeneous nuclear ribonucleoprotein H;Heterogeneous nuclear ribonucleoprotein H			NA	NA	-
|P55809|S|170|___1	2.58139	2.54308	2.41513	2.45821	2.50522	2.66831	2.75164	2.73467	2.68188	2.68815	2.51014	2.71682	2.53663	2.70624	2.77184	2.8176	2.64205	2.72811	S	___1			2.59708	2.59432	2.58844	2.68079	2.61948	2.73892	P55809	Succinyl-CoA:3-ketoacid coenzyme A transferase 1			NA	NA	-
|P56181|S|105|___1	-1.3071	-1.99317	-1.54112	-1.6282	-1.44065	-1.99772	-2.06068	-1.45944	-1.7879	-1.58599	-1.67401	-2.16596	-1.45059	-1.50453	-2.25259	-2.20576	-1.35285	-3.43186	S	___1			-1.66533	-1.63109	-1.77558	-1.74745	-1.51046	-2.6168	P56181	NADH dehydrogenase [ubiquinone] flavoprotein 3			NA	NA	-
|P56192|S|209|___1	-0.654095	-1.28568	-1.3344	-1.04547	-1.22437	-1.81987	-0.548923	-0.599732	-1.01859	-0.57021	-0.619084	-1.75704	-0.793072	-1.10528	-2.00962	-3.17298	-0.999214	-2.19079	S	___1			-0.749494	-1.0366	-1.39095	-1.51209	-0.907859	-1.98582	P56192	Methionine--tRNA ligase			NA	NA	-
|P56385|S|8|___1	-1.58074	-0.952284	-1.44964	-1.7849	-1.66038	-1.98792	-1.83604	-1.28147	-1.86478	-1.56354	-1.92253	-1.71935	-1.61559	-1.54009	-1.38164	-1.75619	-1.3458	-1.77129	S	___1			-1.73389	-1.29804	-1.76745	-1.64511	-1.60281	-1.62409	P56385	ATP synthase subunit e			NA	NA	-
|P60484|S|385|___1	-1.56198	-1.47678	-1.33306	-2.0662	-1.13579	-1.26075	-1.62302	-1.47723	-1.21478	-1.43445	-1.12938	-1.16393	-1.31598	-1.44752	-0.781613	-1.47223	-1.31936	-1.06652	S	___1		+	-1.7504	-1.36327	-1.26953	-1.40755	-1.29875	-1.00402	P60484	Phosphatidylinositol 3			NA	+	-
|P60709|S|14|___1	-2.31396	-4.18489	-2.93554	-3.005	-3.44931	-2.68643	-2.62524	-2.32851	-2.35842	-2.42414	-2.52274	-2.06638	-1.97904	-2.52694	-1.96356	-2.7928	-1.59384	-2.4439	S	___1			-2.64806	-3.3209	-2.66013	-2.39866	-2.21451	-2.15795	P60709	Actin			NA	NA	-
|P61604|S|51|___1	1.64467	1.43959	1.64194	1.75901	1.5759	1.838	1.84614	1.64815	1.76496	1.49431	1.4518	1.44617	1.62903	1.40149	1.64908	1.83981	1.71702	1.62544	S	___1			1.74994	1.55454	1.7483	1.65438	1.52343	1.57356	P61604	10 kDa heat shock protein			NA	NA	-
|P61981|S|71|___1	0.339025	0.407685	0.425057	0.637148	0.421659	0.373587	0.278193	0.60746	0.317945	0.618323	0.400412	0.959382	0.186544	0.71887	0.808956	0.96546	0.810992	1.26495	S	___1			0.418122	0.478934	0.372196	0.590109	0.643425	1.0111	P61981	14-3-3 protein gamma;14-3-3 protein gamma			NA	NA	-
|P62877|T|9|___1	3.61749	3.47517	3.69462	3.50856	3.75033	3.75139	3.61398	3.55536	3.67903	3.4339	3.47128	3.47492	3.47325	3.60299	3.68087	3.75599	3.49976	3.60807	T	___1			3.58001	3.59362	3.70835	3.55438	3.52468	3.58795	P62877	E3 ubiquitin-protein ligase RBX1;E3 ubiquitin-protein ligase RBX1			NA	NA	interactor of validated
|P63104|S|45|___1	-0.00409699	0.202647	0.391947	0.0302067	0.308137	0.437424	0.268296	0.288084	0.492462	0.371537	0.469082	0.342374	0.370035	0.415297	0.171538	0.231995	0.200925	0.243892	S	___1			0.0981353	0.266289	0.440611	0.324522	0.361768	0.252601	P63104	14-3-3 protein theta;14-3-3 protein beta/alpha;14-3-3 protein beta/alpha			NA	NA	-
|P63261|S|33|___1	-2.53015	-2.66923	-2.54082	-2.03137	-2.56551	-2.14178	-2.23683	-2.81171	-2.39509	-2.0004	-2.99716	-1.9208	-2.5092	-2.27242	-2.24047	-2.182	-2.38773	-1.8438	S	___1			-2.26611	-2.68215	-2.35923	-2.23053	-2.55244	-2.00169	P63261	Actin			NA	NA	-
|P98174|S|586|___1	-2.38167	-3.32773	-2.40669	-2.75502	-2.80173	-2.58156	-2.18039	-3.15315	-2.6657	-2.46427	-1.98842	-1.89026	-1.56017	-1.657	-1.49409	-1.67264	-1.63634	-2.99818	S	___1			-2.43902	-3.0942	-2.55132	-1.89903	-1.76058	-2.12751	P98174	FYVE			NA	NA	-
|Q01082|S|1447|___1	2.79222	2.75993	2.92275	3.10189	2.86915	3.02309	2.93726	2.87089	2.77715	3.25132	3.13589	3.1463	3.10278	3.18873	3.05612	2.82217	2.98749	2.74944	S	___1			2.94379	2.83332	2.90767	3.05876	3.10404	2.98395	Q01082	Spectrin beta chain			NA	NA	predicted
|Q01082|S|2102|___1	-0.126551	-0.834023	-0.0582891	-0.19424	-0.159938	-1.40727	0.0428724	-0.0445266	-0.157948	0.137187	0.162672	-0.909985	-0.226701	-0.421508	-1.05324	-1.53622	-0.136918	-2.30826	S	___1			-0.0926393	-0.346163	-0.541168	-0.541911	-0.131918	-1.42383	Q01082	Spectrin beta chain			NA	NA	predicted
|Q01082|S|2138|___1	1.16422	1.02588	1.42777	1.25403	1.09877	1.38604	1.31717	0.902734	1.41923	1.20045	1.34299	1.28858	1.46919	1.35574	1.36323	1.14802	1.50757	1.43293	S	___1			1.24514	1.00913	1.41101	1.27255	1.4021	1.36158	Q01082	Spectrin beta chain			NA	NA	predicted
|Q01082|S|2138|___2	-2.97821	-4.05142	-4.28331	-4.2461	-4.62404	-3.30368	-4.06679	-4.13803	-4.09772	-4.51661	-3.63188	-3.1061	-2.95179	-4.00671	-3.31351	-3.92944	-4.53973	-3.64505	S	___2			-3.7637	-4.27116	-3.8949	-3.79928	-4.05944	-3.35489	Q01082	Spectrin beta chain			NA	NA	predicted
|Q01082|S|2165|___1	-0.358489	-0.456083	-0.0946746	-0.587296	-0.391967	-0.783469	-0.553193	-0.546451	-0.0950861	-0.468364	-0.356347	-0.256828	-0.219614	-0.0989685	0.119396	-0.518968	-0.353395	0.0795126	S	___1			-0.49966	-0.464834	-0.32441	-0.402315	-0.26957	-0.0193065	Q01082	Spectrin beta chain			NA	NA	predicted
|Q01082|S|2165|___2	3.40627	3.07977	3.39973	3.27782	3.37581	3.32442	3.38558	3.33435	3.21563	3.46996	3.45417	3.42143	3.49207	3.59822	3.4404	3.54862	3.2872	3.21731	S	___2			3.35656	3.26331	3.31326	3.50355	3.44653	3.35971	Q01082	Spectrin beta chain			NA	NA	predicted
|Q01082|S|2169|___1	2.79878	2.60434	2.59202	2.50356	2.75982	3.03193	2.91854	3.38162	3.2754	3.45382	3.59691	3.44681	3.45128	3.40351	3.83752	3.56735	3.4297	3.75513	S	___1			2.74029	2.91526	2.96645	3.49082	3.47671	3.67982	Q01082	Spectrin beta chain			NA	NA	predicted
|Q01082|S|2169|___2	3.40627	3.07977	3.39973	3.27782	3.37581	3.32442	3.38558	3.33435	3.21563	3.46996	3.45417	3.42143	3.49207	3.59822	3.4404	3.54862	3.2872	3.21731	S	___2			3.35656	3.26331	3.31326	3.50355	3.44653	3.35971	Q01082	Spectrin beta chain			NA	NA	predicted
|Q01082|S|2341|___1	2.74745	2.75406	2.70859	2.63617	2.80325	2.89349	2.59761	2.87323	2.66208	2.82879	2.74644	2.8791	2.98546	2.91663	2.67222	3.01002	2.69125	2.86588	S	___1			2.66041	2.81018	2.75472	2.94142	2.78478	2.80573	Q01082	Spectrin beta chain			NA	NA	predicted
|Q01082|S|2358|___1	0.817668	0.862439	1.06112	1.32901	0.701667	0.938974	0.93286	0.930479	0.65616	1.15161	0.981333	0.752069	1.23694	0.818312	0.930635	1.21955	0.748733	0.726968	S	___1	+	+	1.02651	0.831528	0.885417	1.2027	0.849459	0.803224	Q01082	Spectrin beta chain			NA	NA	predicted
|Q01082|S|733|___1	-3.13518	-2.46446	-3.0589	-3.59673	-2.60154	-2.15633	-3.54025	-2.48118	-2.37705	-2.48189	-3.04673	-1.97289	-2.46026	-2.84999	-2.55566	-2.48441	-1.81552	-2.42166	S	___1			-3.42405	-2.51573	-2.53076	-2.47552	-2.57074	-2.31674	Q01082	Spectrin beta chain			NA	NA	predicted
|Q01082|T|2320|___1	-1.28607	-1.34804	-0.926195	-1.30406	-1.0829	-2.44604	-0.92031	-0.821761	-1.67642	-1.55104	-1.13132	-2.14868	-1.10522	-0.857894	-1.90067	-2.02166	-1.34638	-1.55239	T	___1			-1.17015	-1.08423	-1.68289	-1.55931	-1.11187	-1.86724	Q01082	Spectrin beta chain			NA	NA	predicted
|Q01581|S|495|___1	4.76613	4.82566	4.63644	4.3302	4.47852	4.51521	4.63354	4.5082	4.60176	4.4026	4.19525	4.14088	4.04487	4.22836	4.43612	4.62279	4.26882	4.27793	S	___1			4.57663	4.60413	4.58447	4.35675	4.23081	4.28498	Q01581	Hydroxymethylglutaryl-CoA synthase			NA	NA	-
|Q01581|S|516|___1	-1.49295	-2.06788	-2.34197	-1.59504	-1.79022	-1.88816	-1.7614	-1.99229	-1.78945	-2.29017	-1.87302	-1.97666	-2.09744	-1.94118	-1.76002	-2.03194	-2.4572	-1.59655	S	___1			-1.61646	-1.95013	-2.00653	-2.13985	-2.09047	-1.77775	Q01581	Hydroxymethylglutaryl-CoA synthase			NA	NA	-
|Q01813|S|386|___1	2.16247	2.36156	2.26062	2.12265	2.20353	2.41669	2.36067	2.45959	2.45287	2.41515	2.53144	2.41806	2.53016	2.55495	2.65448	2.45047	2.68543	2.57523	S	___1			2.21527	2.34156	2.37673	2.46526	2.59061	2.54926	Q01813	ATP-dependent 6-phosphofructokinase			NA	NA	-
|Q01813|S|771|___1	-3.82161	-4.2872	-4.54294	-4.40099	-4.14732	-3.63285	-4.24735	-4.15496	-3.94109	-4.18717	-3.68098	-2.88874	-4.89635	-3.60639	-3.76171	-3.90524	-3.3211	-3.96599	S	___1			-4.15665	-4.19649	-4.03896	-4.32958	-3.53616	-3.53881	Q01813	ATP-dependent 6-phosphofructokinase			NA	NA	-
|Q01813|S|783|___1	0.369523	-0.115736	0.130325	0.19923	-0.0256529	0.352544	-0.0943747	0.233583	0.276548	-0.143888	-0.356347	-0.0641832	-0.216824	0.000576019	-0.0246487	0.166567	-0.0384779	0.214437	S	___1			0.158126	0.0307314	0.253139	-0.0647148	-0.131416	0.0418682	Q01813	ATP-dependent 6-phosphofructokinase			NA	NA	-
|Q01970|S|934|___1	-3.18307	-2.83136	-2.38427	-3.76599	-2.35898	-2.66814	-2.65916	-2.69927	-3.43511	-2.52542	-2.31702	-1.75862	-2.22119	-2.46951	-2.40691	-2.14196	-2.29146	-3.51208	S	___1			-3.20274	-2.62987	-2.82917	-2.29619	-2.35933	-2.5592	Q01970	1-phosphatidylinositol 4			NA	NA	predicted
|Q02218|Y|460|___2	-2.40673	-2.9446	-2.09381	-1.77816	-2.40263	-2.38186	-2.2984	-3.02705	-3.10035	-2.3082	-2.36863	-2.05702	-2.49266	-2.0844	-2.71251	-2.29134	-2.13422	-3.14927	Y	___2			-2.1611	-2.79143	-2.52534	-2.36407	-2.19575	-2.6396	Q02218	2-oxoglutarate dehydrogenase			NA	NA	-
|Q02790|S|15|___1	-3.6292	-4.24144	-3.36377	-3.22569	-4.09981	-2.5563	-3.56457	-3.52485	-2.98265	-3.49709	-3.60337	-3.88371	-4.06764	-2.76564	-2.97261	-2.56062	-2.97058	-3.70794	S	___1			-3.47315	-3.95537	-2.96758	-3.37512	-3.11319	-3.52142	Q02790	Peptidyl-prolyl cis-trans isomerase FKBP4;Peptidyl-prolyl cis-trans isomerase FKBP4			NA	NA	-
|Q02790|S|451|___1	-4.22451	-2.66464	-2.93721	-3.75902	-4.0667	-2.86438	-3.80771	-4.11838	-4.44408	-2.68024	-2.99407	-2.5053	-4.04515	-2.47693	-3.63746	-2.67476	-3.23382	-4.71483	S	___1			-3.93041	-3.61657	-3.41522	-3.13338	-2.90161	-3.6192	Q02790	Peptidyl-prolyl cis-trans isomerase FKBP4;Peptidyl-prolyl cis-trans isomerase FKBP4			NA	NA	-
|Q02790|S|451|___2	-0.960449	-0.917075	-0.709351	-0.897767	-0.657714	-1.16687	-1.04862	-1.0296	-0.964532	-0.823651	-0.564196	-0.78647	-1.0158	-0.737811	-0.574667	-1.75391	-1.42443	-1.69745	S	___2			-0.968946	-0.868131	-0.946919	-1.19779	-0.908811	-1.01953	Q02790	Peptidyl-prolyl cis-trans isomerase FKBP4;Peptidyl-prolyl cis-trans isomerase FKBP4			NA	NA	-
|Q02790|S|453|___1	3.73308	3.56367	3.7107	3.66409	3.70863	3.55704	3.60787	3.7297	3.60698	3.76798	3.82734	3.8434	3.71313	3.82893	3.93181	3.27573	3.64349	3.05096	S	___1			3.66835	3.66733	3.62491	3.58561	3.76658	3.60872	Q02790	Peptidyl-prolyl cis-trans isomerase FKBP4;Peptidyl-prolyl cis-trans isomerase FKBP4			NA	NA	-
|Q02790|S|453|___2	-0.960449	-0.917075	-0.709351	-0.897767	-0.657714	-1.16687	-1.04862	-1.0296	-0.964532	-0.823651	-0.564196	-0.78647	-1.0158	-0.737811	-0.574667	-1.75391	-1.42443	-1.69745	S	___2			-0.968946	-0.868131	-0.946919	-1.19779	-0.908811	-1.01953	Q02790	Peptidyl-prolyl cis-trans isomerase FKBP4;Peptidyl-prolyl cis-trans isomerase FKBP4			NA	NA	-
|Q05932|S|539|___1	2.00581	1.68024	1.72111	1.80704	1.89286	1.98116	2.09119	1.94937	2.07456	1.99845	2.01288	1.87815	2.10313	1.7987	1.99527	1.88268	1.90605	1.89057	S	___1			1.96801	1.84082	1.92561	1.99475	1.90588	1.92133	Q05932	Folylpolyglutamate synthase			NA	NA	-
|Q07352|S|54|___1	-0.378037	-0.578644	-0.158234	-1.05225	-0.363482	-0.00152397	-0.155187	0.277065	0.128102	-0.00561047	0.406052	0.519176	0.101372	0.282574	0.362364	0.578249	0.256526	0.330119	S	___1			-0.528491	-0.221687	-0.0105519	0.22467	0.315051	0.403886	Q07352	Zinc finger protein 36			NA	NA	-
|Q07666|S|18|___1	-0.0680666	-0.151397	0.00578547	0.223494	0.433963	-0.197852	0.288802	0.419881	0.0824041	0.0435991	0.0282445	-0.477396	-0.243908	-0.0949249	-0.24987	-0.176257	-0.0443239	-0.488711	S	___1			0.148076	0.234149	-0.0365542	-0.125522	-0.0370015	-0.405326	Q07666	KH domain-containing			NA	NA	-
|Q07666|S|20|___1	1.64484	1.89455	1.91927	1.96257	2.042	1.91474	1.95506	2.14825	1.98196	2.0535	1.71429	1.54207	2.05295	1.75449	1.6248	2.00078	1.54038	1.34052	S	___1	+	+	1.85416	2.02827	1.93865	2.03574	1.66972	1.50246	Q07666	KH domain-containing			NA	NA	-
|Q07666|S|58|___1	4.55508	4.75271	4.87068	4.56643	4.71045	4.73483	4.46642	4.47766	4.58605	4.47532	4.25545	4.62899	4.48414	4.53331	4.61697	4.8197	4.56416	4.66918	S	___1			4.52931	4.64694	4.73052	4.59305	4.45097	4.63838	Q07666	KH domain-containing			NA	NA	-
|Q07666|T|33|___1	3.95053	4.22746	4.06049	3.75711	4.25393	4.32387	3.91156	4.26175	4.05844	4.02664	4.23592	3.96903	3.76746	4.15481	4.25399	4.44955	4.1608	3.90214	T	___1			3.87307	4.24771	4.1476	4.08122	4.18384	4.04172	Q07666	KH domain-containing			NA	NA	-
|Q08499|S|171|___1	-4.12675	-3.9026	-3.38639	-3.84214	-3.02133	-3.95773	-4.20831	-3.5494	-3.59383	-3.54387	-3.53156	-4.21908	-4.40405	-3.89707	-3.37616	-3.38645	-4.27819	-2.97142	S	___1			-4.05907	-3.49111	-3.64598	-3.77812	-3.90227	-3.52222	Q08499	cAMP-specific 3'			NA	NA	predicted
|Q08499|S|202|___1	2.06923	1.58403	2.05337	1.70186	1.90427	1.93449	1.82672	1.77838	1.98503	1.87513	1.99143	1.97805	1.82187	1.64354	2.13591	2.07401	1.88855	2.04651	S	___1			1.86594	1.75556	1.99096	1.92367	1.84118	2.05349	Q08499	cAMP-specific 3'			NA	NA	predicted
|Q08499|S|330|___1	-3.99125	-4.18181	-3.33365	-4.05838	-3.63845	-3.0545	-3.23524	-3.04948	-4.12572	-4.33272	-4.42004	-2.4692	-3.52083	-3.11477	-2.92261	-3.93889	-4.27082	-3.6256	S	___1			-3.76162	-3.62325	-3.50462	-3.93082	-3.93521	-3.00581	Q08499	cAMP-specific 3'			NA	NA	predicted
|Q08499|S|348|___1	3.83159	3.6774	3.74254	3.60919	3.80808	3.73859	3.94219	3.90194	3.60457	3.72258	3.73282	3.54117	3.7269	3.83367	3.5473	3.49595	3.59183	3.1842	S	___1			3.79433	3.79581	3.69523	3.64848	3.71944	3.42422	Q08499	cAMP-specific 3'			NA	NA	predicted
|Q08499|S|375|___1	-0.261962	-1.66206	-0.535702	-0.597644	-0.638442	-0.716097	-0.527035	-0.323996	-0.522047	-0.430921	-0.383117	-0.473752	-0.545321	-0.236909	-0.28375	-0.429691	-0.405658	-0.557796	S	___1			-0.462214	-0.874831	-0.591282	-0.468644	-0.341895	-0.438432	Q08499	cAMP-specific 3'			NA	NA	predicted
|Q12872|S|283|___1	3.29289	3.06419	3.36555	3.05828	3.31217	3.26258	3.37789	3.22381	3.33655	3.11537	3.41789	3.31199	3.20598	3.30752	3.41175	3.40517	3.31718	3.30166	S	___1			3.24302	3.20006	3.32156	3.24217	3.34753	3.3418	Q12872	Splicing factor			NA	NA	-
|Q12872|S|889|___2	-3.94327	-2.93711	-3.86223	-3.45556	-2.71625	-2.72423	-3.84715	-3.79106	-4.26721	-3.40062	-3.19391	-4.08573	-2.65645	-2.44683	-3.02461	-2.13383	-2.68702	-3.72627	S	___2			-3.74866	-3.14814	-3.61789	-2.7303	-2.77592	-3.6122	Q12872	Splicing factor			NA	NA	-
|Q12872|S|893|___1	-0.944407	-1.63849	-1.37233	-1.4477	-1.12189	-1.33241	-0.543639	-0.158445	-0.292732	-0.358412	-0.681875	-0.691199	-1.29009	-0.357166	-0.619478	-1.25833	-0.86008	-0.591834	S	___1			-0.978581	-0.972943	-0.999156	-0.968944	-0.63304	-0.634171	Q12872	Splicing factor			NA	NA	-
|Q12872|S|893|___2	-3.94327	-2.93711	-3.86223	-3.79484	-2.71625	-2.72423	-3.84715	-3.79106	-4.26721	-3.40062	-3.19391	-4.08573	-2.93288	-2.44683	-3.02461	-2.13383	-2.68702	-3.72627	S	___2			-3.86176	-3.14814	-3.61789	-2.82244	-2.77592	-3.6122	Q12872	Splicing factor			NA	NA	-
|Q12872|S|909|___1	2.72992	2.51726	2.86729	2.66987	2.69619	2.74512	2.70539	2.59803	2.46795	2.63989	2.74298	2.74489	2.84386	2.84621	2.93156	2.56311	2.80744	2.66579	S	___1			2.70173	2.60383	2.69345	2.68229	2.79888	2.78075	Q12872	Splicing factor			NA	NA	-
|Q12968|S|1063|___1	-1.38124	-1.39972	-1.4399	-1.866	-1.63059	-1.08773	-1.1139	-1.24566	-1.25314	-1.08276	-1.44383	-1.69209	-1.01348	-1.35063	-1.15527	-1.93118	-1.24377	-1.61124	S	___1			-1.45371	-1.42532	-1.26026	-1.34247	-1.34608	-1.4862	Q12968	Nuclear factor of activated T-cells			NA	NA	-
|Q12968|S|163|___1	-1.84582	-1.35521	-1.35606	-1.26762	-1.12919	-1.45168	-1.17863	-1.32006	-1.39122	-1.28436	-0.871529	-1.10857	-1.1854	-1.25031	-1.32244	-1.05553	-0.978076	-1.25943	S	___1			-1.43069	-1.26815	-1.39965	-1.1751	-1.03331	-1.23015	Q12968	Nuclear factor of activated T-cells			NA	NA	-
|Q13370|S|22|___1	-1.33828	-1.89778	-1.21828	-1.13967	-1.36492	-0.892942	-1.17828	-1.17979	-0.774498	-1.44007	-1.35265	-1.29362	-1.22066	-1.19775	-1.39357	-1.02411	-1.57121	-1.49964	S	___1			-1.21874	-1.48083	-0.961905	-1.22828	-1.37387	-1.39561	Q13370	cGMP-inhibited 3'			NA	NA	predicted
|Q13370|S|848|___2	-1.37709	-1.51919	-2.04075	-1.6536	-1.56471	-1.20499	-1.48877	-1.37655	-1.59626	-0.854794	-0.831472	-0.900441	-0.76486	-0.983679	-0.934986	-0.889389	-0.957193	-0.72855	S	___2			-1.50649	-1.48682	-1.614	-0.836348	-0.924115	-0.854659	Q13370	cGMP-inhibited 3'			NA	NA	predicted
|Q13370|S|864|___2	-1.37709	-1.51919	-2.04075	-1.6536	-1.56471	-1.20499	-1.48877	-1.37655	-1.59626	-0.854794	-0.831472	-0.900441	-0.76486	-0.983679	-0.934986	-0.889389	-0.957193	-0.72855	S	___2			-1.50649	-1.48682	-1.614	-0.836348	-0.924115	-0.854659	Q13370	cGMP-inhibited 3'			NA	NA	predicted
|Q13370|T|561|___1	1.07728	1.17956	1.17067	1.03971	1.29741	1.19456	0.994311	1.19041	1.34038	0.789638	1.04316	0.78365	0.567844	1.04896	0.976622	0.971096	0.943595	1.20374	T	___1			1.0371	1.22246	1.2352	0.776193	1.0119	0.988005	Q13370	cGMP-inhibited 3'			NA	NA	predicted
|Q13451|S|13|___1	2.34093	2.16106	2.37461	2.30335	2.58492	2.52478	2.56168	2.56946	2.59695	2.48304	2.19945	2.40866	2.34047	2.24829	2.27538	2.5353	2.20421	2.62693	S	___1	+		2.40199	2.43848	2.49878	2.45294	2.21732	2.43699	Q13451	Peptidyl-prolyl cis-trans isomerase FKBP5;Peptidyl-prolyl cis-trans isomerase FKBP5			NA	NA	-
|Q13451|S|445|___1	0.744004	0.747634	0.8904	0.376342	0.710795	0.818649	0.507096	0.295907	0.125496	0.772801	1.16004	0.837926	0.947353	1.17386	0.950302	0.848455	1.0535	0.750281	S	___1	+		0.542481	0.584779	0.611515	0.856203	1.12914	0.84617	Q13451	Peptidyl-prolyl cis-trans isomerase FKBP5;Peptidyl-prolyl cis-trans isomerase FKBP5			NA	NA	-
|Q13451|T|15|___1	-1.53143	-1.51985	-0.790191	-1.53709	-0.91876	-1.48581	-0.553193	-1.66486	-1.1539	-1.66473	-0.677287	-2.01122	-1.15381	-1.8381	-1.23497	-1.39098	-0.726881	-1.56488	T	___1			-1.20724	-1.36782	-1.1433	-1.40318	-1.08076	-1.60369	Q13451	Peptidyl-prolyl cis-trans isomerase FKBP5;Peptidyl-prolyl cis-trans isomerase FKBP5			NA	NA	-
|Q13813|S|1190|___1	0.452662	0.961255	0.203322	0.905155	-0.168194	0.573099	0.376185	1.06895	0.87965	1.05294	0.833411	0.886914	0.176542	0.868546	0.786463	1.63396	0.729142	1.4488	S	___1			0.578001	0.620671	0.552024	0.954481	0.810366	1.04072	Q13813	Spectrin alpha chain			NA	NA	-
|Q14432|S|550|___1	2.51132	2.59955	2.43933	2.48333	2.6672	2.5458	2.5173	2.68582	2.56561	2.7924	2.41939	2.5561	2.64877	2.76968	2.64587	2.90236	2.52407	2.84448	S	___1			2.50398	2.65086	2.51691	2.78118	2.57105	2.68215	Q14432	cGMP-inhibited 3'			NA	NA	predicted
|Q14432|T|486|___2	-3.52994	-3.03352	-2.36466	-4.23299	-2.61628	-2.40803	-3.67448	-2.49237	-3.57108	-3.67923	-3.01018	-3.24461	-3.14335	-3.35967	-2.50018	-4.07713	-3.37791	-3.50225	T	___2			-3.81247	-2.71406	-2.78126	-3.63324	-3.24925	-3.08234	Q14432	cGMP-inhibited 3'			NA	NA	predicted
|Q14432|T|553|___1	0.981046	1.43201	1.11107	0.726482	1.3378	1.26986	1.29676	0.990175	1.08918	1.43651	0.808953	1.19579	1.23312	1.36203	1.16932	1.30157	1.32889	1.635	T	___1			1.00143	1.25333	1.1567	1.32374	1.16662	1.33337	Q14432	cGMP-inhibited 3'			NA	NA	predicted
|Q14517|S|4476|___1	-2.88489	-3.24194	-2.88342	-2.93547	-2.39497	-4.31994	-2.78975	-2.46848	-2.43144	-3.45178	-3.31407	-3.13097	-2.8092	-4.23596	-3.45273	-3.83301	-2.87419	-3.17508	S	___1			-2.87004	-2.7018	-3.2116	-3.36466	-3.47474	-3.25293	Q14517	Protocadherin Fat 1;Protocadherin Fat 1			NA	NA	predicted
|Q14571|S|1160|___1	0.36016	0.0827379	0.133127	0.457728	0.105968	0.58383	0.374402	0.579845	0.228991	0.303987	0.165206	0.483382	0.124682	0.398308	0.319944	0.49617	0.160785	0.462964	S	___1			0.39743	0.256183	0.315316	0.30828	0.241433	0.422097	Q14571	Inositol 1			NA	NA	-
|Q14573|S|1832|___1	-1.35453	-2.0956	-1.47016	-1.77226	-1.44587	-1.86739	-1.90296	-1.7533	-2.11578	-1.10919	-1.2098	-1.42177	-1.51691	-1.27699	-1.22294	-1.95339	-1.16454	-1.43545	S	___1			-1.67658	-1.76492	-1.81777	-1.5265	-1.21711	-1.36005	Q14573	Inositol 1			NA	NA	predicted
|Q14573|S|916|___1	-4.46438	-3.7847	-4.55844	-3.90294	-3.68468	-3.68104	-4.20994	-3.10162	-4.08294	-3.29495	-3.56845	-3.9969	-3.59315	-3.4929	-3.7684	-3.96449	-4.00587	-3.62718	S	___1			-4.19242	-3.52366	-4.10747	-3.61753	-3.68907	-3.79749	Q14573	Inositol 1			NA	NA	predicted
|Q14643|S|1598|___1	-2.9759	-2.38839	-5.14534	-3.2792	-3.86015	-5.37802	-2.86321	-2.88264	-4.21456	-3.84725	-4.26006	-4.10455	-2.93877	-4.9061	-3.6996	-3.01153	-3.39039	-4.38079	S	___1			-3.03943	-3.04373	-4.91264	-3.26585	-4.18552	-4.06165	Q14643	Inositol 1			NA	NA	predicted
|Q14643|S|1888|___3	-1.84816	-1.86561	-1.82555	-2.99877	-1.35354	-2.44875	-1.01168	-1.03875	-1.05808	-0.879264	-0.668782	-1.0073	-1.79307	-1.06778	-0.837726	-1.0869	-1.0014	-0.741246	S	___3			-1.95287	-1.4193	-1.77746	-1.25308	-0.912652	-0.86209	Q14643	Inositol 1			NA	NA	predicted
|Q14643|T|1882|___3	-1.84816	-1.86561	-1.82555	-2.99877	-1.35354	-2.44875	-1.01168	-1.03875	-1.05808	-0.879264	-0.668782	-1.0073	-1.79307	-1.06778	-0.837726	-1.0869	-1.0014	-0.741246	T	___3			-1.95287	-1.4193	-1.77746	-1.25308	-0.912652	-0.86209	Q14643	Inositol 1			NA	NA	predicted
|Q14643|T|1884|___3	-1.84816	-1.86561	-1.82555	-2.99877	-1.35354	-2.44875	-1.01168	-1.03875	-1.05808	-0.879264	-0.668782	-1.0073	-1.79307	-1.06778	-0.837726	-1.0869	-1.0014	-0.741246	T	___3			-1.95287	-1.4193	-1.77746	-1.25308	-0.912652	-0.86209	Q14643	Inositol 1			NA	NA	predicted
|Q14643|T|955|___1	0.821904	0.701077	0.535489	0.424136	0.711572	0.865398	0.792872	0.95091	0.867023	1.09538	1.09275	1.04732	1.09876	1.26628	1.25476	1.19836	1.08851	0.92471	T	___1			0.679638	0.787853	0.75597	1.13083	1.14918	1.07559	Q14643	Inositol 1			NA	NA	predicted
|Q14934|S|272|___2	1.14193	1.07074	0.989699	1.35726	1.36303	1.17899	1.1919	0.77943	1.03596	1.22272	1.22053	1.32379	1.19445	1.40628	1.4118	1.4495	0.962199	1.15884	S	___2			1.23036	1.07107	1.06822	1.28889	1.19634	1.29814	Q14934	Nuclear factor of activated T-cells			NA	NA	-
|Q14934|S|311|___1	0.886815	0.827048	1.27773	0.771179	1.07359	1.15985	1.09089	0.939308	1.17499	1.08266	1.05723	1.15689	0.946575	1.01228	1.24642	1.34252	0.937779	1.33009	S	___1			0.916295	0.946649	1.20419	1.12392	1.00243	1.24447	Q14934	Nuclear factor of activated T-cells			NA	NA	-
|Q14934|S|334|___1	-1.53952	-1.12566	-0.719468	-1.06054	-1.18067	-1.26441	-1.02645	-0.836002	-0.958888	-0.576354	-1.87791	-1.55095	-1.03539	-1.22956	-1.32564	-0.797248	-0.793679	-0.976096	S	___1			-1.20884	-1.04744	-0.980921	-0.802996	-1.30039	-1.28423	Q14934	Nuclear factor of activated T-cells			NA	NA	-
|Q14934|S|382|___1	-2.45424	-3.80814	-3.58822	-3.2147	-2.94668	-4.2019	-2.85484	-2.60467	-4.21893	-4.23573	-4.00606	-3.24225	-5.36692	-3.59131	-3.25933	-3.89036	-3.64094	-3.95672	S	___1			-2.84126	-3.11983	-4.00302	-4.49767	-3.7461	-3.4861	Q14934	Nuclear factor of activated T-cells			NA	NA	-
|Q14934|T|124|___1	-4.23273	-3.78972	-4.18047	-3.58202	-3.23784	-4.41406	-5.6675	-4.92875	-2.47651	-3.54713	-4.43679	-3.6524	-3.14135	-4.65956	-3.41676	-4.9548	-4.25418	-3.3728	T	___1			-4.49408	-3.98543	-3.69035	-3.88109	-4.45018	-3.48065	Q14934	Nuclear factor of activated T-cells			NA	NA	-
|Q15057|S|378|___1	2.33165	2.62984	2.41988	2.50998	2.30499	2.28231	2.2592	2.54044	2.2721	2.33727	2.06167	2.27686	2.19881	2.39869	1.89771	1.45924	2.01053	1.88648	S	___1			2.36695	2.49176	2.32477	1.99844	2.15696	2.02035	Q15057	Arf-GAP with coiled-coil			NA	NA	-
|Q15057|S|519|___1	-1.0704	-1.01646	-0.61206	-0.993389	-0.958645	-1.07892	-0.68424	-0.646367	-0.831161	-1.24009	-1.13343	-1.28522	-0.94103	-0.999723	-1.22522	-1.44363	-0.817172	-0.755442	S	___1			-0.916009	-0.873825	-0.840714	-1.20825	-0.983443	-1.08863	Q15057	Arf-GAP with coiled-coil			NA	NA	-
|Q15147|S|843|___1	-0.798779	-1.29937	-0.690065	-0.672282	-0.601677	-0.61439	-0.574549	-0.413793	-0.362991	-0.340367	-0.453063	-0.874586	-0.622272	-0.457808	-0.633269	-0.191552	-0.673923	-0.579842	S	___1			-0.68187	-0.771613	-0.555816	-0.38473	-0.528265	-0.695899	Q15147	1-phosphatidylinositol 4			NA	NA	-
|Q15434|S|106|___1	2.94178	2.80326	2.97425	2.60711	2.91187	3.05812	2.94551	3.00608	2.91078	2.82365	2.66779	2.57689	3.04595	2.8356	2.84097	3.09696	2.72356	2.92292	S	___1			2.83147	2.90707	2.98105	2.98885	2.74232	2.78026	Q15434	RNA-binding motif			NA	NA	-
|Q15434|S|184|___3	-0.202424	-0.212276	-0.0212283	-0.260238	0.126387	0.278336	0.408307	0.278354	0.0307827	0.354556	0.513318	-0.0500364	0.527523	0.265837	0.0341597	0.0469265	0.0965757	-0.112665	S	___3			-0.0181182	0.0641551	0.0959633	0.309669	0.29191	-0.0428473	Q15434	RNA-binding motif			NA	NA	-
|Q15434|S|280|___2	-3.28581	-3.6255	-4.63875	-4.74547	-4.19307	-2.8378	-4.08578	-3.74979	-4.25302	-3.41423	-2.25189	-3.74423	-4.27029	-4.39101	-3.78001	-4.99704	-3.88217	-3.46977	S	___2			-4.03902	-3.85612	-3.90986	-4.22719	-3.50836	-3.66467	Q15434	RNA-binding motif			NA	NA	-
|Q15434|S|284|___1	-3.46944	-2.91726	-3.01642	-4.74513	-3.59958	-3.52799	-3.49406	-3.78839	-4.22086	-3.05298	-4.17411	-3.35675	-4.55032	-2.86738	-3.9542	-4.42495	-3.57036	-3.46745	S	___1			-3.90288	-3.43508	-3.58842	-4.00942	-3.53728	-3.5928	Q15434	RNA-binding motif			NA	NA	-
|Q15434|S|285|___1	-0.874343	-1.4535	-0.956206	-1.25241	-0.761783	-0.661148	-1.18449	-0.883062	-1.57201	-1.05981	-1.16376	-0.764639	-0.743703	-0.711677	-1.06604	-0.675171	-0.624834	-0.735705	S	___1			-1.10375	-1.03278	-1.06312	-0.826229	-0.833425	-0.85546	Q15434	RNA-binding motif			NA	NA	-
|Q15434|S|285|___2	-4.84712	-3.6255	-5.12156	-4.73957	-3.84678	-3.99516	-2.66108	-3.84876	-4.25302	-2.86699	-3.09736	-3.64937	-2.79211	-4.39101	-2.56493	-3.6546	-3.88217	-2.82093	S	___2			-4.08259	-3.77368	-4.45658	-3.10457	-3.79018	-3.01174	Q15434	RNA-binding motif			NA	NA	-
|Q15434|T|185|___3	-0.202424	-0.212276	-0.0212283	-0.260238	0.126387	0.278336	0.408307	0.278354	0.0307827	0.354556	0.513318	-0.0500364	0.527523	0.265837	0.0341597	0.0469265	0.0965757	-0.112665	T	___3			-0.0181182	0.0641551	0.0959633	0.309669	0.29191	-0.0428473	Q15434	RNA-binding motif			NA	NA	-
|Q15746|S|365|___1	-3.27135	-2.39703	-4.36238	-3.76866	-3.49737	-4.65254	-3.63355	-4.38983	-4.25765	-2.07158	-2.3371	-2.21068	-2.86021	-2.70014	-2.64621	-3.91671	-2.35323	-2.22965	S	___1			-3.55785	-3.42808	-4.42419	-2.9495	-2.46349	-2.36218	Q15746	Myosin light chain kinase			NA	NA	predicted
|Q15746|S|947|___1	-2.98166	-2.8625	-2.88886	-2.82235	-2.808	-3.18499	-2.77508	-3.31323	-2.70259	-1.68065	-1.61601	-0.983728	-1.60704	-1.74955	-1.0239	-1.58537	-2.25359	-1.96283	S	___1			-2.8597	-2.99458	-2.92548	-1.62436	-1.87305	-1.32349	Q15746	Myosin light chain kinase			NA	NA	predicted
|Q15746|T|335|___1	0.792626	0.655534	0.814671	0.822353	0.616384	0.663399	0.824952	0.755107	0.726263	2.38241	2.22323	2.3165	2.13294	2.45549	2.29847	2.47811	2.31177	2.4763	T	___1			0.813311	0.675675	0.734778	2.33115	2.33016	2.36375	Q15746	Myosin light chain kinase			NA	NA	predicted
|Q16543|S|300|___1	-3.56341	-4.0626	-4.05032	-3.98289	-4.72135	-3.90664	-4.42423	-4.18761	-3.96701	-4.43273	-2.84582	-3.90663	-3.33932	-4.3962	-3.02009	-3.74478	-4.48465	-2.82287	S	___1			-3.99017	-4.32386	-3.97466	-3.83895	-3.90889	-3.24986	Q16543	Hsp90 co-chaperone Cdc37;Hsp90 co-chaperone Cdc37			NA	NA	-
|Q16875|S|461|___1	-0.364545	-0.597284	-0.373247	-0.264779	-0.488257	-0.705884	-0.317282	-0.328664	-0.366927	-0.557756	-0.156012	0.0839577	0.0935717	-0.135855	-0.153425	0.153255	0.147657	0.228763	S	___1			-0.315535	-0.471402	-0.482019	-0.103643	-0.0480698	0.0530984	Q16875	6-phosphofructo-2-kinase/fructose-2			NA	NA	-
|Q16875|S|461|___2	2.2754	2.22654	2.01333	2.23117	2.27732	2.32655	2.35631	2.18255	2.02007	2.22177	1.84816	1.88226	2.34722	2.1938	2.08415	2.32061	2.12013	1.89358	S	___2		+	2.28763	2.22881	2.11998	2.29653	2.05403	1.95333	Q16875	6-phosphofructo-2-kinase/fructose-2			NA	NA	-
|Q16875|S|467|___1	0.156758	-0.130575	0.285975	-0.307189	0.0267591	0.10567	0.0727072	0.0168166	-0.0954523	-0.353008	-0.360114	0.249857	-0.181881	-0.0657253	-0.174478	0.276727	-0.230497	0.0169334	S	___1			-0.0259078	-0.0289998	0.0987309	-0.0860542	-0.218779	0.0307709	Q16875	6-phosphofructo-2-kinase/fructose-2			NA	NA	-
|Q16875|S|467|___2	2.2754	2.22654	2.01333	2.23117	2.27732	2.32655	2.35631	2.18255	2.02007	2.22177	1.84816	1.88226	2.34722	2.1938	2.08415	2.32061	2.12013	1.89358	S	___2		+	2.28763	2.22881	2.11998	2.29653	2.05403	1.95333	Q16875	6-phosphofructo-2-kinase/fructose-2			NA	NA	-
|Q3MIP1|S|139|___1	-3.86753	-4.48784	-3.97725	-4.05309	-3.6642	-4.2031	-4.18834	-3.46081	-3.47891	-3.02988	-3.82756	-4.23027	-5.10761	-3.7975	-3.06181	-2.79278	-3.64299	-3.43292	S	___1			-4.03632	-3.87095	-3.88642	-3.64342	-3.75602	-3.575	Q3MIP1	Inositol 1			NA	NA	-
|Q3MIP1|S|216|___1	-3.92181	-3.66391	-4.60117	-4.00482	-3.88484	-3.26437	-5.20397	-4.37895	-3.9665	-4.0415	-4.44591	-4.45495	-3.46408	-4.01873	-4.81148	-2.94794	-2.23091	-4.26457	S	___1			-4.37687	-3.9759	-3.94401	-3.48451	-3.56518	-4.51033	Q3MIP1	Inositol 1			NA	NA	-
|Q4G0N4|S|367|___1	0.947864	0.963428	1.43849	1.34387	1.18197	1.02081	1.20482	1.25152	1.13812	0.349381	0.457709	0.415998	0.357531	-0.0481949	0.645643	0.576441	0.602651	0.447084	S	___1			1.16552	1.13231	1.19914	0.427784	0.337388	0.502908	Q4G0N4	NAD kinase 2			NA	NA	-
|Q4LDE5|S|2088|___3	-1.51036	-1.35276	-2.32993	-1.98366	-1.4003	-1.69124	-1.19763	-2.57258	-1.45913	-1.91441	-1.881	-2.06943	-1.68283	-1.51979	-2.44379	-1.83134	-2.65932	-1.5209	S	___3			-1.56389	-1.77521	-1.82677	-1.80953	-2.02004	-2.01138	Q4LDE5	Sushi			NA	NA	-
|Q4LDE5|S|2090|___3	-1.51036	-1.35276	-2.32993	-1.98366	-1.4003	-1.69124	-1.19763	-2.57258	-1.45913	-1.91441	-1.881	-2.06943	-1.68283	-1.51979	-2.44379	-1.83134	-2.65932	-1.5209	S	___3			-1.56389	-1.77521	-1.82677	-1.80953	-2.02004	-2.01138	Q4LDE5	Sushi			NA	NA	-
|Q4LDE5|S|2092|___3	-1.51036	-1.35276	-2.32993	-1.98366	-1.4003	-1.69124	-1.19763	-2.57258	-1.45913	-1.91441	-1.881	-2.06943	-1.68283	-1.51979	-2.44379	-1.83134	-2.65932	-1.5209	S	___3			-1.56389	-1.77521	-1.82677	-1.80953	-2.02004	-2.01138	Q4LDE5	Sushi			NA	NA	-
|Q4LDE5|S|2096|___3	-1.51036	-1.35276	-2.32993	-1.98366	-1.4003	-1.69124	-1.19763	-2.57258	-1.45913	-1.91441	-1.881	-2.06943	-1.68283	-1.51979	-2.44379	-1.83134	-2.65932	-1.5209	S	___3			-1.56389	-1.77521	-1.82677	-1.80953	-2.02004	-2.01138	Q4LDE5	Sushi			NA	NA	-
|Q4LDE5|S|2098|___3	-1.51036	-1.35276	-2.32993	-1.98366	-1.4003	-1.69124	-1.19763	-2.57258	-1.45913	-1.91441	-1.881	-2.06943	-1.68283	-1.51979	-2.44379	-1.83134	-2.65932	-1.5209	S	___3			-1.56389	-1.77521	-1.82677	-1.80953	-2.02004	-2.01138	Q4LDE5	Sushi			NA	NA	-
|Q5VZE5|S|12|___1	-2.08958	-2.83075	-1.92186	-2.33807	-2.66605	-2.4943	-1.73816	-2.25428	-1.80768	-2.54395	-1.75956	-2.48818	-2.10119	-2.06546	-2.06934	-1.60211	-1.84146	-2.51847	S	___1			-2.05527	-2.58369	-2.07462	-2.08241	-1.88883	-2.35866	Q5VZE5	N-alpha-acetyltransferase 35			NA	NA	-
|Q5VZE5|S|6|___1	-3.41772	-2.6648	-2.67799	-2.57903	-1.8778	-3.0528	-2.35769	-2.60234	-2.1945	-3.29278	-2.36176	-2.6025	-2.17555	-2.76055	-2.35292	-2.60042	-3.34473	-3.24665	S	___1			-2.78482	-2.38165	-2.64176	-2.68958	-2.82235	-2.73403	Q5VZE5	N-alpha-acetyltransferase 35			NA	NA	-
|Q6L8Q7|S|215|___2	0.445836	0.747537	0.970923	0.849604	0.744046	0.585783	0.737529	0.578083	0.580873	0.765134	0.767369	0.829906	0.51726	0.612606	0.839537	0.571375	0.311313	0.485168	S	___2			0.677656	0.689888	0.712526	0.617923	0.563763	0.718204	Q6L8Q7	2'			NA	NA	-
|Q6L8Q7|S|217|___1	2.78379	2.65799	2.82129	2.6169	2.68853	2.62058	2.55635	2.50748	2.87983	2.30444	2.33953	2.26091	2.6403	2.4604	2.87112	2.64465	2.64334	2.63229	S	___1			2.65235	2.618	2.7739	2.5298	2.48109	2.58811	Q6L8Q7	2'			NA	NA	-
|Q6L8Q7|S|217|___2	0.445836	0.747537	0.970923	0.849604	0.744046	0.585783	0.737529	0.578083	0.580873	0.765134	0.767369	0.829906	0.51726	0.612606	0.839537	0.571375	0.311313	0.485168	S	___2			0.677656	0.689888	0.712526	0.617923	0.563763	0.718204	Q6L8Q7	2'			NA	NA	-
|Q6L8Q7|S|220|___1	-0.891329	-0.844614	-1.07813	-1.22141	-1.90728	-1.08307	-1.14673	-0.758584	-1.38123	-0.998577	-1.36857	-0.774666	-1.80857	-1.38123	-1.46142	-0.669047	-1.84483	-2.02384	S	___1			-1.08649	-1.17016	-1.18081	-1.15873	-1.53154	-1.41998	Q6L8Q7	2'			NA	NA	-
|Q6NUM9|S|484|___1	-1.06211	-0.672454	-1.06507	-0.891043	-0.905918	-0.663187	-1.11021	-0.492167	-1.14158	-0.282944	-0.914451	-0.469915	-0.875248	-0.34271	-0.860274	-0.598017	-0.479979	-0.298284	S	___1			-1.02112	-0.69018	-0.956612	-0.585403	-0.579047	-0.542824	Q6NUM9	All-trans-retinol 13			NA	NA	-
|Q6P1L8|S|49|___1	0.225431	0.222198	0.231041	0.534208	0.573579	0.074131	0.777314	0.766838	0.668743	0.389924	0.392626	0.208927	0.531626	0.220552	0.88287	0.610596	0.531245	0.472665	S	___1			0.512318	0.520872	0.324639	0.510715	0.381475	0.521487	Q6P1L8	39S ribosomal protein L14			NA	NA	-
|Q6PCE3|S|175|___1	5.69433	5.71732	5.83503	5.81268	5.77854	5.98252	5.78065	5.76673	5.78248	5.87136	5.77576	5.99924	5.96219	5.87868	5.94972	5.99445	5.99739	5.85415	S	___1			5.76255	5.7542	5.86668	5.94267	5.88394	5.93437	Q6PCE3	Glucose 1			NA	NA	-
|Q6PCE3|T|173|___1	1.78052	1.73024	2.00312	2.08123	1.67266	1.95518	1.95655	1.75415	1.99325	2.19164	1.84981	2.16138	1.9703	1.9703	2.38808	2.6249	2.15597	2.57092	T	___1			1.93943	1.71902	1.98385	2.26228	1.99203	2.37346	Q6PCE3	Glucose 1			NA	NA	-
|Q6PI48|S|242|___1	1.37486	1.08475	1.1947	1.32995	1.30678	1.26377	1.44421	1.55728	1.33768	0.970082	0.757981	0.969708	1.01692	1.10362	1.03172	1.31437	0.941878	1.18241	S	___1			1.38301	1.31627	1.26538	1.10046	0.934492	1.06128	Q6PI48	Aspartate--tRNA ligase			NA	NA	-
|Q6UB35|S|357|___1	-1.12183	-1.0908	-0.927884	-0.964605	-1.23051	-0.943365	-0.505189	-0.924767	-1.24525	-0.779845	-1.11781	-0.973287	-1.05498	-1.10439	-1.37613	-0.811439	-0.785262	-0.772978	S	___1			-0.863873	-1.08203	-1.03883	-0.882088	-1.00249	-1.0408	Q6UB35	Monofunctional C1-tetrahydrofolate synthase			NA	NA	-
|Q6ZSR9|S|294|___1	-2.73917	-3.93761	-3.37745	-3.00981	-2.86136	-2.33705	-3.16325	-4.01492	-2.62183	-2.7339	-2.36787	-4.32133	-2.81487	-3.12332	-2.46051	-1.93286	-2.11244	-3.07321	S	___1			-2.97074	-3.60463	-2.77877	-2.49387	-2.53455	-3.28502	Q6ZSR9	Uncharacterized protein FLJ45252		KPFRPQSLSKYSRHYSPEDEPSPEAQPIAAY	NA	NA	-
|Q6ZSR9|S|294|___2	-2.20376	-4.18075	-1.96926	-2.11225	-2.10037	-2.43027	-2.05399	-1.96267	-2.60371	-2.1851	-2.67379	-2.60035	-2.47171	-2.07709	-2.59329	-2.04339	-2.50737	-2.8276	S	___2		+	-2.12333	-2.74793	-2.33442	-2.2334	-2.41942	-2.67375	Q6ZSR9	Uncharacterized protein FLJ45252		KPFRPQSLSKYSRHYSPEDEPSPEAQPIAAY	NA	NA	-
|Q6ZSR9|S|300|___1	0.596334	0.147078	0.742043	0.13132	0.0622053	0.630798	0.755275	0.64229	0.665674	0.601659	0.270747	0.0915194	0.515144	0.529663	0.71734	1.0927	0.801856	0.560434	S	___1			0.494309	0.283858	0.679505	0.736503	0.534089	0.456431	Q6ZSR9	Uncharacterized protein FLJ45252		SLSKYSRHYSPEDEPSPEAQPIAAYKIVSQT	NA	NA	-
|Q6ZSR9|S|300|___2	-2.20376	-4.18075	-1.96926	-2.11225	-2.10037	-2.43027	-2.05399	-1.96267	-2.60371	-2.1851	-2.67379	-2.60035	-2.47171	-2.07709	-2.59329	-2.04339	-2.50737	-2.8276	S	___2		+	-2.12333	-2.74793	-2.33442	-2.2334	-2.41942	-2.67375	Q6ZSR9	Uncharacterized protein FLJ45252		SLSKYSRHYSPEDEPSPEAQPIAAYKIVSQT	NA	NA	-
|Q6ZSR9|S|93|___1	2.7512	2.69165	2.61453	2.4539	2.68171	2.86571	2.67849	2.8243	2.64403	2.6311	2.50506	2.64243	2.68419	2.73485	2.68021	2.79385	2.62755	2.64344	S	___1			2.62786	2.73255	2.70809	2.70305	2.62249	2.65536	Q6ZSR9	Uncharacterized protein FLJ45252		PGKLGGAVPFAPPEVSPEQAKTVQGGRKNQF	NA	NA	-
|Q70Z35|S|951|___3	-1.89737	-2.12342	-1.74884	-1.75538	-1.7754	-1.68473	-1.52497	-1.97238	-1.81638	-1.66718	-1.64414	-1.68534	-1.57185	-1.85727	-1.81228	-1.78754	-1.33156	-1.67996	S	___3			-1.72591	-1.95707	-1.74998	-1.67553	-1.61099	-1.72586	Q70Z35	Phosphatidylinositol 3			NA	NA	-
|Q70Z35|S|953|___3	-1.89737	-2.12342	-1.74884	-1.75538	-1.7754	-1.68473	-1.52497	-1.97238	-1.81638	-1.66718	-1.64414	-1.68534	-1.57185	-1.85727	-1.81228	-1.78754	-1.33156	-1.67996	S	___3			-1.72591	-1.95707	-1.74998	-1.67553	-1.61099	-1.72586	Q70Z35	Phosphatidylinositol 3			NA	NA	-
|Q70Z35|S|956|___3	-1.89737	-2.12342	-1.74884	-1.75538	-1.7754	-1.68473	-1.52497	-1.97238	-1.81638	-1.66718	-1.64414	-1.68534	-1.57185	-1.85727	-1.81228	-1.78754	-1.33156	-1.67996	S	___3			-1.72591	-1.95707	-1.74998	-1.67553	-1.61099	-1.72586	Q70Z35	Phosphatidylinositol 3			NA	NA	-
|Q70Z35|T|950|___3	-1.89737	-2.12342	-1.74884	-1.75538	-1.7754	-1.68473	-1.52497	-1.97238	-1.81638	-1.66718	-1.64414	-1.68534	-1.57185	-1.85727	-1.81228	-1.78754	-1.33156	-1.67996	T	___3			-1.72591	-1.95707	-1.74998	-1.67553	-1.61099	-1.72586	Q70Z35	Phosphatidylinositol 3			NA	NA	-
|Q70Z35|T|952|___3	-1.89737	-2.12342	-1.74884	-1.75538	-1.7754	-1.68473	-1.52497	-1.97238	-1.81638	-1.66718	-1.64414	-1.68534	-1.57185	-1.85727	-1.81228	-1.78754	-1.33156	-1.67996	T	___3			-1.72591	-1.95707	-1.74998	-1.67553	-1.61099	-1.72586	Q70Z35	Phosphatidylinositol 3			NA	NA	-
|Q86T03|S|162|___1	-0.688218	-1.42658	-1.33966	-1.07564	-1.18822	-1.02547	-0.869758	-0.677151	-1.41378	-1.05176	-0.993274	-0.452837	-0.880759	-1.00152	-1.03867	-0.911015	-1.06296	-1.0755	S	___1			-0.877872	-1.09732	-1.25964	-0.947845	-1.01925	-0.855667	Q86T03	Type 1 phosphatidylinositol 4			NA	NA	-
|Q86TL0|S|15|___1	-4.70131	-3.65253	-4.69168	-4.24272	-5.00169	-4.12084	-4.73709	-4.81785	-3.79389	-3.43695	-4.2452	-3.93079	-3.78973	-4.83177	-3.00622	-4.14185	-4.27288	-3.9682	S	___1			-4.56037	-4.49069	-4.20214	-3.78951	-4.44995	-3.63507	Q86TL0	Cysteine protease ATG4D;Cysteine protease ATG4D			NA	NA	-
|Q86U28|S|41|___1	-0.593767	-0.876317	-0.238458	-0.694758	-0.496397	-0.411352	-0.52147	-0.361803	-0.659804	-0.38504	-0.423384	-0.235178	-0.186167	-0.223146	-0.483652	-0.555362	-0.53195	-0.462196	S	___1			-0.603332	-0.578172	-0.436538	-0.375523	-0.392827	-0.393675	Q86U28	Iron-sulfur cluster assembly 2 homolog			NA	NA	-
|Q86U28|S|42|___1	-3.15018	-2.29295	-2.35191	-2.08214	-2.68134	-3.52205	-2.72583	-2.75071	-2.23858	-2.94404	-2.76737	-1.76148	-2.80497	-2.63063	-2.84619	-2.93809	-2.83774	-2.63799	S	___1			-2.65272	-2.575	-2.70418	-2.8957	-2.74525	-2.41522	Q86U28	Iron-sulfur cluster assembly 2 homolog			NA	NA	-
|Q86U90|S|37|___1	0.580785	0.652444	0.564824	0.660904	0.604897	0.536652	0.291617	0.770292	0.609888	0.257955	0.450842	0.110847	0.418755	0.476723	0.473965	0.355143	0.330804	0.385464	S	___1			0.511102	0.675878	0.570454	0.343951	0.419456	0.323425	Q86U90	YrdC domain-containing protein			NA	NA	-
|Q86U90|S|60|___1	5.34297	5.32531	5.34952	5.21211	5.28673	5.33595	5.2413	5.34111	5.40913	4.91227	4.95583	4.65696	4.89873	5.07095	5.0698	5.13319	4.93864	4.69251	S	___1			5.26546	5.31772	5.36487	4.9814	4.98847	4.80642	Q86U90	YrdC domain-containing protein			NA	NA	-
|Q8IWB1|T|544|___1	-0.65022	-0.772114	-0.528694	-1.06818	-0.578749	-0.328358	-0.688243	-0.203949	-0.263092	-0.46443	-0.817608	-0.412284	-0.616475	-0.0536633	-0.458808	0.273576	-0.319704	-0.29481	T	___1			-0.802214	-0.518271	-0.373381	-0.26911	-0.396992	-0.388634	Q8IWB1	Inositol 1			NA	NA	predicted
|Q8IYB8|S|725|___1	2.50751	2.50017	2.5526	2.428	2.46702	2.43078	2.58418	2.602	2.49988	2.16671	2.14024	2.15303	2.08616	2.23518	2.41761	2.53276	2.31443	2.22668	S	___1			2.50656	2.52306	2.49442	2.26188	2.22995	2.26577	Q8IYB8	ATP-dependent RNA helicase SUPV3L1			NA	NA	-
|Q8IZL8|S|1033|___1	0.134594	-0.299532	-0.122164	-0.731387	0.0544062	-0.786498	-0.0395565	-0.23999	0.149137	0.226909	0.00736475	0.0106459	0.00506306	0.464411	0.200113	0.0566893	-0.160139	-0.311893	S	___1			-0.212117	-0.161705	-0.253175	0.0962203	0.103879	-0.0337111	Q8IZL8	Proline-			NA	NA	-
|Q8IZL8|S|1043|___1	-1.31073	-1.74288	-1.66326	-1.28663	-1.51226	-1.27203	-1.48209	-2.33965	-1.89729	-2.18055	-2.19859	-2.15165	-2.20912	-1.86951	-2.12215	-3.27466	-1.48164	-2.75893	S	___1			-1.35982	-1.86493	-1.61086	-2.55478	-1.84992	-2.34424	Q8IZL8	Proline-			NA	NA	-
|Q8IZL8|S|481|___1	3.93379	3.95955	3.87151	3.95333	4.06867	4.08836	4.1266	4.25968	4.09831	3.90427	3.68688	3.85654	3.78054	4.0263	3.95183	4.15443	3.84085	3.90088	S	___1			4.00457	4.09596	4.01939	3.94641	3.85134	3.90309	Q8IZL8	Proline-			NA	NA	-
|Q8IZL8|S|51|___1	-0.788306	-1.38764	-1.20418	-1.15464	-0.952456	-1.27713	-0.843912	-1.17127	-1.10248	-0.637473	-1.50083	-0.894962	-1.29119	-1.10543	-0.881478	-0.763492	-1.14713	-0.953506	S	___1			-0.928953	-1.17046	-1.19459	-0.897384	-1.25113	-0.909982	Q8IZL8	Proline-			NA	NA	-
|Q8IZL8|T|745|___1	1.86714	1.88177	1.99225	1.7548	1.96048	1.91489	2.03516	2.05582	1.7723	1.71299	1.64381	1.80537	1.98287	2.09161	1.62736	2.11536	1.96253	2.19895	T	___1			1.8857	1.96602	1.89315	1.93707	1.89931	1.87723	Q8IZL8	Proline-			NA	NA	-
|Q8N3E9|S|105|___1	-1.37842	-1.27764	-0.921429	-0.859175	-1.33699	-1.23936	-1.13427	-1.37926	-1.43642	-1.16529	-1.39424	-0.798878	-0.515406	-1.19971	-0.960757	-0.954523	-0.533711	-1.16557	S	___1			-1.12396	-1.3313	-1.19907	-0.878406	-1.04255	-0.975067	Q8N3E9	1-phosphatidylinositol 4			NA	NA	-
|Q8N3E9|S|496|___1	-1.12898	-1.02532	-1.38566	-1.05822	-0.977015	-1.41014	-1.04706	-1.81345	-1.05414	-0.922129	-1.45272	-1.29562	-0.973976	-0.880761	-1.03488	-0.977443	-1.14175	-0.855414	S	___1			-1.07809	-1.27193	-1.28331	-0.957849	-1.15841	-1.06197	Q8N3E9	1-phosphatidylinositol 4			NA	NA	-
|Q8N8Z6|S|488|___1	-1.28304	-1.12609	-1.4591	-0.677464	-0.922248	-1.20966	-0.581562	-0.463409	-1.19017	-1.35429	-0.992242	-1.91596	-1.25794	-0.904645	-1.80866	-1.86942	-2.05009	-2.69477	S	___1			-0.847354	-0.83725	-1.28631	-1.49388	-1.31566	-2.13979	Q8N8Z6	Discoidin			NA	NA	-
|Q8N8Z6|S|513|___1	0.361047	0.17532	0.415709	0.404784	0.255034	0.566547	0.395797	-0.0612102	0.261461	0.10674	-0.291168	0.0575933	0.185534	0.378263	0.0411177	0.454134	0.175974	0.118017	S	___1			0.387209	0.123048	0.414573	0.248803	0.0876899	0.0722427	Q8N8Z6	Discoidin			NA	NA	-
|Q8N8Z6|S|619|___1	-4.0713	-3.23788	-3.77153	-3.10512	-2.58628	-4.2471	-3.28943	-3.55607	-3.09702	-4.06609	-3.28213	-3.97015	-4.23023	-3.25548	-3.72873	-3.43369	-2.89212	-3.78069	S	___1	+		-3.48862	-3.12674	-3.70522	-3.91	-3.14324	-3.82652	Q8N8Z6	Discoidin			+	NA	-
|Q8N8Z6|T|602|___1	-0.938735	-1.05223	-0.141373	-1.16947	-0.364952	-0.380482	-0.205114	-0.175471	-0.877163	-1.02659	-0.528885	-0.676978	-0.666798	-1.40161	-0.8995	-0.636671	-0.678909	-0.956565	T	___1			-0.771106	-0.530883	-0.466339	-0.776685	-0.8698	-0.844348	Q8N8Z6	Discoidin			NA	NA	-
|Q8N9V3|T|458|___1	-0.860208	-1.11703	-0.635992	-0.9689	-1.17474	-0.842699	-0.771958	-0.890912	-0.906837	-0.744819	-1.09584	-1.56768	-0.923152	-0.64646	-1.07282	-0.66956	-0.514273	-0.536082	T	___1			-0.867022	-1.06089	-0.795176	-0.779177	-0.752192	-1.05886	Q8N9V3	WD repeat			NA	NA	-
|Q8TCG5|S|738|___3	1.04389	1.0769	1.02691	0.933237	0.966136	0.943092	0.911113	1.09788	1.16339	0.81956	0.994904	1.16249	0.957169	1.07359	1.38336	0.947289	1.12897	0.929223	S	___3			0.962748	1.04697	1.04446	0.908006	1.06582	1.15836	Q8TCG5	Carnitine O-palmitoyltransferase 1			NA	NA	-
|Q8TCG5|S|744|___3	1.04389	1.0769	1.02691	0.933237	0.966136	0.943092	0.911113	1.09788	1.16339	0.81956	0.994904	1.16249	0.957169	1.07359	1.38336	0.947289	1.12897	0.929223	S	___3			0.962748	1.04697	1.04446	0.908006	1.06582	1.15836	Q8TCG5	Carnitine O-palmitoyltransferase 1			NA	NA	-
|Q8TCG5|T|740|___3	1.04389	1.0769	1.02691	0.933237	0.966136	0.943092	0.911113	1.09788	1.16339	0.81956	0.994904	1.16249	0.957169	1.07359	1.38336	0.947289	1.12897	0.929223	T	___3			0.962748	1.04697	1.04446	0.908006	1.06582	1.15836	Q8TCG5	Carnitine O-palmitoyltransferase 1			NA	NA	-
|Q8TCG5|T|742|___3	1.04389	1.0769	1.02691	0.933237	0.966136	0.943092	0.911113	1.09788	1.16339	0.81956	0.994904	1.16249	0.957169	1.07359	1.38336	0.947289	1.12897	0.929223	T	___3			0.962748	1.04697	1.04446	0.908006	1.06582	1.15836	Q8TCG5	Carnitine O-palmitoyltransferase 1			NA	NA	-
|Q8TEK3|S|1104|___1	1.99484	1.7959	1.7019	1.64127	1.50691	1.7003	1.83174	1.5534	1.57404	1.85972	1.88433	1.98954	1.87017	1.94759	1.95626	1.74349	1.83112	1.99811	S	___1		+	1.82262	1.61874	1.65875	1.82446	1.88768	1.9813	Q8TEK3	Histone-lysine N-methyltransferase			NA	NA	-
|Q8TEK3|S|1246|___1	-1.08354	-1.05463	-1.60205	-0.782047	-1.07604	-0.815691	-1.34858	-0.822683	-1.20042	-0.980001	-1.55764	-1.05079	-1.12432	-1.20417	-1.37557	-0.932073	-1.22042	-1.2049	S	___1			-1.07139	-0.984451	-1.20605	-1.01213	-1.32741	-1.21042	Q8TEK3	Histone-lysine N-methyltransferase			NA	NA	-
|Q8TEK3|S|1259|___1	-1.41618	-1.90755	-1.49248	-2.414	-1.47818	-1.80557	-1.37447	-1.01433	-1.39939	-1.28135	-1.48326	-2.36014	-1.35195	-1.39553	-0.950278	-2.46446	-1.71918	-0.92663	S	___1			-1.73488	-1.46669	-1.56581	-1.69925	-1.53266	-1.41235	Q8TEK3	Histone-lysine N-methyltransferase			NA	NA	-
|Q8TEK3|S|1349|___1	-1.0563	-0.888204	-0.809094	-0.873348	-1.21609	-0.983285	-1.13405	-1.2825	-1.28835	-1.25433	-0.89655	-1.17665	-0.925096	-0.947706	-1.08809	-1.02614	-1.50773	-0.978557	S	___1			-1.02123	-1.12893	-1.02691	-1.06852	-1.11733	-1.0811	Q8TEK3	Histone-lysine N-methyltransferase			NA	NA	-
|Q8TEK3|S|297|___1	1.28932	0.928685	1.17865	0.880762	1.25042	1.22144	1.35744	1.20942	1.32427	1.04006	1.09541	0.895799	1.29165	1.17141	1.21331	1.10639	1.03493	0.847522	S	___1			1.17584	1.12951	1.24145	1.14604	1.10058	0.985545	Q8TEK3	Histone-lysine N-methyltransferase			NA	NA	-
|Q8TEK3|S|374|___1	2.67103	2.61965	2.65287	2.63454	2.67364	2.60771	2.58598	2.43713	2.45123	2.30042	2.55915	2.6186	2.47104	2.4294	2.77526	2.64207	2.59672	2.51103	S	___1			2.63052	2.5768	2.5706	2.47117	2.52843	2.63496	Q8TEK3	Histone-lysine N-methyltransferase			NA	NA	-
|Q8TEK3|S|471|___1	-0.624012	-0.91352	-0.774786	-0.689679	-0.711888	-0.686049	-0.988114	-0.791502	-0.932703	-1.26091	-1.29662	-1.01357	-0.698926	-0.744246	-0.930373	-0.732065	-0.305937	-0.934464	S	___1			-0.767268	-0.805637	-0.797846	-0.897301	-0.782267	-0.959471	Q8TEK3	Histone-lysine N-methyltransferase			NA	NA	-
|Q8TEK3|S|471|___2	-1.60534	-2.78438	-2.23418	-2.09277	-2.02885	-2.08413	-1.80533	-1.43696	-1.79428	-1.56257	-2.44242	-1.81508	-3.09828	-2.33072	-1.73649	-2.41515	-2.45247	-3.63996	S	___2			-1.83448	-2.0834	-2.03753	-2.35867	-2.40854	-2.39717	Q8TEK3	Histone-lysine N-methyltransferase			NA	NA	-
|Q8TEK3|S|902|___1	-2.95909	-2.72784	-3.72687	-3.7718	-3.69227	-3.15943	-3.30288	-2.28655	-3.02382	-2.77028	-2.14148	-4.0105	-2.90708	-2.67351	-3.06738	-4.00452	-2.76648	-2.24779	S	___1			-3.34459	-2.90222	-3.30337	-3.22729	-2.52715	-3.10856	Q8TEK3	Histone-lysine N-methyltransferase			NA	NA	-
|Q8TEK3|T|480|___2	-1.60534	-2.78438	-2.23418	-2.09277	-2.02885	-2.08413	-1.80533	-1.43696	-1.79428	-1.56257	-2.44242	-1.81508	-3.09828	-2.33072	-1.73649	-2.41515	-2.45247	-3.63996	T	___2			-1.83448	-2.0834	-2.03753	-2.35867	-2.40854	-2.39717	Q8TEK3	Histone-lysine N-methyltransferase			NA	NA	-
|Q8TF30|S|606|___1	-0.861192	-0.164829	-0.39587	-0.676058	-0.739519	-0.397666	-0.578407	-0.110495	-0.202058	0.103595	0.0528312	-0.503039	-0.451551	0.119217	-0.144183	0.183559	-0.272985	0.310606	S	___1			-0.705219	-0.338281	-0.331865	-0.0547991	-0.0336458	-0.112206	Q8TF30	WASP homolog-associated protein with actin			NA	NA	-
|Q8WXX0|S|2751|___1	2.08368	2.25134	1.99614	2.09055	2.28282	2.13285	1.81106	2.0594	2.09122	2.27031	2.01996	2.02022	2.18827	2.05651	2.21483	2.17977	2.06513	2.15156	S	___1	+		1.9951	2.19785	2.0734	2.21278	2.0472	2.12887	Q8WXX0	Dynein heavy chain 7			NA	NA	-
|Q8WZ64|S|493|___1	-3.5706	-3.39019	-2.99365	-2.6269	-2.83184	-2.73219	-3.19233	-2.65365	-3.64177	-3.10796	-4.30131	-4.09679	-4.31839	-3.66312	-4.47684	-4.03984	-4.50059	-4.03185	S	___1			-3.12994	-2.95856	-3.12253	-3.82206	-4.155	-4.20183	Q8WZ64	Arf-GAP with Rho-GAP domain			NA	NA	-
|Q92667|S|107|___1	-0.35187	-0.407067	-0.832851	-0.797123	-0.870384	-0.824378	-0.527506	-0.79378	-0.682626	-0.981936	-0.836668	-1.17185	-0.709633	-0.930468	-1.35188	-0.714245	-0.829424	-1.4681	S	___1		+	-0.558833	-0.69041	-0.779952	-0.801938	-0.86552	-1.33061	Q92667	A-kinase anchor protein 1			NA	NA	-
|Q92667|S|151|___1	0.898025	0.54251	0.630774	0.842005	0.180229	0.759167	0.521766	0.598226	0.18188	-0.078146	0.0927682	-0.157391	0.827442	0.51807	1.07979	1.07137	0.121969	0.997548	S	___1			0.753932	0.440322	0.52394	0.606887	0.244269	0.639981	Q92667	A-kinase anchor protein 1			NA	NA	-
|Q92667|S|169|___1	0.635089	0.0938425	0.441517	-0.331059	0.20024	-0.00757694	0.83118	0.846836	0.705959	0.398057	0.623148	-0.0302773	0.60635	0.397974	0.40976	-0.00723457	0.280467	-0.269262	S	___1			0.378403	0.380306	0.379967	0.332391	0.433863	0.03674	Q92667	A-kinase anchor protein 1			NA	NA	-
|Q92667|S|429|___1	0.168859	-0.150295	0.096765	-0.507809	0.293351	-0.107858	0.021348	-0.0408959	0.362743	-0.467782	-0.613065	-0.630665	-0.598355	-0.780258	-0.266531	-0.446822	-0.600286	-0.929008	S	___1			-0.105867	0.0340533	0.117217	-0.50432	-0.664537	-0.608734	Q92667	A-kinase anchor protein 1			NA	NA	-
|Q92667|S|445|___1	4.45647	4.31074	4.33495	4.28375	4.46507	4.23282	4.42328	4.42998	4.29419	3.69422	3.66915	3.69619	3.90572	3.90287	3.7303	3.78089	3.67623	3.48087	S	___1			4.38784	4.40193	4.28732	3.79361	3.74942	3.63579	Q92667	A-kinase anchor protein 1			NA	NA	-
|Q92667|T|70|___1	1.49517	1.39765	1.44111	1.28405	1.5818	1.44435	1.54141	1.63606	1.52865	1.01303	1.20004	0.960938	1.24318	1.08537	1.10525	1.27576	1.07111	1.00708	T	___1			1.44021	1.5385	1.47137	1.17732	1.11884	1.02443	Q92667	A-kinase anchor protein 1			NA	NA	-
|Q96BJ3|S|144|___1	-0.0139112	-0.201588	-0.0731339	0.11212	-0.0587807	0.0140781	-0.194236	-0.247042	-0.0377131	-0.0472698	-0.614161	-0.102809	-0.158796	-0.0611248	-0.0382757	0.132987	0.0777369	0.166403	S	___1			-0.0320091	-0.169137	-0.0322563	-0.0243597	-0.199183	0.00843938	Q96BJ3	Axin interactor of validated			NA	NA	-
|Q96BJ3|S|162|___1	-2.63094	-2.26328	-2.8678	-2.74644	-2.31998	-2.51206	-2.66675	-3.51642	-2.41294	-3.50454	-2.52487	-2.32492	-2.50466	-2.87764	-2.66837	-3.16314	-2.78758	-2.43117	S	___1			-2.68138	-2.69989	-2.5976	-3.05745	-2.73003	-2.47482	Q96BJ3	Axin interactor of validated			NA	NA	-
|Q96L73|S|2471|___1	0.846581	0.0471401	0.668505	0.341869	0.628535	0.393592	0.728852	0.313612	0.400734	0.620509	0.677954	0.650369	0.908613	0.842428	0.254505	-0.416202	0.761281	-0.569801	S	___1			0.639101	0.329762	0.48761	0.370974	0.760554	0.111691	Q96L73	Histone-lysine N-methyltransferase			NA	NA	predicted
|Q96L73|S|2471|___2	1.04337	1.02386	1.11834	1.10698	1.28501	0.606169	1.03055	1.03725	0.945971	0.843034	0.839495	0.236943	0.97736	0.754152	0.166514	-0.882504	0.74306	-0.546803	S	___2			1.0603	1.11537	0.890158	0.31263	0.778903	-0.0477816	Q96L73	Histone-lysine N-methyltransferase			NA	NA	predicted
|Q96L73|S|2560|___2	0.747041	0.485899	0.366627	0.422775	0.403335	0.565836	0.396693	0.429607	0.502985	0.184955	0.341019	0.0944405	0.2582	0.113604	0.323898	0.310897	0.586762	0.676284	S	___2			0.52217	0.439614	0.478483	0.25135	0.347128	0.364874	Q96L73	Histone-lysine N-methyltransferase			NA	NA	predicted
|Q96L73|S|2573|___1	1.11103	1.11952	1.27773	1.15479	1.34067	1.1513	1.364	1.26077	1.24691	1.53167	1.26539	1.39914	1.21591	1.37382	1.341	1.38324	1.16097	1.33245	S	___1			1.20994	1.24032	1.22531	1.37694	1.26673	1.35753	Q96L73	Histone-lysine N-methyltransferase			NA	NA	predicted
|Q96L73|S|2573|___2	0.747041	0.485899	0.366627	0.422775	0.403335	0.565836	0.396693	0.429607	0.502985	0.184955	0.341019	0.0944405	0.2582	0.113604	0.323898	0.310897	0.586762	0.676284	S	___2			0.52217	0.439614	0.478483	0.25135	0.347128	0.364874	Q96L73	Histone-lysine N-methyltransferase			NA	NA	predicted
|Q96L73|S|2623|___1	1.00217	1.11726	1.04017	1.01207	1.23165	1.16626	0.971429	1.01286	1.04569	1.03084	0.91255	0.758519	1.12958	0.889605	1.07232	1.13245	0.907001	1.27355	S	___1	+		0.995221	1.12059	1.08404	1.09762	0.903052	1.03479	Q96L73	Histone-lysine N-methyltransferase			NA	NA	predicted
|Q96L73|S|752|___1	2.11335	2.10205	2.07978	1.81992	1.87973	1.85056	1.74108	2.29905	1.91494	1.82049	1.79912	1.76199	1.8543	1.94861	1.99213	1.94967	1.75689	1.91414	S	___1			1.89145	2.09361	1.94843	1.87482	1.83487	1.88942	Q96L73	Histone-lysine N-methyltransferase			NA	NA	predicted
|Q96L73|T|2462|___1	-3.1085	-3.01674	-1.96688	-2.70971	-4.41088	-2.78181	-3.21415	-3.12822	-3.22147	-2.99764	-2.6445	-3.33262	-2.35885	-4.49073	-2.34021	-3.73138	-3.97221	-2.53969	T	___1			-3.01079	-3.51862	-2.65672	-3.02929	-3.70248	-2.73751	Q96L73	Histone-lysine N-methyltransferase			NA	NA	predicted
|Q96L73|T|2476|___1	-0.535744	-0.643753	-0.488447	-0.22995	-0.739129	-1.11997	-0.277544	-0.474575	-0.80916	-0.556726	-0.325384	-1.81795	-0.27586	-0.567502	-1.70065	-1.83867	-0.587424	-4.02322	T	___1			-0.347746	-0.619152	-0.805857	-0.890419	-0.493437	-2.51394	Q96L73	Histone-lysine N-methyltransferase			NA	NA	predicted
|Q96L73|T|2476|___2	1.04337	1.02386	1.11834	1.10698	1.28501	0.606169	1.03055	1.03725	0.945971	0.843034	0.839495	0.236943	0.97736	0.754152	0.166514	-0.882504	0.74306	-0.546803	T	___2			1.0603	1.11537	0.890158	0.31263	0.778903	-0.0477816	Q96L73	Histone-lysine N-methyltransferase			NA	NA	predicted
|Q96M96|T|61|___1	0.495013	1.00583	0.665917	1.26476	0.75063	0.0838919	1.05289	1.01593	0.621475	0.921878	0.880717	0.340191	1.01246	0.565855	0.279911	-0.297272	0.584125	-0.339211	T	___1			0.937554	0.92413	0.457095	0.54569	0.676899	0.0936302	Q96M96	FYVE			NA	NA	-
|Q96P47|T|324|___1	-0.894901	-1.34939	-0.90167	-1.32482	-1.39258	-0.926454	-1.10793	-1.16915	-1.10497	-0.9494	-1.21118	-1.14752	-0.919744	-0.956717	-0.984309	-1.25392	-1.48995	-0.793805	T	___1			-1.10922	-1.30371	-0.977698	-1.04102	-1.21928	-0.975211	Q96P47	Arf-GAP with GTPase			NA	NA	-
|Q96P48|S|229|___1	3.41468	2.9717	3.3641	3.46097	3.38776	3.43455	3.58623	3.28791	3.37286	3.58866	3.65234	3.79101	3.58717	3.63074	3.74542	3.75451	3.81286	3.71071	S	___1			3.4873	3.21579	3.3905	3.64345	3.69865	3.74905	Q96P48	Arf-GAP with Rho-GAP domain			NA	NA	-
|Q96P48|S|70|___1	-2.60139	-3.22905	-2.47136	-4.41405	-2.34073	-2.52299	-2.40828	-3.31968	-3.87174	-2.60198	-2.56053	-3.35584	-3.23585	-2.21114	-4.67687	-3.04935	-2.79986	-4.00193	S	___1			-3.14124	-2.96315	-2.95536	-2.96239	-2.52384	-4.01155	Q96P48	Arf-GAP with Rho-GAP domain			NA	NA	-
|Q96P48|S|91|___1	-3.41662	-2.47622	-2.60224	-2.5642	-4.46275	-2.60432	-4.03743	-2.84322	-2.31203	-2.57378	-3.31142	-3.18744	-2.64948	-2.62082	-2.97778	-2.04278	-2.20063	-3.07653	S	___1		+	-3.33942	-3.26073	-2.50619	-2.42201	-2.71096	-3.08058	Q96P48	Arf-GAP with Rho-GAP domain			NA	NA	-
|Q96PD2|S|606|___1	0.331832	0.458845	0.373087	0.461563	0.611926	0.610224	0.410502	0.563209	0.318325	0.290256	-0.044004	0.347006	0.333698	0.472376	0.191959	0.670912	0.123251	0.0655355	S	___1			0.401299	0.54466	0.433879	0.431622	0.183874	0.2015	Q96PD2	Discoidin			NA	NA	-
|Q96PD2|T|593|___1	0.901538	0.666305	0.948222	0.663916	1.06518	0.154014	1.20591	0.766868	0.381289	0.734607	0.427033	-0.469875	0.441601	0.325483	-0.556582	-1.39006	0.220038	-1.29126	T	___1			0.923787	0.832786	0.494508	-0.071283	0.324185	-0.772574	Q96PD2	Discoidin			NA	NA	-
|Q96PE3|S|487|___1	-0.687302	-0.428716	-0.792343	-0.501526	-0.827209	-0.645897	-0.548261	-0.958663	-0.638774	-1.12402	-1.03128	-0.891988	-0.726691	-0.642387	-0.627637	-0.620886	-0.491772	-1.04723	S	___1			-0.579029	-0.738196	-0.692338	-0.823865	-0.721813	-0.855617	Q96PE3	Type I inositol 3			NA	NA	-
|Q99543|S|47|___1	0.72762	0.899697	0.831879	0.896519	0.980935	0.929886	0.773204	1.11575	0.640055	0.658834	0.865345	0.590755	0.737495	1.27164	0.545961	0.418648	0.823186	0.612075	S	___1			0.799114	0.998793	0.800607	0.604992	0.986722	0.58293	Q99543	DnaJ homolog subfamily C member 2;DnaJ homolog subfamily C member 2			NA	NA	-
|Q99543|S|63|___1	-0.251893	-0.441953	-0.178853	-0.101159	-0.478066	-0.320581	-0.228827	-0.185739	-0.245714	-0.127558	-0.601254	-0.398862	0.0695572	-0.698634	-0.230945	-0.305551	-0.176184	-0.533605	S	___1			-0.19396	-0.368586	-0.248383	-0.121184	-0.492024	-0.387804	Q99543	DnaJ homolog subfamily C member 2;DnaJ homolog subfamily C member 2			NA	NA	-
|Q9BRJ2|S|10|___1	-0.776935	-1.10041	-1.81927	-1.24614	-0.656487	-0.821476	-0.577957	-0.892154	-0.812348	-0.936392	-0.451947	-0.774865	-2.13888	-1.05096	-0.567929	-0.682873	-0.905917	-0.472014	S	___1			-0.867009	-0.883017	-1.15103	-1.25271	-0.802942	-0.604936	Q9BRJ2	39S ribosomal protein L45			NA	NA	-
|Q9BRP9|S|92|___2	0.726213	0.665805	0.482518	0.695423	0.691228	0.426983	0.695327	0.714933	0.598902	0.689107	0.611527	0.478751	0.791285	0.653732	0.723751	0.529718	0.764256	0.433076	S	___2			0.705654	0.690655	0.502801	0.670037	0.676505	0.545193	Q9BRP9	Putative uncharacterized protein MGC13053		GGWRGAMKGRRHRQASTPPTRPESIFVPTAQ	NA	NA	-
|Q9BRP9|T|93|___2	0.726213	0.665805	0.482518	0.695423	0.691228	0.426983	0.695327	0.714933	0.598902	0.689107	0.611527	0.478751	0.791285	0.653732	0.723751	0.529718	0.764256	0.433076	T	___2			0.705654	0.690655	0.502801	0.670037	0.676505	0.545193	Q9BRP9	Putative uncharacterized protein MGC13053		GWRGAMKGRRHRQASTPPTRPESIFVPTAQD	NA	NA	-
|Q9BRT9|S|123|___1	-4.31425	-3.7757	-3.64381	-4.17242	-3.93966	-3.51167	-3.47703	-2.4834	-4.21843	-3.67279	-3.04198	-4.21343	-4.83763	-3.3952	-2.75791	-3.3413	-3.76468	-3.45139	S	___1			-3.9879	-3.39958	-3.7913	-3.95057	-3.40062	-3.47424	Q9BRT9	DNA replication complex GINS protein SLD5;DNA replication complex GINS protein SLD5			NA	NA	-
|Q9BW91|S|121|___1	3.82873	3.756	3.8171	3.94593	3.85794	3.97943	3.96446	3.90458	3.83582	3.90336	3.64233	3.82177	3.70888	3.83209	3.91563	4.05919	3.82687	4.00558	S	___1			3.91304	3.8395	3.87745	3.89048	3.7671	3.91433	Q9BW91	ADP-ribose pyrophosphatase			NA	NA	-
|Q9BXJ9|S|331|___1	2.14236	2.14036	2.11113	2.18353	2.24867	2.30175	2.28346	2.43662	1.92496	2.24735	2.37671	2.43743	2.47873	2.42443	2.45181	2.53661	2.12734	2.51714	S	___1			2.20311	2.27522	2.11262	2.42089	2.30949	2.46879	Q9BXJ9	N-alpha-acetyltransferase 15			NA	NA	-
|Q9BY44|S|506|___1	4.93692	5.09237	4.61195	4.6614	4.65201	5.00006	4.79547	4.9913	4.69736	4.81673	4.52261	4.23479	4.5402	4.45612	4.67828	4.83406	4.68257	4.22744	S	___1			4.79793	4.91189	4.76979	4.73033	4.55377	4.38017	Q9BY44	Eukaryotic translation initiation factor 2A;Eukaryotic translation initiation factor 2A			NA	NA	-
|Q9BY44|S|506|___2	0.304143	0.896981	1.2086	0.920059	1.1971	1.33737	1.38982	0.800989	1.21253	0.601504	1.11572	0.541553	0.813435	0.469032	0.769867	1.07471	1.02125	0.36549	S	___2			0.871342	0.965022	1.25283	0.829883	0.868667	0.55897	Q9BY44	Eukaryotic translation initiation factor 2A;Eukaryotic translation initiation factor 2A			NA	NA	-
|Q9BY44|T|103|___1	0.158628	0.23158	0.035624	0.142113	0.209245	-0.167401	0.00476551	0.129086	-0.00123787	-0.00840092	-0.0381341	-0.195193	-0.0996361	-0.115157	0.000488281	-0.194772	0.0417223	-0.241124	T	___1			0.101836	0.18997	-0.0443384	-0.100936	-0.0371896	-0.145276	Q9BY44	Eukaryotic translation initiation factor 2A;Eukaryotic translation initiation factor 2A			NA	NA	-
|Q9BY44|T|5|___1	0.111207	0.0435514	0.0552926	0.0359554	0.0655813	0.286595	0.170358	0.361806	0.105238	-0.0836248	-0.448102	-0.359629	-0.300297	-0.16043	-0.073988	-0.151088	-0.420382	-0.157512	T	___1			0.10584	0.15698	0.149042	-0.178336	-0.342971	-0.197043	Q9BY44	Eukaryotic translation initiation factor 2A;Eukaryotic translation initiation factor 2A			NA	NA	-
|Q9BYD2|S|133|___1	-0.430199	-0.840049	-0.743906	-0.676274	-0.513406	-0.600556	-0.286771	-0.102318	-0.452876	-0.37896	-0.619918	-0.42775	-0.287645	-0.140827	-0.478687	-0.300809	-0.173521	-0.225239	S	___1			-0.464415	-0.485258	-0.599113	-0.322471	-0.311422	-0.377225	Q9BYD2	39S ribosomal protein L9			NA	NA	-
|Q9BYD2|S|264|___1	-2.60487	-1.93435	-2.20476	-2.21973	-2.39129	-1.53725	-1.83497	-2.44572	-2.27433	-2.32494	-2.12544	-2.543	-1.97746	-2.56996	-2.35708	-1.79516	-2.55521	-2.35987	S	___1			-2.21985	-2.25712	-2.00545	-2.03252	-2.41687	-2.41999	Q9BYD2	39S ribosomal protein L9			NA	NA	-
|Q9BYD3|S|40|___1	-4.22079	-3.81803	-4.64906	-4.10718	-4.23565	-2.93394	-3.87118	-3.90276	-3.57243	-3.36952	-3.53208	-3.81478	-4.47585	-4.34007	-3.40748	-4.05892	-4.30968	-3.66505	S	___1			-4.06638	-3.98548	-3.71848	-3.9681	-4.06061	-3.6291	Q9BYD3	39S ribosomal protein L4			NA	NA	predicted
|Q9BYD6|S|320|___1	1.16568	0.913245	0.763291	0.82579	0.881774	-0.0286961	1.14733	0.936586	0.571331	0.976026	1.22096	0.302794	0.786064	0.00575161	-0.286065	-0.701929	-0.101546	-3.2204	S	___1			1.04627	0.910535	0.435309	0.353387	0.375054	-1.06789	Q9BYD6	39S ribosomal protein L1			NA	NA	-
|Q9BYT8|S|32|___1	-0.432866	-0.968694	-0.298635	-0.287127	-0.33156	-0.122579	-0.502944	-0.285187	-0.412905	-0.0833778	-0.41661	-0.368096	-0.395621	-0.378736	-0.104872	-0.17331	-0.385141	-0.481991	S	___1			-0.407646	-0.52848	-0.278039	-0.217436	-0.393496	-0.31832	Q9BYT8	Neurolysin			NA	NA	-
|Q9BZ23|S|168|___1	-1.218	-2.09362	-2.19406	-3.80577	-1.79336	-2.02619	-0.917792	-1.69613	-1.05721	-2.02355	-1.83332	-3.72341	-4.05958	-1.9755	-2.07299	-1.48967	-1.30575	-3.69498	S	___1			-1.98052	-1.86104	-1.75915	-2.52427	-1.70485	-3.16379	Q9BZ23	Pantothenate kinase 2			NA	NA	-
|Q9H1K1|S|14|___1	-3.64698	-3.29085	-2.89647	-3.06102	-2.70725	-3.40703	-2.81936	-3.82793	-4.22133	-3.8897	-3.76966	-2.97362	-3.14539	-3.34675	-3.80558	-4.02085	-3.42789	-3.38703	S	___1			-3.17579	-3.27534	-3.50828	-3.68532	-3.51477	-3.38874	Q9H1K1	Iron-sulfur cluster assembly enzyme ISCU			NA	NA	-
|Q9H3H1|S|443|___1	0.667586	0.634385	0.578686	0.723558	0.422704	0.606283	0.75957	0.666074	0.712534	0.442414	0.344796	0.45641	0.393755	0.601921	0.480227	0.668089	0.511062	0.465466	S	___1			0.716905	0.574388	0.632501	0.501419	0.485926	0.467368	Q9H3H1	tRNA dimethylallyltransferase			NA	NA	-
|Q9H3H1|S|455|___1	0.863328	-0.0929842	0.273329	-0.236347	0.266835	-1.03619	0.629306	0.0371337	0.566074	0.24842	1.09979	-0.518723	0.230633	-0.172435	-0.424655	-1.44946	0.357734	-1.42782	S	___1			0.418762	0.0703282	-0.0655939	-0.32347	0.428363	-0.790399	Q9H3H1	tRNA dimethylallyltransferase			NA	NA	-
|Q9H583|S|1190|___1	-0.814702	-0.545588	-0.596784	-0.012289	-0.290871	0.107982	-0.845311	-0.399775	-0.80538	-0.977014	-1.54425	-2.29647	0.00496388	-0.564055	-0.988452	-0.623731	-1.67396	-0.31022	S	___1			-0.557434	-0.412078	-0.431394	-0.531927	-1.26076	-1.19838	Q9H583	HEAT repeat-containing protein 1;HEAT repeat-containing protein 1			NA	NA	-
|Q9H7N4|S|1136|___1	-0.925655	-0.913022	-1.01745	-0.889289	-0.871143	-0.960192	-1.34162	-1.23393	-1.06882	-0.863725	-0.968418	-0.798018	-0.759267	-0.837976	-0.852115	-0.591593	-0.642147	-1.03471	S	___1			-1.05219	-1.00603	-1.01549	-0.738195	-0.81618	-0.894947	Q9H7N4	Splicing factor			NA	NA	-
|Q9H7N4|S|498|___1	-1.46657	-0.408779	-0.0481534	-1.44236	-0.213022	0.127257	-0.29156	-0.0854974	-0.130206	-0.196473	0.135884	0.00171661	0.126218	0.281075	0.146955	0.0575914	-0.202151	0.0526896	S	___1			-1.06683	-0.235766	-0.0170341	-0.00422128	0.0716023	0.0671202	Q9H7N4	Splicing factor			NA	NA	-
|Q9H7N4|S|498|___2	1.04311	1.23633	0.963135	1.2687	1.52821	1.51339	1.59179	1.65257	0.955919	1.6838	1.46653	1.91096	1.69109	1.88543	1.71094	1.62609	1.75576	1.72159	S	___2			1.3012	1.47237	1.14415	1.667	1.70257	1.78116	Q9H7N4	Splicing factor			NA	NA	-
|Q9H7N4|S|500|___1	-2.7829	-1.66982	-2.96819	-2.23994	-2.62214	-2.09048	-2.07426	-2.12393	-2.20661	-1.45426	-1.67055	-1.73904	-2.16722	-1.88663	-2.22935	-1.80959	-2.03162	-2.34366	S	___1			-2.3657	-2.13863	-2.42176	-1.81035	-1.86293	-2.10402	Q9H7N4	Splicing factor			NA	NA	-
|Q9H7N4|S|500|___2	1.04311	1.23633	0.963135	1.2687	1.52821	1.51339	1.59179	1.65257	0.955919	1.6838	1.46653	1.91096	1.69109	1.88543	1.71094	1.62609	1.75576	1.72159	S	___2			1.3012	1.47237	1.14415	1.667	1.70257	1.78116	Q9H7N4	Splicing factor			NA	NA	-
|Q9H7N4|S|548|___1	4.3841	4.0046	4.24227	4.21632	4.2452	4.31109	4.2176	4.20569	4.36225	4.38942	4.4561	4.30819	4.276	4.41229	4.38466	4.61754	4.31631	4.49133	S	___1			4.27267	4.15183	4.3052	4.42765	4.3949	4.39473	Q9H7N4	Splicing factor			NA	NA	-
|Q9H7N4|S|719|___2	1.13775	0.653768	1.05111	1.05653	0.849164	0.102509	1.18804	0.920547	0.601006	1.0481	0.967635	0.20026	0.914591	0.846664	-0.268688	-0.824574	0.694894	-1.02043	S	___2			1.12744	0.807826	0.584875	0.379371	0.836398	-0.362953	Q9H7N4	Splicing factor			NA	NA	-
|Q9H7N4|S|725|___2	1.13775	0.653768	1.05111	1.05653	0.849164	0.102509	1.18804	0.920547	0.601006	1.0481	0.967635	0.20026	0.914591	0.846664	-0.268688	-0.824574	0.694894	-1.02043	S	___2			1.12744	0.807826	0.584875	0.379371	0.836398	-0.362953	Q9H7N4	Splicing factor			NA	NA	-
|Q9H7N4|S|734|___2	0.488502	0.337708	0.485493	0.424237	0.495988	0.577681	0.782012	0.250352	0.378736	0.36082	0.260642	0.59966	0.643309	0.499062	0.565104	0.72249	0.387433	0.613172	S	___2			0.564917	0.36135	0.480637	0.57554	0.382379	0.592645	Q9H7N4	Splicing factor			NA	NA	-
|Q9H7N4|S|738|___1	-0.0514622	-0.645976	0.0140014	0.183331	0.457545	0.540646	0.129508	0.197048	0.351265	0.0608149	0.257628	0.698117	0.349237	0.0204639	0.0850439	0.015522	-0.000304222	0.0256491	S	___1			0.0871258	0.00287231	0.301971	0.141858	0.0925959	0.269603	Q9H7N4	Splicing factor			NA	NA	-
|Q9H7N4|S|738|___2	0.701968	0.708667	0.769259	0.689817	0.659959	0.834572	1.07094	0.539241	0.720215	0.686297	0.610022	0.932342	0.88188	0.860697	0.875177	0.988262	0.766286	0.742343	S	___2			0.820908	0.635956	0.774682	0.852146	0.745668	0.849954	Q9H7N4	Splicing factor			NA	NA	-
|Q9H7N4|S|929|___1	1.85894	1.76091	1.98137	1.75761	1.8909	1.75608	1.98196	1.86657	1.68766	1.84316	1.8781	1.51757	2.05168	1.90631	1.57664	1.21121	1.8329	1.19888	S	___1			1.86617	1.83946	1.80837	1.70202	1.87244	1.43103	Q9H7N4	Splicing factor			NA	NA	-
|Q9H7N4|S|963|___1	-0.525373	-1.26185	-0.83901	-0.815329	-0.650325	-0.588879	-0.763872	-1.00299	-0.571145	-0.72961	-0.380253	-0.613278	-0.576542	-0.571539	-0.634618	-0.666718	-0.498672	-0.603778	S	___1			-0.701525	-0.971723	-0.666344	-0.657623	-0.483488	-0.617225	Q9H7N4	Splicing factor			NA	NA	-
|Q9H7N4|S|965|___1	-2.4414	-2.83631	-3.64524	-2.74596	-2.32504	-3.94658	-3.44319	-2.78619	-3.44632	-3.74688	-2.66804	-3.73763	-2.52854	-2.69453	-3.29516	-2.26558	-2.7275	-2.05752	S	___1			-2.87685	-2.64918	-3.67938	-2.847	-2.69669	-3.0301	Q9H7N4	Splicing factor			NA	NA	-
|Q9H7N4|T|976|___1	3.52192	3.37159	3.34485	3.45084	3.35838	2.83127	3.54479	3.6145	3.07715	3.57605	3.4689	2.69415	3.42649	3.37607	2.48769	1.92887	2.97041	1.55836	T	___1			3.50585	3.44816	3.08442	2.97714	3.27179	2.24673	Q9H7N4	Splicing factor			NA	NA	-
|Q9HB07|S|120|___1	2.48073	2.51037	2.59945	2.40795	2.55477	2.63898	2.51984	2.63757	2.68717	2.33912	2.28706	2.4398	2.35588	2.42537	2.41369	2.43986	2.48704	2.71795	S	___1			2.4695	2.56757	2.64187	2.37828	2.39983	2.52381	Q9HB07	UPF0160 protein MYG1			NA	NA	-
|Q9HB07|S|376|___1	-0.941126	-0.670821	-0.864423	-0.898838	-0.818261	-0.44477	-0.796972	-0.687788	-0.782089	-0.995271	-1.14082	-1.19579	-0.731621	-0.762316	-0.925775	-0.763442	-1.27375	-0.816037	S	___1			-0.878979	-0.725623	-0.697094	-0.830111	-1.05896	-0.979202	Q9HB07	UPF0160 protein MYG1			NA	NA	-
|Q9HBE1|S|282|___1	-0.73692	-0.208297	-0.372326	-0.456438	-0.241572	-0.321314	-0.864121	-0.346826	-0.634923	-0.642455	-0.605568	-0.546011	-0.533917	-0.216086	-0.425786	-0.279859	-0.486645	-0.442446	S	___1			-0.685827	-0.265565	-0.442854	-0.48541	-0.4361	-0.471414	Q9HBE1	POZ-			NA	NA	-
|Q9NP92|T|404|___1	2.92393	2.81426	2.99627	2.52533	2.7386	2.28123	2.55712	2.62226	2.66615	2.92851	2.99065	3.04323	3.23051	3.18582	3.24287	3.07888	3.12578	3.16141	T	___1			2.66879	2.72504	2.64788	3.0793	3.10075	3.14917	Q9NP92	28S ribosomal protein S30			NA	NA	-
|Q9NR19|S|267|___1	1.9172	1.67144	1.86437	1.90579	1.94244	1.91357	1.81528	1.74522	1.86497	1.78829	1.5305	1.61137	1.45796	1.39317	1.86848	1.73656	1.4811	1.95737	S	___1			1.87942	1.78637	1.88097	1.66093	1.46826	1.81241	Q9NR19	Acetyl-coenzyme A synthetase			NA	NA	-
|Q9NR19|S|30|___1	-0.474947	-0.492329	-0.654324	-0.873657	-0.249323	-0.250088	-0.376129	-0.636302	-0.512358	-0.700197	-0.308097	-0.544991	-0.6284	-0.728271	-0.474455	-0.262794	-0.447001	-0.346468	S	___1			-0.574911	-0.459318	-0.472257	-0.530464	-0.494456	-0.455304	Q9NR19	Acetyl-coenzyme A synthetase			NA	NA	-
|Q9NX20|S|38|___1	-1.70579	-1.70778	-1.83204	-1.48487	-2.26782	-1.48016	-0.926887	-1.80276	-1.94812	-1.77732	-1.58375	-1.53163	-2.5516	-1.09875	-1.78217	-2.09672	-2.32436	-2.01252	S	___1			-1.37252	-1.92612	-1.75344	-2.14188	-1.66895	-1.77544	Q9NX20	39S ribosomal protein L16			NA	NA	-
|Q9P225|S|2547|___1	-1.64106	-1.3235	-1.47678	-2.26288	-2.23692	-1.50298	-1.35204	-1.59759	-1.64272	-1.38248	-1.37618	-1.16061	-1.37555	-1.33141	-1.34931	-1.67695	-1.56294	-1.54086	S	___1			-1.75199	-1.71934	-1.54083	-1.47833	-1.42351	-1.35026	Q9P225	Dynein heavy chain 2			NA	NA	predicted
|Q9UFH2|T|2826|___2	-1.64149	-1.51758	-1.7031	-1.85385	-1.59574	-1.70732	-1.69832	-1.83189	-1.84156	-1.61378	-1.47404	-2.14778	-1.68532	-1.41648	-1.72738	-1.60871	-1.67194	-1.53532	T	___2			-1.73122	-1.6484	-1.75066	-1.63594	-1.52082	-1.80349	Q9UFH2	Dynein heavy chain 17			NA	NA	-
|Q9UFH2|Y|2816|___2	-1.64149	-1.51758	-1.7031	-1.85385	-1.59574	-1.70732	-1.69832	-1.83189	-1.84156	-1.61378	-1.47404	-2.14778	-1.68532	-1.41648	-1.72738	-1.60871	-1.67194	-1.53532	Y	___2			-1.73122	-1.6484	-1.75066	-1.63594	-1.52082	-1.80349	Q9UFH2	Dynein heavy chain 17			NA	NA	-
|Q9UHN1|S|80|___2	-2.50291	-2.82953	-2.36114	-1.88074	-2.71257	-3.27388	-3.32253	-2.10726	-2.24468	-2.42565	-2.5904	-2.38435	-3.11997	-2.53387	-2.57868	-1.81288	-2.34432	-2.28903	S	___2			-2.56873	-2.54978	-2.62657	-2.45283	-2.48953	-2.41735	Q9UHN1	DNA polymerase subunit gamma-2			NA	NA	-
|Q9UHN1|S|82|___2	-2.50291	-2.82953	-2.36114	-1.88074	-2.71257	-3.27388	-3.32253	-2.10726	-2.24468	-2.42565	-2.5904	-2.38435	-3.11997	-2.53387	-2.57868	-1.81288	-2.34432	-2.28903	S	___2			-2.56873	-2.54978	-2.62657	-2.45283	-2.48953	-2.41735	Q9UHN1	DNA polymerase subunit gamma-2			NA	NA	-
|Q9UI32|T|317|___3	-3.70162	-4.55821	-4.32578	-3.95814	-2.77204	-4.1783	-3.81546	-4.54325	-4.10283	-3.21488	-2.84898	-3.69493	-2.51705	-3.80519	-3.03684	-3.04721	-3.62794	-3.09176	T	___3			-3.82507	-3.95783	-4.2023	-2.92638	-3.42737	-3.27451	Q9UI32	Glutaminase liver isoform			NA	NA	-
|Q9UI32|Y|322|___3	-3.70162	-3.14072	-4.32578	-3.95814	-2.77204	-4.1783	-4.72255	-4.54325	-3.74576	-3.21488	-2.84898	-3.82532	-2.51705	-3.80519	-3.03684	-3.04721	-2.95362	-3.09176	Y	___3			-4.12744	-3.48534	-4.08328	-2.92638	-3.2026	-3.31797	Q9UI32	Glutaminase liver isoform			NA	NA	-
|Q9UI32|Y|326|___3	-3.70162	-4.91049	-4.32578	-3.95814	-2.77204	-4.1783	-3.11543	-4.54325	-4.12305	-3.21488	-2.84898	-2.14246	-2.51705	-3.80519	-3.03684	-3.04721	-3.72917	-3.09176	Y	___3			-3.59173	-4.07526	-4.20904	-2.92638	-3.46112	-2.75702	Q9UI32	Glutaminase liver isoform			NA	NA	-
|Q9UIJ7|S|24|___3	-4.2484	-3.33948	-3.83959	-4.46898	-4.14988	-4.70463	-4.64256	-3.88539	-3.06586	-3.60641	-3.18195	-4.27843	-4.23747	-4.45728	-4.73901	-3.116	-4.36918	-3.60464	S	___3			-4.45331	-3.79158	-3.87003	-3.65329	-4.0028	-4.20736	Q9UIJ7	GTP:AMP phosphotransferase AK3			NA	NA	-
|Q9UIJ7|T|22|___3	-3.67002	-3.92288	-5.1672	-3.89356	-4.60651	-3.00203	-4.01555	-3.70682	-3.06586	-3.60641	-4.16978	-3.35115	-4.23747	-4.45728	-3.52956	-3.63731	-4.36918	-4.53135	T	___3			-3.85971	-4.07874	-3.74503	-3.82706	-4.33208	-3.80402	Q9UIJ7	GTP:AMP phosphotransferase AK3			NA	NA	-
|Q9UIJ7|T|28|___3	-2.93664	-3.19723	-4.49895	-4.13376	-2.89528	-4.30519	-3.73291	-2.86601	-3.06586	-3.60641	-3.3567	-4.23001	-4.23747	-4.45728	-3.6252	-3.83635	-4.36918	-3.46593	T	___3			-3.6011	-2.98617	-3.95667	-3.89341	-4.06105	-3.77371	Q9UIJ7	GTP:AMP phosphotransferase AK3			NA	NA	-
|Q9UIQ6|S|19|___1	-3.75001	-5.16531	-3.56119	-2.64856	-3.49392	-3.987	-3.95505	-4.35042	-3.38476	-3.44229	-4.10915	-2.89164	-4.36997	-4.30441	-3.98718	-4.54985	-3.37961	-3.9882	S	___1			-3.4512	-4.33655	-3.64432	-4.1207	-3.93105	-3.62234	Q9UIQ6	Leucyl-cystinyl aminopeptidase;Leucyl-cystinyl aminopeptidase			NA	NA	-
|Q9UJZ1|T|327|___1	1.57527	1.32057	1.38489	1.48424	1.24013	1.65619	1.63757	1.55424	1.59599	1.34303	1.50053	1.4349	1.38023	1.40697	1.39569	1.71107	1.67689	1.46091	T	___1			1.56569	1.37165	1.54569	1.47811	1.52813	1.4305	Q9UJZ1	Stomatin-like protein 2			NA	NA	-
|Q9UK76|S|71|___2	2.89916	2.96752	3.03244	3.031	3.3662	3.34935	2.98342	3.03211	2.9201	3.22287	2.81001	2.88589	2.9534	2.88543	2.81836	2.90157	3.16857	3.20556	S	___2			2.97119	3.12194	3.10063	3.02595	2.95467	2.96994	Q9UK76	Hematological and neurological expressed 1 protein;Hematological and neurological expressed 1 protein			NA	NA	-
|Q9UK76|S|79|___2	2.89916	2.96752	3.03244	3.031	3.3662	3.34935	2.98342	3.03211	2.9201	3.22287	2.81001	2.88589	2.9534	2.88543	2.81836	2.90157	3.16857	3.20556	S	___2			2.97119	3.12194	3.10063	3.02595	2.95467	2.96994	Q9UK76	Hematological and neurological expressed 1 protein;Hematological and neurological expressed 1 protein			NA	NA	-
|Q9UK76|S|80|___1	1.2986	1.40229	1.47354	1.19039	1.11515	1.40828	1.11022	1.22808	1.02732	1.05215	1.25156	1.00935	1.25862	1.09328	1.08171	0.926109	1.29445	1.14937	S	___1			1.19974	1.24851	1.30305	1.07896	1.2131	1.08014	Q9UK76	Hematological and neurological expressed 1 protein;Hematological and neurological expressed 1 protein			NA	NA	-
|Q9UK76|S|87|___1	2.46653	2.65877	2.40242	2.6045	2.53171	2.77897	2.51466	2.72977	2.36897	2.52422	2.2796	2.35235	2.57194	2.50205	2.125	2.3537	2.30865	2.23642	S	___1			2.52857	2.64009	2.51678	2.48329	2.36344	2.23792	Q9UK76	Hematological and neurological expressed 1 protein;Hematological and neurological expressed 1 protein			NA	NA	-
|Q9UK76|S|87|___2	-1.39928	-0.829726	-1.14726	-0.996961	-1.69532	-1.32917	-1.89678	-1.20189	-1.21295	-1.02473	-1.59938	-1.27518	-1.09189	-1.91826	-1.1901	-1.44187	-1.61832	-1.23461	S	___2	+		-1.43101	-1.24231	-1.22979	-1.18617	-1.71199	-1.23329	Q9UK76	Hematological and neurological expressed 1 protein;Hematological and neurological expressed 1 protein			NA	NA	-
|Q9UK76|S|88|___1	0.994435	0.950515	1.18614	0.973114	1.03549	0.647089	0.923619	1.13802	0.793222	0.801867	0.97041	0.870763	1.12386	0.672745	0.91387	0.796288	0.583516	0.251397	S	___1			0.963723	1.04134	0.875484	0.907338	0.742224	0.678677	Q9UK76	Hematological and neurological expressed 1 protein;Hematological and neurological expressed 1 protein			NA	NA	-
|Q9UK76|S|92|___2	-1.39928	-0.829726	-1.14726	-0.996961	-1.69532	-1.32917	-1.89678	-1.20189	-1.21295	-1.02473	-1.59938	-1.27518	-1.09189	-1.91826	-1.1901	-1.44187	-1.61832	-1.23461	S	___2	+		-1.43101	-1.24231	-1.22979	-1.18617	-1.71199	-1.23329	Q9UK76	Hematological and neurological expressed 1 protein;Hematological and neurological expressed 1 protein			NA	NA	-
|Q9UK76|T|54|___1	5.33366	5.39094	5.2338	5.34455	5.288	5.35382	5.22863	5.25865	5.28746	5.30038	5.15138	5.1303	5.05542	5.12783	5.25377	5.30419	4.97812	5.26868	T	___1			5.30228	5.31253	5.29169	5.22	5.08578	5.21758	Q9UK76	Hematological and neurological expressed 1 protein;Hematological and neurological expressed 1 protein			NA	NA	-
|Q9ULH1|S|1008|___1	0.930627	1.23844	1.13795	1.08759	0.901216	0.665302	1.21134	1.26584	0.588078	1.20197	0.949591	0.559089	0.905016	0.900143	0.310318	-0.23246	0.897365	-0.0915604	S	___1			1.07652	1.13516	0.797111	0.624843	0.915699	0.259282	Q9ULH1	Arf-GAP with SH3 domain			NA	NA	-
|Q9ULH1|S|1027|___1	3.65113	3.6412	3.71616	3.78494	3.78	3.86068	3.68491	3.75514	3.59565	3.8712	3.66816	3.55129	3.76641	3.74629	3.9263	3.98388	3.67711	3.82885	S	___1			3.70699	3.72545	3.72416	3.87383	3.69719	3.76881	Q9ULH1	Arf-GAP with SH3 domain			NA	NA	-
|Q9ULH1|S|1041|___1	-3.80686	-4.28758	-5.29692	-3.01286	-3.44325	-2.73538	-4.54227	-3.76695	-2.90502	-4.25524	-3.74356	-4.42811	-3.65031	-3.91542	-4.23548	-3.518	-3.41725	-4.11733	S	___1			-3.78733	-3.83259	-3.64578	-3.80785	-3.69208	-4.26031	Q9ULH1	Arf-GAP with SH3 domain			NA	NA	-
|Q9ULH1|S|839|___2	0.381322	0.161844	0.379754	0.25675	0.584884	0.526989	0.526187	0.318794	0.278982	0.393107	0.335061	0.243993	0.497059	0.157484	0.330456	0.469893	0.264213	0.206451	S	___2	+	+	0.388086	0.355174	0.395242	0.453353	0.252252	0.2603	Q9ULH1	Arf-GAP with SH3 domain			NA	NA	-
|Q9ULH1|S|843|___1	0.176958	-0.010622	0.260655	-0.00833988	0.178418	0.335235	0.548175	0.216297	0.327488	0.626674	0.344485	0.462045	0.624874	0.814123	0.672573	0.880215	0.736575	0.860511	S	___1			0.238931	0.128031	0.307793	0.710588	0.631728	0.665043	Q9ULH1	Arf-GAP with SH3 domain			NA	NA	-
|Q9ULH1|S|843|___2	0.381322	0.161844	0.379754	0.25675	0.584884	0.526989	0.526187	0.318794	0.278982	0.393107	0.335061	0.243993	0.497059	0.157484	0.330456	0.469893	0.264213	0.206451	S	___2	+	+	0.388086	0.355174	0.395242	0.453353	0.252252	0.2603	Q9ULH1	Arf-GAP with SH3 domain			NA	NA	-
|Q9ULH1|S|864|___1	0.629758	0.542941	0.877476	0.585256	0.706698	0.773373	0.655526	0.522197	0.849264	0.749951	0.712153	0.682073	0.455626	0.47508	0.650547	0.718216	0.714749	0.867646	S	___1			0.623513	0.590612	0.833371	0.641264	0.633994	0.733422	Q9ULH1	Arf-GAP with SH3 domain			NA	NA	-
|Q9ULH1|T|1054|___1	-2.51763	-2.06816	-4.27882	-3.4501	-2.0665	-2.4264	-3.73071	-2.36282	-1.85217	-3.33066	-4.1858	-2.41463	-2.47282	-2.83098	-3.96805	-2.65787	-3.43076	-2.81498	T	___1			-3.23281	-2.16583	-2.85246	-2.82045	-3.48251	-3.06589	Q9ULH1	Arf-GAP with SH3 domain			NA	NA	-
|Q9UPN3|S|1367|___1	2.49271	2.29155	2.3864	2.35051	2.48451	2.46264	2.21161	2.34779	2.40418	2.2005	2.29549	2.15943	2.39569	2.41495	2.11638	1.71178	2.25589	1.54872	S	___1			2.35161	2.37462	2.41774	2.10266	2.32211	1.94151	Q9UPN3	Microtubule-actin cross-linking factor 1			NA	NA	-
|Q9UPN3|S|280|___1	0.138464	0.23737	0.429001	0	0.376803	0.479481	0.073328	0.41756	0.510033	0.160151	0.00554609	0.244066	0.0650024	0.0506706	0.0329399	0.416759	0.289294	0.278109	S	___1			0.0705973	0.343911	0.472838	0.213971	0.11517	0.185038	Q9UPN3	Microtubule-actin cross-linking factor 1			NA	NA	-
|Q9UPN3|S|3927|___1	0.204869	-0.0732956	0.403178	0.362999	0.391732	0.493862	0.536426	0.789546	0.313055	0.423959	0.376244	0.332973	0.393755	0.549	0.510736	0.423687	0.527114	0.755023	S	___1			0.368098	0.369328	0.403365	0.4138	0.484119	0.532911	Q9UPN3	Microtubule-actin cross-linking factor 1			NA	NA	-
|Q9UPN3|S|4496|___1	1.88507	1.96747	1.87706	1.72136	1.96813	2.06622	1.72673	2.08331	1.74702	1.80635	1.57004	1.8623	1.5273	1.80571	1.62092	2.00553	1.40777	1.77705	S	___1			1.77772	2.00631	1.89677	1.77973	1.59451	1.75342	Q9UPN3	Microtubule-actin cross-linking factor 1			NA	NA	-
|Q9UPN3|S|4521|___1	2.02125	2.08266	1.91765	1.86693	1.92976	2.00157	1.91598	2.11632	1.82538	1.77621	1.64965	1.58453	1.67897	1.78398	1.64535	1.93579	1.53426	1.66289	S	___1			1.93472	2.04291	1.91487	1.79699	1.65596	1.63092	Q9UPN3	Microtubule-actin cross-linking factor 1			NA	NA	-
|Q9UPN3|S|5592|___1	0.592134	0.492214	0.920741	0.852247	1.09937	0.672985	1.4011	1.21798	1.28275	0.780293	1.16853	0.794688	0.770357	0.607454	1.20686	1.02613	0.959594	0.810504	S	___1			0.948492	0.936523	0.958827	0.858928	0.911859	0.93735	Q9UPN3	Uncharacterized protein KIAA0754;Microtubule-actin cross-linking factor 1			NA	NA	-
|Q9UPN3|S|6967|___1	-0.421754	-0.524172	-0.585204	-0.563472	-0.761079	-0.120189	-0.719882	-0.307253	-0.429094	-0.279428	-0.65569	-1.43085	-0.42283	-0.55919	-0.533563	-0.767331	-1.0869	-0.848944	S	___1			-0.568369	-0.530835	-0.378162	-0.489863	-0.767259	-0.937785	Q9UPN3	Uncharacterized protein KIAA0754;Microtubule-actin cross-linking factor 1			NA	NA	-
|Q9UPN3|S|7288|___2	1.14021	1.32718	1.10672	1.31005	1.2801	1.30134	1.04767	1.41216	1.16269	1.45604	0.930283	1.18251	1.02933	1.32008	1.19303	1.20779	1.12525	0.849458	S	___2			1.16598	1.33981	1.19025	1.23105	1.12521	1.075	Q9UPN3	Uncharacterized protein KIAA0754;Microtubule-actin cross-linking factor 1			NA	NA	-
|Q9UPN3|S|7291|___2	1.14021	1.32718	1.10672	1.31005	1.2801	1.30134	1.04767	1.41216	1.16269	1.45604	0.930283	1.18251	1.02933	1.32008	1.19303	1.20779	1.12525	0.849458	S	___2			1.16598	1.33981	1.19025	1.23105	1.12521	1.075	Q9UPN3	Uncharacterized protein KIAA0754;Microtubule-actin cross-linking factor 1			NA	NA	-
|Q9UPN3|S|7292|___1	3.70556	3.70048	3.78457	3.68185	3.82133	3.77079	3.81783	3.72453	3.69032	3.81234	3.60669	3.79087	3.67569	3.91145	3.99141	3.61596	3.83342	3.45156	S	___1			3.73508	3.74878	3.74856	3.70133	3.78385	3.74461	Q9UPN3	Uncharacterized protein KIAA0754;Microtubule-actin cross-linking factor 1			NA	NA	-
|Q9UPN3|T|6972|___1	-2.26027	-2.39703	-2.36859	-2.65678	-2.30619	-2.41745	-3.28929	-2.55897	-2.64598	-2.53919	-2.12425	-2.36487	-2.00388	-2.50977	-2.71336	-2.21363	-2.6548	-2.38231	T	___1			-2.73545	-2.42073	-2.47734	-2.25223	-2.42961	-2.48685	Q9UPN3	Uncharacterized protein KIAA0754;Microtubule-actin cross-linking factor 1			NA	NA	-
|Q9UPN3|T|7213|___1	1.49469	1.75377	1.69203	1.40986	1.66401	1.69506	1.5122	1.55018	1.58953	1.48742	1.36961	1.29121	1.55707	1.21039	1.57809	1.60165	1.28782	1.49584	T	___1	+		1.47225	1.65599	1.65888	1.54871	1.28927	1.45505	Q9UPN3	Uncharacterized protein KIAA0754;Microtubule-actin cross-linking factor 1			NA	NA	-
|Q9UPQ3|S|339|___1	-4.53314	-4.72101	-3.58173	-4.03926	-4.27354	-2.43069	-4.44587	-3.34264	-3.63046	-3.62273	-3.93798	-4.14502	-4.15197	-3.88051	-3.80474	-3.61783	-3.8745	-4.62518	S	___1			-4.33942	-4.1124	-3.21429	-3.79751	-3.89766	-4.19165	Q9UPQ3	Arf-GAP with GTPase			NA	NA	-
|Q9UPQ3|S|521|___1	1.05045	0.878627	1.08392	0.83802	1.05348	1.13938	1.15537	1.08449	0.975075	1.21208	1.23309	1.33722	1.07772	1.23821	1.37469	1.06001	1.22552	1.00968	S	___1			1.01461	1.00553	1.06612	1.11661	1.23227	1.24053	Q9UPQ3	Arf-GAP with GTPase			NA	NA	-
|Q9UPQ3|T|836|___1	-3.48454	-2.29109	-3.28124	-2.17926	-2.33444	-3.30007	-3.03722	-2.57703	-2.58638	-2.48803	-2.72829	-2.66466	-2.54556	-2.61092	-2.48367	-2.50318	-3.0687	-2.07917	T	___1			-2.90034	-2.40085	-3.0559	-2.51226	-2.80264	-2.40917	Q9UPQ3	Arf-GAP with GTPase			NA	NA	-
|Q9Y241|S|11|___1	-1.36783	-1.92202	-1.50798	-1.60149	-1.55165	-1.84196	-1.27013	-1.30999	-1.18046	-1.21134	-0.946836	-1.18252	-1.38133	-1.12274	-0.718189	-1.11846	-1.59269	-1.071	S	___1			-1.41315	-1.59455	-1.51013	-1.23704	-1.22076	-0.990568	Q9Y241	HIG1 domain family member 1A			NA	NA	-
|Q9Y2J2|S|962|___1	0.150035	0.19954	0.160127	0.0276556	0.122936	0.28099	0.133063	0.146255	0.146093	1.76039	1.80761	1.68756	1.88452	1.93155	1.90019	2.15436	1.95711	2.07246	S	___1			0.103585	0.156244	0.195737	1.93309	1.89876	1.88674	Q9Y2J2	Band 4.1-like protein 3;Band 4.1-like protein 3			NA	NA	-
|Q9Y2J2|T|469|___1	1.44878	1.36336	1.4398	1.52756	1.22211	1.54936	1.47608	1.5278	1.25001	2.91806	2.95365	2.91243	2.95117	3.03959	3.12403	3.22452	3.06446	3.0554	T	___1			1.48414	1.37109	1.41305	3.03125	3.01923	3.03062	Q9Y2J2	Band 4.1-like protein 3;Band 4.1-like protein 3			NA	NA	-
|Q9Y2Q9|S|87|___1	-0.341053	-0.099205	-0.339369	-0.30022	-0.768044	-0.438723	-0.287476	-0.30091	-0.409541	-0.456212	-0.598111	-0.403823	-0.442389	-0.557934	-0.59696	-0.594114	-0.265557	-1.25872	S	___1			-0.309583	-0.389386	-0.395878	-0.497572	-0.473867	-0.753167	Q9Y2Q9	28S ribosomal protein S28			NA	NA	predicted
|Q9Y388|S|186|___1	-2.52507	-2.97741	-1.80421	-2.71126	-2.25056	-2.81448	-2.13664	-2.22567	-3.24786	-2.29968	-2.7405	-3.43144	-2.75883	-3.08532	-3.38409	-4.08144	-2.45456	-2.15053	S	___1			-2.45766	-2.48454	-2.62219	-3.04665	-2.76013	-2.98869	Q9Y388	RNA-binding motif protein			NA	NA	-
|Q9Y388|S|186|___2	1.94392	1.83118	1.84733	1.73301	1.85254	0.893766	1.99002	1.96922	1.53675	1.89264	1.88025	0.955499	1.63781	1.47515	0.490314	-0.579838	1.48718	-0.668626	S	___2			1.88898	1.88431	1.42595	0.983539	1.61419	0.259062	Q9Y388	RNA-binding motif protein			NA	NA	-
|Q9Y388|S|188|___1	0.440137	0.295246	0.72926	0.455856	0.600848	0.0052042	0.466598	0.832551	0.377745	0.621345	0.51553	0.133745	0.300972	0.264685	-0.211351	-0.943932	0.336017	-1.24587	S	___1			0.454197	0.576215	0.370736	-0.00720501	0.372077	-0.44116	Q9Y388	RNA-binding motif protein			NA	NA	-
|Q9Y388|S|232|___1	-0.161002	-0.186004	-0.695355	-0.255186	-0.416171	-0.334365	-0.428458	-0.150736	-0.186654	-0.49137	-0.538502	-0.688992	-0.375838	-0.248556	-0.656067	-0.455283	-0.426402	-0.406481	S	___1			-0.281549	-0.25097	-0.405458	-0.440831	-0.404487	-0.583846	Q9Y388	RNA-binding motif protein			NA	NA	-
|Q9Y3D3|T|130|___1	0.874484	0.716456	0.707625	0.628515	1.01536	0.572529	0.952209	1.28358	0.624128	0.975076	0.981083	0.0654888	0.703943	0.810316	0.102854	-0.502999	0.75003	-0.925756	T	___1			0.818403	1.00513	0.634761	0.392007	0.847143	-0.252471	Q9Y3D3	28S ribosomal protein S16			NA	NA	-
|Q9Y3E5|S|57|___1	2.65842	2.28342	2.72188	2.6865	2.67266	2.76145	2.71889	2.83808	2.88515	2.19266	2.01368	2.23696	2.07167	2.12158	1.95948	2.2812	2.02935	1.70928	S	___1			2.68794	2.59805	2.78949	2.18185	2.05487	1.96857	Q9Y3E5	Peptidyl-tRNA hydrolase 2			NA	NA	-
|Q9Y4F1|S|418|___2	-1.48906	-1.94526	-1.80501	-1.40957	-1.793	-1.38025	-2.1157	-1.24154	-1.52872	-1.36465	-1.75363	-1.07279	-1.1375	-1.36659	-1.33	-1.4991	-1.5047	-2.36685	S	___2			-1.67144	-1.65994	-1.57133	-1.33375	-1.54164	-1.58988	Q9Y4F1	FERM			NA	NA	-
|Q9Y4F1|S|427|___1	4.23424	4.035	4.14336	4.09708	4.00954	4.09987	4.24978	4.36027	4.07515	4.3797	4.5488	4.35992	4.42057	4.22983	4.13081	3.73235	4.40374	3.3018	S	___1			4.1937	4.13494	4.10613	4.17754	4.39413	3.93084	Q9Y4F1	FERM			NA	NA	-
|Q9Y4F1|S|427|___2	-1.48906	-1.94526	-1.80501	-1.40957	-1.793	-1.38025	-2.1157	-1.24154	-1.52872	-1.36465	-1.75363	-1.07279	-1.1375	-1.36659	-1.33	-1.4991	-1.5047	-2.36685	S	___2			-1.67144	-1.65994	-1.57133	-1.33375	-1.54164	-1.58988	Q9Y4F1	FERM			NA	NA	-
|Q9Y4F1|S|861|___1	-2.54192	-3.5092	-2.62184	-3.25537	-2.87797	-2.67821	-2.48244	-2.28286	-3.28184	-2.44242	-2.67831	-2.61189	-2.6089	-2.29656	-2.38546	-2.5924	-2.31323	-4.0012	S	___1			-2.75991	-2.89001	-2.86063	-2.54791	-2.42937	-2.99952	Q9Y4F1	FERM			NA	NA	-
|Q9Y4F1|S|871|___1	-0.688787	-0.960047	-0.696588	-1.26787	-0.494897	-0.877417	-1.26312	-0.788111	-0.698741	0.122109	-0.310423	-0.450289	-0.411619	-0.333908	-0.576286	-0.771631	-0.377048	-1.11427	S	___1			-1.07326	-0.747685	-0.757582	-0.353714	-0.34046	-0.713614	Q9Y4F1	FERM			NA	NA	-
|Q9Y4F1|S|889|___1	-0.0780983	-0.623843	0.814513	-0.518954	0.576524	-0.248487	0.336263	0.320386	0.837326	0.603717	0.906767	1.0943	0.707727	0.673859	0.906559	1.20066	0.894776	0.824107	S	___1			-0.08693	0.0910223	0.467784	0.837368	0.825134	0.941657	Q9Y4F1	FERM			NA	NA	-
|Q9Y4F1|T|883|___2	-0.742304	-1.37198	-0.767813	-0.862798	-0.848215	-1.0181	-0.808015	-0.984607	-1.30968	-0.267751	-0.674288	-0.35251	-0.655143	-0.59009	-0.437064	-0.182669	-0.350451	-0.760781	T	___2			-0.804372	-1.06827	-1.03186	-0.368521	-0.538276	-0.516785	Q9Y4F1	FERM			NA	NA	-
|Q9Y606|S|415|___1	-1.59434	-2.63761	-2.14934	-1.96837	-1.40524	-1.32212	-1.45566	-1.59099	-1.11309	-1.98129	-1.50939	-2.29034	-1.99449	-1.46919	-2.30798	-1.59394	-1.39525	-1.28636	S	___1	+		-1.67279	-1.87795	-1.52819	-1.85657	-1.45794	-1.96156	Q9Y606	tRNA pseudouridine synthase A			NA	NA	-
|Q9Y606|S|420|___1	1.23165	1.30874	1.04682	1.12082	1.26722	1.34546	1.57662	1.2992	1.48847	1.05429	1.24241	1.05069	1.20565	1.30868	1.29116	1.12036	1.0416	0.892409	S	___1			1.3097	1.29172	1.29358	1.12677	1.19756	1.07809	Q9Y606	tRNA pseudouridine synthase A			NA	NA	-
|Q9Y606|S|420|___2	-4.82984	-3.56506	-4.5812	-2.16186	-3.85698	-4.33497	-4.38917	-3.59924	-4.01977	-3.41384	-3.1747	-3.98988	-2.88931	-5.78789	-4.31751	-3.82603	-3.54802	-4.37204	S	___2		+	-3.79362	-3.67376	-4.31198	-3.37639	-4.17021	-4.22648	Q9Y606	tRNA pseudouridine synthase A			NA	NA	-
|Q9Y606|T|426|___1	2.03599	1.96646	1.9202	2.0172	2.08409	2.01952	2.07393	1.97914	2.06029	1.72835	1.71181	1.69639	1.77548	1.68435	1.81863	1.88547	1.73084	1.65748	T	___1			2.04237	2.0099	2.00001	1.79643	1.709	1.72417	Q9Y606	tRNA pseudouridine synthase A			NA	NA	-
|Q9Y606|T|426|___2	-4.06564	-4.00225	-4.28509	-4.83047	-3.85698	-5.13314	-4.32733	-3.59924	-3.76332	-3.41384	-4.0079	-3.70552	-4.35505	-3.39431	-4.31751	-3.9985	-2.71114	-3.85526	T	___2			-4.40781	-3.81949	-4.39385	-3.92246	-3.37112	-3.95943	Q9Y606	tRNA pseudouridine synthase A			NA	NA	-
|Q9Y676|S|49|___1	3.54218	3.50049	3.55139	3.65741	3.62906	3.59954	3.78481	3.76164	3.72523	3.19651	3.60855	3.51561	3.52691	3.39252	3.49426	3.65108	3.42591	3.4528	S	___1			3.66147	3.6304	3.62539	3.45817	3.47566	3.48756	Q9Y676	28S ribosomal protein S18b			NA	NA	-
AAAS|Q9NRG9|S|33|___1	-0.454124	-0.551974	-0.243105	-0.553316	-0.359848	-0.403078	-0.109502	-0.828445	-0.455006	-0.927843	-0.727024	-1.0651	-0.0955992	-0.758801	-0.345272	-0.717135	-0.568833	-0.572292	S	___1			-0.372314	-0.580089	-0.367063	-0.580193	-0.684886	-0.660887	Q9NRG9	Aladin	AAAS	LYEHNNELVTGSSYESPPPDFRGQWINLPVL	NA	NA	-
AAAS|Q9NRG9|S|495|___1	2.34259	2.42217	2.36725	2.24322	2.4213	2.44187	2.50145	2.65352	2.54617	2.17598	2.2255	2.02166	2.058	2.24187	2.43293	2.38633	2.01285	2.20916	S	___1			2.36242	2.499	2.45176	2.20677	2.16008	2.22125	Q9NRG9	Aladin	AAAS	AHIPLYFVNAQFPRFSPVLGRAQEPPAGGGG	NA	NA	-
AAK1|Q2M2I8|S|623|___2	1.15001	0.821277	1.02354	1.07306	1.0684	0.943474	1.10205	0.871194	0.970243	1.1094	1.31547	0.861018	1.02185	0.974884	1.1268	0.860043	1.0535	0.84776	S	___2			1.10838	0.920292	0.979087	0.997097	1.11462	0.945194	Q2M2I8	AP2-associated protein kinase 1	AAK1	PPAVQGQKVGSLTPPSSPKTQRAGHRRILSD	NA	NA	-
AAK1|Q2M2I8|S|678|___2	-2.20489	-3.26477	-2.8045	-2.05998	-2.31662	-3.30047	-2.009	-2.80833	-3.01563	-2.21166	-2.65717	-4.09371	-2.27012	-2.51043	-3.15249	-3.80806	-3.66625	-3.99035	S	___2			-2.09129	-2.79657	-3.0402	-2.76328	-2.94462	-3.74551	Q2M2I8	AP2-associated protein kinase 1	AAK1	ASLNKSKSATTTPSGSPRTSQQNVYNPSEGS	NA	NA	-
AAK1|Q2M2I8|T|389|___1	-0.460001	-1.01988	-0.670508	-1.10297	-0.714014	-1.02386	-0.848565	-1.41767	-0.845716	-0.805798	-1.01183	-0.736277	-0.802846	-0.682746	-0.667537	-0.852533	-0.56669	-0.674911	T	___1		+	-0.803846	-1.05052	-0.846696	-0.820392	-0.753755	-0.692908	Q2M2I8	AP2-associated protein kinase 1	AAK1	QTQPNPGILPIQPALTPRKRATVQPPPQAAG	NA	NA	-
AAK1|Q2M2I8|T|620|___1	0.0105276	0.157226	0.178673	0.0726128	0.285369	-0.0172377	0.108408	0.22035	0.380579	-0.147785	0.135771	0.130902	-0.239122	0.189878	0.305098	0.0724535	0.126832	0.216759	T	___1		+	0.0638494	0.220981	0.180672	-0.104818	0.150827	0.217586	Q2M2I8	AP2-associated protein kinase 1	AAK1	TTPPPAVQGQKVGSLTPPSSPKTQRAGHRRI	NA	NA	-
AAK1|Q2M2I8|T|620|___2	3.02897	3.1632	2.85071	3.1872	2.92948	3.26679	3.00771	3.20399	2.86772	3.19799	3.16118	3.23247	2.99727	3.27592	3.0043	3.14696	2.99426	2.99378	T	___2			3.07463	3.09889	2.99507	3.11407	3.14379	3.07685	Q2M2I8	AP2-associated protein kinase 1	AAK1	TTPPPAVQGQKVGSLTPPSSPKTQRAGHRRI	NA	NA	-
AAK1|Q2M2I8|T|640|___1	1.80429	1.67714	1.97183	1.37183	1.82827	1.90499	1.53448	1.67288	1.87175	1.63543	1.68556	1.63031	1.63452	1.48737	1.627	1.91143	1.52952	1.58348	T	___1			1.5702	1.7261	1.91619	1.72712	1.56748	1.6136	Q2M2I8	AP2-associated protein kinase 1	AAK1	PKTQRAGHRRILSDVTHSAVFGVPASKSTQL	NA	NA	-
AAK1|Q2M2I8|T|674|___2	-2.20489	-3.26477	-2.8045	-2.05998	-2.31662	-3.30047	-2.009	-2.80833	-3.01563	-2.21166	-2.65717	-4.09371	-2.27012	-2.51043	-3.15249	-3.59583	-3.66625	-3.99035	T	___2			-2.09129	-2.79657	-3.0402	-2.69254	-2.94462	-3.74551	Q2M2I8	AP2-associated protein kinase 1	AAK1	AAAEASLNKSKSATTTPSGSPRTSQQNVYNP	NA	NA	-
AARSD1|Q9BTE6|S|174|___1	0.314223	-0.225052	0.0704255	-0.193814	0.146826	0.260132	0.198415	0.345178	0.277157	0.235337	0.237368	0.45832	-0.170222	0.444288	0.198292	0.377851	0.13494	0.301323	S	___1			0.106275	0.088984	0.202571	0.147655	0.272199	0.319311	Q9BTE6	Alanyl-tRNA editing protein Aarsd1	AARSD1	NEKIRDRLPVNVRELSLDDPEVEQVSGRGLP	NA	NA	-
AASDH|Q4L235|S|789|___1	-2.24273	-2.08827	-2.33773	-2.00861	-2.56715	-2.37894	-2.68865	-1.85738	-2.41589	-2.65979	-2.44161	-2.88401	-2.88671	-2.70475	-2.71931	-2.51937	-3.34388	-2.28394	S	___1			-2.31333	-2.17093	-2.37752	-2.68862	-2.83008	-2.62909	Q4L235	Acyl-CoA synthetase family member 4	AASDH	VIPTFDKSSTTVYIGSHSHRMKAVDFYSGKV	NA	NA	-
AASDHPPT|Q9NRN7|S|258|___1	0.270466	0.322318	0.56424	0.223349	0.211802	-0.0964451	0.324212	0.249748	0.240921	0.434133	0.604868	0.0356894	0.255753	0.349367	-0.325266	-0.661558	0.217599	-1.97648	S	___1			0.272676	0.261289	0.236239	0.00944233	0.390611	-0.755354	Q9NRN7	L-aminoadipate-semialdehyde dehydrogenase-phosphopantetheinyl transferase	AASDHPPT	VALRKPDGSRHQDVPSQDDSKPTQRQFTILN	NA	NA	-
AATF|Q9NY61|S|153|___1	-0.431586	-0.244509	-0.295704	-0.644961	-0.338334	-0.715326	-0.510047	-0.706621	-0.424632	-0.200033	-0.26467	-0.397826	-0.397694	-0.443817	-0.330651	-0.388636	-0.719512	-0.746202	S	___1			-0.528865	-0.429821	-0.478554	-0.328787	-0.476	-0.49156	Q9NY61	Protein AATF	AATF	KSRSHSAKTPGFSVQSISDFEKFTKGMDDLG	NA	NA	-
AATF|Q9NY61|S|155|___1	-0.164885	-0.369627	-0.447043	-0.350667	-0.151442	-0.213865	-0.20578	-0.261697	-0.0199213	-0.586795	-0.139924	-0.410386	-0.449571	-0.330483	0.008852	-0.371836	-0.503913	-0.49927	S	___1			-0.240444	-0.260922	-0.226943	-0.4694	-0.324773	-0.300268	Q9NY61	Protein AATF	AATF	RSHSAKTPGFSVQSISDFEKFTKGMDDLGSS	NA	NA	-
AATF|Q9NY61|S|316|___2	-1.99357	-1.99357	-1.65556	-2.06648	-2.29125	-2.48755	-1.98553	-1.84235	-1.73986	-2.61664	-2.00735	-2.12043	-2.10731	-2.534	-1.61083	-3.43995	-1.56609	-1.82819	S	___2			-2.01519	-2.04239	-1.96099	-2.7213	-2.03582	-1.85315	Q9NY61	Protein AATF	AATF	PDTRYLVDGTKPNAGSEEISSEDDELVEEKK	NA	NA	-
AATF|Q9NY61|S|320|___2	0.837407	0.349177	0.881476	0.0944023	0.718574	0.418592	1.08912	0.581438	1.07287	0.0155039	0.623726	0.313986	0.27494	0.177435	0.868172	0.36212	0.649858	0.132458	S	___2			0.673644	0.54973	0.790979	0.217521	0.483673	0.438205	Q9NY61	Protein AATF	AATF	YLVDGTKPNAGSEEISSEDDELVEEKKQQRR	NA	NA	-
AATF|Q9NY61|S|321|___2	1.02711	0.608741	1.11084	0.385557	0.887395	0.599262	1.25094	0.827945	1.26489	0.231269	0.839634	0.558852	0.528095	0.382425	1.10614	0.461992	0.931144	0.462343	S	___2			0.887869	0.774694	0.991662	0.407119	0.717734	0.709111	Q9NY61	Protein AATF	AATF	LVDGTKPNAGSEEISSEDDELVEEKKQQRRR	NA	NA	-
AATF|Q9NY61|T|146|___1	-0.815942	-1.26829	-0.727596	-1.3754	-0.619623	-0.610942	-1.25866	-1.10731	-0.762694	-1.23844	-0.890769	-0.995349	-1.2041	-1.30531	-1.10476	-1.13241	-0.868529	-1.19079	T	___1			-1.15	-0.998407	-0.700411	-1.19165	-1.02154	-1.09696	Q9NY61	Protein AATF	AATF	GDHRESKKSRSHSAKTPGFSVQSISDFEKFT	NA	NA	-
ABCC1|P33527|S|915|___1	-2.87115	-3.60096	-3.6482	-4.41816	-3.04341	-2.96885	-2.98199	-3.22486	-3.13442	-3.99415	-3.17813	-3.67511	-4.10199	-2.63478	-4.89374	-2.88844	-3.71941	-2.95464	S	___1			-3.42377	-3.28974	-3.25049	-3.66153	-3.17744	-3.84116	P33527	Multidrug resistance-associated protein 1	ABCC1	MLVTDSAGKQLQRQLSSSSSYSGDISRHHNS	NA	NA	-
ABCC1|P33527|S|930|___1	-3.64658	-4.07792	-4.9072	-2.43622	-3.36943	-3.61214	-2.20023	-2.59975	-3.60501	-2.68577	-2.73003	-3.17521	-2.90641	-2.63092	-4.08135	-3.84954	-3.08309	-3.13375	S	___1			-2.76101	-3.34904	-4.04145	-3.14724	-2.81468	-3.46344	P33527	Multidrug resistance-associated protein 1	ABCC1	SSSSSYSGDISRHHNSTAELQKAEAKKEETW	NA	NA	-
ABCC4|O15439|S|676|___1	-2.956	-2.74781	-2.73113	-3.383	-3.77624	-4.30917	-4.1234	-3.76758	-3.87993	-3.42911	-4.37577	-3.84571	-3.66274	-4.11835	-2.94864	-2.69836	-4.05361	-3.16413	S	___1	+		-3.48747	-3.43054	-3.64008	-3.2634	-4.18258	-3.31949	O15439	Multidrug resistance-associated protein 4	ABCC4	SQQSSRPSLKDGALESQDTENVPVTLSEENR	NA	NA	-
ABCC4|O15439|T|646|___1	2.25267	2.38378	2.42305	1.88223	2.05186	2.51667	2.52618	2.05743	2.27608	2.16176	2.13485	2.19763	2.43036	2.18557	2.25992	2.33771	2.11287	2.21179	T	___1			2.22036	2.16436	2.40527	2.30994	2.14443	2.22311	O15439	Multidrug resistance-associated protein 4	ABCC4	LKKDNEESEQPPVPGTPTLRNRTFSESSVWS	NA	NA	-
ABCC5|O15440|S|14|___1	0.0482759	0.424761	0.435151	-0.123559	0.182151	-0.0184832	-0.130691	-0.0747399	0.17499	0.0117826	-0.106811	-0.070652	0.0287457	0.166899	-0.0533562	-0.167269	-0.0435133	-0.52048	S	___1			-0.0686579	0.177391	0.197219	-0.0422468	0.00552479	-0.214829	O15440	Multidrug resistance-associated protein 5	ABCC5	__MKDIDIGKEYIIPSPGYRSVRERTSTSGT	NA	NA	predicted
ABCC5|O15440|S|505|___2	-1.77596	-1.91265	-1.63753	-1.57345	-1.99319	-1.7364	-1.19763	-1.28359	-1.64189	-2.2928	-1.73979	-1.59372	-1.47505	-1.94189	-1.45255	-1.22545	-1.76862	-1.52289	S	___2			-1.51568	-1.72981	-1.67194	-1.66443	-1.81677	-1.52305	O15440	Multidrug resistance-associated protein 5	ABCC5	IEMKNATLAWDSSHSSIQNSPKLTPKMKKDK	NA	NA	predicted
ABCC5|O15440|S|509|___1	-1.64005	-2.6236	-1.50258	-2.36203	-2.49103	-2.47817	-1.74573	-1.57205	-1.83562	-2.42202	-2.11107	-1.94964	-2.14782	-2.40777	-1.63196	-1.82073	-2.00521	-2.02651	S	___1			-1.91594	-2.22889	-1.93879	-2.13019	-2.17468	-1.86937	O15440	Multidrug resistance-associated protein 5	ABCC5	NATLAWDSSHSSIQNSPKLTPKMKKDKRASR	NA	NA	predicted
ABCC5|O15440|S|509|___2	-1.77596	-1.91265	-1.63753	-1.57345	-1.99319	-1.7364	-1.19763	-1.28359	-1.64189	-2.2928	-1.73979	-1.59372	-1.47505	-1.94189	-1.45255	-1.22545	-1.76862	-1.52289	S	___2			-1.51568	-1.72981	-1.67194	-1.66443	-1.81677	-1.52305	O15440	Multidrug resistance-associated protein 5	ABCC5	NATLAWDSSHSSIQNSPKLTPKMKKDKRASR	NA	NA	predicted
ABCC5|O15440|S|558|___1	0.170737	-0.524409	0.273097	-0.180804	-0.27311	-0.405869	0.128083	0.170078	0.345928	-0.220984	-0.322014	-0.544608	-0.138577	-0.196035	-0.339213	0.118361	-0.325191	-0.77827	S	___1		+	0.0393387	-0.209147	0.0710518	-0.0804001	-0.28108	-0.55403	O15440	Multidrug resistance-associated protein 5	ABCC5	AEQKGHLLLDSDERPSPEEEEGKHIHLGHLR	NA	NA	predicted
ABCD1|P33897|S|58|___1	-1.42888	-1.26877	-1.47248	-1.18799	-0.894876	-1.03073	-1.40169	-1.46327	-0.976146	-1.09801	-1.53678	-1.08207	-1.53736	-1.43912	-1.52283	-1.38668	-1.74504	-2.23897	S	___1			-1.33952	-1.20897	-1.15979	-1.34068	-1.57365	-1.61462	P33897	ATP-binding cassette sub-family D member 1	ABCD1	ARGLQAPAGEPTQEASGVAAAKAGMNRVFLQ	NA	NA	-
ABCF1|Q8NE71|S|109|___1	4.54792	4.36811	4.52668	4.39351	4.59432	4.57885	4.58202	4.6047	4.7383	4.44778	4.63769	4.47424	4.46989	4.53311	4.45592	4.45652	4.56844	4.35548	S	___1	+		4.50782	4.52237	4.61461	4.45806	4.57975	4.42855	Q8NE71	ATP-binding cassette sub-family F member 1	ABCF1	EKELMERLKKLSVPTSDEEDEVPAPKPRGGK	NA	NA	-
ABCF1|Q8NE71|S|109|___2	-0.484317	-0.699052	-0.82061	-0.612297	-0.268477	-0.414511	-0.420365	-0.196791	-0.560072	-0.429977	-0.509843	-0.602407	-0.440353	-0.25575	-0.375496	-0.220209	-0.675826	-0.605178	S	___2			-0.50566	-0.388107	-0.598397	-0.363513	-0.480473	-0.527694	Q8NE71	ATP-binding cassette sub-family F member 1	ABCF1	EKELMERLKKLSVPTSDEEDEVPAPKPRGGK	NA	NA	-
ABCF1|Q8NE71|S|140|___1	-0.653753	-1.91227	-0.865393	-2.09162	-1.29036	-1.80179	-0.793353	-0.723366	-0.914464	-0.642382	-1.04773	-1.03144	-0.942229	-0.734855	-0.718412	-2.51678	-0.750625	-1.11363	S	___1			-1.17957	-1.30867	-1.19388	-1.36713	-0.844402	-0.954492	Q8NE71	ATP-binding cassette sub-family F member 1	ABCF1	KTKGGNVFAALIQDQSEEEEEEEKHPPKPAK	NA	NA	-
ABCF1|Q8NE71|S|166|___1	5.26783	5.3699	5.01906	5.27134	5.33426	5.16001	5.49818	5.35039	5.23281	5.43328	5.43913	5.35708	5.56601	5.30535	5.46314	5.44444	5.35351	5.46793	S	___1			5.34578	5.35152	5.13729	5.48124	5.366	5.42938	Q8NE71	ATP-binding cassette sub-family F member 1	ABCF1	PKPAKPEKNRINKAVSEEQQPALKGKKGKEE	NA	NA	-
ABCF1|Q8NE71|S|20|___2	0.111984	0.328336	0.289652	-0.0741463	0.10034	0.107737	0.265666	0.450628	0.284962	0.0120602	0.20414	0.183719	0.00084877	0.172903	0.213992	0.488892	-0.153692	0.397696	S	___2			0.101168	0.293101	0.22745	0.167267	0.0744503	0.265135	Q8NE71	ATP-binding cassette sub-family F member 1	ABCF1	PKQQPPEPEWIGDGESTSPSDKVVKKGKKDK	NA	NA	-
ABCF1|Q8NE71|S|22|___1	4.81132	4.75712	4.79857	4.62213	4.68001	4.81142	4.67927	4.78035	4.81349	4.6776	4.76884	4.755	4.63224	4.72141	4.85156	4.88628	4.65061	4.80606	S	___1			4.70424	4.73916	4.80783	4.73204	4.71362	4.80421	Q8NE71	ATP-binding cassette sub-family F member 1	ABCF1	QQPPEPEWIGDGESTSPSDKVVKKGKKDKKI	NA	NA	-
ABCF1|Q8NE71|S|22|___2	0.111984	0.328336	0.289652	-0.0741463	0.10034	0.107737	0.265666	0.450628	0.284962	0.0120602	0.20414	0.183719	0.00084877	0.172903	0.213992	0.488892	-0.153692	0.397696	S	___2			0.101168	0.293101	0.22745	0.167267	0.0744503	0.265135	Q8NE71	ATP-binding cassette sub-family F member 1	ABCF1	QQPPEPEWIGDGESTSPSDKVVKKGKKDKKI	NA	NA	-
ABCF1|Q8NE71|S|228|___1	4.85035	4.72772	4.7331	4.67641	4.87263	4.8276	4.8623	4.79141	4.83894	4.64756	4.71363	4.71753	4.75113	4.68513	4.84713	4.66051	4.61628	4.65516	S	___1			4.79635	4.79725	4.79988	4.6864	4.67168	4.73994	Q8NE71	ATP-binding cassette sub-family F member 1	ABCF1	PPKQGKEKAKKAEQGSEEEGEGEEEEEEGGE	NA	NA	-
ABCF1|Q8NE71|S|287|___1	-1.36427	-1.1398	-1.30658	-1.49132	-1.14288	-1.32747	-1.1434	-1.20687	-1.07708	-0.832018	-1.05617	-1.11392	-0.973092	-1.22298	-0.74652	-0.730361	-0.991679	-1.22113	S	___1			-1.333	-1.16318	-1.23705	-0.845157	-1.09028	-1.02719	Q8NE71	ATP-binding cassette sub-family F member 1	ABCF1	ASLKAANAAENDFSVSQAEMSSRQAMLENAS	NA	NA	-
ABCF1|Q8NE71|S|595|___1	0.747897	0.839982	1.0696	0.786665	1.09998	0.885626	0.757699	0.824726	0.780611	1.14202	0.942156	1.01613	0.92173	0.912075	0.970676	0.988041	0.741529	0.641019	S	___1			0.764087	0.921561	0.911947	1.01726	0.865253	0.875941	Q8NE71	ATP-binding cassette sub-family F member 1	ABCF1	TRKQQKCRRKNQDEESQEAPELLKRPKEYTV	NA	NA	-
ABCF1|Q8NE71|T|108|___1	2.52983	2.02256	2.39906	2.21801	2.28713	2.20374	2.3776	2.29314	2.68373	2.1837	2.43468	2.04527	2.43333	2.33396	2.63717	2.33574	2.45104	2.28533	T	___1			2.37514	2.20094	2.42884	2.31759	2.40656	2.32259	Q8NE71	ATP-binding cassette sub-family F member 1	ABCF1	EEKELMERLKKLSVPTSDEEDEVPAPKPRGG	NA	NA	-
ABCF1|Q8NE71|T|108|___2	-0.484317	-0.699052	-0.82061	-0.612297	-0.268477	-0.414511	-0.420365	-0.196791	-0.560072	-0.429977	-0.509843	-0.602407	-0.440353	-0.25575	-0.375496	-0.220209	-0.675826	-0.605178	T	___2			-0.50566	-0.388107	-0.598397	-0.363513	-0.480473	-0.527694	Q8NE71	ATP-binding cassette sub-family F member 1	ABCF1	EEKELMERLKKLSVPTSDEEDEVPAPKPRGG	NA	NA	-
ABCF3|Q9NUQ8|S|283|___1	1.23833	0.965749	1.1709	0.964928	1.37308	1.1857	1.56095	1.44097	1.37969	0.982299	1.2148	1.27325	1.20446	1.18648	1.45642	1.42283	1.26805	1.33101	S	___1			1.25474	1.25993	1.24543	1.2032	1.22311	1.35356	Q9NUQ8	ATP-binding cassette sub-family F member 3	ABCF3	ERELTAQIAAGRAEGSEAAELAEIYAKLEEI	NA	NA	predicted
ABCF3|Q9NUQ8|S|79|___1	-2.82609	-3.28897	-2.40898	-3.05435	-4.23198	-2.42529	-2.93487	-2.70803	-2.98979	-2.79959	-2.76579	-2.14006	-2.53843	-2.13211	-1.61956	-2.56463	-2.56481	-4.08656	S	___1			-2.93844	-3.40966	-2.60802	-2.63421	-2.48757	-2.61539	Q9NUQ8	ATP-binding cassette sub-family F member 3	ABCF3	VCQRMYNTLRLAEPQSQGNSQVLLDAPIQLS	NA	NA	predicted
ABCF3|Q9NUQ8|S|83|___1	-1.86622	-2.9596	-2.21721	-2.41126	-1.66399	-2.70273	-3.2485	-2.73989	-2.43756	-2.89668	-1.75547	-2.13634	-2.09584	-2.57188	-1.45478	-2.60907	-2.26501	-2.62731	S	___1			-2.50866	-2.45449	-2.4525	-2.53386	-2.19745	-2.07281	Q9NUQ8	ATP-binding cassette sub-family F member 3	ABCF3	MYNTLRLAEPQSQGNSQVLLDAPIQLSKITE	NA	NA	predicted
ABI1|Q8IZP0|S|183|___1	1.50608	1.62652	1.646	1.65389	1.67331	1.39241	1.82679	1.80845	2.01303	1.61203	1.65476	1.82646	1.67874	2.0579	1.78269	2.0883	1.80239	2.09033	S	___1			1.66226	1.70276	1.68381	1.79302	1.83835	1.89983	Q8IZP0	Abl interactor of validated 1	ABI1	TGTLSRTNPPTQKPPSPPMSGRGTLGRNTPY	NA	NA	-
ABI1|Q8IZP0|S|225|___1	0.643836	0.513197	0.677403	0.508799	0.684527	0.0308905	0.7741	0.460618	0.182437	0.451743	0.507285	0.094141	0.359713	0.436012	-0.412858	-0.839561	0.257672	-1.17615	S	___1			0.642245	0.552781	0.29691	-0.00936858	0.400323	-0.49829	Q8IZP0	Abl interactor of validated 1	ABI1	PNDYMTSPARLGSQHSPGRTASLNQRPRTHS	NA	NA	-
ABI2|Q9NYB9|S|183|___1	5.68625	5.60854	5.74304	5.85178	5.77338	5.88061	5.90661	5.94539	5.8942	5.87439	6.04451	6.00569	5.81746	5.96374	5.92169	6.05288	5.92814	5.90239	S	___1			5.81488	5.77577	5.83928	5.91491	5.9788	5.94326	Q9NYB9	Abl interactor of validated 2	ABI2	MGGLPRTTPPTQKPPSPPMSGKGTLGRHSPY	NA	NA	interactor of validated
ABI2|Q9NYB9|S|183|___2	3.56374	3.50155	3.59802	3.47354	3.47761	3.59407	3.67113	3.58997	3.57596	3.55715	3.48806	3.26558	3.68691	3.64982	3.46783	3.6657	3.43478	3.63788	S	___2			3.56947	3.52304	3.58935	3.63658	3.52422	3.45709	Q9NYB9	Abl interactor of validated 2	ABI2	MGGLPRTTPPTQKPPSPPMSGKGTLGRHSPY	NA	NA	interactor of validated
ABI2|Q9NYB9|S|216|___1	-2.20451	-2.39157	-2.34906	-1.99521	-2.24206	-2.10452	-2.50138	-2.29438	-1.93507	-2.14916	-2.24058	-2.24215	-2.7231	-2.14205	-2.23816	-2.53568	-1.54981	-2.92578	S	___1			-2.2337	-2.30934	-2.12955	-2.46931	-1.97748	-2.4687	Q9NYB9	Abl interactor of validated 2	ABI2	LEPVRPPVVPNDYVPSPTRNMAPSQQSPVRT	NA	NA	interactor of validated
ABI2|Q9NYB9|S|227|___1	2.60763	2.31327	2.59341	2.35983	2.60117	2.34943	2.58899	2.5384	2.46093	2.4802	2.52566	2.46617	2.39982	2.40114	2.28131	1.86193	2.55728	1.82229	S	___1			2.51882	2.48428	2.46792	2.24732	2.49469	2.18992	Q9NYB9	Abl interactor of validated 2	ABI2	DYVPSPTRNMAPSQQSPVRTASVNQRNRTYS	NA	NA	interactor of validated
ABI2|Q9NYB9|T|174|___2	3.56374	3.50155	3.59802	3.47354	3.47761	3.59407	3.67113	3.58997	3.57596	3.55715	3.48806	3.26558	3.68691	3.64982	3.46783	3.6657	3.43478	3.63788	T	___2			3.56947	3.52304	3.58935	3.63658	3.52422	3.45709	Q9NYB9	Abl interactor of validated 2	ABI2	FKVSTQNMKMGGLPRTTPPTQKPPSPPMSGK	NA	NA	interactor of validated
ABI2|Q9NYB9|T|361|___1	-1.70243	-1.83178	-1.61303	-2.02985	-1.71555	-2.06439	-1.895	-1.9445	-1.28803	-1.37429	-1.64607	-1.50345	-1.65314	-1.79626	-1.35701	-2.00838	-2.05125	-2.38387	T	___1			-1.87576	-1.83061	-1.65515	-1.67861	-1.83119	-1.74811	Q9NYB9	Abl interactor of validated 2	ABI2	HPVQFYSMNRPASRHTPPTIGGSLPYRRPPS	NA	NA	interactor of validated
ABI3BP|Q7Z7G0|T|328|___3	-0.172193	-0.173195	0.00262308	0.232528	0.0284901	0.59758	-0.267801	-0.338768	0.157853	0.34373	0.0760922	0.332649	-0.0890722	0.30896	0.143443	0.262418	0.151955	0.384733	T	___3			-0.0691554	-0.161157	0.252685	0.172359	0.179002	0.286942	Q7Z7G0	Target of Nesh-SH3	ABI3BP	AESKTPEVEKISARPTTVTPETVPRSTKPTT	NA	NA	-
ABI3BP|Q7Z7G0|T|329|___3	-0.172193	-0.173195	0.00262308	0.232528	0.0284901	0.59758	-0.267801	-0.338768	0.157853	0.34373	0.0760922	0.332649	-0.0890722	0.30896	0.143443	0.262418	0.151955	0.384733	T	___3			-0.0691554	-0.161157	0.252685	0.172359	0.179002	0.286942	Q7Z7G0	Target of Nesh-SH3	ABI3BP	ESKTPEVEKISARPTTVTPETVPRSTKPTTS	NA	NA	-
ABI3BP|Q7Z7G0|T|334|___3	-0.172193	-0.173195	0.00262308	0.232528	0.0284901	0.59758	-0.267801	-0.338768	0.157853	0.34373	0.0760922	0.332649	-0.0890722	0.30896	0.143443	0.262418	0.151955	0.384733	T	___3			-0.0691554	-0.161157	0.252685	0.172359	0.179002	0.286942	Q7Z7G0	Target of Nesh-SH3	ABI3BP	EVEKISARPTTVTPETVPRSTKPTTSSALDV	NA	NA	-
ABL1|P00519|S|569|___1	0.247395	0.221461	0.478045	0.105882	0.251704	0.246814	0.389422	0.234617	0.266224	0.470811	0.0460773	0.324139	0.482773	0.348263	0.462738	0.641069	0.341552	0.754788	S	___1			0.247566	0.235927	0.330361	0.531551	0.245297	0.513888	P00519	Tyrosine-protein kinase ABL1	ABL1	KGQGESDPLDHEPAVSPLLPRKERGPPEGGL	NA	NA	-
ABL1|P00519|S|683|___1	1.16132	0.918172	0.992762	0.848553	0.88515	1.2656	0.947917	1.04257	0.871609	1.13979	1.15617	1.19236	1.02627	1.17274	0.912716	1.33277	1.01574	1.2887	S	___1			0.98593	0.948629	1.04332	1.16628	1.11488	1.13126	P00519	Tyrosine-protein kinase ABL1	ABL1	VPNGALRESGGSGFRSPHLWKKSSTLTSSRL	NA	NA	-
ABL1|P00519|S|917|___1	-0.783122	-1.08132	-0.467877	-0.374484	-0.715718	-0.489223	-1.13383	-0.503276	-1.16071	-0.625293	-0.645958	-0.826031	-0.829417	-0.506495	-0.747568	-0.545909	-0.728477	-0.392126	S	___1			-0.763812	-0.766772	-0.705938	-0.666873	-0.626976	-0.655242	P00519	Tyrosine-protein kinase ABL1	ABL1	PPAASAGKAGGKPSQSPSQEAAGEAVLGAKT	NA	NA	-
ABL1|P00519|S|919|___1	2.07702	2.34388	2.10448	2.28036	2.2683	2.38587	2.17258	2.10661	1.77076	2.21011	2.07703	2.33474	2.13414	2.14606	2.40069	2.58366	1.80813	2.2132	S	___1			2.17665	2.2396	2.08704	2.30931	2.01041	2.31621	P00519	Tyrosine-protein kinase ABL1	ABL1	AASAGKAGGKPSQSPSQEAAGEAVLGAKTKA	NA	NA	-
ABL1|P00519|T|844|___2	0.787597	0.570594	0.746996	0.207305	1.09573	0.980967	0.650893	0.752958	0.897579	0.939019	0.487288	0.793983	0.883371	0.681986	0.691545	1.06044	0.862916	0.708917	T	___2		+	0.548598	0.806429	0.875181	0.960942	0.677397	0.731482	P00519	Tyrosine-protein kinase ABL1	ABL1	GLPHKEEAGKGSALGTPAAAEPVTPTSKAGS	NA	NA	-
ABL1|P00519|T|852|___2	0.787597	0.570594	0.746996	0.207305	1.09573	0.980967	0.650893	0.752958	0.897579	0.939019	0.487288	0.793983	0.883371	0.681986	0.691545	1.06044	0.862916	0.708917	T	___2		+	0.548598	0.806429	0.875181	0.960942	0.677397	0.731482	P00519	Tyrosine-protein kinase ABL1	ABL1	GKGSALGTPAAAEPVTPTSKAGSGAPGGTSK	NA	NA	-
ABL2|P42684|S|1054|___1	1.36522	1.60538	1.61775	1.47308	1.46936	1.46614	1.48103	1.50796	1.61461	1.25729	1.15717	1.20605	1.14988	1.17713	1.30376	1.31802	1.18615	1.26057	S	___1			1.43978	1.52756	1.56617	1.24173	1.17348	1.25679	P42684	Abelson tyrosine-protein kinase 2	ABL2	PVMPPPQVPLPTSSISPAKMANGTAGTKVAL	NA	NA	-
ABL2|P42684|S|631|___1	1.00851	0.843102	1.10566	0.56739	0.951453	0.735102	1.21665	1.05409	0.949657	1.01164	0.801604	0.646449	0.560171	0.846792	0.540035	0.937397	0.631686	0.346478	S	___1			0.93085	0.949548	0.930139	0.836404	0.760027	0.510988	P42684	Abelson tyrosine-protein kinase 2	ABL2	ASSGSPALPRKQRDKSPSSLLEDAKETCFTR	NA	NA	-
ABL2|P42684|S|820|___1	-2.47295	-2.01132	-1.34204	-1.86267	-1.84957	-1.92651	-2.97905	-2.43548	-2.20965	-3.02956	-2.58756	-2.92102	-2.21085	-2.20305	-1.98157	-3.20295	-1.95282	-2.4114	S	___1			-2.43823	-2.09879	-1.82607	-2.81445	-2.24781	-2.438	P42684	Abelson tyrosine-protein kinase 2	ABL2	CQRSKLQLERTVSTSSQPEENVDRANDMLPK	NA	NA	-
ABL2|P42684|S|915|___1	0.663075	0.290252	0.73247	0.330543	0.617433	0.474619	0.749654	0.384155	0.729475	0.266049	0.573102	0.278346	0.289877	-0.00885677	0.362892	0.54216	0.230908	0.190577	S	___1			0.581091	0.430613	0.645521	0.366029	0.265051	0.277272	P42684	Abelson tyrosine-protein kinase 2	ABL2	GMAGVPEDGEQPGWPSPAKAAPVLPTTHNHK	NA	NA	-
ABL2|P42684|S|936|___1	0.970162	0.891591	0.947564	0.787683	1.03689	0.871367	0.855268	0.895547	0.786259	0.432076	0.386519	0.586553	0.529203	0.347809	0.555767	0.540003	0.215066	0.207135	S	___1	+		0.871038	0.941341	0.868396	0.500428	0.316465	0.449818	P42684	Abelson tyrosine-protein kinase 2	ABL2	PVLPTTHNHKVPVLISPTLKHTPADVQLIGT	NA	NA	-
ABLIM1|O14639|S|452|___2	-1.89415	-1.77003	-2.03929	-2.15299	-2.61607	-1.90386	-2.18085	-1.77098	-2.42223	-1.83435	-1.70669	-2.43122	-1.91885	-2.23775	-2.03388	-1.94534	-2.2786	-3.20743	S	___2			-2.07599	-2.05236	-2.12179	-1.89951	-2.07435	-2.55751	O14639	Actin-binding LIM protein 1	ABLIM1	EGYQDVRDRMIHRSTSQGSINSPVYSRHSYT	NA	NA	-
ABLIM1|O14639|S|458|___1	-1.08607	-0.705455	-1.28781	-1.62048	-0.95804	-1.03697	-0.894579	-0.902278	-1.11087	-1.38236	-1.49853	-2.02585	-1.83971	-1.33862	-1.67727	-2.37721	-1.3874	-1.11128	S	___1			-1.20038	-0.855258	-1.14522	-1.86643	-1.40818	-1.6048	O14639	Actin-binding LIM protein 1	ABLIM1	RDRMIHRSTSQGSINSPVYSRHSYTPTTSRS	NA	NA	-
ABLIM1|O14639|S|458|___2	-1.89415	-1.77003	-2.03929	-2.15299	-2.61607	-1.90386	-2.18085	-1.77098	-2.42223	-1.83435	-1.70669	-2.43122	-1.91885	-2.23775	-2.03388	-1.94534	-2.2786	-3.20743	S	___2			-2.07599	-2.05236	-2.12179	-1.89951	-2.07435	-2.55751	O14639	Actin-binding LIM protein 1	ABLIM1	RDRMIHRSTSQGSINSPVYSRHSYTPTTSRS	NA	NA	-
ABLIM1|O14639|S|586|___1	-3.24755	-3.24093	-3.67908	-3.95103	-3.48552	-3.0814	-3.06009	-3.62889	-3.50211	-2.2912	-3.29226	-4.25458	-3.4318	-3.19243	-2.99892	-4.07018	-3.73966	-3.82063	S	___1			-3.41956	-3.45178	-3.42086	-3.26439	-3.40812	-3.69137	O14639	Actin-binding LIM protein 1	ABLIM1	GPPSFAVVGPDMKRRSSGREEDDEELLRRRQ	NA	NA	-
ABLIM1|O14639|S|640|___1	1.57144	1.40304	1.59097	1.51165	1.65851	1.72789	1.55985	1.51388	1.59364	1.27688	1.53127	1.08706	1.61205	1.58281	1.41517	1.5905	1.42374	1.60017	S	___1			1.54764	1.52514	1.6375	1.49314	1.5126	1.36747	O14639	Actin-binding LIM protein 1	ABLIM1	KESRERSSLLASRYDSPINSASHIPSSKTAS	NA	NA	-
ABLIM1|O14639|S|655|___1	0.285526	0.362742	0.104502	0.214898	0.546531	0.663197	0.69155	0.604606	0.203319	0.14375	0.0763497	0.199779	-0.0462074	0.12842	-0.117042	0.394393	0.483172	0.190086	S	___1			0.397325	0.504626	0.323672	0.163979	0.229314	0.0909411	O14639	Actin-binding LIM protein 1	ABLIM1	SPINSASHIPSSKTASLPGYGRNGLHRPVST	NA	NA	-
ABLIM1|O14639|S|706|___1	1.42021	1.62856	1.66612	1.53225	1.70788	1.44747	1.66286	1.82452	1.68184	1.41725	1.43673	1.24269	1.54058	1.50802	1.63751	1.59904	1.56793	1.54366	S	___1			1.53844	1.72032	1.59848	1.51896	1.50423	1.47462	O14639	Actin-binding LIM protein 1	ABLIM1	LPDGHMPAMRMDRGVSMPNMLEPKIFPYEML	NA	NA	-
ABLIM1|O14639|S|756|___1	-0.654393	-0.72938	-0.807983	-1.81801	-1.18975	-1.93365	-0.686422	-0.256469	-0.865164	-0.6155	-1.20889	-0.696899	-0.37993	-1.44652	-0.719351	-1.14657	-0.396081	-1.27534	S	___1			-1.05294	-0.725201	-1.20227	-0.713999	-1.01716	-0.897196	O14639	Actin-binding LIM protein 1	ABLIM1	ERHLAPEVFREIFGMSIQEFDRLPLWRRNDM	NA	NA	-
ABLIM1|O14639|T|429|___1	-0.495731	-0.660852	-0.544261	-0.793486	-0.510594	-0.686804	-0.825851	-0.701849	-0.822144	-0.981015	-0.601592	-0.748895	-0.721656	-0.563169	-0.717653	-0.661697	-0.779068	-1.5057	T	___1			-0.705023	-0.624432	-0.684403	-0.788123	-0.647943	-0.990749	O14639	Actin-binding LIM protein 1	ABLIM1	YDDKQERQSLGESPRTLSPTPSAEGYQDVRD	NA	NA	-
ABR|Q12979|S|72|___1	-0.788961	-1.04962	-1.05961	-0.819559	-0.788692	-0.98996	-0.872239	-1.0875	-0.897679	-0.500056	-0.407345	-0.892041	-0.38599	-0.702081	-0.385251	-0.483756	-0.584531	-0.877717	S	___1			-0.82692	-0.975271	-0.982417	-0.456601	-0.564652	-0.718336	Q12979	Active breakpoint cluster region-related protein	ABR	SPQLSARSQGGGDGVSPTPPEGLAPGVEAGK	NA	NA	predicted
ABT1|Q9ULW3|S|188|___1	-2.66822	-3.22802	-2.9825	-3.19959	-3.63007	-3.76954	-3.79116	-2.47537	-4.22717	-3.14497	-2.91554	-2.69667	-4.57322	-3.778	-2.6718	-3.87242	-3.19575	-3.52964	S	___1			-3.21966	-3.11115	-3.65974	-3.86354	-3.29643	-2.96604	Q9ULW3	Activator of basal transcription 1	ABT1	AEVAQAKRETDFYLQSVERGQRFLAADGDPA	NA	NA	-
ABT1|Q9ULW3|S|272|___1	0.221022	0.146868	0.0895095	0.0231056	0.0436726	0.196298	0.0729227	0.232591	0.0557346	-0.216152	-0.243876	-0.0740194	-0.385206	-0.510167	-0.254398	-0.284245	-0.284524	-0.108335	S	___1			0.105683	0.141044	0.113847	-0.295201	-0.346189	-0.145584	Q9ULW3	Activator of basal transcription 1	ABT1	PPPSESMEGPSLVRDS_______________	NA	NA	-
ABTB2|Q8N961|T|70|___1	-4.17421	-2.48234	-4.64101	-3.19935	-4.5074	-3.70413	-3.81164	-4.37919	-3.88411	-3.29616	-3.73286	-3.88387	-3.57971	-4.44688	-4.01355	-4.27751	-4.37018	-3.87554	T	___1			-3.7284	-3.78965	-4.07642	-3.71779	-4.18331	-3.92432	Q8N961	Ankyrin repeat and BTB/POZ domain-containing protein 2	ABTB2	WCYSGSMNSRHNSWDTVNTVLPEDPEVADLF	NA	NA	predicted
ACACA|Q13085|S|1494|___2	-2.50189	-2.10069	-2.35126	-1.96612	-2.81831	-1.80219	-2.39804	-2.47454	-2.23672	-2.73312	-1.97069	-2.47898	-2.53252	-2.36629	-2.33267	-2.54287	-2.68758	-2.15927	S	___2			-2.28869	-2.46451	-2.13006	-2.60284	-2.34152	-2.32364	Q13085	Acetyl-CoA carboxylase 1;Biotin carboxylase	ACACA	PTVIMDPSKIEESVRSMVMRYGSRLWKLRVL	NA	NA	-
ACACA|Q13085|S|2343|___1	2.04047	2.05364	2.06846	1.84555	2.11467	2.18609	2.06019	2.13701	2.18603	1.56304	1.61548	1.59083	1.59693	1.59002	1.67005	1.86371	1.62644	1.68002	S	___1			1.98207	2.10177	2.14686	1.67456	1.61065	1.64697	Q13085	Acetyl-CoA carboxylase 1;Biotin carboxylase	ACACA	PTQRAEVIRILSTMDSPST____________	NA	NA	-
ACACA|Q13085|S|25|___1	-2.59648	-2.26046	-3.28908	-3.22547	-3.42773	-2.96844	-2.41121	-3.33631	-3.00343	-3.58985	-2.84878	-4.20269	-3.01782	-3.53991	-3.85758	-2.78663	-2.54344	-4.03584	S	___1		+	-2.74439	-3.00817	-3.08699	-3.13143	-2.97738	-4.03204	Q13085	Acetyl-CoA carboxylase 1;Biotin carboxylase	ACACA	PLELNQHSRFIIGSVSEDNSEDEISNLVKLD	NA	NA	-
ACACA|Q13085|S|29|___1	-0.916574	-0.807794	-1.12717	-1.38279	-0.755812	-0.797859	-1.26874	-1.03432	-1.11606	-1.5304	-2.05952	-1.6801	-1.29523	-1.62152	-1.86452	-1.44842	-1.52092	-1.85684	S	___1		+	-1.18937	-0.865976	-1.0137	-1.42468	-1.73399	-1.80049	Q13085	Acetyl-CoA carboxylase 1;Biotin carboxylase	ACACA	NQHSRFIIGSVSEDNSEDEISNLVKLDLLEE	NA	NA	-
ACACA|Q13085|Y|1499|___2	-2.50189	-2.10069	-2.35126	-1.96612	-2.81831	-1.80219	-2.39804	-2.47454	-2.23672	-2.73312	-1.97069	-2.47898	-2.53252	-2.36629	-2.33267	-2.54287	-2.68758	-2.15927	Y	___2			-2.28869	-2.46451	-2.13006	-2.60284	-2.34152	-2.32364	Q13085	Acetyl-CoA carboxylase 1;Biotin carboxylase	ACACA	DPSKIEESVRSMVMRYGSRLWKLRVLQAELK	NA	NA	-
ACACA|Q13085|Y|2108|___1	-3.53639	-4.56127	-3.51724	-3.21136	-3.78679	-4.1897	-4.10211	-3.37538	-4.35152	-3.65159	-2.91496	-3.32312	-3.4611	-3.42939	-3.93117	-3.16428	-3.67047	-3.70376	Y	___1			-3.61662	-3.90782	-4.01949	-3.42566	-3.33827	-3.65269	Q13085	Acetyl-CoA carboxylase 1;Biotin carboxylase	ACACA	WVVIDSSINPRHMEMYADRESRGSVLEPEGT	NA	NA	-
ACBD4|Q8NC06|S|166|___1	-0.172742	-0.523887	-0.411849	-0.949707	-0.261525	-0.75724	0.165236	-0.0317836	0.178858	0.00333309	0.106917	0.02176	-0.032547	0.0883026	0.177649	-0.102502	0.0780735	0.0963125	S	___1	+		-0.319071	-0.272398	-0.330077	-0.0439053	0.0910977	0.098574	Q8NC06	Acyl-CoA-binding domain-containing protein 4	ACBD4	AVSEPPCLPKEPAPPSPESHSPRDLDSEVFC	NA	NA	-
ACBD5|Q5T8D3|S|200|___1	-0.394254	-0.336303	-0.339337	-0.524147	-0.279552	-0.402614	0.096261	0.230138	0.122135	-0.478666	-0.344038	-0.621408	-0.0412369	-0.247871	-0.311047	-0.547966	-0.44134	-0.467597	S	___1			-0.274047	-0.128572	-0.206605	-0.355956	-0.344416	-0.466684	Q5T8D3	Acyl-CoA-binding domain-containing protein 5	ACBD5	KTVNGKAESSDSGAESEEEEAQEEVKGAEQS	NA	NA	-
ACBD6|Q9BR61|S|106|___1	3.35852	3.27141	3.33608	3.20978	3.38204	3.38693	3.36414	3.40201	3.36253	3.20296	3.14021	3.12617	3.17704	3.18242	3.36212	3.41938	3.11369	3.13226	S	___1			3.31081	3.35182	3.36185	3.26646	3.14544	3.20685	Q9BR61	Acyl-CoA-binding domain-containing protein 6	ACBD6	EGKQKWEAWKALGDSSPSQAMQEYIAVVKKL	NA	NA	-
ACD|Q96AP0|S|25|___1	-0.613155	-0.400331	-0.450957	-0.500808	-0.378413	-0.527806	-0.620779	-0.754894	-0.13234	-0.658902	-0.303123	-0.70466	-0.343997	-0.482429	-0.230498	-0.459593	-0.805289	-1.06528	S	___1			-0.578247	-0.511213	-0.370368	-0.487497	-0.53028	-0.666812	Q96AP0	Adrenocortical dysplasia protein homolog	ACD	RPWIRELILGSETPSSPRAGQLLEVLQDAEA	NA	NA	-
ACIN1|Q9UKV3|S|1004|___1	2.67748	2.44622	2.83117	2.60589	2.60868	2.56385	2.66745	2.87303	2.64125	2.72564	2.90973	2.63153	2.72565	2.7738	2.69831	2.70838	2.50306	2.50676	S	___1			2.65028	2.64264	2.67875	2.71989	2.72886	2.6122	Q9UKV3	Apoptotic chromatin condensation inducer in the nucleus	ACIN1	VSITIDDPVRTAQVPSPPRGKISNIVHISNL	NA	NA	-
ACIN1|Q9UKV3|S|240|___1	1.18404	1.17434	1.13541	1.07991	0.858638	1.03218	1.01894	0.978885	1.10225	1.06124	1.27716	1.2136	1.25621	1.12998	1.27543	1.25354	1.14546	1.03258	S	___1			1.0943	1.00395	1.08995	1.19033	1.1842	1.17387	Q9UKV3	Apoptotic chromatin condensation inducer in the nucleus	ACIN1	ERRSSRVRQARAAKLSEGSQPAEEEEDQETP	NA	NA	-
ACIN1|Q9UKV3|S|240|___2	2.37355	2.35265	1.97248	2.25807	2.11365	2.48023	2.36639	2.33023	2.32853	2.13598	2.25989	2.41424	2.3866	2.47203	2.53452	2.70208	2.26431	2.4699	S	___2			2.33267	2.26551	2.26041	2.40822	2.33208	2.47289	Q9UKV3	Apoptotic chromatin condensation inducer in the nucleus	ACIN1	ERRSSRVRQARAAKLSEGSQPAEEEEDQETP	NA	NA	-
ACIN1|Q9UKV3|S|240|___3	-3.21361	-2.06359	-2.69033	-2.62375	-2.27622	-2.0891	-2.33584	-2.57575	-3.30446	-2.88233	-2.88903	-2.57218	-1.95967	-2.03123	-2.46199	-2.15981	-3.09695	-2.97957	S	___3			-2.7244	-2.30518	-2.69463	-2.33394	-2.6724	-2.67125	Q9UKV3	Apoptotic chromatin condensation inducer in the nucleus	ACIN1	ERRSSRVRQARAAKLSEGSQPAEEEEDQETP	NA	NA	-
ACIN1|Q9UKV3|S|243|___1	2.52174	2.46179	2.75657	2.32982	2.65056	2.62822	2.69398	2.66155	2.78913	2.70339	3.077	3.13013	2.76962	2.97799	2.97617	2.72129	2.74207	2.49251	S	___1			2.51518	2.5913	2.72464	2.73143	2.93235	2.86627	Q9UKV3	Apoptotic chromatin condensation inducer in the nucleus	ACIN1	SSRVRQARAAKLSEGSQPAEEEEDQETPSRN	NA	NA	-
ACIN1|Q9UKV3|S|243|___2	0.863715	0.825276	0.596901	0.829695	1.03397	0.971752	0.586928	0.499553	0.536102	0.607781	0.870623	0.281248	0.994642	0.499567	0.816223	0.840221	0.811542	0.804925	S	___2			0.760113	0.786268	0.701585	0.814215	0.727244	0.634132	Q9UKV3	Apoptotic chromatin condensation inducer in the nucleus	ACIN1	SSRVRQARAAKLSEGSQPAEEEEDQETPSRN	NA	NA	-
ACIN1|Q9UKV3|S|243|___3	-3.21361	-2.06359	-2.69033	-2.62375	-2.27622	-2.0891	-2.33584	-2.57575	-3.30446	-2.88233	-2.88903	-2.57218	-1.95967	-2.03123	-2.46199	-2.15981	-3.09695	-2.97957	S	___3			-2.7244	-2.30518	-2.69463	-2.33394	-2.6724	-2.67125	Q9UKV3	Apoptotic chromatin condensation inducer in the nucleus	ACIN1	SSRVRQARAAKLSEGSQPAEEEEDQETPSRN	NA	NA	-
ACIN1|Q9UKV3|S|328|___1	-0.0466127	0.0463724	-0.117064	-0.753328	-0.248028	0.116409	0.0319538	-0.0915942	-0.17894	-0.659418	0.160375	-0.241085	0.300018	0.400457	-1.05912	-0.245303	0.0224733	0.315105	S	___1			-0.255996	-0.0977499	-0.0598648	-0.201568	0.194435	-0.328365	Q9UKV3	Apoptotic chromatin condensation inducer in the nucleus	ACIN1	RVKPEEMMDERPKTRSQEQEVLERGGRFTRS	NA	NA	-
ACIN1|Q9UKV3|S|365|___1	2.10254	1.95252	2.19326	0.989363	2.06252	2.07069	2.11557	2.29632	2.08254	1.8583	1.79393	1.58453	2.09409	1.68908	1.86767	1.82573	1.67339	1.73707	S	___1			1.73582	2.10379	2.1155	1.92604	1.7188	1.72976	Q9UKV3	Apoptotic chromatin condensation inducer in the nucleus	ACIN1	SHLARQQQEKEMKTTSPLEEEEREIKSSQGL	NA	NA	-
ACIN1|Q9UKV3|S|400|___1	0.0983324	-0.115485	-0.241905	0.00533199	-0.200059	-0.142389	-0.099534	-0.509588	-0.177181	0.0736427	0.134895	-0.0690622	0.0160017	0.321375	0.0770597	0.178307	0.139298	0.243752	S	___1			0.00137679	-0.275044	-0.187158	0.089317	0.198523	0.0839167	Q9UKV3	Apoptotic chromatin condensation inducer in the nucleus	ACIN1	KSPSPPRLTEDRKKASLVALPEQTASEEETP	NA	NA	-
ACIN1|Q9UKV3|S|410|___1	1.19141	0.825873	1.23654	1.00764	1.20286	1.23332	1.45203	1.30423	1.15194	1.13778	1.15451	1.04788	1.22705	1.10887	1.33305	1.48504	1.24469	1.34298	S	___1			1.21703	1.11099	1.20727	1.28329	1.16936	1.2413	Q9UKV3	Apoptotic chromatin condensation inducer in the nucleus	ACIN1	DRKKASLVALPEQTASEEETPPPLLTKEASS	NA	NA	-
ACIN1|Q9UKV3|S|490|___1	0.73017	0.194983	0.672682	0.00613976	0.58929	0.125729	0.591321	0.249204	0.51511	0.429114	0.4516	0.0675468	0.691433	0.520596	0.419212	0.266545	0.402633	0.0173883	S	___1			0.442544	0.344492	0.43784	0.462364	0.458276	0.168049	Q9UKV3	Apoptotic chromatin condensation inducer in the nucleus	ACIN1	GGLSPLSSPSDTKAESPAEKVPEESVLPLVQ	NA	NA	-
ACIN1|Q9UKV3|S|513|___1	0.307935	-0.0925255	0.362372	0.21099	0.0349875	0.353415	-0.0598145	0.0671058	-0.00459099	0.0318928	-0.165536	-0.00498772	-0.133825	-0.129687	0.102347	0.202879	0.121922	-0.0840464	S	___1			0.153037	0.00318925	0.237065	0.0336488	-0.0577671	0.00443776	Q9UKV3	Apoptotic chromatin condensation inducer in the nucleus	ACIN1	ESVLPLVQKSTLADYSAQKDLEPESDRSAQP	NA	NA	-
ACIN1|Q9UKV3|S|561|___1	-3.69923	-3.55574	-5.15759	-4.84813	-3.97719	-4.31381	-4.41719	-2.35816	-3.72623	-3.73245	-3.43103	-3.96661	-4.45176	-3.05864	-3.25941	-4.02185	-3.12221	-4.14528	S	___1	+		-4.32152	-3.29703	-4.39921	-4.06869	-3.20396	-3.79043	Q9UKV3	Apoptotic chromatin condensation inducer in the nucleus	ACIN1	CLKQPSLEQKEGRRASHTLLPSHRLKQSADS	+	+	-
ACIN1|Q9UKV3|S|698|___1	-1.08567	-0.688833	-0.881617	-0.637159	-1.24883	-1.40486	-1.48673	-1.48097	-1.56256	-1.22452	-1.48748	-1.40386	-1.92396	-1.87137	-2.89763	-2.45046	-2.17452	-4.57385	S	___1			-1.06985	-1.13954	-1.28301	-1.86631	-1.84446	-2.95845	Q9UKV3	Apoptotic chromatin condensation inducer in the nucleus	ACIN1	PPVPQLQVCEPKERTSTSSSSVQARRLSQPE	NA	NA	-
ACIN1|Q9UKV3|S|710|___1	3.00571	2.89005	2.87786	3.14342	2.87217	2.44387	2.94021	2.90906	2.83888	3.27169	3.01972	2.41495	3.0763	3.01279	2.21378	1.5502	2.85231	1.36204	S	___1			3.02978	2.89043	2.7202	2.63273	2.96161	1.99692	Q9UKV3	Apoptotic chromatin condensation inducer in the nucleus	ACIN1	ERTSTSSSSVQARRLSQPESAEKHVTQRLQP	NA	NA	-
ACIN1|Q9UKV3|S|825|___1	3.43682	3.0007	2.8791	3.16935	3.38182	2.4134	3.06353	2.70197	3.16633	3.60928	3.20289	3.51104	3.9059	3.44157	3.35853	3.60674	3.14017	3.42217	S	___1	+		3.22324	3.02816	2.81961	3.70731	3.26154	3.43058	Q9UKV3	Apoptotic chromatin condensation inducer in the nucleus	ACIN1	EKKESSLPKSFKRKISVVSATKGVPAGNSDT	NA	NA	-
ACIN1|Q9UKV3|S|828|___1	-1.11336	-0.629409	-0.943316	-1.17472	-0.895648	-1.21917	-1.15987	-1.17637	-0.937186	-1.03202	-1.12269	-1.34004	-1.07258	-1.16689	-1.27936	-1.16954	-1.14556	-1.21433	S	___1		+	-1.14932	-0.900475	-1.03323	-1.09138	-1.14505	-1.27791	Q9UKV3	Apoptotic chromatin condensation inducer in the nucleus	ACIN1	ESSLPKSFKRKISVVSATKGVPAGNSDTEGG	NA	NA	-
ACIN1|Q9UKV3|S|838|___1	2.90369	2.90425	2.91554	3.15626	3.06556	2.8069	3.14157	3.27873	2.98253	3.17388	3.20031	2.803	3.12918	3.04376	2.54795	1.83661	2.95113	1.65967	S	___1			3.06717	3.08285	2.90166	2.71323	3.06507	2.33687	Q9UKV3	Apoptotic chromatin condensation inducer in the nucleus	ACIN1	KISVVSATKGVPAGNSDTEGGQPGRKRRWGA	NA	NA	-
ACIN1|Q9UKV3|S|863|___1	1.23718	1.50513	1.24246	1.51756	1.25651	1.64836	1.26585	1.39273	1.40965	1.90147	2.07081	2.28554	1.77635	2.26349	1.96658	2.06773	2.04178	1.88087	S	___1			1.3402	1.38479	1.43349	1.91519	2.12536	2.04433	Q9UKV3	Apoptotic chromatin condensation inducer in the nucleus	ACIN1	KRRWGASTATTQKKPSISITTESLKSLIPDI	NA	NA	-
ACIN1|Q9UKV3|T|254|___1	5.01482	4.9492	5.11568	5.09712	5.2778	5.08795	5.05676	5.09465	5.08759	5.08479	5.02958	5.03733	4.78107	5.04108	5.22429	5.17674	4.84016	5.2478	T	___1			5.05623	5.10722	5.09707	5.0142	4.97027	5.16981	Q9UKV3	Apoptotic chromatin condensation inducer in the nucleus	ACIN1	LSEGSQPAEEEEDQETPSRNLRVRADRNLKT	NA	NA	-
ACIN1|Q9UKV3|T|254|___2	2.80774	2.78231	2.44279	2.71386	2.67254	2.91474	2.73521	2.68763	2.69443	2.56545	2.7264	2.71052	2.85233	2.7995	2.91736	3.05271	2.71354	2.86534	T	___2			2.75227	2.71416	2.68399	2.8235	2.74648	2.83107	Q9UKV3	Apoptotic chromatin condensation inducer in the nucleus	ACIN1	LSEGSQPAEEEEDQETPSRNLRVRADRNLKT	NA	NA	-
ACIN1|Q9UKV3|T|254|___3	-3.21361	-2.06359	-2.69033	-2.62375	-2.27622	-2.0891	-2.33584	-2.57575	-3.30446	-2.88233	-2.88903	-2.57218	-1.95967	-2.03123	-2.46199	-2.15981	-3.09695	-2.97957	T	___3			-2.7244	-2.30518	-2.69463	-2.33394	-2.6724	-2.67125	Q9UKV3	Apoptotic chromatin condensation inducer in the nucleus	ACIN1	LSEGSQPAEEEEDQETPSRNLRVRADRNLKT	NA	NA	-
ACIN1|Q9UKV3|T|414|___1	2.12427	2.39105	2.35053	2.43951	2.53552	2.30851	2.37842	2.18594	2.46919	2.52997	2.28113	2.38505	2.22267	2.29925	2.47466	2.46111	2.42794	2.54021	T	___1			2.31407	2.37084	2.37608	2.40458	2.33611	2.46664	Q9UKV3	Apoptotic chromatin condensation inducer in the nucleus	ACIN1	ASLVALPEQTASEEETPPPLLTKEASSPPPH	NA	NA	-
ACLY|P53396|S|455|___1	3.99603	4.28315	4.19761	4.27491	3.91576	4.22403	4.00731	4.08623	4.12535	4.31903	4.27356	4.13026	3.83992	4.66782	4.39927	4.6716	4.05263	4.32662	S	___1			4.09275	4.09505	4.18233	4.27685	4.33134	4.28539	P53396	ATP-citrate synthase	ACLY	NASGSTSTPAPSRTASFSESRADEVAPAKKA	NA	NA	-
ACLY|P53396|S|481|___1	5.9559	5.98426	5.94034	5.84161	5.88826	6.11972	5.96127	6.16261	6.07326	5.98123	5.82781	5.88119	5.84636	5.88841	6.03166	6.16059	5.82489	6.12002	S	___1			5.91959	6.01171	6.04444	5.99606	5.84704	6.01096	P53396	ATP-citrate synthase	ACLY	PAKKAKPAMPQDSVPSPRSLQGKSTTLFSRH	NA	NA	-
ACOX1|Q15067|S|26|___1	-4.00144	-1.81121	-2.6268	-3.57355	-3.20625	-1.91542	-2.66158	-3.11627	-1.9855	-3.50321	-4.41245	-2.27941	-2.95856	-2.86284	-3.26193	-3.32363	-2.73002	-2.67678	S	___1			-3.41219	-2.71124	-2.17591	-3.2618	-3.33511	-2.73937	Q15067	Peroxisomal acyl-coenzyme A oxidase 1	ACOX1	SASFNPELLTHILDGSPEKTRRRREIENMIL	NA	NA	-
ACSL3|O95573|S|683|___1	-1.35177	-2.31957	-1.58551	-1.71011	-1.90436	-1.54194	-1.42249	-1.74039	-1.38908	-1.63805	-1.56807	-1.90698	-1.67947	-2.93378	-1.51327	-1.99968	-1.32189	-1.89425	S	___1			-1.49479	-1.98811	-1.50551	-1.7724	-1.94125	-1.7715	O95573	Long-chain-fatty-acid--CoA ligase 3	ACSL3	SASLEKFEIPVKIRLSPEPWTPETGLVTDAF	NA	NA	-
ACSL3|O95573|T|688|___1	-2.21366	-2.3327	-2.80046	-3.07082	-3.18128	-2.22985	-2.19815	-2.33063	-2.85949	-2.38608	-3.33323	-2.61862	-2.27689	-2.56518	-2.35695	-2.95732	-2.83712	-2.91681	T	___1			-2.49421	-2.61487	-2.62994	-2.5401	-2.91185	-2.63079	O95573	Long-chain-fatty-acid--CoA ligase 3	ACSL3	KFEIPVKIRLSPEPWTPETGLVTDAFKLKRK	NA	NA	-
ACSL4|O60488|S|674|___1	-3.10951	-3.12089	-3.13356	-2.19515	-2.72274	-2.9892	-2.07914	-3.58938	-2.26898	-2.74523	-2.42826	-4.22422	-3.74061	-3.82895	-2.93601	-2.39594	-3.30448	-2.18555	S	___1			-2.46127	-3.14434	-2.79725	-2.96059	-3.18723	-3.11526	O60488	Long-chain-fatty-acid--CoA ligase 4	ACSL4	AMKLERFEIPIKVRLSPEPWTPETGLVTDAF	NA	NA	-
ACSL4|O60488|T|679|___1	-2.21366	-2.3327	-2.80046	-3.07082	-3.18128	-2.22985	-2.19815	-2.33063	-2.85949	-2.38608	-3.33323	-2.61862	-2.27689	-2.56518	-2.35695	-2.95732	-2.83712	-2.91681	T	___1			-2.49421	-2.61487	-2.62994	-2.5401	-2.91185	-2.63079	O60488	Long-chain-fatty-acid--CoA ligase 4	ACSL4	RFEIPIKVRLSPEPWTPETGLVTDAFKLKRK	NA	NA	-
ACTL6A|O96019|S|233|___1	4.73615	4.92153	4.72055	4.77909	4.77195	4.94531	4.59964	4.90612	4.83377	4.86877	4.83834	4.90131	4.63204	4.9519	4.9022	5.09035	4.8644	4.99207	S	___1			4.70496	4.86653	4.83321	4.86372	4.88488	4.93186	O96019	Actin-like protein 6A	ACTL6A	VPPYMIASKEAVREGSPANWKRKEKLPQVTR	NA	NA	-
ACTN4;ACTN1;ACTN2;ACTN3|O43707|S|159|___1	3.84993	3.54857	3.76189	3.68621	3.78295	3.92222	3.828	4.01086	3.99855	3.89608	3.9498	4.1553	3.85819	4.0118	4.0032	3.96087	4.02744	4.20574	S	___1		+	3.78805	3.78079	3.89422	3.90505	3.99634	4.12141	O43707	Alpha-actinin-4;Alpha-actinin-1;Alpha-actinin-2;Alpha-actinin-3	ACTN4;ACTN1;ACTN2;ACTN3	GMIWTIILRFAIQDISVEETSAKEGLLLWCQ	NA	NA	-
ACTN4;ACTN1|O43707|S|909|___1	-4.39791	-3.93013	-4.50302	-3.44221	-3.72319	-4.90071	-2.93958	-4.2174	-4.26924	-4.55839	-3.69034	-4.46121	-3.01788	-3.02857	-2.6909	-4.03079	-3.4098	-4.12908	S	___1			-3.59324	-3.9569	-4.55766	-3.86902	-3.37624	-3.7604	O43707	Alpha-actinin-4;Alpha-actinin-1	ACTN4;ACTN1	GALDYKSFSTALYGESDL_____________	NA	NA	-
ACTN4|O43707|T|844|___1	0.362164	0.485852	0.661673	0.523618	0.594693	0.70595	0.490542	0.717773	0.797958	0.334376	0.403197	0.54395	0.339712	0.377535	0.690351	0.355303	0.708385	0.649199	T	___1		+	0.458775	0.599439	0.72186	0.34313	0.496372	0.627834	O43707	Alpha-actinin-4	ACTN4	QAFIDFMSRETTDTDTADQVIASFKVLAGDK	NA	NA	-
ACTR2|P61160|T|117|___1	-1.61212	-2.44654	-1.72382	-1.73487	-1.73468	-2.37663	-1.71587	-1.86098	-1.60745	-1.85606	-1.96047	-1.3012	-1.72285	-1.94216	-1.36343	-1.15151	-1.68918	-1.60293	T	___1			-1.68762	-2.01407	-1.90263	-1.57681	-1.86393	-1.42252	P61160	Actin-related protein 2	ACTR2	TRNCKILLTEPPMNPTKNREKIVEVMFETYQ	NA	NA	-
ACTR3;ACTR3B|P61158|S|418|___1	-0.686473	-0.925216	-0.58277	-1.21716	-0.86357	-1.04281	-0.383944	-0.717314	-0.855932	-0.649466	-0.819395	-0.740844	-1.16497	-0.774687	-1.07877	-0.740863	-1.10883	-0.888877	S	___1			-0.762526	-0.835367	-0.82717	-0.851768	-0.900971	-0.90283	P61158	Actin-related protein 3;Actin-related protein 3B	ACTR3;ACTR3B	IGPSICRHNPVFGVMS_______________	NA	NA	-
ACTR5|Q9H9F9|S|291|___1	-3.39105	-3.21891	-3.04514	-4.07173	-2.67305	-3.81509	-3.56151	-3.75875	-3.91953	-4.22473	-4.23828	-3.53456	-3.43536	-3.01489	-3.18808	-2.71449	-3.43536	-3.11257	S	___1			-3.67476	-3.2169	-3.59325	-3.45819	-3.56284	-3.2784	Q9H9F9	Actin-related protein 5	ACTR5	MQLPFSSKLLGSTLTSEEKQERRQQQLRRLQ	NA	NA	-
ACTR8|Q9H981|S|132|___1	1.00108	0.545187	0.789071	0.701548	0.755542	1.11064	1.01286	0.891273	1.05928	0.395823	0.514996	0.472512	0.640106	0.4834	0.656555	0.425348	0.761506	0.463489	S	___1			0.905163	0.730667	0.986331	0.487093	0.586634	0.530852	Q9H981	Actin-related protein 8	ACTR8	IWSKKMSNGTRRIPVSPEQARSYNKQMRPAI	NA	NA	-
ACTR8|Q9H981|S|412|___1	2.11916	1.87114	2.27804	1.95649	2.26948	2.21672	2.10071	2.25204	2.12586	1.79341	1.88453	2.05854	1.98571	2.04404	2.06422	2.12359	2.12949	1.68064	S	___1			2.05879	2.13089	2.20687	1.96757	2.01936	1.93447	Q9H981	Actin-related protein 8	ACTR8	TFGIVGQKMTTLQHRSQGDPEDPHDEHYLLA	NA	NA	-
ACTR8|Q9H981|S|444|___1	-4.3106	-4.1661	-4.55367	-3.99683	-3.05301	-4.68991	-4.03777	-4.3817	-3.56895	-4.29498	-3.36384	-5.10516	-4.36167	-3.9025	-3.74322	-2.77947	-3.87567	-4.01231	S	___1			-4.11507	-3.86694	-4.27084	-3.81204	-3.714	-4.2869	Q9H981	Actin-related protein 8	ACTR8	QSKQEQSAKATADRKSASKPIGFEGDLRGQS	NA	NA	-
ACTR8|Q9H981|T|303|___2	-4.08046	-3.86559	-3.99312	-2.27149	-3.88453	-2.92403	-3.23883	-2.99593	-3.91816	-4.00057	-4.34345	-3.16564	-4.67643	-4.41653	-4.36871	-3.804	-4.55613	-3.91808	T	___2			-3.19692	-3.58202	-3.61177	-4.16033	-4.4387	-3.81748	Q9H981	Actin-related protein 8	ACTR8	KTSVCCVEDGVSHRNTRLCLAYGGSDVSRCF	NA	NA	-
ADAM7|Q9H2U9|S|703|___2	0.0451279	0.159211	-0.479044	-0.800121	-0.514221	-0.495155	-0.0270348	0.307386	-0.30131	-0.541329	-0.831955	-1.01994	-0.46394	-0.447617	-0.783996	-0.754309	-0.269098	-0.134806	S	___2			-0.260676	-0.0158747	-0.42517	-0.586526	-0.516223	-0.646246	Q9H2U9	Disintegrin and metalloproteinase domain-containing protein 7	ADAM7	LLVRYRKCIKLKQVQSPPTETLGVENKGYFG	NA	NA	-
ADAM7|Q9H2U9|T|54|___3	-0.97082	-0.844258	-0.931847	-1.09212	-0.907329	-0.437294	-0.782033	-0.313378	-0.533937	-0.96877	-0.821968	-0.518472	-0.889944	-0.967811	-0.623949	-0.320345	-1.48512	-0.583237	T	___3			-0.948325	-0.688322	-0.63436	-0.726353	-1.09163	-0.575219	Q9H2U9	Disintegrin and metalloproteinase domain-containing protein 7	ADAM7	QKRDTGHTHDDDILKTYEEELLYEIKLNRKT	NA	NA	-
ADAM7|Q9H2U9|T|706|___2	0.0451279	0.159211	-0.479044	-0.800121	-0.514221	-0.495155	-0.0270348	0.307386	-0.30131	-0.541329	-0.831955	-1.01994	-0.46394	-0.447617	-0.783996	-0.754309	-0.269098	-0.134806	T	___2			-0.260676	-0.0158747	-0.42517	-0.586526	-0.516223	-0.646246	Q9H2U9	Disintegrin and metalloproteinase domain-containing protein 7	ADAM7	RYRKCIKLKQVQSPPTETLGVENKGYFGDEQ	NA	NA	-
ADAM7|Q9H2U9|Y|55|___3	-0.97082	-0.844258	-0.931847	-1.09212	-0.907329	-0.437294	-0.782033	-0.313378	-0.533937	-0.96877	-0.821968	-0.518472	-0.889944	-0.967811	-0.623949	-0.320345	-1.48512	-0.583237	Y	___3			-0.948325	-0.688322	-0.63436	-0.726353	-1.09163	-0.575219	Q9H2U9	Disintegrin and metalloproteinase domain-containing protein 7	ADAM7	KRDTGHTHDDDILKTYEEELLYEIKLNRKTL	NA	NA	-
ADAM7|Q9H2U9|Y|61|___3	-0.97082	-0.844258	-0.931847	-1.09212	-0.907329	-0.437294	-0.782033	-0.313378	-0.533937	-0.96877	-0.821968	-0.518472	-0.889944	-0.967811	-0.623949	-0.320345	-1.48512	-0.583237	Y	___3			-0.948325	-0.688322	-0.63436	-0.726353	-1.09163	-0.575219	Q9H2U9	Disintegrin and metalloproteinase domain-containing protein 7	ADAM7	THDDDILKTYEEELLYEIKLNRKTLVLHLLR	NA	NA	-
ADAM9|Q13443|S|738|___1	-2.33978	-2.46655	-2.00946	-1.97168	-2.90192	-4.00238	-2.32095	-2.41059	-2.88669	-2.62454	-3.55965	-3.20855	-2.5112	-2.27956	-3.70261	-3.34361	-2.45567	-3.47797	S	___1			-2.2108	-2.59302	-2.96618	-2.82645	-2.76496	-3.46304	Q13443	Disintegrin and metalloproteinase domain-containing protein 9	ADAM9	LWRSYFRKKRSQTYESDGKNQANPSRQPGSV	NA	NA	-
ADAM9|Q13443|T|761|___1	0.153717	-0.152719	0.119715	-0.162415	-0.29564	-0.161721	0.0833464	0.0937266	-0.0418015	-0.00116634	-0.0689654	0.18784	-0.269099	0.255754	-0.217463	-0.194839	-0.190237	-0.0946817	T	___1			0.024883	-0.118211	-0.0279358	-0.155035	-0.00114934	-0.0414352	Q13443	Disintegrin and metalloproteinase domain-containing protein 9	ADAM9	PSRQPGSVPRHVSPVTPPREVPIYANRFAVP	NA	NA	-
ADAM9|Q13443|T|819|___1	-1.1571	-1.59909	-0.905563	-0.66986	-0.625095	-0.731236	-0.761868	-0.756948	-0.936682	-0.857286	-1.19927	-1.16766	-0.814268	-1.24993	-1.72351	-0.498351	-0.797245	-1.40692	T	___1		+	-0.862943	-0.99371	-0.857827	-0.723302	-1.08215	-1.4327	Q13443	Disintegrin and metalloproteinase domain-containing protein 9	ADAM9	IPARPAPAPPLYSSLT_______________	NA	NA	-
ADAMTS15|Q8TE58|S|708|___2	-0.887865	-0.845684	-0.79419	-0.868217	-1.593	-0.989785	-1.29927	-0.838974	-0.742367	-1.41391	-1.00225	-0.89816	-1.30483	-1.18638	-1.05957	-0.637766	-0.968068	-1.25809	S	___2			-1.01845	-1.09255	-0.842114	-1.11883	-1.05223	-1.07194	Q8TE58	A disintegrin and metalloproteinase with thrombospondin motifs 15	ADAMTS15	MHGYNFVVAIPAGASSIDIRQRGYKGLIGDD	NA	NA	-
ADAMTS15|Q8TE58|Y|696|___2	-0.887865	-0.845684	-0.79419	-0.868217	-1.593	-0.989785	-1.29927	-0.838974	-0.742367	-1.41391	-1.00225	-0.89816	-1.30483	-1.18638	-1.05957	-0.637766	-0.968068	-1.25809	Y	___2			-1.01845	-1.09255	-0.842114	-1.11883	-1.05223	-1.07194	Q8TE58	A disintegrin and metalloproteinase with thrombospondin motifs 15	ADAMTS15	SCKKVTGLFTKPMHGYNFVVAIPAGASSIDI	NA	NA	-
ADAR|P55265|S|481|___1	-1.83466	-1.87117	-1.44798	-1.93503	-1.4304	-2.15999	-1.87127	-1.54138	-1.47398	-1.83127	-1.93588	-2.09495	-2.33571	-1.68267	-2.28411	-1.93375	-1.75648	-1.87699	S	___1			-1.88032	-1.61432	-1.69398	-2.03358	-1.79168	-2.08535	P55265	Double-stranded RNA-specific adenosine deaminase	ADAR	IRAAPGEFRAIMEMPSFYSHGLPRCSPYKKL	NA	NA	predicted
ADAR|P55265|S|825|___1	2.40689	2.22315	2.49427	2.16586	2.36575	2.30033	2.46951	2.35863	2.23336	2.03204	2.09806	2.07246	2.24165	1.97312	1.97876	2.45154	2.27588	2.45072	S	___1			2.34742	2.31584	2.34265	2.24174	2.11569	2.16731	P55265	Double-stranded RNA-specific adenosine deaminase	ADAR	VTGASLRRTMLLLSRSPEAQPKTLPLTGSTF	NA	NA	predicted
ADAR|P55265|T|601|___1	1.11716	0.682921	0.879271	0.739641	1.04156	1.11457	0.766248	1.07756	0.717188	0.958482	0.972804	1.09757	0.977995	0.803331	0.924353	0.834986	1.05204	0.923617	T	___1			0.874351	0.934014	0.903677	0.923821	0.942723	0.981848	P55265	Double-stranded RNA-specific adenosine deaminase	ADAR	HYSTEKESEKTAESQTPTPSATSFFSGKSPV	NA	NA	predicted
ADAR|P55265|T|603|___1	-1.34921	-1.96966	-1.45819	-1.41074	-1.20104	-1.45915	-1.25434	-1.32745	-1.37753	-1.50535	-1.96596	-1.51489	-2.11812	-1.34394	-1.64873	-1.59465	-1.65587	-1.4154	T	___1			-1.3381	-1.49939	-1.43162	-1.73937	-1.65525	-1.52634	P55265	Double-stranded RNA-specific adenosine deaminase	ADAR	STEKESEKTAESQTPTPSATSFFSGKSPVTT	NA	NA	predicted
ADAR|P55265|T|808|___1	2.30936	2.54546	2.45746	2.24679	2.44969	2.57534	2.22817	2.31844	2.36202	2.07687	2.2061	2.23411	2.21116	2.27507	2.26694	2.16761	2.06755	2.22063	T	___1			2.26144	2.43786	2.46494	2.15188	2.18291	2.24056	P55265	Double-stranded RNA-specific adenosine deaminase	ADAR	IGENEKAERMGFTEVTPVTGASLRRTMLLLS	NA	NA	predicted
ADCY6|O43306|S|54|___1	1.95445	1.79495	1.88182	1.84893	1.83447	2.13492	2.03993	2.11718	2.11666	2.47874	2.54212	2.4287	2.35929	2.55452	2.33993	2.68785	2.46282	2.47044	S	___1			1.94777	1.91553	2.04447	2.50863	2.51982	2.41302	O43306	Adenylate cyclase type 6	ADCY6	CTPRYMSCLRDAEPPSPTPAGPPRCPWQDDA	NA	NA	-
ADCY9|O60503|S|1259|___1	1.01093	0.36521	0.757029	1.03024	0.488	0.758249	1.05228	0.725059	0.842052	0.951741	0.92561	1.03955	1.1492	0.997231	0.976482	1.26823	0.958941	1.23215	S	___1			1.03115	0.52609	0.785777	1.12306	0.960594	1.08273	O60503	Adenylate cyclase type 9	ADCY9	KCTDHRVIPQHQLSISPDIRVQVDGSIGRSP	NA	NA	-
ADCY9|O60503|S|1307|___1	3.43263	3.24354	3.36484	3.41262	3.39988	2.8233	3.51879	3.44348	2.992	3.36147	3.45392	2.50326	3.3796	3.24328	2.73222	2.49314	3.13487	2.16453	S	___1			3.45468	3.3623	3.06004	3.07807	3.27736	2.46667	O60503	Adenylate cyclase type 9	ADCY9	SLGSDSSTQAKDAHLSPKRPWKEPVKAEERG	NA	NA	-
ADD1|P35611|S|12|___1	2.61963	2.36259	2.72226	2.5529	2.95941	2.66425	2.73607	2.59914	2.7765	2.76204	2.80789	2.64001	2.83716	2.5223	2.90759	2.83398	2.87327	2.82084	S	___1			2.6362	2.64038	2.72101	2.81106	2.73449	2.78948	P35611	Alpha-adducin	ADD1	____MNGDSRAAVVTSPPPTTAPHKERYFDR	NA	NA	-
ADD1|P35611|S|355|___1	2.13972	2.51974	1.86241	2.19339	2.1459	2.47613	1.84474	2.36298	2.06307	2.4654	2.13299	2.84571	2.02449	2.86288	2.32748	2.46966	1.75681	2.33329	S	___1			2.05928	2.34287	2.13387	2.31985	2.2509	2.50216	P35611	Alpha-adducin	ADD1	NLVLLNPEKYKAKSRSPGSPVGEGTGSPPKW	NA	NA	-
ADD1|P35611|S|355|___2	-0.105586	-0.688673	-0.298542	-0.594374	-0.0400124	-0.538615	-0.458628	-0.477025	-0.256657	-0.468686	0.00694704	-0.454513	-0.369369	-0.371291	-0.0954704	-0.530107	-0.0290785	-0.306108	S	___2			-0.386196	-0.401903	-0.364604	-0.456054	-0.131141	-0.285364	P35611	Alpha-adducin	ADD1	NLVLLNPEKYKAKSRSPGSPVGEGTGSPPKW	NA	NA	-
ADD1|P35611|S|358|___1	3.15166	3.0636	3.29774	3.02412	3.40219	3.20203	3.40321	3.27153	3.42201	3.45086	3.67206	3.56095	3.57002	3.46081	3.71174	3.30873	3.57935	3.23145	S	___1			3.193	3.24577	3.30726	3.4432	3.57074	3.50138	P35611	Alpha-adducin	ADD1	LLNPEKYKAKSRSPGSPVGEGTGSPPKWQIG	NA	NA	-
ADD1|P35611|S|358|___2	-0.105586	-0.688673	-0.298542	-0.594374	-0.0400124	-0.538615	-0.458628	-0.477025	-0.256657	-0.468686	0.00694704	-0.454513	-0.369369	-0.371291	-0.0954704	-0.530107	-0.0290785	-0.306108	S	___2			-0.386196	-0.401903	-0.364604	-0.456054	-0.131141	-0.285364	P35611	Alpha-adducin	ADD1	LLNPEKYKAKSRSPGSPVGEGTGSPPKWQIG	NA	NA	-
ADD1|P35611|S|465|___1	-0.925295	-0.677364	-0.759585	-1.08931	-0.542284	-1.32388	-0.620316	-0.594176	-1.37952	-0.367956	-0.317884	-1.16295	-0.50073	-0.722629	-2.7033	-1.55342	-1.10714	-2.1933	S	___1			-0.878308	-0.604608	-1.15433	-0.80737	-0.715883	-2.01985	P35611	Alpha-adducin	ADD1	SGRGDEASEEGQNGSSPKSKTKWTKEDGHRT	NA	NA	-
ADD3|Q9UEY8|S|42|___1	0.188748	-0.399981	-0.200644	-0.297268	0.224159	-0.13539	-0.250123	0.0737481	-0.16316	-0.0504313	0.130773	-0.378657	0.352236	0.150293	-0.367276	-0.365359	0.00359726	-0.178719	S	___1			-0.119548	-0.0340247	-0.166398	-0.0211849	0.0948879	-0.308217	Q9UEY8	Gamma-adducin	ADD3	RINENDPEYIRERNMSPDLRQDFNMMEQRKR	NA	NA	-
ADD3|Q9UEY8|S|423|___1	-0.353115	-0.507481	-0.474278	-0.356801	-0.537117	-0.354783	-0.736823	-1.05145	-1.20242	-0.318758	-0.742764	-0.570535	-0.219003	-0.418177	-0.33007	-0.128914	-0.355893	-0.510047	S	___1			-0.482246	-0.698684	-0.677161	-0.222225	-0.505611	-0.470217	Q9UEY8	Gamma-adducin	ADD3	ATVTAFSFEDDTVPLSPLKYMAQRQQREKTR	NA	NA	-
ADD3|Q9UEY8|S|442|___1	3.1115	3.10016	3.1111	3.12156	3.18102	3.12327	3.10956	3.21644	3.12066	3.24437	3.21655	3.21009	3.24985	3.29791	3.26188	3.47961	3.29223	3.32603	S	___1			3.11421	3.16587	3.11834	3.32461	3.2689	3.266	Q9UEY8	Gamma-adducin	ADD3	YMAQRQQREKTRWLNSPNTYMKVNVPEESRN	NA	NA	-
ADD3|Q9UEY8|T|12|___1	0.877156	0.604594	0.86332	0.380295	0.784797	0.723423	0.640002	0.764692	0.580311	0.847968	0.796637	0.943316	0.905415	0.93396	0.891853	1.10598	1.07629	1.18983	T	___1			0.632484	0.718028	0.722351	0.953122	0.935631	1.00833	Q9UEY8	Gamma-adducin	ADD3	____MSSDASQGVITTPPPPSMPHKERYFDR	NA	NA	-
ADH5|P11766|S|351|___1	-3.54122	-3.4229	-3.92689	-4.07634	-3.79732	-3.70776	-3.7701	-3.84411	-4.21328	-3.554	-3.05304	-3.4026	-3.67755	-4.36742	-3.0595	-4.29062	-3.72316	-3.06082	S	___1			-3.79589	-3.68811	-3.94931	-3.84072	-3.71454	-3.17431	P11766	Alcohol dehydrogenase class-3	ADH5	MSKKIKVDEFVTHNLSFDEINKAFELMHSGK	NA	NA	-
ADNP|Q9H2P0|S|608|___1	5.18787	5.13167	5.32985	5.16973	5.22883	5.25304	5.14063	5.07784	5.16995	5.13639	5.04619	5.20134	5.17366	5.19947	5.02404	5.09293	5.08488	5.16196	S	___1			5.16608	5.14611	5.25095	5.13433	5.11018	5.12912	Q9H2P0	Activity-dependent neuroprotector homeobox protein	ADNP	PQPKVQEKADIPVKSSPQAAVPYKKDVGKTL	NA	NA	predicted
ADNP|Q9H2P0|S|709|___1	4.3405	4.49235	4.48718	4.14093	4.27794	4.4199	4.17594	4.24156	3.96114	4.24184	4.09852	4.1526	4.25744	4.22009	4.20082	4.36054	4.11561	4.10924	S	___1		+	4.21913	4.33728	4.28941	4.28661	4.14474	4.15422	Q9H2P0	Activity-dependent neuroprotector homeobox protein	ADNP	QNGQDKTNAPSRLNQSPSLAPVKRTYEQMEF	NA	NA	predicted
ADNP|Q9H2P0|S|711|___1	4.64294	5.18346	4.50192	4.66806	4.7561	5.08717	4.63283	5.06032	4.94751	4.57208	4.86265	4.59566	4.69812	4.92408	5.14632	4.93858	4.82967	4.85846	S	___1			4.64794	4.99996	4.84553	4.73626	4.87213	4.86681	Q9H2P0	Activity-dependent neuroprotector homeobox protein	ADNP	GQDKTNAPSRLNQSPSLAPVKRTYEQMEFPL	NA	NA	predicted
ADNP|Q9H2P0|S|805|___1	2.49757	2.46389	2.31976	2.50785	2.3853	2.71103	2.64771	2.64426	2.48626	2.59197	2.42257	2.70847	2.37079	2.66275	2.66445	2.74572	2.62902	2.69289	S	___1			2.55104	2.49782	2.50568	2.56949	2.57145	2.6886	Q9H2P0	Activity-dependent neuroprotector homeobox protein	ADNP	AASLWLWKSDIASHFSNKRKKCVRDCEKYKP	NA	NA	predicted
ADNP|Q9H2P0|S|921|___1	0.811229	0.332229	0.701771	0.495313	0.687753	0.680443	0.692935	0.91595	0.616381	0.758115	0.727536	0.659982	0.904482	0.811367	0.711466	0.452419	0.690358	0.576179	S	___1			0.666492	0.645311	0.666198	0.705005	0.743087	0.649209	Q9H2P0	Activity-dependent neuroprotector homeobox protein	ADNP	DNPEEHVLKVIPEDASESEEKLDQKEDGSKY	NA	NA	predicted
ADNP|Q9H2P0|S|953|___1	2.50827	2.35246	2.69152	2.51986	2.55353	2.49345	2.59216	2.59692	2.63507	2.50877	2.4621	2.56887	2.46585	2.49356	2.34368	2.43069	2.44182	2.36338	S	___1			2.5401	2.50097	2.60668	2.46844	2.46583	2.42531	Q9H2P0	Activity-dependent neuroprotector homeobox protein	ADNP	TIHLTEEPTKLMHNASDSEVDQDDVVEWKDG	NA	NA	predicted
ADNP|Q9H2P0|S|955|___1	-1.51121	-0.540818	-1.00584	-1.10792	-1.23106	-1.04649	-0.861289	-0.542758	-1.17712	-0.587461	-0.783288	-1.13142	-0.657506	-0.460375	-0.9326	-0.677186	-0.599557	-1.49389	S	___1		+	-1.16014	-0.771545	-1.07648	-0.640718	-0.614406	-1.18597	Q9H2P0	Activity-dependent neuroprotector homeobox protein	ADNP	HLTEEPTKLMHNASDSEVDQDDVVEWKDGAS	NA	NA	predicted
ADNP|Q9H2P0|S|98|___1	0.122923	-0.42983	0.0593648	-0.145564	0.321404	0.123229	0.239261	-0.289186	0.253374	-0.190682	-0.287064	-0.296938	0.0227814	-0.55434	-0.246355	0.00763607	-0.0654011	-0.228742	S	___1		+	0.0722065	-0.132537	0.145323	-0.0534217	-0.302269	-0.257345	Q9H2P0	Activity-dependent neuroprotector homeobox protein	ADNP	SKFFSAYKSHFRNVHSEDFENRILLNCPYCT	NA	NA	predicted
ADPRHL2|Q9NX46|T|64|___1	-2.13123	-1.54626	-1.22088	-1.71487	-1.44764	-1.74964	-2.1788	-1.2544	-1.32524	-2.15351	-1.7719	-1.31316	-1.42072	-1.28444	-1.55902	-1.16014	-1.43783	-1.29812	T	___1			-2.0083	-1.4161	-1.43192	-1.57812	-1.49806	-1.3901	Q9NX46	Poly(ADP-ribose) glycohydrolase ARH3	ADPRHL2	TSVLRHVQSLEPDPGTPGSERTEALYYTDDT	NA	NA	predicted
ADRBK1;ADRBK2|P25098|S|487|___1	-3.55727	-4.0266	-4.13903	-3.10936	-2.98099	-4.2631	-4.35268	-3.5189	-4.37852	-3.5233	-3.09929	-3.31344	-2.77945	-3.30624	-3.43295	-4.09006	-3.29925	-3.06392	S	___1			-3.6731	-3.50883	-4.26022	-3.46427	-3.23493	-3.2701	P25098	Beta-adrenergic receptor kinase 1;Beta-adrenergic receptor kinase 2	ADRBK1;ADRBK2	PPRGEVNAADAFDIGSFDEEDTKGIKLLDSD	NA	NA	-
ADRBK1|P25098|S|670|___1	0.935592	0.925939	0.609295	1.08915	0.809049	1.31847	0.990775	1.07991	1.23666	1.32386	0.928597	1.33307	1.1047	1.24824	0.846983	1.23222	0.620362	1.06278	S	___1			1.00517	0.9383	1.05481	1.22026	0.932401	1.08094	P25098	Beta-adrenergic receptor kinase 1	ADRBK1	QQLVQRVPKMKNKPRSPVVELSKVPLVQRGS	NA	NA	-
ADRM1|Q16186|S|213|___1	-1.10081	-0.799711	-0.532835	-1.03524	-0.614252	-0.968822	-0.618926	-1.10187	-0.488951	-0.591358	-0.856472	-0.901257	-0.951961	-1.05536	-1.07185	-2.55167	-1.1642	-1.51987	S	___1			-0.918328	-0.83861	-0.663536	-1.365	-1.02534	-1.16432	Q16186	Proteasomal ubiquitin receptor ADRM1	ADRM1	SGPPGSSSSSSSRSQSAAVTPSSTTSSTRAT	NA	NA	-
ADRM1|Q16186|T|217|___1	3.55731	3.4912	3.74206	3.4144	3.79365	3.23609	3.7156	3.42	3.57223	3.14262	3.18917	3.11519	3.29779	3.18125	3.12972	2.11102	3.43006	2.02332	T	___1			3.56244	3.56828	3.51679	2.85048	3.26683	2.75608	Q16186	Proteasomal ubiquitin receptor ADRM1	ADRM1	GSSSSSSSRSQSAAVTPSSTTSSTRATPAPS	NA	NA	-
ADRM1|Q16186|T|217|___2	1.39972	1.24124	1.48473	1.48484	1.48344	1.05886	1.52596	1.42867	1.19411	1.21379	1.32506	0.722161	1.27265	1.24416	0.453547	-0.0895214	1.15938	-0.592628	T	___2			1.47017	1.38445	1.2459	0.798971	1.24287	0.19436	Q16186	Proteasomal ubiquitin receptor ADRM1	ADRM1	GSSSSSSSRSQSAAVTPSSTTSSTRATPAPS	NA	NA	-
AEBP2|Q6ZN18|S|139|___1	1.54225	1.91871	1.83558	2.16676	1.64746	1.78739	1.62426	1.87695	1.49109	1.84842	1.23791	1.84084	1.33835	1.84577	1.37039	1.88547	1.43925	1.443	S	___1			1.77776	1.81437	1.70469	1.69075	1.50764	1.55141	Q6ZN18	Zinc finger protein AEBP2	AEBP2	SLVGSSGGSSSDETRSLSPGAASSSSGDGDG	NA	NA	-
AEBP2|Q6ZN18|S|141|___1	-0.292628	-0.788757	-0.176442	-0.0198088	-0.226103	-0.0750284	-0.334698	-0.523685	-0.26835	-0.445305	-0.33482	-0.550225	-0.559172	-0.384623	-1.09933	-0.971679	-0.296685	-1.62325	S	___1			-0.215712	-0.512848	-0.173273	-0.658718	-0.338709	-1.09094	Q6ZN18	Zinc finger protein AEBP2	AEBP2	VGSSGGSSSDETRSLSPGAASSSSGDGDGKE	NA	NA	-
AEBP2|Q6ZN18|S|206|___1	1.06412	1.01762	0.807164	0.830475	0.958146	1.07215	0.84047	0.852895	1.12211	0.832459	1.1446	0.7804	0.592249	1.07938	1.27868	0.925491	1.25014	0.662805	S	___1	+		0.911688	0.942886	1.00048	0.7834	1.15804	0.907295	Q6ZN18	Zinc finger protein AEBP2	AEBP2	TGGGGSSATSGGRRGSLEMSSDGEPLSRMDS	NA	NA	-
AEBP2|Q6ZN18|S|206|___2	-2.15384	-2.04286	-2.31432	-3.98653	-2.85952	-2.98095	-2.4007	-2.77698	-2.46665	-3.23632	-2.06974	-3.07833	-3.76721	-2.1644	-2.97136	-2.56737	-2.49402	-2.95892	S	___2			-2.84702	-2.55978	-2.58731	-3.1903	-2.24272	-3.00287	Q6ZN18	Zinc finger protein AEBP2	AEBP2	TGGGGSSATSGGRRGSLEMSSDGEPLSRMDS	NA	NA	-
AEBP2|Q6ZN18|S|211|___2	-2.15384	-2.04286	-2.31432	-3.98653	-2.85952	-2.98095	-2.4007	-2.77698	-2.46665	-3.23632	-2.06974	-3.07833	-3.76721	-2.1644	-2.97136	-2.56737	-2.49402	-2.95892	S	___2			-2.84702	-2.55978	-2.58731	-3.1903	-2.24272	-3.00287	Q6ZN18	Zinc finger protein AEBP2	AEBP2	SSATSGGRRGSLEMSSDGEPLSRMDSEDSIS	NA	NA	-
AEBP2|Q6ZN18|S|24|___1	-0.644873	-0.899633	-1.25608	-0.737066	-0.676127	-0.92612	-0.915231	-0.922554	-0.935674	-1.22955	-0.810012	-0.735695	-1.04314	-0.816786	-0.892022	-0.961304	-0.801041	-1.64006	S	___1	+		-0.765723	-0.832771	-1.03929	-1.078	-0.80928	-1.08926	Q6ZN18	Zinc finger protein AEBP2	AEBP2	ADLEELSRLSPLPPGSPGSAARGRAEPPEEE	NA	NA	-
AFAP1|Q8N556|S|548|___1	-1.01723	-1.7442	-1.24593	-0.790559	-1.13522	-1.91674	-1.1464	-1.06276	-1.36397	-0.680205	-0.905219	-1.91783	-1.37944	-2.43644	-2.03154	-3.74484	-1.73243	-4.07898	S	___1			-0.984728	-1.31406	-1.50888	-1.93483	-1.69136	-2.67612	Q8N556	Actin filament-associated protein 1	AFAP1	QPKKADPAAVVKRTGSNAAQYKYGKNRVEAD	NA	NA	-
AFAP1|Q8N556|S|665|___2	0.604285	0.267712	0.315878	0.227397	0.465779	0.492489	0.516929	0.439781	0.396257	0.550288	0.369168	0.474797	0.50215	0.58247	0.648592	0.472897	0.401135	0.371654	S	___2			0.449537	0.391091	0.401542	0.508445	0.450924	0.498348	Q8N556	Actin filament-associated protein 1	AFAP1	GVTLGLAIEPKSGTSSPQSPVFRHRTLENSP	NA	NA	-
AFAP1|Q8N556|S|668|___1	2.14757	2.06625	1.92596	2.02835	2.05417	2.05534	2.06447	2.00824	2.04958	2.46553	2.67346	2.61318	2.65259	2.6855	2.69572	2.43791	2.49575	2.48308	S	___1			2.08013	2.04289	2.01029	2.51868	2.61823	2.59733	Q8N556	Actin filament-associated protein 1	AFAP1	LGLAIEPKSGTSSPQSPVFRHRTLENSPISS	NA	NA	-
AFAP1|Q8N556|S|668|___2	0.604285	0.267712	0.315878	0.227397	0.465779	0.492489	0.516929	0.439781	0.396257	0.550288	0.369168	0.474797	0.50215	0.58247	0.648592	0.472897	0.401135	0.371654	S	___2			0.449537	0.391091	0.401542	0.508445	0.450924	0.498348	Q8N556	Actin filament-associated protein 1	AFAP1	LGLAIEPKSGTSSPQSPVFRHRTLENSPISS	NA	NA	-
AFF4|Q9UHB7|S|1043|___1	1.36753	1.71893	1.73513	1.86943	1.88571	1.59525	1.63644	1.84082	1.99147	1.87729	1.80867	1.47515	1.66501	1.86924	1.8885	1.97407	1.91953	1.98903	S	___1			1.62446	1.81515	1.77395	1.83879	1.86581	1.78423	Q9UHB7	AF4/FMR2 family member 4	AFF4	LTEHLKNSYNNSQAPSPGLGSKAVGMPSPVS	NA	NA	predicted
AFF4|Q9UHB7|S|1055|___1	-0.3065	-0.904949	-0.94161	-1.00583	-0.44442	-0.981086	-0.405313	-0.526471	-0.568017	-0.187358	-0.436825	-0.287632	-0.656994	-0.409179	-0.216675	-0.625449	-0.354692	-0.0966492	S	___1			-0.572547	-0.62528	-0.830238	-0.489934	-0.400232	-0.200319	Q9UHB7	AF4/FMR2 family member 4	AFF4	QAPSPGLGSKAVGMPSPVSPKLSPGNSGNYS	NA	NA	predicted
AFF4|Q9UHB7|S|1062|___1	1.97837	1.80653	2.0486	2.10767	2.02571	1.87807	1.97878	1.93217	1.89723	1.93999	2.11498	2.1244	2.11633	2.10174	2.07167	1.8394	1.95129	1.91675	S	___1			2.02161	1.92147	1.9413	1.96524	2.056	2.03761	Q9UHB7	AF4/FMR2 family member 4	AFF4	GSKAVGMPSPVSPKLSPGNSGNYSSGASSAS	NA	NA	predicted
AFF4|Q9UHB7|S|487|___1	3.14607	3.36952	3.40369	3.34988	3.32985	3.28219	3.30082	3.4613	3.39429	3.22486	3.20527	3.4388	3.52196	3.51427	3.58046	3.54827	3.36493	3.07109	S	___1			3.26559	3.38689	3.36006	3.4317	3.36149	3.36345	Q9UHB7	AF4/FMR2 family member 4	AFF4	WQLDNWLNKVNPHKVSPASSVDSNIPSSQGY	NA	NA	predicted
AFF4|Q9UHB7|S|514|___1	0.252588	0.0775137	0.443627	0.27946	0.310796	0.395663	0.28264	0.74633	0.438627	0.472594	0.361557	0.413005	0.641308	0.421919	-0.16507	-0.411317	0.214301	-0.487144	S	___1			0.271563	0.378213	0.425972	0.234195	0.332592	-0.0797361	Q9UHB7	AF4/FMR2 family member 4	AFF4	SQGYKKEGREQGTGNSYTDTSGPKETSSATP	NA	NA	predicted
AFF4|Q9UHB7|S|599|___1	1.03955	1.21669	1.26681	0.57256	1.01189	0.881832	0.962173	1.02132	0.947746	0.877481	1.16181	0.825	0.964357	0.94478	1.01556	1.13846	0.889173	0.87688	S	___1			0.858094	1.0833	1.03213	0.993433	0.998588	0.905812	Q9UHB7	AF4/FMR2 family member 4	AFF4	IESETPVDLASSMPSSRHKAATKGSRKPNIK	NA	NA	predicted
AFF4|Q9UHB7|S|703|___1	-3.25672	-3.89372	-4.10416	-4.13047	-3.69707	-2.70931	-3.31576	-2.57033	-3.09009	-2.84628	-2.66844	-3.94661	-2.63048	-2.66065	-2.79719	-3.5861	-3.17697	-4.29478	S	___1			-3.56765	-3.38704	-3.30118	-3.02095	-2.83535	-3.67953	Q9UHB7	AF4/FMR2 family member 4	AFF4	FRQRMFSPMEEKELLSPLSEPDDRYPLIVKI	NA	NA	predicted
AFF4|Q9UHB7|S|814|___1	5.37368	5.20451	5.29853	5.263	5.29045	5.26482	5.25393	5.3474	5.30875	5.39774	5.31534	5.41521	5.47625	5.52392	5.47571	5.43342	5.40506	5.39736	S	___1			5.29687	5.28079	5.2907	5.4358	5.41478	5.42943	Q9UHB7	AF4/FMR2 family member 4	AFF4	ESSKQSAAKEKDLLPSPAGPVPSKDPKTEHG	NA	NA	predicted
AFF4|Q9UHB7|S|836|___1	-0.042366	-0.723033	-0.169919	-0.598309	-0.45911	-0.217811	0.133338	-0.919499	-0.197821	-0.0486202	-0.209632	-0.592099	-0.33691	-1.12601	-0.472306	-0.3122	-0.297464	-0.458079	S	___1			-0.169112	-0.700547	-0.195183	-0.232577	-0.544369	-0.507495	Q9UHB7	AF4/FMR2 family member 4	AFF4	SKDPKTEHGSRKRTISQSSSLKSSSNSNKET	NA	NA	predicted
AFF4|Q9UHB7|T|359|___1	1.93233	1.6823	1.9632	1.68072	1.96852	1.1283	1.94211	1.93054	1.45494	1.71945	1.77897	1.27445	1.79289	1.59148	0.860132	-0.090271	1.47537	0.120863	T	___1			1.85172	1.86046	1.51548	1.14069	1.61527	0.751815	Q9UHB7	AF4/FMR2 family member 4	AFF4	KFPFPTKESQQSNFGTGEQKRYNPSKTSNGH	NA	NA	predicted
AFTPH|Q6ULP2|S|151|___1	0.618562	0.831367	0.703393	0.635168	0.476598	0.943825	1.04487	0.93152	0.934988	0.97638	0.590737	0.826905	0.716953	0.866146	0.807343	0.867554	0.991324	1.0424	S	___1			0.7662	0.746495	0.860735	0.853629	0.816069	0.892215	Q6ULP2	Aftiphilin	AFTPH	KVVEQRQNVGTLESFSPGDFRTNMNVVHQNK	NA	NA	predicted
AFTPH|Q6ULP2|S|382|___1	-0.960186	-1.42223	-0.985346	-0.997838	-1.93568	-2.76548	-1.25314	-1.78469	-1.52129	-1.47688	-1.03867	-3.13911	-1.77868	-2.0645	-2.36015	-3.98474	-1.12207	-3.69667	S	___1			-1.07039	-1.7142	-1.75737	-2.41343	-1.40841	-3.06531	Q6ULP2	Aftiphilin	AFTPH	HLCMDSVKTSDDEVGSPKEESRKFTNFQSPN	NA	NA	predicted
AFTPH|Q6ULP2|T|617|___1	2.75221	2.65269	2.74647	2.80863	2.82623	3.01068	2.80154	2.89718	2.94587	2.93047	2.80277	2.75463	2.97552	2.85761	2.95378	3.11122	2.92668	2.97508	T	___1			2.78746	2.79203	2.90101	3.00574	2.86236	2.8945	Q6ULP2	Aftiphilin	AFTPH	AWQSHRTDENIDTPGTPKTHSVPSATSKGAV	NA	NA	predicted
AGFG1|P52594|S|181|___1	2.0623	1.79027	1.73634	1.83317	1.87238	1.5291	1.88026	1.84075	1.72336	1.792	1.7103	1.51339	1.88533	1.78224	1.58472	1.08401	1.78888	0.848691	S	___1			1.92524	1.83447	1.66294	1.58711	1.76047	1.3156	P52594	Arf-GAP domain and FG repeat-containing protein 1	AGFG1	DSAPTLHLNKGTPSQSPVVGRSQGQQQEKKQ	NA	NA	-
AGFG1|P52594|S|181|___2	4.08074	4.05179	4.1185	4.1664	4.08293	4.04251	3.99469	4.35106	3.99885	4.07604	3.79687	3.92558	3.93996	4.24996	4.32751	4.33607	4.29902	4.24265	S	___2			4.08061	4.16192	4.05329	4.11736	4.11528	4.16525	P52594	Arf-GAP domain and FG repeat-containing protein 1	AGFG1	DSAPTLHLNKGTPSQSPVVGRSQGQQQEKKQ	NA	NA	-
AGFG1|P52594|T|177|___1	-0.922879	-0.599988	-1.08748	-0.749402	-1.18296	-1.25305	-0.626935	-1.00275	-1.07159	-0.953642	-0.897653	-1.0389	-0.801452	-0.56123	-0.592286	-0.675264	-0.667705	-0.613203	T	___1			-0.766405	-0.928566	-1.13737	-0.810119	-0.708862	-0.748129	P52594	Arf-GAP domain and FG repeat-containing protein 1	AGFG1	SLLGDSAPTLHLNKGTPSQSPVVGRSQGQQQ	NA	NA	-
AGFG1|P52594|T|177|___2	4.08074	4.05179	4.1185	4.1664	4.08293	4.04251	3.99469	4.35106	3.99885	4.07604	3.79687	3.92558	3.93996	4.24996	4.32751	4.33607	4.29902	4.24265	T	___2			4.08061	4.16192	4.05329	4.11736	4.11528	4.16525	P52594	Arf-GAP domain and FG repeat-containing protein 1	AGFG1	SLLGDSAPTLHLNKGTPSQSPVVGRSQGQQQ	NA	NA	-
AGGF1|Q8N302|S|184|___1	-2.95837	-2.47824	-3.29961	-2.65018	-3.3633	-2.52114	-2.59544	-2.81411	-2.74858	-2.98507	-2.79513	-3.36733	-2.62344	-2.18177	-2.37402	-2.50011	-2.43468	-2.82772	S	___1			-2.73467	-2.88522	-2.85644	-2.70287	-2.47052	-2.85636	Q8N302	Angiogenic factor with G patch and FHA domains 1	AGGF1	SNSQEPASALATEDTSLEGSSLAESLRAAAE	NA	NA	-
AGGF1|Q8N302|S|264|___1	2.09012	2.35602	2.26881	2.16826	2.41397	2.43647	2.29635	2.35174	2.29949	2.46422	2.31656	2.36981	2.25799	2.43043	2.63817	2.5232	2.48903	2.54945	S	___1			2.18491	2.37391	2.33492	2.41514	2.41201	2.51914	Q8N302	Angiogenic factor with G patch and FHA domains 1	AGGF1	RYQFHSRVDLQPYPTSSTKQSKDKKLKKKRK	NA	NA	-
AGPAT9|Q53EU6|S|77|___1	0.976647	0.719712	1.03176	1.07022	1.06432	1.30656	1.03644	1.02755	0.938841	0.584426	0.297175	0.484757	0.644669	0.449852	0.747625	0.93261	0.561755	0.722312	S	___1			1.02777	0.937192	1.09239	0.720568	0.436261	0.651565	Q53EU6	Glycerol-3-phosphate acyltransferase 3	AGPAT9	ILKNSASVGIIQRDESPMEKGLSGLRGRDFE	NA	NA	-
AGTRAP|Q6RW13|S|138|___1	-3.60388	-2.5469	-3.73465	-4.55422	-2.67927	-2.2463	-2.36182	-2.62498	-2.42435	-3.12803	-2.73283	-3.33909	-2.79923	-2.79804	-3.09625	-2.70432	-3.54631	-3.69579	S	___1			-3.50664	-2.61705	-2.80177	-2.87719	-3.02573	-3.37704	Q6RW13	Type-1 angiotensin II receptor-associated protein	AGTRAP	FLGSSQDRSAYQTIDSAEAPADPFAVPEGRS	NA	NA	-
AHCTF1|Q8WYP5|S|1160|___1	3.05564	2.87647	3.04774	2.88177	3.01218	2.80498	3.09237	3.28246	3.02671	2.85473	2.81131	2.89194	2.91038	2.88371	2.64292	3.00575	2.58244	2.36887	S	___1			3.00993	3.05703	2.95981	2.92362	2.75916	2.63458	Q8WYP5	Protein ELYS	AHCTF1	YLVSRSLPSSSQLKGSPQAISRASELHLLET	NA	NA	predicted
AHCTF1|Q8WYP5|S|1222|___1	1.69063	1.13216	1.8169	1.32524	1.88346	1.89841	1.6302	1.79155	1.74057	1.53996	1.77009	1.462	1.6817	1.48523	1.78726	1.71348	1.64618	1.70616	S	___1			1.54869	1.60239	1.81863	1.64505	1.63383	1.65181	Q8WYP5	Protein ELYS	AHCTF1	LRSTPLASPSPSPGRSPQRLKETRISFVEED	NA	NA	predicted
AHCTF1|Q8WYP5|S|1232|___1	3.49206	3.31144	3.48072	3.29645	3.3063	3.46694	3.48391	3.31859	3.32427	3.51366	3.3414	3.30556	3.47787	3.49197	3.37388	3.38076	3.29236	3.09865	S	___1			3.42414	3.31211	3.42397	3.45743	3.37524	3.25936	Q8WYP5	Protein ELYS	AHCTF1	PSPGRSPQRLKETRISFVEEDVHPKWIPGAA	NA	NA	predicted
AHCTF1|Q8WYP5|S|1250|___2	-3.12049	-2.36822	-2.7318	-2.21707	-1.83016	-2.41261	-2.96137	-3.21088	-2.04384	-3.74961	-3.07136	-2.58144	-3.18122	-2.20369	-3.41743	-1.99944	-2.42565	-3.98638	S	___2			-2.76631	-2.46975	-2.39608	-2.97676	-2.5669	-3.32841	Q8WYP5	Protein ELYS	AHCTF1	EEDVHPKWIPGAADDSKLEVFTTPKKCAVPV	NA	NA	predicted
AHCTF1|Q8WYP5|S|1283|___1	-1.04575	-1.08784	-0.696054	-0.658824	-0.631512	-0.824897	-0.633196	-0.520512	-0.519477	-0.776364	-0.662241	-0.890637	-0.783492	-0.725866	-0.62282	-0.851421	-0.837695	-0.789252	S	___1			-0.779255	-0.746622	-0.680143	-0.803759	-0.741934	-0.76757	Q8WYP5	Protein ELYS	AHCTF1	EWLKSKDRTTSFFLNSPEKEHQEMDEGSQSL	NA	NA	predicted
AHCTF1|Q8WYP5|S|1342|___1	-1.55711	-1.95113	-2.12778	-1.92126	-1.84714	-1.39666	-1.81317	-2.20515	-1.52084	-1.89536	-1.89949	-1.32887	-2.02031	-1.80268	-2.05032	-2.0012	-1.78452	-1.7321	S	___1			-1.76385	-2.00114	-1.68176	-1.97229	-1.8289	-1.70376	Q8WYP5	Protein ELYS	AHCTF1	PEDLEETVFTASKPKSSSTALTTNVTEQTEK	NA	NA	predicted
AHCTF1|Q8WYP5|S|1464|___1	-1.21706	-1.01032	-1.34069	-1.17931	-1.05094	-1.30501	-0.894018	-1.35938	-1.17432	-1.09437	-0.769414	-1.71533	-1.00598	-0.745946	-0.775511	-0.771181	-0.690528	-1.18802	S	___1			-1.0968	-1.14021	-1.27334	-0.957179	-0.735296	-1.22629	Q8WYP5	Protein ELYS	AHCTF1	DNKSMADVLGDGGNSSLTISEGPIVSERRLN	NA	NA	predicted
AHCTF1|Q8WYP5|S|1513|___1	-3.19307	-1.96398	-2.5796	-1.99251	-2.62507	-2.98876	-2.47153	-2.1274	-2.48431	-2.62828	-2.65462	-3.54299	-3.15432	-3.10211	-3.28827	-3.49395	-3.34796	-3.70852	S	___1			-2.55237	-2.23881	-2.68422	-3.09219	-3.03489	-3.51326	Q8WYP5	Protein ELYS	AHCTF1	KESVDLPEEKLPISDSPPDTQEIHVIEQEKL	NA	NA	predicted
AHCTF1|Q8WYP5|S|1533|___1	-1.18135	-0.815863	-1.27388	-1.06372	-0.980902	-1.81337	-1.03486	-0.979459	-1.35728	-1.31411	-1.62558	-2.44906	-1.57498	-1.5974	-2.42448	-3.09096	-1.86197	-3.06852	S	___1			-1.09331	-0.925408	-1.48151	-1.99335	-1.69498	-2.64735	Q8WYP5	Protein ELYS	AHCTF1	QEIHVIEQEKLEAQDSGEEARNLSFNELYPS	NA	NA	predicted
AHCTF1|Q8WYP5|S|1541|___1	1.13109	0.874124	0.944006	0.893646	1.03435	1.13792	1.06122	1.0015	1.191	0.665338	1.08741	0.886268	1.07997	0.807816	1.02546	1.03847	1.21135	1.11521	S	___1			1.02865	0.969993	1.09098	0.927925	1.03552	1.00898	Q8WYP5	Protein ELYS	AHCTF1	EKLEAQDSGEEARNLSFNELYPSGTLKLQYN	NA	NA	predicted
AHCTF1|Q8WYP5|S|1541|___2	-4.31895	-3.24906	-3.73316	-2.89028	-3.17599	-3.5266	-3.68385	-3.86655	-3.2646	-3.38669	-4.60846	-4.2472	-2.28636	-3.16941	-3.53766	-2.70094	-4.2956	-3.9453	S	___2		+	-3.63102	-3.43053	-3.50812	-2.79133	-4.02449	-3.91006	Q8WYP5	Protein ELYS	AHCTF1	EKLEAQDSGEEARNLSFNELYPSGTLKLQYN	NA	NA	predicted
AHCTF1|Q8WYP5|S|1729|___1	-1.87226	-2.13363	-1.86974	-1.93193	-1.46981	-1.36637	-1.5567	-2.0362	-1.6151	-2.18118	-2.15802	-2.36332	-1.87676	-1.75125	-1.89237	-1.76524	-1.38932	-1.8962	S	___1			-1.78696	-1.87988	-1.61707	-1.94106	-1.7662	-2.05063	Q8WYP5	Protein ELYS	AHCTF1	AFKTAQETSTMTMNVSQVDDVVSSKTRTRGQ	NA	NA	predicted
AHCTF1|Q8WYP5|S|1771|___2	0.437457	0.299794	0.186185	-0.00138664	0.467	0.363104	0.249885	0.165659	0.474354	0.376775	-0.00262022	0.457683	0.0784588	0.229252	0.592104	0.637321	0.58558	0.733153	S	___2			0.228652	0.310818	0.341214	0.364185	0.270737	0.594313	Q8WYP5	Protein ELYS	AHCTF1	QEASADVATPKMPGQSVRKKTRKAKEISEAS	NA	NA	predicted
AHCTF1|Q8WYP5|S|1797|___1	0.000108719	0.784944	0.609911	0.847162	0.938651	0.947474	1.32502	0.760303	0.673178	1.46045	0.971419	0.848992	0.993639	1.29869	0.82514	0.304047	0.772357	0.230838	S	___1			0.724095	0.827966	0.743521	0.919379	1.01415	0.63499	Q8WYP5	Protein ELYS	AHCTF1	ISEASENIYSDVRGLSQNQQIPQNSVTPRRG	NA	NA	predicted
AHCTF1|Q8WYP5|S|1878|___1	1.04416	0.734416	0.915234	0.874451	1.17819	0.975243	0.992166	0.735727	0.946243	0.865748	0.508656	0.792689	1.18404	0.983189	1.08939	0.91618	0.871675	0.863172	S	___1			0.970257	0.882777	0.945573	0.988656	0.78784	0.915084	Q8WYP5	Protein ELYS	AHCTF1	KVSSVTKRTPRRIKRSVENQESVEIINDLKV	NA	NA	predicted
AHCTF1|Q8WYP5|S|1884|___1	1.43882	1.24012	1.32478	1.58751	1.52054	1.43344	1.32842	1.48411	1.31032	1.76115	1.8339	1.84603	1.90662	2.01451	2.23626	1.92802	1.81679	1.51057	S	___1			1.45158	1.41492	1.35618	1.86526	1.8884	1.86429	Q8WYP5	Protein ELYS	AHCTF1	KRTPRRIKRSVENQESVEIINDLKVSTVTSP	NA	NA	predicted
AHCTF1|Q8WYP5|S|1898|___1	3.61669	3.2902	3.31022	3.3454	3.47873	2.76136	3.57953	3.59053	3.09674	3.52285	3.40845	2.55169	3.34047	3.01676	2.61274	2.00823	3.10352	1.89198	S	___1			3.51387	3.45315	3.05611	2.95718	3.17624	2.35214	Q8WYP5	Protein ELYS	AHCTF1	ESVEIINDLKVSTVTSPSRMIRKLRSTNLDA	NA	NA	predicted
AHCTF1|Q8WYP5|S|1944|___1	0.832608	0.743314	0.807135	0.212245	0.68962	0.364128	0.655286	0.808944	0.685532	0.54334	0.562171	0.218068	0.771616	0.533298	0.159384	-0.355605	0.379792	-0.652617	S	___1			0.566713	0.747293	0.618932	0.319784	0.491754	-0.0917215	Q8WYP5	Protein ELYS	AHCTF1	QLRIKHVRRVRGREVSPSDVREDSNLESSQL	NA	NA	predicted
AHCTF1|Q8WYP5|S|2043|___1	0.885964	1.16434	1.32447	0.905966	1.29085	1.36401	1.10006	1.02413	1.16609	1.26236	1.8026	1.62541	1.17809	1.68249	1.86737	1.46563	1.81275	1.86281	S	___1	+	+	0.963998	1.15977	1.28486	1.30203	1.76595	1.7852	Q8WYP5	Protein ELYS	AHCTF1	GKSILVPNEELSMVMSSKKKLTKKTESQSQK	NA	+	predicted
AHCTF1|Q8WYP5|S|2060|___1	-0.477435	-0.99574	-0.331558	-0.456114	-0.446646	-0.810801	-0.560697	-0.437261	-0.972833	-0.736203	-0.530776	-0.920417	-0.632229	-0.45455	-0.926909	-1.583	-0.729738	-1.55547	S	___1			-0.498082	-0.626549	-0.705064	-0.98381	-0.571688	-1.13427	Q8WYP5	Protein ELYS	AHCTF1	KKKLTKKTESQSQKRSLHSVSEERTDEMTHK	NA	NA	predicted
AHCTF1|Q8WYP5|S|2089|___1	-2.19953	-1.7054	-2.1628	-1.53728	-1.98763	-1.68511	-1.75868	-1.76052	-1.70801	-1.55036	-1.40813	-1.89621	-1.51912	-1.48995	-1.13801	-1.85333	-1.71085	-1.22543	S	___1			-1.83183	-1.81785	-1.85197	-1.64094	-1.53631	-1.41988	Q8WYP5	Protein ELYS	AHCTF1	HKETNEQEERLLATASFTKSSRSSRTRSSKA	NA	NA	predicted
AHCTF1|Q8WYP5|S|2120|___1	3.26979	3.15769	3.21717	3.3198	3.48784	3.19497	3.16523	3.30187	3.34023	3.3173	3.1713	3.02058	2.99956	3.09727	3.32261	3.26984	3.19811	3.33417	S	___1			3.25161	3.3158	3.25079	3.19557	3.15556	3.22579	Q8WYP5	Protein ELYS	AHCTF1	ILLPDLSEPNNEPLFSPASEVPRKAKAKKIE	NA	NA	predicted
AHCTF1|Q8WYP5|S|2154|___1	-1.92962	-3.05177	-1.31023	-1.99736	-1.6213	-1.58619	-2.23139	-2.22115	-1.8442	-2.15061	-1.84809	-2.49456	-1.82982	-2.38531	-2.007	-2.20413	-2.39118	-1.95198	S	___1			-2.05279	-2.29807	-1.58021	-2.06152	-2.2082	-2.15118	Q8WYP5	Protein ELYS	AHCTF1	QLKELVSDLSSQFVISPPALRSRQKNTSNKN	NA	NA	predicted
AHCTF1|Q8WYP5|S|2212|___1	1.60932	1.60364	1.51337	1.40501	1.48335	1.49864	1.44162	1.53116	1.46766	1.44228	1.38812	1.29655	1.52478	1.52599	1.36934	1.80908	1.38094	1.38072	S	___1			1.48532	1.53938	1.49322	1.59205	1.43168	1.34887	Q8WYP5	Protein ELYS	AHCTF1	KTKQASKNTEKESAWSPPPIEIRLISPLASP	NA	NA	predicted
AHCTF1|Q8WYP5|S|2222|___1	2.81315	2.60048	2.52165	2.75024	2.5673	2.59724	2.71457	2.77105	2.39038	2.62707	2.54166	2.57728	2.57676	2.52174	2.52223	2.60006	2.47441	2.31834	S	___1	+		2.75932	2.64627	2.50309	2.6013	2.5126	2.47262	Q8WYP5	Protein ELYS	AHCTF1	KESAWSPPPIEIRLISPLASPADGVKSKPRK	NA	NA	predicted
AHCTF1|Q8WYP5|S|2222|___2	4.33541	4.39206	4.19844	4.12593	4.39564	4.40172	4.19459	4.19638	4.39555	4.26872	4.17816	4.21586	4.14585	4.15014	4.22859	4.39956	4.31644	4.20262	S	___2			4.21864	4.32803	4.3319	4.27137	4.21492	4.21569	Q8WYP5	Protein ELYS	AHCTF1	KESAWSPPPIEIRLISPLASPADGVKSKPRK	NA	NA	predicted
AHCTF1|Q8WYP5|S|2226|___1	1.29032	1.17548	1.05844	1.0546	1.04471	1.09578	1.23448	0.883893	1.16797	1.36648	1.32299	1.22049	1.27254	1.14121	1.164	1.41933	1.12885	1.10413	S	___1		+	1.19313	1.03469	1.1074	1.35278	1.19768	1.16287	Q8WYP5	Protein ELYS	AHCTF1	WSPPPIEIRLISPLASPADGVKSKPRKTTEV	NA	NA	predicted
AHCTF1|Q8WYP5|S|2226|___2	4.33541	4.39206	4.19844	4.12593	4.39564	4.40172	4.19459	4.19638	4.39555	4.26872	4.17816	4.21586	4.14585	4.15014	4.22859	4.39956	4.31644	4.20262	S	___2			4.21864	4.32803	4.3319	4.27137	4.21492	4.21569	Q8WYP5	Protein ELYS	AHCTF1	WSPPPIEIRLISPLASPADGVKSKPRKTTEV	NA	NA	predicted
AHCTF1|Q8WYP5|S|509|___1	-4.1498	-3.461	-2.3353	-2.66289	-2.60014	-3.40994	-3.56021	-3.42197	-3.18589	-2.9348	-3.52112	-2.05968	-3.08467	-2.70708	-2.61264	-2.85252	-2.3815	-3.86873	S	___1			-3.45763	-3.16104	-2.97704	-2.95733	-2.8699	-2.84702	Q8WYP5	Protein ELYS	AHCTF1	GFQKETLTFLKKSGPSLNELIPDGYNRCLVA	NA	NA	predicted
AHCTF1|Q8WYP5|T|1076|___1	-0.0555105	-0.0443611	0.0763097	-0.295608	-0.0243864	-0.009758	-0.261613	-0.194432	-0.183719	-0.103142	-0.195593	-0.395372	-0.318067	-0.392318	-0.198457	-0.592256	-0.0495911	0.137071	T	___1			-0.204244	-0.0877264	-0.0390557	-0.337821	-0.212501	-0.152253	Q8WYP5	Protein ELYS	AHCTF1	KIGEVWASKEPINSTTPFNSSKIEEPSPIVY	NA	NA	predicted
AHCTF1|Q8WYP5|T|1105|___1	-3.49192	-3.165	-1.87877	-3.32731	-2.60784	-2.97366	-2.37753	-2.08697	-3.29833	-1.77852	-2.89033	-2.60805	-2.47199	-2.94606	-2.37345	-2.81962	-3.54806	-2.17889	T	___1			-3.06559	-2.61994	-2.71692	-2.35671	-3.12815	-2.3868	Q8WYP5	Protein ELYS	AHCTF1	VYSLPAPELPEAFFGTPISKASQKISRLLDL	NA	NA	predicted
AHCTF1|Q8WYP5|T|1175|___1	3.96467	3.97654	3.8727	3.91747	3.93209	4.16702	3.92268	3.81737	3.87752	3.95253	3.82709	3.79744	3.98184	3.9384	3.9513	4.28959	3.90602	4.26288	T	___1			3.93494	3.90866	3.97242	4.07465	3.89051	4.00387	Q8WYP5	Protein ELYS	AHCTF1	SPQAISRASELHLLETPLVVKKAKSLAMSVT	NA	NA	predicted
AHCTF1|Q8WYP5|T|1256|___1	-0.0740433	-0.832433	-0.174608	-0.282186	-0.165718	-0.261559	-0.212927	-0.476161	-0.747268	-0.831478	-0.504473	-0.699497	-0.327881	-0.934075	-0.537223	-0.68038	-0.374646	-0.789763	T	___1			-0.189719	-0.491437	-0.394478	-0.613246	-0.604398	-0.675495	Q8WYP5	Protein ELYS	AHCTF1	KWIPGAADDSKLEVFTTPKKCAVPVETEWLK	NA	NA	predicted
AHCTF1|Q8WYP5|T|1256|___2	-3.12049	-2.36822	-2.7318	-2.21707	-1.83016	-2.41261	-2.96137	-3.21088	-2.04384	-3.74961	-3.07136	-2.58144	-3.18122	-2.20369	-3.41743	-1.99944	-2.42565	-3.98638	T	___2			-2.76631	-2.46975	-2.39608	-2.97676	-2.5669	-3.32841	Q8WYP5	Protein ELYS	AHCTF1	KWIPGAADDSKLEVFTTPKKCAVPVETEWLK	NA	NA	predicted
AHCTF1|Q8WYP5|T|1440|___1	-3.4817	-3.83185	-3.47443	-2.15987	-3.03993	-2.73009	-3.20629	-3.45233	-4.17177	-3.3428	-3.28919	-3.07315	-2.94015	-2.81404	-2.70466	-3.0945	-3.8466	-2.74443	T	___1			-2.94929	-3.44137	-3.45876	-3.12581	-3.31661	-2.84075	Q8WYP5	Protein ELYS	AHCTF1	KSKVPVLDEGLTSVETYTPAIRANDNKSMAD	NA	NA	predicted
AHCTF1|Q8WYP5|T|1442|___1	-0.19273	-0.614699	0.130093	-0.545845	-0.675423	-0.282248	-0.344107	-0.369318	-0.339134	-0.343769	-0.417863	-0.605106	-0.417747	-0.552818	0.0132179	-0.254652	-0.029933	-0.595655	T	___1			-0.360894	-0.553147	-0.163763	-0.338723	-0.333538	-0.395848	Q8WYP5	Protein ELYS	AHCTF1	KVPVLDEGLTSVETYTPAIRANDNKSMADVL	NA	NA	predicted
AHCTF1|Q8WYP5|T|1550|___2	-4.31895	-3.4981	-4.15689	-2.89028	-3.17599	-5.15903	-3.68385	-4.07307	-3.2646	-3.38669	-4.62122	-4.2472	-2.28636	-3.16941	-4.28635	-2.70094	-2.50297	-3.35925	T	___2			-3.63102	-3.58239	-4.1935	-2.79133	-3.4312	-3.96427	Q8WYP5	Protein ELYS	AHCTF1	EEARNLSFNELYPSGTLKLQYNFDTIDQQFC	NA	NA	predicted
AHCTF1|Q8WYP5|T|1764|___1	5.80372	5.67852	5.82387	5.79829	5.86992	5.83475	5.6076	5.71309	5.68998	5.70133	5.71833	5.60592	5.87342	5.79973	5.77731	5.83597	5.66803	5.74214	T	___1			5.73654	5.75385	5.78287	5.80357	5.72869	5.70845	Q8WYP5	Protein ELYS	AHCTF1	VNVKSAQQEASADVATPKMPGQSVRKKTRKA	NA	NA	predicted
AHCTF1|Q8WYP5|T|1764|___2	0.437457	0.299794	0.186185	-0.00138664	0.467	0.363104	0.249885	0.165659	0.474354	0.376775	-0.00262022	0.457683	0.0784588	0.229252	0.592104	0.637321	0.58558	0.733153	T	___2			0.228652	0.310818	0.341214	0.364185	0.270737	0.594313	Q8WYP5	Protein ELYS	AHCTF1	VNVKSAQQEASADVATPKMPGQSVRKKTRKA	NA	NA	predicted
AHCTF1|Q8WYP5|T|1808|___1	1.26732	1.38694	1.51559	0.55041	1.06171	1.59893	1.76641	1.02937	1.43773	1.15087	1.64847	1.48309	0.233101	0.958014	1.69819	1.30964	0.660888	1.40054	T	___1			1.19471	1.15934	1.51742	0.897872	1.08912	1.52727	Q8WYP5	Protein ELYS	AHCTF1	VRGLSQNQQIPQNSVTPRRGRRKKEVNQDIL	NA	NA	predicted
AHCYL1|O43865|S|2|___1	-1.60427	-1.63932	-1.73138	-2.40588	-2.02315	-1.68087	-2.26216	-1.96577	-1.91854	-1.18664	-0.88205	-0.958839	-1.01489	-1.00721	-1.2144	-1.30157	-1.80946	-1.39217	S	___1			-2.09077	-1.87608	-1.77693	-1.1677	-1.23291	-1.18847	O43865	Putative adenosylhomocysteinase 2	AHCYL1	______________MSMPDAMPLPGVGEELK	NA	NA	-
AHCYL1|O43865|S|84|___2	-2.60721	-3.74905	-3.28119	-3.8178	-4.62653	-4.24234	-2.4668	-4.16722	-2.56574	-3.49949	-3.05302	-3.82076	-3.09746	-3.00729	-3.41016	-4.09782	-3.34692	-4.38843	S	___2			-2.96393	-4.18093	-3.36309	-3.56492	-3.13574	-3.87312	O43865	Putative adenosylhomocysteinase 2	AHCYL1	QSSTDSYSSAASYTDSSDDEVSPREKQQTNS	NA	NA	-
AHCYL1|O43865|T|33|___1	0.13935	0.565016	0.48658	0.198082	0.751494	0.678595	0.278358	0.346096	0.599564	0.635503	0.644318	0.545808	0.554552	0.535147	0.864389	0.88694	0.715894	1.05625	T	___1			0.205263	0.554202	0.588246	0.692332	0.631786	0.82215	O43865	Putative adenosylhomocysteinase 2	AHCYL1	QAKEIEDAEKYSFMATVTKAPKKQIQFADDM	NA	NA	-
AHCYL2|Q96HN2|S|107|___1	2.20587	2.27689	2.22909	2.16518	2.12035	2.16135	2.15158	2.30288	2.21299	2.125	2.05045	2.04915	2.22374	2.32013	2.38523	2.36996	2.24164	2.07504	S	___1			2.17421	2.23337	2.20114	2.23957	2.20407	2.1698	Q96HN2	Putative adenosylhomocysteinase 3	AHCYL2	HHQHQRHRDGGEALVSPDGTVTEAPRTVKKQ	NA	NA	-
AHCYL2|Q96HN2|S|2|___1	0.237294	0.121588	0.298695	-0.21512	0.219955	0.264089	0.231662	-0.0483966	0.254302	0.419204	0.653546	0.378592	0.413736	0.564234	0.710388	0.471756	0.596021	0.63186	S	___1	+		0.0846119	0.0977155	0.272362	0.434899	0.6046	0.573613	Q96HN2	Putative adenosylhomocysteinase 3	AHCYL2	______________MSVQVVSAAAAAKVPEV	NA	NA	-
AHDC1|Q5TGY3|S|596|___1	1.02218	0.795976	0.991616	0.653078	0.680648	0.832418	0.632226	0.795278	0.495998	0.647885	0.682578	0.783769	0.904482	0.686577	0.806908	0.940411	0.701959	0.622664	S	___1			0.769161	0.757301	0.773344	0.830926	0.690371	0.73778	Q5TGY3	AT-hook DNA-binding motif-containing protein 1	AHDC1	MPEVKKRRRRKQKLASPQPSYAADANDSKAE	NA	NA	-
AHDC1|Q5TGY3|S|896|___1	-0.800712	-0.415027	-0.598897	-0.595394	-0.461287	-0.48647	-0.848927	-0.642952	-0.768786	-0.324941	-0.384019	-0.422433	-0.424103	-0.76439	-0.233177	-0.111189	-0.676799	-0.252087	S	___1			-0.748344	-0.506422	-0.618051	-0.286744	-0.608403	-0.302566	Q5TGY3	AT-hook DNA-binding motif-containing protein 1	AHDC1	AQRGLATFPSRGAKASPVAVGSSGAGADPSF	NA	NA	-
AHDC1|Q5TGY3|T|1052|___1	-4.53417	-3.37955	-3.14763	-3.97216	-3.06071	-2.5155	-3.72505	-4.40705	-2.50473	-3.87378	-3.85281	-4.7975	-2.88147	-3.0862	-2.50364	-3.32498	-3.5175	-2.94442	T	___1			-4.07712	-3.61577	-2.72262	-3.36008	-3.4855	-3.41519	Q5TGY3	AT-hook DNA-binding motif-containing protein 1	AHDC1	FFSSSEGAPFSGSAPTPLRCDSRASTVSPGG	NA	NA	-
AHI1|Q8N157|S|1123|___2	2.03063	1.93281	2.08649	1.72208	2.17853	2.15466	2.11835	2.23854	2.00879	1.64187	1.99602	1.7714	1.96583	2.15266	1.89435	1.80355	1.79686	1.47281	S	___2			1.95702	2.11663	2.08331	1.80375	1.98185	1.71285	Q8N157	Jouberin	AHI1	SETLYQELPPEIKERSPPLSPEEKTKIEKSP	NA	NA	predicted
AHI1|Q8N157|S|1127|___2	2.03063	1.93281	2.08649	1.72208	2.17853	2.15466	2.11835	2.23854	2.00879	1.64187	1.99602	1.7714	1.96583	2.15266	1.89435	1.80355	1.79686	1.47281	S	___2			1.95702	2.11663	2.08331	1.80375	1.98185	1.71285	Q8N157	Jouberin	AHI1	YQELPPEIKERSPPLSPEEKTKIEKSPAPQK	NA	NA	predicted
AHI1|Q8N157|S|45|___1	0.0548115	-0.126924	-0.093699	0.0853815	-0.202117	0.0589705	0.0880108	-0.257567	0.068428	-0.0128202	-0.563065	-0.126962	-0.135416	-0.355661	0.124238	-0.0621595	-0.305655	-0.190602	S	___1	+		0.0760679	-0.195536	0.0112332	-0.0701319	-0.408127	-0.064442	Q8N157	Jouberin	AHI1	KKKLKKKLVRSEENISPDTIRSNLHYMKETT	NA	NA	predicted
AHNAK|Q09666|S|1042|___1	-0.0935106	-0.414541	-0.621203	-0.251117	-0.146637	-0.403853	-0.175501	-0.389399	0.00544357	0.0741301	0.187647	0.112786	-0.0423174	0.0354776	0.388447	0.333678	0.0693493	-0.166157	S	___1			-0.173376	-0.316859	-0.339871	0.12183	0.0974914	0.111692	Q09666	Neuroblast differentiation-associated protein AHNAK	AHNAK	VDISAPKVDTNAPDLSLEGPEGKLKGPKFKM	NA	NA	-
AHNAK|Q09666|S|1068|___1	-1.58123	-2.11595	-2.00823	-1.2562	-1.52804	-1.97532	-1.4333	-2.12837	-1.56412	-1.36363	-0.768699	-1.67034	-0.922015	-2.11473	-1.5386	-1.41425	-1.54922	-1.83064	S	___1			-1.42357	-1.92412	-1.84922	-1.2333	-1.47755	-1.67986	Q09666	Neuroblast differentiation-associated protein AHNAK	AHNAK	PKFKMPEMHFRAPKMSLPDVDLDLKGPKMKG	NA	NA	-
AHNAK|Q09666|S|1123|___1	1.69256	1.81689	1.83686	1.6258	1.83999	1.86471	1.51501	1.61117	1.84509	1.62571	1.79649	1.57245	1.62539	1.64494	1.83234	1.81552	1.76959	1.69228	S	___1			1.61112	1.75602	1.84889	1.68887	1.73701	1.69902	Q09666	Neuroblast differentiation-associated protein AHNAK	AHNAK	VDIKAPDVEGQGLDWSLKIPKMKMPKFSMPS	NA	NA	-
AHNAK|Q09666|S|1170|___1	0.0071888	-0.0292645	0.00979853	-0.215434	0.128833	0.224675	-0.000351906	0.00763655	-0.0334196	0.32364	0.207417	0.154194	0.331833	0.120787	0.166248	0.291854	0.105561	0.16303	S	___1	+	+	-0.0695324	0.035735	0.067018	0.315776	0.144588	0.161157	Q09666	Neuroblast differentiation-associated protein AHNAK	AHNAK	VVVSGPKVDIEAPDVSLEGPEGKLKGPKFKM	NA	NA	-
AHNAK|Q09666|S|1298|___1	0.620606	0.269715	0.271985	0.506825	0.481158	0.645834	0.289769	0.225284	0.393414	0.353662	0.662327	0.356383	0.392538	0.522186	0.468775	0.547348	0.486995	0.510688	S	___1			0.4724	0.325386	0.437077	0.431183	0.557169	0.445282	Q09666	Neuroblast differentiation-associated protein AHNAK	AHNAK	IDVSGPKVDVEVPDVSLEGPEGKLKGPKFKM	NA	NA	-
AHNAK|Q09666|S|135|___1	-1.15825	0.16901	-1.31925	-0.293079	-0.692093	-0.376331	-1.43235	0.0437703	-1.24206	-0.0454378	-1.54505	0.131354	-0.172727	0.786856	-1.22744	0.463547	-0.48455	-0.250482	S	___1			-0.961226	-0.159771	-0.979217	0.0817941	-0.414246	-0.448857	Q09666	Neuroblast differentiation-associated protein AHNAK	AHNAK	EYQRIYTTKIKPRLKSEDGVEGDLGETQSRT	NA	NA	-
AHNAK|Q09666|S|176|___1	-1.42888	-1.28198	-1.40898	-1.45213	-1.04055	-1.53293	-0.824783	-1.73476	-0.872622	-1.17917	-1.11331	-1.61417	-0.585063	-1.55147	-0.645154	-1.0919	-0.74237	-1.64643	S	___1			-1.23527	-1.35243	-1.27151	-0.952043	-1.13572	-1.30192	Q09666	Neuroblast differentiation-associated protein AHNAK	AHNAK	TVDVTGREGAKDIDISSPEFKIKIPRHELTE	NA	NA	-
AHNAK|Q09666|S|177|___1	4.77941	5.11535	4.55632	4.9945	4.8112	5.29707	4.75576	5.2684	4.58835	5.17695	4.68742	5.05785	5.01248	5.28675	4.80122	5.37496	4.55026	5.00932	S	___1			4.84322	5.06499	4.81391	5.18813	4.84148	4.95613	Q09666	Neuroblast differentiation-associated protein AHNAK	AHNAK	VDVTGREGAKDIDISSPEFKIKIPRHELTEI	NA	NA	-
AHNAK|Q09666|S|18|___1	-0.48872	-0.483147	-0.322297	-0.598719	-0.287447	-0.168586	-0.371084	-0.0753932	-0.247246	-0.454676	-0.115961	-0.235418	-0.162483	-0.331121	-0.241275	0.0244331	-0.0890284	-0.0924711	S	___1			-0.486174	-0.281996	-0.246043	-0.197575	-0.178703	-0.189721	Q09666	Neuroblast differentiation-associated protein AHNAK	AHNAK	KEETTRELLLPNWQGSGSHGLTIAQRDDGVF	NA	NA	-
AHNAK|Q09666|S|210|___1	0.206349	0.567094	-0.216417	0.348443	-0.0951777	-0.301395	-0.0910521	0.598094	0.138478	0.239337	0.762063	0.647731	0.631454	0.446404	0.377493	0.614031	0.541474	0.0985556	S	___1			0.15458	0.35667	-0.126445	0.494941	0.583313	0.374593	Q09666	Neuroblast differentiation-associated protein AHNAK	AHNAK	VDVETQSGKTVIRLPSGSGAASPTGSAVDIR	NA	NA	-
AHNAK|Q09666|S|210|___2	-2.98584	-3.29043	-3.377	-3.56344	-4.22125	-2.42215	-3.27511	-3.45525	-2.79475	-3.2568	-3.27463	-3.22435	-3.66615	-3.72466	-2.5164	-3.54026	-3.75588	-3.56956	S	___2			-3.2748	-3.65564	-2.86463	-3.48774	-3.58506	-3.10344	Q09666	Neuroblast differentiation-associated protein AHNAK	AHNAK	VDVETQSGKTVIRLPSGSGAASPTGSAVDIR	NA	NA	-
AHNAK|Q09666|S|212|___2	2.18886	1.91495	2.26739	2.11104	2.48923	2.45256	2.22753	2.2523	2.31079	2.41257	2.44251	2.41599	2.51038	2.35646	2.47305	2.582	2.54916	2.42377	S	___2			2.17581	2.21883	2.34358	2.50165	2.44938	2.4376	Q09666	Neuroblast differentiation-associated protein AHNAK	AHNAK	VETQSGKTVIRLPSGSGAASPTGSAVDIRAG	NA	NA	-
AHNAK|Q09666|S|216|___1	3.23468	3.04136	3.1775	3.25644	3.22459	3.25971	3.18961	3.38742	3.26984	3.1592	3.15548	3.26154	3.20524	3.28749	3.29377	3.40893	3.25403	3.28883	S	___1			3.22691	3.21779	3.23568	3.25779	3.23233	3.28138	Q09666	Neuroblast differentiation-associated protein AHNAK	AHNAK	SGKTVIRLPSGSGAASPTGSAVDIRAGAISA	NA	NA	-
AHNAK|Q09666|S|216|___2	2.52602	2.24131	2.56869	2.44486	2.76986	2.76628	2.52395	2.61019	2.61147	2.7664	2.7432	2.79995	2.82519	2.71322	2.87364	2.8719	2.84446	2.78504	S	___2			2.49828	2.54045	2.64881	2.82116	2.76696	2.81954	Q09666	Neuroblast differentiation-associated protein AHNAK	AHNAK	SGKTVIRLPSGSGAASPTGSAVDIRAGAISA	NA	NA	-
AHNAK|Q09666|S|2397|___1	4.22416	4.24515	4.18329	4.27388	4.31972	4.31429	4.32291	4.61749	4.34173	4.6126	4.32917	4.36487	4.5688	4.54086	4.69861	4.75783	4.52327	4.62868	S	___1			4.27365	4.39412	4.27977	4.64641	4.46443	4.56405	Q09666	Neuroblast differentiation-associated protein AHNAK	AHNAK	KAPKISMPDLDLHLKSPKAKGEVDVDVPKLE	NA	NA	-
AHNAK|Q09666|S|3412|___1	2.99416	3.20888	3.1419	2.99943	3.23661	3.30074	3.02356	3.15865	3.13005	3.03318	3.13037	3.05427	3.15261	3.15307	3.1525	3.37461	3.12214	3.18391	S	___1			3.00572	3.20138	3.1909	3.1868	3.1352	3.13023	Q09666	Neuroblast differentiation-associated protein AHNAK	AHNAK	KVKGSKFKMPFLSISSPKVSMPDVELNLKSP	NA	NA	-
AHNAK|Q09666|S|3426|___1	5.83158	6.00191	5.94603	5.76976	5.98135	6.08993	5.80161	5.85797	5.94173	5.86112	5.76417	5.8805	5.83704	5.78596	5.94113	6.08128	5.88106	5.95549	S	___1			5.80099	5.94708	5.99256	5.92648	5.8104	5.92571	Q09666	Neuroblast differentiation-associated protein AHNAK	AHNAK	SSPKVSMPDVELNLKSPKVKGDLDIAGPNLE	NA	NA	-
AHNAK|Q09666|S|379|___1	-1.26417	-1.4338	-1.42934	-1.19339	-1.09804	-1.73923	-0.802395	-0.901954	-1.17242	-0.510156	-0.729928	-0.60422	-0.423868	-0.38839	-0.332325	-0.582911	-0.232999	-0.509064	S	___1			-1.08665	-1.1446	-1.447	-0.505645	-0.450439	-0.48187	Q09666	Neuroblast differentiation-associated protein AHNAK	AHNAK	EGLEGKLKGPQITGPSLEGDLGLKGAKPQGH	NA	NA	-
AHNAK|Q09666|S|41|___1	4.52067	4.52432	4.5807	4.49873	4.5818	4.6452	4.49322	4.49031	4.57194	4.49398	4.44662	4.49117	4.52682	4.48626	4.63511	4.70393	4.58312	4.72234	S	___1			4.50421	4.53214	4.59928	4.57491	4.50533	4.61621	Q09666	Neuroblast differentiation-associated protein AHNAK	AHNAK	AQRDDGVFVQEVTQNSPAARTGVVKEGDQIV	NA	NA	-
AHNAK|Q09666|S|4360|___1	0.439338	0.299417	0.311633	0.441267	0.201076	0.589096	0.242789	0.389829	0.401672	0.255904	0.336449	0.389258	0.368469	0.282574	0.610397	0.691166	0.16475	0.462057	S	___1			0.374465	0.296774	0.434134	0.438513	0.261258	0.487238	Q09666	Neuroblast differentiation-associated protein AHNAK	AHNAK	IEISGPKVDIDAPDVSIEGPDAKLKGPKFKM	NA	NA	-
AHNAK|Q09666|S|4425|___1	-3.84045	-2.67165	-1.62981	-3.96657	-2.23802	-1.74767	-2.42802	-1.76254	-3.57419	-1.30405	-1.43666	-2.02538	-1.35572	-1.58109	-1.61814	-2.39583	-2.30656	-3.02971	S	___1			-3.41168	-2.22407	-2.31722	-1.6852	-1.77477	-2.22441	Q09666	Neuroblast differentiation-associated protein AHNAK	AHNAK	VEGDLKGPEIDIKGPSLDIDTPDVNIEGPEG	NA	NA	-
AHNAK|Q09666|S|4516|___1	2.86502	2.85002	3.145	2.75611	2.93064	3.14356	2.80744	2.90363	3.02881	2.556	2.47916	2.41746	2.54179	2.49319	2.65133	2.83431	2.69913	2.77046	S	___1			2.80952	2.89476	3.10579	2.64403	2.55716	2.61308	Q09666	Neuroblast differentiation-associated protein AHNAK	AHNAK	KLKGPKFKMPDVHFKSPQISMSDIDLNLKGP	NA	NA	-
AHNAK|Q09666|S|4903|___1	-0.981961	-1.15607	-1.49226	-1.12463	-0.840528	-0.953937	-0.701216	-0.774036	-1.93688	-0.698152	-1.08784	-0.853599	-0.743871	-0.458599	-0.800312	-0.465252	-0.877821	-1.5071	S	___1			-0.935935	-0.923544	-1.46103	-0.635758	-0.808088	-1.05367	Q09666	Neuroblast differentiation-associated protein AHNAK	AHNAK	PRLDFEGPDAKLSGPSLKMPSLEISAPKVTA	NA	NA	-
AHNAK|Q09666|S|4908|___1	-4.23339	-3.21513	-3.30045	-4.39337	-2.95155	-3.57949	-4.51824	-4.19837	-4.09625	-4.43173	-3.58366	-4.30813	-3.51098	-3.47614	-5.10797	-3.94616	-2.31257	-3.88555	S	___1			-4.38167	-3.45502	-3.65873	-3.96296	-3.12412	-4.43388	Q09666	Neuroblast differentiation-associated protein AHNAK	AHNAK	EGPDAKLSGPSLKMPSLEISAPKVTAPDVDL	NA	NA	-
AHNAK|Q09666|S|4960|___1	3.0408	3.02792	3.15734	3.14541	3.21182	3.29476	3.02241	3.18075	3.11352	3.13231	2.92073	3.22719	3.18607	3.28631	3.32369	3.60421	3.23508	3.30173	S	___1			3.06954	3.14016	3.18854	3.30753	3.14737	3.28421	Q09666	Neuroblast differentiation-associated protein AHNAK	AHNAK	KGPKVEAPSLDVHMDSPDINIEGPDVKIPKF	NA	NA	-
AHNAK|Q09666|S|5031|___1	5.09287	5.10904	5.02927	4.98727	5.14369	4.97839	4.83993	4.8722	5.08797	4.80351	4.50945	4.60562	4.74023	4.785	4.7321	4.80151	4.72673	4.40565	S	___1			4.97336	5.04164	5.03188	4.78175	4.67372	4.58112	Q09666	Neuroblast differentiation-associated protein AHNAK	AHNAK	GKGKKSKFKMPKIHMSGPKIKAKKQGFDLNV	NA	NA	-
AHNAK|Q09666|S|5099|___1	2.91767	2.93981	3.12652	2.86605	3.03214	3.23932	2.92342	3.04485	3.13167	2.81622	2.97993	2.88562	2.88327	2.87167	3.10579	3.20633	3.08289	3.19626	S	___1			2.90238	3.0056	3.16584	2.96861	2.97816	3.06256	Q09666	Neuroblast differentiation-associated protein AHNAK	AHNAK	MFGKMYFPDVEFDIKSPKFKAEAPLPSPKLE	NA	NA	-
AHNAK|Q09666|S|511|___1	5.30613	5.2302	5.22086	5.38386	5.3066	5.38395	5.28552	5.38341	5.39448	5.47206	5.37214	5.38626	5.50613	5.34219	5.49919	5.59599	5.41995	5.40226	S	___1	+		5.32517	5.30674	5.3331	5.52473	5.37809	5.42924	Q09666	Neuroblast differentiation-associated protein AHNAK	AHNAK	QKPKISMQDVDLSLGSPKLKGDIKVSAPGVQ	NA	NA	-
AHNAK|Q09666|S|5110|___1	3.26892	3.28454	3.06139	3.05601	3.17727	3.16404	3.04124	3.15342	3.0248	3.42039	3.22146	3.19767	3.5496	3.36588	3.23565	3.42201	3.12905	2.8883	S	___1		+	3.12206	3.20508	3.08341	3.464	3.2388	3.10721	Q09666	Neuroblast differentiation-associated protein AHNAK	AHNAK	FDIKSPKFKAEAPLPSPKLEGELQAPDLELS	NA	NA	-
AHNAK|Q09666|S|5293|___1	-3.09875	-2.33363	-2.61754	-1.59238	-2.50915	-2.06231	-3.44647	-2.95754	-2.81271	-2.14533	-1.86014	-2.06931	-2.37302	-2.24713	-1.94588	-2.19202	-1.56406	-1.87494	S	___1		+	-2.71253	-2.60011	-2.49752	-2.23679	-1.89045	-1.96337	Q09666	Neuroblast differentiation-associated protein AHNAK	AHNAK	VSLKGPGVDLPSVNLSMPKVSGPDLDLNLKG	NA	+	-
AHNAK|Q09666|S|5332|___1	2.11954	2.22831	2.44139	2.24465	2.37248	2.40092	2.01074	2.38595	2.20512	2.24651	1.88239	2.06579	1.99834	2.11415	1.87878	2.15969	1.87015	2.0297	S	___1			2.12497	2.32891	2.34914	2.13485	1.95556	1.99143	Q09666	Neuroblast differentiation-associated protein AHNAK	AHNAK	ASVPSMKVHAPGLNLSGVGGKMQVGGDGVKV	NA	NA	-
AHNAK|Q09666|S|5400|___1	0.23665	0.192612	-0.14878	0.450275	0.118139	0.499903	0.395413	0.332363	0.160071	0.504079	0.738427	0.535037	0.974819	1.01559	1.06234	1.07708	0.921	0.431857	S	___1			0.36078	0.214371	0.170398	0.851992	0.891673	0.676411	Q09666	Neuroblast differentiation-associated protein AHNAK	AHNAK	VSVGAPDLSLEASEGSIKLPKMKLPQFGIST	NA	NA	-
AHNAK|Q09666|S|5448|___1	2.06405	1.76198	2.08374	1.85287	2.02782	2.12616	1.8664	1.89515	1.90555	2.2083	2.18757	2.39261	2.19483	2.16031	2.2502	2.32921	2.06142	2.03099	S	___1			1.92777	1.89498	2.03848	2.24411	2.13644	2.2246	Q09666	Neuroblast differentiation-associated protein AHNAK	AHNAK	LKGPGVDVNLKGPRISAPNVDFNLEGPKVKG	NA	NA	-
AHNAK|Q09666|S|5519|___1	-1.4539	-1.50917	-1.70318	-1.27276	-1.11232	-0.965844	-1.41015	-1.04796	-1.52781	-1.40672	-1.43947	-1.08491	-1.01399	-1.34763	-0.790838	-0.685324	-0.908582	-0.822652	S	___1			-1.37894	-1.22315	-1.39895	-1.03534	-1.23189	-0.899467	Q09666	Neuroblast differentiation-associated protein AHNAK	AHNAK	VNLPGVNVKLPTGQISGPEIKGGLKGSEVGF	NA	NA	-
AHNAK|Q09666|S|5552|___1	5.54339	5.50347	5.77569	5.73864	5.76977	5.89845	5.9477	5.98218	5.87165	5.98337	5.81677	5.97384	5.93161	5.92802	5.88388	6.28679	5.83733	6.05227	S	___1			5.74324	5.75181	5.8486	6.06725	5.86071	5.97	Q09666	Neuroblast differentiation-associated protein AHNAK	AHNAK	AAPDISVKGPAFNMASPESDFGINLKGPKIK	NA	NA	-
AHNAK|Q09666|S|559|___1	4.21056	3.8124	4.06808	4.1081	4.17684	3.67096	4.48472	4.44954	3.83	4.03961	3.97106	3.4778	4.24564	4.09913	3.50406	3.46558	3.88631	2.92613	S	___1			4.26779	4.14626	3.85634	3.91694	3.9855	3.30266	Q09666	Neuroblast differentiation-associated protein AHNAK	AHNAK	ETPNLEGTLTGPRLGSPSGKTGTCRISMSEV	NA	NA	-
AHNAK|Q09666|S|5593|___1	-0.998484	-0.618706	-0.941512	-0.91851	-1.12579	-0.922729	-1.35911	-1.22596	-1.30479	-0.796123	-0.952846	-0.868991	-1.08371	-1.10038	-0.868977	-0.42181	-0.712512	-0.252988	S	___1			-1.09203	-0.990152	-1.05634	-0.767215	-0.921911	-0.663652	Q09666	Neuroblast differentiation-associated protein AHNAK	AHNAK	APDISLGEGHLSVKGSGGEWKGPQVSSALNL	NA	NA	-
AHNAK|Q09666|S|5620|___1	0.321288	0.258038	0.196252	-0.352349	0.337756	0.0213985	0.160905	0.382175	0.115877	0.373446	0.184435	0.257964	0.246473	0.147799	0.368814	0.0387249	-0.029933	0.247608	S	___1			0.0432812	0.32599	0.111176	0.219548	0.100767	0.291462	Q09666	Neuroblast differentiation-associated protein AHNAK	AHNAK	ALNLDTSKFAGGLHFSGPKVEGGVKGGQIGL	NA	NA	-
AHNAK|Q09666|S|570|___1	0.6983	0.500793	0.514664	-0.0863323	0.101017	0.315246	0.36036	0.680501	0.328096	0.434339	0.502551	0.210086	0.618591	0.311396	0.486656	0.385483	0.233758	0.367148	S	___1			0.324109	0.427437	0.386002	0.479471	0.349235	0.35463	Q09666	Neuroblast differentiation-associated protein AHNAK	AHNAK	PRLGSPSGKTGTCRISMSEVDLNVAAPKVKG	NA	NA	-
AHNAK|Q09666|S|5731|___1	6.62537	6.50559	6.40114	6.49042	6.56918	6.62481	6.52497	6.65881	6.51823	6.72951	6.46957	6.57204	6.69073	6.68508	6.64578	6.87328	6.53822	6.57434	S	___1			6.54692	6.57786	6.51473	6.76451	6.56429	6.59739	Q09666	Neuroblast differentiation-associated protein AHNAK	AHNAK	KFNFSKPKGKGGVTGSPEASISGSKGDLKSS	NA	NA	-
AHNAK|Q09666|S|5731|___2	1.75674	1.59906	1.66469	1.86526	1.81492	1.67466	1.767	1.7205	1.59014	1.91818	1.88279	1.70544	2.24598	1.98185	1.79652	2.11109	1.95809	1.82396	S	___2		+	1.79633	1.71149	1.64316	2.09175	1.94091	1.77531	Q09666	Neuroblast differentiation-associated protein AHNAK	AHNAK	KFNFSKPKGKGGVTGSPEASISGSKGDLKSS	NA	NA	-
AHNAK|Q09666|S|5735|___2	0.892737	0.880353	0.662364	1.10585	0.982118	0.803692	1.06579	0.777536	0.63365	1.32284	1.22424	1.10314	1.70495	1.24873	1.15121	1.30739	1.19127	1.16662	S	___2			1.02146	0.880002	0.699902	1.44506	1.22141	1.14033	Q09666	Neuroblast differentiation-associated protein AHNAK	AHNAK	SKPKGKGGVTGSPEASISGSKGDLKSSKASL	NA	NA	-
AHNAK|Q09666|S|5737|___2	0.0231667	-0.749866	-0.175725	-0.487382	-0.379122	-0.325675	-0.30531	-0.406668	-0.2779	-0.615786	-0.363	-0.769743	-0.242784	-0.504368	-0.334378	-0.252728	-0.229426	-0.961423	S	___2			-0.256509	-0.511885	-0.259767	-0.370433	-0.365598	-0.688515	Q09666	Neuroblast differentiation-associated protein AHNAK	AHNAK	PKGKGGVTGSPEASISGSKGDLKSSKASLGS	NA	NA	-
AHNAK|Q09666|S|5739|___2	-0.981265	-0.751646	-0.509531	-0.362613	-0.369436	-0.623658	-0.997364	-0.27425	-0.656271	-0.677069	-0.800992	-0.925109	-0.647803	-0.203316	-1.12085	0.00851154	-0.417059	-0.354602	S	___2			-0.780414	-0.465111	-0.596487	-0.438787	-0.473789	-0.800186	Q09666	Neuroblast differentiation-associated protein AHNAK	AHNAK	GKGGVTGSPEASISGSKGDLKSSKASLGSLE	NA	NA	-
AHNAK|Q09666|S|5752|___1	-2.56008	-2.04832	-2.68726	-2.18702	-2.4987	-1.95314	-2.52185	-2.68265	-3.43121	-1.72725	-2.00497	-2.05218	-2.38916	-1.77947	-1.60669	-1.78988	-2.26318	-2.11448	S	___1			-2.42298	-2.40989	-2.69054	-1.96876	-2.01587	-1.92445	Q09666	Neuroblast differentiation-associated protein AHNAK	AHNAK	SGSKGDLKSSKASLGSLEGEAEAEASSPKGK	NA	NA	-
AHNAK|Q09666|S|5752|___2	3.7238	3.44786	3.70832	3.63981	3.80102	3.6202	3.79381	3.45077	3.67049	3.73578	3.8453	3.73009	3.88679	3.75593	4.02115	3.78658	3.90582	3.70691	S	___2			3.71914	3.56655	3.66633	3.80305	3.83568	3.81939	Q09666	Neuroblast differentiation-associated protein AHNAK	AHNAK	SGSKGDLKSSKASLGSLEGEAEAEASSPKGK	NA	NA	-
AHNAK|Q09666|S|5763|___1	5.54513	5.53055	5.6177	5.58282	5.62823	5.78547	5.60976	5.64374	5.44137	5.6786	5.48842	5.55362	5.83038	5.82776	5.69321	5.9348	5.75208	5.67396	S	___1			5.57924	5.60084	5.61485	5.81459	5.68942	5.64026	Q09666	Neuroblast differentiation-associated protein AHNAK	AHNAK	ASLGSLEGEAEAEASSPKGKFSLFKSKKPRH	NA	NA	-
AHNAK|Q09666|S|5763|___2	2.618	2.60353	2.7132	2.82975	2.86178	2.76804	2.68678	2.59782	2.53225	2.96919	2.82925	2.89543	2.88127	2.95674	2.99717	2.84782	2.9008	2.79327	S	___2			2.71151	2.68771	2.67117	2.89943	2.89559	2.89529	Q09666	Neuroblast differentiation-associated protein AHNAK	AHNAK	ASLGSLEGEAEAEASSPKGKFSLFKSKKPRH	NA	NA	-
AHNAK|Q09666|S|5830|___1	1.71782	1.41723	1.18	1.52416	1.52767	1.39107	1.75335	1.79055	1.36473	1.98631	1.93772	1.66662	2.06673	2.06464	1.72505	2.09174	1.80283	1.42156	S	___1		+	1.66511	1.57848	1.31193	2.04826	1.93506	1.60441	Q09666	Neuroblast differentiation-associated protein AHNAK	AHNAK	GKHGKLKFGTFGGLGSKSKGHYEVTGSDDET	NA	NA	-
AHNAK|Q09666|S|5841|___1	6.04988	5.82584	6.04331	5.96553	5.97071	5.95814	6.00124	5.89694	5.93309	5.97557	5.84157	5.80575	6.35502	6.01579	5.86974	5.76589	6.03071	5.3188	S	___1			6.00555	5.89783	5.97818	6.03216	5.96269	5.66476	Q09666	Neuroblast differentiation-associated protein AHNAK	AHNAK	GGLGSKSKGHYEVTGSDDETGKLQGSGVSLA	NA	NA	-
AHNAK|Q09666|S|658|___1	-0.160668	-0.117099	-0.405348	-0.400842	-0.216063	-0.251552	-0.101662	-0.316311	-0.101318	-0.258621	-0.295859	-0.587849	0.0539484	-0.383479	-0.411737	0.0564642	-0.334499	-0.326167	S	___1		+	-0.221057	-0.216491	-0.252739	-0.0494029	-0.337946	-0.441918	Q09666	Neuroblast differentiation-associated protein AHNAK	AHNAK	GEGPDVHMTLPKGDISISGPKVNVEAPDVNL	NA	NA	-
AHNAK|Q09666|S|781|___1	0.776126	0.592626	0.752337	0.734917	0.554944	0.886101	0.762536	0.693775	0.781837	0.815059	0.932227	1.03529	0.859745	0.705786	0.589779	0.894598	0.877208	0.643252	S	___1			0.75786	0.613781	0.806758	0.856467	0.838407	0.756107	Q09666	Neuroblast differentiation-associated protein AHNAK	AHNAK	GPEVDVNLPKADVDISGPKIDVTAPDVSIEE	NA	NA	-
AHNAK|Q09666|S|793|___1	1.86305	1.87178	1.79126	1.9214	1.89676	2.00434	1.91951	1.91641	1.9285	2.14661	1.8779	1.92314	2.00576	1.90741	1.95661	2.13486	2.01806	2.09642	S	___1			1.90132	1.89498	1.90803	2.09574	1.93446	1.99206	Q09666	Neuroblast differentiation-associated protein AHNAK	AHNAK	VDISGPKIDVTAPDVSIEEPEGKLKGPKFKM	NA	NA	-
AHNAK|Q09666|S|819|___1	-2.60253	-2.09659	-1.82321	-2.20217	-1.61859	-2.38491	-2.42329	-1.90874	-2.16254	-1.87785	-2.06912	-1.88552	-1.94074	-1.87585	-1.7846	-1.7168	-1.69483	-2.01557	S	___1			-2.40933	-1.87464	-2.12355	-1.84513	-1.87993	-1.89523	Q09666	Neuroblast differentiation-associated protein AHNAK	AHNAK	PKFKMPEMNIKVPKISMPDVDLHLKGPNVKG	NA	NA	-
AHNAK|Q09666|S|93|___1	2.32171	1.88177	1.86095	1.45433	1.98566	1.63692	2.27891	2.166	2.3615	2.13502	2.21661	2.16119	2.30451	2.16854	2.54795	2.32991	2.09944	1.99068	S	___1			2.01832	2.01114	1.95312	2.25648	2.16153	2.23327	Q09666	Neuroblast differentiation-associated protein AHNAK	AHNAK	GHHTVGLKLHRKGDRSPEPGQTWTREVFSSC	NA	NA	-
AHNAK|Q09666|T|158|___1	-1.7303	-2.06705	-1.59537	-2.43234	-2.12336	-2.4596	-2.00768	-1.91491	-1.73529	-1.76062	-1.44021	-1.9785	-1.79255	-2.49579	-1.64354	-1.12152	-1.77303	-1.64262	T	___1			-2.05678	-2.0351	-1.93009	-1.55823	-1.90301	-1.75489	Q09666	Neuroblast differentiation-associated protein AHNAK	AHNAK	LGETQSRTITVTRRVTAYTVDVTGREGAKDI	NA	NA	-
AHNAK|Q09666|T|2845|___1	4.06443	4.41616	4.27592	4.03633	4.43216	4.45518	4.20498	4.26795	4.32303	4.02578	3.89792	3.96002	4.08946	4.07799	4.25327	4.40095	4.13486	4.27264	T	___1			4.10191	4.37209	4.35138	4.17206	4.03692	4.16198	Q09666	Neuroblast differentiation-associated protein AHNAK	AHNAK	FKTPKISMPDIDLNLTGPKIKGDVDVTGPKV	NA	NA	-
AHNAK|Q09666|T|3366|___1	3.82641	3.60586	4.05304	3.5467	4.00657	3.7949	3.82648	3.68341	4.11535	3.61932	3.92143	3.57379	3.74311	3.50948	4.01611	3.7	3.9849	3.86942	T	___1			3.73319	3.76528	3.98776	3.68748	3.80527	3.81977	Q09666	Neuroblast differentiation-associated protein AHNAK	AHNAK	RFKLPKFNFSGSKVQTPEVDVKGKKPDIDIT	NA	NA	-
AHNAK|Q09666|T|3716|___1	0.145339	0.0513906	0.14937	-0.135132	0.49915	0.137706	0.33849	0.071672	0.26458	0.418103	0.501173	0.61645	0.338409	0.766266	0.501406	0.671371	0.615487	0.650582	T	___1			0.116233	0.207404	0.183885	0.475961	0.627642	0.589479	Q09666	Neuroblast differentiation-associated protein AHNAK	AHNAK	KGPEVDIKGPKVDIDTPDINIEGSEGKFKGP	NA	NA	-
AHNAK|Q09666|T|4100|___1	0.879985	0.863275	0.918864	0.794033	0.657279	0.57312	0.517068	0.686098	0.740034	0.884955	1.12944	0.994954	1.07879	0.918921	0.981581	1.05339	1.10441	0.861707	T	___1			0.730362	0.73555	0.744006	1.00571	1.05092	0.946081	Q09666	Neuroblast differentiation-associated protein AHNAK	AHNAK	PKADIDVSGPKVDIDTPDIDIHGPEGKLKGP	NA	NA	-
AHNAK|Q09666|T|4564|___1	0.77115	0.682715	0.754521	0.526367	0.757813	0.633066	0.62036	0.665855	0.722244	0.446017	0.598473	0.561143	0.545935	0.381063	0.573248	1.05339	0.822181	0.815633	T	___1			0.639292	0.702128	0.703277	0.68178	0.600572	0.650008	Q09666	Neuroblast differentiation-associated protein AHNAK	AHNAK	KGPKVDVKGPKVGIDTPDIDIHGPEGKLKGP	NA	NA	-
AHNAK|Q09666|T|4766|___1	2.8953	2.97813	2.97625	3.00146	2.86307	3.12867	2.86375	3.0024	2.80128	2.9778	3.03893	2.97506	2.94148	3.13082	3.00504	3.24177	3.05634	3.08534	T	___1			2.92017	2.94787	2.96873	3.05368	3.07536	3.02181	Q09666	Neuroblast differentiation-associated protein AHNAK	AHNAK	KGPEADIKGPKVDINTPDVDVHGPDWHLKMP	NA	NA	-
AHNAK|Q09666|T|5415|___1	-0.178096	0.30588	0.361306	0.337623	0.37918	0.0466309	0.0436039	0.109618	0.328327	-0.0945702	-0.340688	-0.260417	-0.215604	-0.469379	-0.221384	0.0678158	0.366221	0.211259	T	___1			0.0677102	0.264892	0.245421	-0.0807861	-0.147949	-0.0901807	Q09666	Neuroblast differentiation-associated protein AHNAK	AHNAK	SIKLPKMKLPQFGISTPGSDLHVNAKGPQVS	NA	NA	-
AHNAK|Q09666|T|553|___1	-0.365871	-0.429251	-0.293961	-0.648136	-0.388737	-0.192587	-0.240177	-0.162967	-0.00564861	-0.64446	-0.381765	-0.455191	-0.594464	-0.57655	-0.196059	-0.145756	-0.331847	-0.0805311	T	___1			-0.418062	-0.326985	-0.164066	-0.46156	-0.430054	-0.243927	Q09666	Neuroblast differentiation-associated protein AHNAK	AHNAK	GSRVDIETPNLEGTLTGPRLGSPSGKTGTCR	NA	NA	-
AHNAK|Q09666|T|5796|___1	-1.02415	-1.05855	-0.490905	-1.03344	-0.465545	-1.01828	-0.684847	-0.935788	-0.570989	-0.678263	-0.818523	-1.18172	-0.280252	-0.635387	-0.616811	-0.870817	-0.527593	-0.820443	T	___1			-0.914147	-0.81996	-0.69339	-0.609777	-0.660501	-0.872992	Q09666	Neuroblast differentiation-associated protein AHNAK	AHNAK	NSFSDEREFSGPSTPTGTLEFEGGEVSLEGG	NA	NA	-
AHNAK|Q09666|T|638|___1	3.90121	4.05207	4.14866	3.88562	4.08759	4.31391	3.95315	4.05709	3.98621	3.75594	3.55877	3.68396	3.77438	3.78856	3.78695	3.97767	3.83713	3.88944	T	___1			3.91332	4.06558	4.14959	3.836	3.72815	3.78678	Q09666	Neuroblast differentiation-associated protein AHNAK	AHNAK	EWNLKMPKMKMPTFSTPGAKGEGPDVHMTLP	NA	NA	-
AHNAK|Q09666|T|651|___1	0.237547	0.276011	0.356516	0.020175	0.488999	0.542135	0.272859	0.485546	0.497864	0.218411	0.159624	0.127441	0.480339	0.134356	0.325438	0.109198	0.491296	0.391142	T	___1			0.17686	0.416852	0.465505	0.269316	0.261758	0.28134	Q09666	Neuroblast differentiation-associated protein AHNAK	AHNAK	FSTPGAKGEGPDVHMTLPKGDISISGPKVNV	NA	NA	-
AHNAK2|Q8IVF2|S|1172|___1	0.155616	0.0382471	0.0159593	0.0681696	0.391219	0.394817	0.567868	0.296777	0.316063	1.37271	0.954697	0.969352	1.40261	0.867283	0.895361	1.22446	0.505122	0.72486	S	___1	+	+	0.263885	0.242081	0.24228	1.33326	0.775701	0.863191	Q8IVF2	Protein AHNAK2	AHNAK2	TAKDSRFKMPKFKMPSFGASAPGKSIEASVD	NA	NA	-
AHNAK2|Q8IVF2|S|1198|___1	-3.30151	-2.99096	-4.39337	-3.39172	-3.27715	-3.71069	-5.17966	-2.88476	-4.48182	-3.46982	-3.45563	-2.30695	-4.44957	-4.10385	-3.3602	-2.86075	-3.73365	-4.07349	S	___1			-3.95763	-3.05095	-4.19529	-3.59338	-3.76438	-3.24688	Q8IVF2	Protein AHNAK2	AHNAK2	EASVDVSAPKVEADVSLPSMQGDLKTTDLSI	NA	NA	-
AHNAK2|Q8IVF2|S|280|___1	-3.45277	-3.97135	-3.54742	-4.36327	-3.35179	-3.62771	-3.85849	-4.36397	-3.50331	-2.53729	-3.2601	-3.97151	-3.60738	-3.92975	-3.43824	-4.67747	-2.89649	-3.26081	S	___1			-3.89151	-3.8957	-3.55948	-3.60738	-3.36212	-3.55686	Q8IVF2	Protein AHNAK2	AHNAK2	QSIKSKRGPGPQRSHSSSEAYEPRDAHDVSP	NA	NA	-
AHNAK2|Q8IVF2|S|294|___1	1.11279	0.768926	1.04165	1.22232	0.842582	1.03089	1.09866	0.89154	1.07274	1.37694	1.51693	1.89461	1.78696	1.29051	1.38741	1.86032	1.71902	1.69239	S	___1			1.14459	0.834349	1.04843	1.67474	1.50882	1.65814	Q8IVF2	Protein AHNAK2	AHNAK2	HSSSEAYEPRDAHDVSPTSTDTEAQLTVERQ	NA	NA	-
AHNAK2|Q8IVF2|S|294|___2	-3.93031	-2.33881	-1.98043	-2.20667	-2.22704	-2.08649	-3.01811	-2.93485	-2.5579	-2.18893	-2.13235	-2.1077	-1.76673	-1.70994	-1.86225	-1.37773	-2.0704	-2.04757	S	___2			-3.05169	-2.50023	-2.20827	-1.7778	-1.9709	-2.00584	Q8IVF2	Protein AHNAK2	AHNAK2	HSSSEAYEPRDAHDVSPTSTDTEAQLTVERQ	NA	NA	-
AHNAK2|Q8IVF2|S|3408|___1	1.38018	1.54874	1.46179	1.31536	1.65901	1.77538	1.4942	1.90962	1.70699	2.11097	2.06197	2.13961	2.00601	2.16423	2.24911	2.46483	2.04283	2.13735	S	___1			1.39658	1.70579	1.64805	2.19394	2.08968	2.17536	Q8IVF2	Protein AHNAK2	AHNAK2	KVEMPSFKMPKVDLKSPQVDIKGPKLDLKVP	NA	NA	-
AHNAK2|Q8IVF2|S|365|___1	-4.29556	-3.00492	-3.0114	-3.45881	-3.25115	-3.57337	-3.65869	-2.90982	-3.04538	-2.3928	-2.56763	-2.51102	-2.38694	-2.61417	-1.99471	-2.09471	-2.11255	-3.29696	S	___1			-3.80435	-3.0553	-3.21005	-2.29148	-2.43145	-2.6009	Q8IVF2	Protein AHNAK2	AHNAK2	VGRAGVLEELGPWGDSLEETGAATGSRREER	NA	NA	-
AHNAK2|Q8IVF2|S|4477|___1	1.4892	1.52032	1.4148	1.47576	1.54003	1.4451	1.4682	1.6639	1.60468	1.98271	1.82444	1.96178	2.10266	2.00305	2.09372	2.04225	1.93586	1.98571	S	___1			1.47772	1.57475	1.48819	2.04254	1.92112	2.01374	Q8IVF2	Protein AHNAK2	AHNAK2	KFKMPKFKMPSFGMLSPGKSIEVSVDVSAPK	NA	NA	-
AHNAK2|Q8IVF2|S|5175|___1	0.862046	0.460793	1.12417	0.842741	0.857207	0.739214	1.07952	0.657838	0.894606	1.29106	1.45981	1.01613	1.25966	1.09824	1.46185	1.24056	1.59362	1.05838	S	___1			0.928104	0.658613	0.919329	1.26376	1.38389	1.17879	Q8IVF2	Protein AHNAK2	AHNAK2	QPSCRKPDAEVLTVESPEEEAMTKYSQESWF	NA	NA	-
AHNAK2|Q8IVF2|S|5741|___1	-3.22031	-2.76337	-3.4311	-2.96607	-2.87771	-3.39544	-3.32248	-3.25449	-3.62395	-2.74343	-3.83074	-2.71088	-3.26094	-3.57765	-4.2136	-2.5883	-3.29183	-2.65357	S	___1			-3.16962	-2.96519	-3.4835	-2.86422	-3.56674	-3.19268	Q8IVF2	Protein AHNAK2	AHNAK2	LQEETITFFDARESFSPEEKEEGELIGPVGT	NA	NA	-
AHNAK2|Q8IVF2|S|593|___1	-3.07294	-2.16392	-2.52679	-2.67012	-2.74882	-3.18846	-4.24119	-2.80317	-4.88401	-2.1159	-2.19147	-2.68711	-2.30711	-3.04532	-2.66051	-2.47466	-2.64874	-1.85304	S	___1			-3.32808	-2.57197	-3.53309	-2.29923	-2.62851	-2.40022	Q8IVF2	Protein AHNAK2	AHNAK2	GQIRMPKFKIPSLGWSPSKHTKTGREKATED	NA	NA	-
AHNAK2|Q8IVF2|S|795|___2	-1.52916	-2.79777	-2.19939	-1.86231	-2.1246	-2.09597	-0.918837	-1.6556	-0.896796	-1.45349	-1.19808	-2.5377	-2.75203	-1.31577	-3.88988	-1.32865	-2.82978	-0.936414	S	___2			-1.43677	-2.19266	-1.73072	-1.84472	-1.78121	-2.45466	Q8IVF2	Protein AHNAK2	AHNAK2	LKGPKAEVTAPDVKMSLSSMEVDVQAPRAKL	NA	NA	-
AHNAK2|Q8IVF2|S|797|___2	-1.52916	-3.57277	-2.19939	-1.86231	-2.1246	-2.09597	-0.918837	-1.6556	-0.896796	-1.45349	-1.19808	-3.42333	-2.75203	-1.31577	-4.18967	-1.32865	-2.82978	-0.936414	S	___2			-1.43677	-2.45099	-1.73072	-1.84472	-1.78121	-2.84981	Q8IVF2	Protein AHNAK2	AHNAK2	GPKAEVTAPDVKMSLSSMEVDVQAPRAKLDG	NA	NA	-
AHNAK2|Q8IVF2|S|842|___1	-0.0420313	0.414599	0.138922	0.352102	0.230675	0.416288	-0.258274	0.361015	0.114685	1.51348	1.20455	0.81416	1.36498	1.27087	1.18517	1.37455	0.427287	0.971307	S	___1		+	0.0172656	0.33543	0.223299	1.41767	0.967569	0.990211	Q8IVF2	Protein AHNAK2	AHNAK2	TAKDSKFKMPKFKMPSFGVSAPGKSMEDSVD	NA	NA	-
AHNAK2|Q8IVF2|T|298|___2	-5.08727	-2.33881	-1.98043	-2.20667	-2.22704	-2.08649	-3.01811	-2.93485	-2.5579	-2.18893	-2.13235	-2.1077	-1.76673	-1.70994	-1.86225	-1.37773	-2.0704	-2.04757	T	___2			-3.43735	-2.50023	-2.20827	-1.7778	-1.9709	-2.00584	Q8IVF2	Protein AHNAK2	AHNAK2	EAYEPRDAHDVSPTSTDTEAQLTVERQEQKA	NA	NA	-
AHNAK2|Q8IVF2|T|5513|___1	-2.78946	-4.64989	-5.72597	-4.15382	-4.32964	-2.90678	-3.24114	-3.78818	-3.60732	-3.68967	-3.98214	-4.01308	-4.12997	-3.33083	-4.21294	-3.78223	-3.81731	-4.34568	T	___1			-3.39481	-4.2559	-4.08002	-3.86729	-3.71009	-4.19057	Q8IVF2	Protein AHNAK2	AHNAK2	TQIVRESEIPTSEIQTPSYGFSLLKVKIPEP	NA	NA	-
AHR|P35869|T|343|___2	-1.5692	-1.58305	-1.22336	-1.32313	-1.3058	-1.17605	-1.93623	-1.61824	-1.3417	-1.61122	-1.49185	-1.64671	-2.08891	-1.52237	-1.60074	-1.72939	-2.05314	-1.30574	T	___2			-1.60952	-1.50236	-1.24704	-1.80984	-1.68912	-1.51773	P35869	Aryl hydrocarbon receptor	AHR	ADMLYCAESHIRMIKTGESGMIVFRLLTKNN	NA	NA	-
AHR|P35869|T|355|___2	-1.5692	-1.58305	-1.22336	-1.32313	-1.3058	-1.17605	-1.93623	-1.61824	-1.3417	-1.61122	-1.49185	-1.64671	-2.08891	-1.52237	-1.60074	-1.72939	-2.05314	-1.30574	T	___2			-1.60952	-1.50236	-1.24704	-1.80984	-1.68912	-1.51773	P35869	Aryl hydrocarbon receptor	AHR	MIKTGESGMIVFRLLTKNNRWTWVQSNARLL	NA	NA	-
AHSA1|O95433|S|258|___1	-0.775079	-0.247961	-0.390671	-0.67795	-0.52344	-0.4346	-0.423901	-0.600898	-0.240445	-0.451386	-0.611857	-0.587673	-0.623695	-0.875973	-0.80391	-0.475902	-0.754727	-0.754498	S	___1			-0.625643	-0.457433	-0.355239	-0.516994	-0.747519	-0.715361	O95433	Activator of 90 kDa heat shock protein ATPase homolog 1	AHSA1	EADRGGKFHMVDGNVSGEFTDLVPEKHIVMK	NA	NA	-
AIM1|Q9Y4K1|S|75|___2	1.0884	1.46005	1.0713	1.35554	1.26604	1.44403	1.26721	1.42424	1.20627	1.832	1.74327	2.13796	1.79188	2.11484	1.86013	2.26975	1.75689	2.00738	S	___2			1.23705	1.38344	1.24053	1.96454	1.87167	2.00182	Q9Y4K1	Absent in melanoma 1 protein	AIM1	KSPRAALDGGVASAASPESKPSPGTKGQLRG	NA	NA	validated
AIP|O00170|S|43|___1	-0.828588	-0.837919	-0.789577	-1.04003	-0.371214	-0.798675	-0.015789	-0.840528	-0.189025	0.15488	-0.3157	-0.0956354	-0.853099	-0.574592	-0.284576	0.0295858	-0.313198	-0.227124	S	___1			-0.628137	-0.68322	-0.592426	-0.222878	-0.401163	-0.202445	O00170	AH receptor-interacting protein	AIP	FQDGTKATFHYRTLHSDDEGTVLDDSRARGK	NA	NA	-
AJUBA|Q96IF1|S|119|___1	1.78335	1.7142	1.79521	1.4438	1.76334	2.07654	1.82892	1.75025	1.86019	1.56083	1.70349	1.52679	1.77693	1.56959	1.37029	2.04673	1.87029	1.44988	S	___1			1.68536	1.7426	1.91065	1.79483	1.71446	1.44899	Q96IF1	LIM domain-containing protein ajuba	AJUBA	SLPPDFRLEPTAPALSPRSSFASSSASDASK	NA	NA	-
AJUBA|Q96IF1|S|133|___2	0.466533	0.478703	0.20636	0.366385	0.193177	0.27645	0.27753	0.255748	0.678406	0.49318	0.429217	0.492455	0.474991	0.358385	0.481628	0.75099	0.43856	0.502727	S	___2			0.370149	0.309209	0.387072	0.573054	0.40872	0.49227	Q96IF1	LIM domain-containing protein ajuba	AJUBA	LSPRSSFASSSASDASKPSSPRGSLLLDGAG	NA	NA	-
AJUBA|Q96IF1|S|137|___1	1.76258	1.36798	2.18335	1.53073	1.88452	1.55236	1.97559	1.57605	1.83412	1.80921	1.83112	1.38036	1.85042	1.52678	1.77335	1.85067	1.75667	2.00877	S	___1			1.7563	1.60952	1.85661	1.83677	1.70486	1.72083	Q96IF1	LIM domain-containing protein ajuba	AJUBA	SSFASSSASDASKPSSPRGSLLLDGAGAGGA	NA	NA	-
AJUBA|Q96IF1|S|137|___2	0.466533	0.478703	0.20636	0.366385	0.193177	0.27645	0.27753	0.255748	0.678406	0.49318	0.429217	0.492455	0.474991	0.358385	0.481628	0.75099	0.43856	0.502727	S	___2			0.370149	0.309209	0.387072	0.573054	0.40872	0.49227	Q96IF1	LIM domain-containing protein ajuba	AJUBA	SSFASSSASDASKPSSPRGSLLLDGAGAGGA	NA	NA	-
AJUBA|Q96IF1|S|237|___1	-0.537119	-1.03423	-0.239806	0.172754	-0.0569973	-0.123153	0.0816145	-0.164664	-0.233428	-0.301861	-0.908459	-1.89892	-0.252841	-0.937692	-0.195468	-0.47635	-0.313828	-0.109469	S	___1			-0.09425	-0.418632	-0.198795	-0.343684	-0.719993	-0.734619	Q96IF1	LIM domain-containing protein ajuba	AJUBA	FGCQESRHSYPPALGSPGALAGAGVGAAGPL	NA	NA	-
AJUBA|Q96IF1|T|30|___1	-2.29762	-1.87008	-2.52339	-1.9196	-2.43945	-2.05669	-2.1372	-1.9275	-2.44271	-2.41528	-2.23231	-2.53591	-2.23077	-2.56819	-3.28819	-3.54539	-2.0282	-2.69781	T	___1			-2.11814	-2.07901	-2.34093	-2.73048	-2.27623	-2.84064	Q96IF1	LIM domain-containing protein ajuba	AJUBA	FGRRKGESSRSGSDGTPGPGKGRLSGLGGPR	NA	NA	-
AKAP11|Q9UKA4|S|18|___1	-4.17978	-4.25104	-3.78431	-4.47881	-4.44111	-2.23853	-4.52562	-3.5041	-4.27356	-3.70566	-3.6211	-2.84707	-2.60607	-3.01987	-2.84306	-2.09597	-2.16687	-2.99396	S	___1			-4.39474	-4.06542	-3.43213	-2.80256	-2.93595	-2.8947	Q9UKA4	A-kinase anchor protein 11	AKAP11	TFRNNHMKTKASVRKSFSEDVFQSVKSLLQS	NA	NA	-
AKAP11|Q9UKA4|T|1100|___2	-0.597575	-0.571402	-0.56097	-0.884413	-0.603411	-0.895011	-0.638427	-0.793651	-0.647165	-0.052269	-0.494558	-0.345168	-0.27148	-0.505021	-0.0817547	-0.0109835	-0.178823	-0.373008	T	___2			-0.706805	-0.656154	-0.701049	-0.111577	-0.392801	-0.266644	Q9UKA4	A-kinase anchor protein 11	AKAP11	VEDKQKVRDRNVIPDTPPSTPLVPSRASSEW	NA	NA	-
AKAP11|Q9UKA4|T|981|___1	0.312654	0.632743	0.576306	0.372221	-0.0772476	0.46701	0.0999222	0.178503	0.126921	0.911	0.518775	1.15073	0.435148	1.05263	0.524828	1.0212	0.392272	0.590772	T	___1			0.261599	0.244666	0.390079	0.789116	0.654558	0.755445	Q9UKA4	A-kinase anchor protein 11	AKAP11	VYKESLPVSGEESQLTPEKSPKFPDSQNQLT	NA	NA	-
AKAP12|Q02952|S|1328|___1	3.21952	2.70256	2.81597	2.79501	2.91501	2.22714	2.93319	2.90668	2.56743	2.46151	2.76973	1.61404	2.38664	2.2291	1.72201	0.993164	1.99991	0.52083	S	___1			2.98257	2.84142	2.53685	1.94711	2.33291	1.28563	Q02952	A-kinase anchor protein 12	AKAP12	ECKKDDALELQSHAKSPPSPVEREMVVQVER	NA	NA	predicted
AKAP12|Q02952|S|283|___1	2.11741	1.8296	1.75593	1.58616	1.96028	2.08871	2.04317	2.04942	1.89468	1.33732	1.38226	1.12933	1.51423	1.67377	1.34121	1.74804	1.49961	1.38085	S	___1			1.91558	1.94643	1.91311	1.5332	1.51855	1.2838	Q02952	A-kinase anchor protein 12	AKAP12	EGEEKQEKEPSKSAESPTSPVTSETGSTFKK	NA	NA	predicted
AKAP12|Q02952|S|283|___2	2.18552	2.18395	2.07521	2.143	2.19262	2.35928	2.60018	2.0472	2.21883	1.85457	1.57004	1.26564	1.9004	1.70917	1.54739	2.09105	1.78004	1.82294	S	___2			2.30957	2.14125	2.21778	1.94867	1.68642	1.54532	Q02952	A-kinase anchor protein 12	AKAP12	EGEEKQEKEPSKSAESPTSPVTSETGSTFKK	NA	NA	predicted
AKAP12|Q02952|S|286|___1	5.35679	5.285	5.25999	5.18477	5.21506	5.21601	5.28074	5.01958	5.26413	4.92316	5.06587	4.96179	5.03567	4.94511	5.01978	5.02076	5.11579	5.00595	S	___1			5.2741	5.17321	5.24671	4.99319	5.04225	4.99584	Q02952	A-kinase anchor protein 12	AKAP12	EKQEKEPSKSAESPTSPVTSETGSTFKKFFT	NA	NA	predicted
AKAP12|Q02952|S|504|___1	-4.25155	-3.43069	-3.7781	-3.47698	-3.08204	-3.55801	-4.21492	-3.23737	-3.17522	-4.5421	-4.13744	-4.60855	-3.22723	-3.68798	-2.97952	-3.12787	-4.62664	-4.13098	S	___1			-3.98115	-3.25003	-3.50377	-3.6324	-4.15069	-3.90635	Q02952	A-kinase anchor protein 12	AKAP12	LSKPPEGVVSEVEMLSSQERMKVQGSPLKKL	NA	NA	predicted
AKAP12|Q02952|S|514|___1	3.77845	3.51985	3.79076	3.72684	3.64157	3.17828	3.83573	3.74492	3.34371	3.32989	3.41997	2.47316	3.14008	3.02349	2.58182	2.18145	3.13568	2.25761	S	___1			3.78034	3.63545	3.43758	2.88381	3.19305	2.43753	Q02952	A-kinase anchor protein 12	AKAP12	EVEMLSSQERMKVQGSPLKKLFTSTGLKKLS	NA	NA	predicted
AKAP12|Q02952|S|598|___1	3.79183	3.64971	3.91094	3.80498	3.79653	3.68631	3.86761	3.52068	3.51742	3.26947	3.13201	3.04911	3.38836	3.16222	3.37966	3.1809	3.36343	3.21887	S	___1			3.82147	3.65564	3.70489	3.27958	3.21922	3.21588	Q02952	A-kinase anchor protein 12	AKAP12	LAEVQQDGEAEEGATSDGEKKREGVTPWASF	NA	NA	predicted
AKAP12|Q02952|S|612|___1	-0.88401	-1.76834	-0.950262	-0.935931	-1.35016	-1.42517	-1.2853	-0.991203	-1.43564	-1.25338	-1.30605	-0.952627	-1.09905	-0.979672	-0.817677	-1.0939	-1.40281	-1.22851	S	___1			-1.03508	-1.3699	-1.27036	-1.14878	-1.22951	-0.999605	Q02952	A-kinase anchor protein 12	AKAP12	TSDGEKKREGVTPWASFKKMVTPKKRVRRPS	NA	NA	predicted
AKAP12|Q02952|S|696|___1	0.226845	-0.219265	-0.2484	-0.138068	-0.0197496	-0.167894	0.105935	0.500991	0.00992489	0.125985	0.204806	-0.615865	-0.0303507	0.00310802	-0.860274	-1.30454	-0.0976324	-1.56917	S	___1			0.0649039	0.0873256	-0.135457	-0.402967	0.0367605	-1.0151	Q02952	A-kinase anchor protein 12	AKAP12	ALICVGSSKKRARRGSSSDEEGGPKAMGGDH	NA	NA	predicted
AKAP12|Q02952|S|696|___2	-1.39757	-2.14471	-2.0397	-1.28424	-1.61962	-2.2083	-1.4746	-1.29743	-2.34204	-2.2319	-2.41371	-2.8142	-2.16329	-1.67581	-3.85584	-3.03233	-2.75997	-4.20525	S	___2			-1.38547	-1.68725	-2.19668	-2.47584	-2.28316	-3.6251	Q02952	A-kinase anchor protein 12	AKAP12	ALICVGSSKKRARRGSSSDEEGGPKAMGGDH	NA	NA	predicted
AKAP12|Q02952|S|698|___2	-1.39757	-2.14471	-2.0397	-1.28424	-1.61962	-2.2083	-1.4746	-1.29743	-2.34204	-2.2319	-2.41371	-2.8142	-2.16329	-1.67581	-3.85584	-3.03233	-2.75997	-3.80783	S	___2			-1.38547	-1.68725	-2.19668	-2.47584	-2.28316	-3.49262	Q02952	A-kinase anchor protein 12	AKAP12	ICVGSSKKRARRGSSSDEEGGPKAMGGDHQK	NA	NA	predicted
AKAP12|Q02952|S|841|___1	-3.73763	-3.78597	-4.30798	-4.22138	-3.50019	-2.85916	-3.44165	-4.3962	-4.73266	-4.47466	-4.24215	-3.79944	-3.99744	-3.54626	-2.73227	-4.32254	-4.50968	-2.56127	S	___1		+	-3.80022	-3.89412	-3.9666	-4.26488	-4.09936	-3.03099	Q02952	A-kinase anchor protein 12	AKAP12	APVEDAGPTGANEDDSDVPAVVPLSEYDAVE	+	+	predicted
AKAP12|Q02952|S|96|___1	-3.94698	-4.18436	-4.27966	-4.12473	-2.95469	-3.66544	-3.68414	-2.33013	-3.44007	-3.72602	-5.15998	-3.11779	-3.40131	-4.07446	-3.36798	-2.93178	-3.24131	-2.2469	S	___1			-3.91861	-3.15639	-3.79506	-3.35304	-4.15858	-2.91089	Q02952	A-kinase anchor protein 12	AKAP12	LNGQKGALNGQGALNSQEEEEVIVTEVGQRD	NA	NA	predicted
AKAP12|Q02952|T|1116|___1	5.40439	5.34952	5.29718	5.21448	5.44776	5.45003	5.49896	5.55678	5.41303	4.7979	4.67326	4.67781	5.0076	4.7497	5.00514	5.06393	4.8854	4.86547	T	___1			5.37261	5.45135	5.38675	4.95647	4.76946	4.84948	Q02952	A-kinase anchor protein 12	AKAP12	AKTEPFTQGKVVGQTTPESFEKAPQVTESIE	NA	NA	predicted
AKAP12|Q02952|T|1484|___1	1.78335	1.77798	1.62114	1.71654	1.62172	1.74337	1.8586	2.2206	1.90569	1.98978	1.32101	1.52881	1.48114	1.63829	1.57982	2.04025	1.46667	1.86353	T	___1			1.78616	1.87343	1.75673	1.83706	1.47533	1.65739	Q02952	A-kinase anchor protein 12	AKAP12	GEDAVPTGPDCQAKSTPVIVSATTKKGLSSD	NA	NA	predicted
AKAP12|Q02952|T|1760|___1	0.242846	0.143878	0.236565	0.523477	0.329459	0.560822	0.585372	0.502849	0.387867	0.0410833	-0.294526	-0.276127	-0.150591	-0.0185385	-0.31317	-0.0811501	-0.0212326	0.0802908	T	___1			0.450565	0.325395	0.395085	-0.0635525	-0.111432	-0.169669	Q02952	A-kinase anchor protein 12	AKAP12	ELQEGKVHSESDKAITPQAQEELQKQERESA	NA	NA	predicted
AKAP12|Q02952|T|285|___2	2.18552	2.18395	2.07521	2.143	2.19262	2.35928	2.60018	2.0472	2.21883	1.85457	1.57004	1.26564	1.9004	1.70917	1.54739	2.09105	1.78004	1.82294	T	___2			2.30957	2.14125	2.21778	1.94867	1.68642	1.54532	Q02952	A-kinase anchor protein 12	AKAP12	EEKQEKEPSKSAESPTSPVTSETGSTFKKFF	NA	NA	predicted
AKAP12|Q02952|T|608|___1	-2.07467	-1.68303	-1.31546	-2.3547	-1.32876	-1.08786	-1.51639	-1.29712	-1.72097	-2.05094	-1.83182	-2.08974	-1.94141	-2.56259	-2.00852	-1.63781	-1.64845	-1.78914	T	___1			-1.98192	-1.4363	-1.37476	-1.87672	-2.01429	-1.96247	Q02952	A-kinase anchor protein 12	AKAP12	EEGATSDGEKKREGVTPWASFKKMVTPKKRV	NA	NA	predicted
AKAP13|Q12802|S|1645|___1	-4.38727	-5.24228	-4.35284	-3.9284	-3.46657	-4.13875	-2.8416	-4.37246	-3.22012	-3.86571	-2.15302	-3.99578	-4.57587	-3.233	-4.31952	-4.10295	-4.08021	-4.03347	S	___1			-3.71909	-4.36043	-3.90391	-4.18151	-3.15541	-4.11626	Q12802	A-kinase anchor protein 13	AKAP13	LRHPFSGEERVDSLVSLSEEDLESDQREHRM	NA	NA	predicted
AKAP13|Q12802|S|1647|___1	-2.91782	-2.46505	-2.99139	-3.70644	-2.49037	-3.36767	-2.7022	-2.82457	-3.20059	-2.93243	-4.57758	-2.99821	-3.29237	-2.31629	-2.85988	-3.26068	-3.69119	-2.4855	S	___1			-3.10882	-2.59333	-3.18655	-3.16183	-3.52835	-2.7812	Q12802	A-kinase anchor protein 13	AKAP13	HPFSGEERVDSLVSLSEEDLESDQREHRMFD	NA	NA	predicted
AKAP13|Q12802|S|2709|___1	1.87388	1.82111	1.70703	1.74627	1.83192	1.94609	1.56868	1.82276	1.78772	1.83619	1.75737	1.78321	1.76242	1.80847	1.93639	1.98701	1.74725	1.94213	S	___1			1.72961	1.82526	1.81362	1.86187	1.77103	1.88725	Q12802	A-kinase anchor protein 13	AKAP13	LMRIPSFFPSPEEPPSPSAPSIAKSGSLDSE	NA	NA	predicted
AKAP13|Q12802|S|2728|___1	2.70029	2.61868	2.7017	2.50243	2.62606	2.68544	2.49157	2.63941	2.79712	2.59657	2.59988	2.54686	2.60052	2.65314	2.63301	2.74961	2.77538	2.71635	S	___1			2.56476	2.62805	2.72809	2.6489	2.67613	2.63208	Q12802	A-kinase anchor protein 13	AKAP13	PSIAKSGSLDSELSVSPKRNSISRTHKDKGP	NA	NA	predicted
AKAP13|Q12802|S|2728|___2	-0.682424	-0.496382	-0.631307	-0.609251	-0.440787	-0.609824	-0.597136	-0.422815	-0.339267	-0.389924	-0.43609	-0.741525	-0.315359	-0.136868	-0.409067	-0.161221	-0.149607	-0.308021	S	___2			-0.629604	-0.453328	-0.526799	-0.288835	-0.240855	-0.486204	Q12802	A-kinase anchor protein 13	AKAP13	PSIAKSGSLDSELSVSPKRNSISRTHKDKGP	NA	NA	predicted
AKAP13|Q12802|S|983|___1	3.32239	3.05833	3.02544	2.98989	3.05754	3.11389	3.1005	3.08492	3.20175	3.08098	3.04606	2.74389	2.98208	2.89758	3.2332	3.21337	3.04283	3.03316	S	___1			3.13759	3.06693	3.1137	3.09214	2.99549	3.00342	Q12802	A-kinase anchor protein 13	AKAP13	ISADCAKDKALQLSNSPGASSAFLKAETEHN	NA	NA	predicted
AKAP13|Q12802|T|1149|___1	1.11178	1.19127	1.05905	1.29235	1.04672	1.10439	1.28051	1.5131	1.12755	1.14233	1.22307	1.25152	0.864967	1.14517	1.0276	1.45154	1.00882	1.32459	T	___1			1.22822	1.25036	1.097	1.15295	1.12569	1.20124	Q12802	A-kinase anchor protein 13	AKAP13	VALQDKAVTDPQGVGTPEMIPLDWEKGKLEG	NA	NA	predicted
AKAP13|Q12802|T|1887|___1	0.145045	0.356583	0.333907	0.224912	0.436189	0.677057	0.242173	0.1996	0.24297	0.366078	0.181956	0.191031	0.423384	0.305998	0.219787	0.377851	0.498818	0.297154	T	___1		+	0.204043	0.33079	0.417978	0.389104	0.328924	0.235991	Q12802	A-kinase anchor protein 13	AKAP13	ERPRSAVLLVDETATTPIFANRRSQQSVSLS	NA	NA	predicted
AKAP13|Q12802|T|815|___1	0.0825558	-0.0456572	0.121278	-0.0195351	0.48726	0.0734072	0.120014	0.349742	0.242748	0.343104	0.173134	-0.385221	0.349237	0.103531	0.518169	0.517658	0.0297222	0.0772705	T	___1	+		0.0610116	0.263782	0.145811	0.403333	0.102129	0.0700728	Q12802	A-kinase anchor protein 13	AKAP13	DALSFVPSQKEKGTATPELHTATDYRDGPDG	NA	NA	predicted
AKAP13|Q12802|T|953|___1	0.112535	0.394664	0.572079	0.140641	0.237248	-0.239536	0.494685	0.592689	0.368305	0.0421944	0.201544	-0.326901	0.230844	0.0791225	0.142828	0.472073	0.766986	0.400887	T	___1			0.249287	0.4082	0.233616	0.24837	0.349218	0.0722713	Q12802	A-kinase anchor protein 13	AKAP13	KENALSSGTLQEEQRTPPPGQDTQQFHEKSI	NA	NA	predicted
AKAP17A|Q02040|S|537|___1	4.94943	4.69145	4.87708	4.68852	5.17483	4.29304	5.29924	5.11821	4.83848	5.0768	5.191	4.39577	5.07985	5.15475	4.22998	3.44283	4.9158	3.29749	S	___1			4.97906	4.99483	4.66953	4.53316	5.08718	3.97441	Q02040	A-kinase anchor protein 17A	AKAP17A	CKEVQSSCRVVPEDGSPEKRCPGGVLSCIPD	NA	NA	predicted
AKAP2|Q9Y2D5|S|121|___1	-1.78555	-3.6495	-1.97803	-1.66535	-1.80937	-3.20457	-2.54524	-2.13653	-3.74914	-2.62109	-3.88554	-2.14108	-2.43599	-1.8462	-2.164	-1.55894	-1.92935	-4.08185	S	___1			-1.99871	-2.5318	-2.97725	-2.20534	-2.5537	-2.79565	Q9Y2D5	A-kinase anchor protein 2	AKAP2	TASRQAPPHIELSNSSPDPMAEAERTNGHSP	NA	NA	predicted
AKAP2|Q9Y2D5|S|146|___2	-3.24414	-2.79713	-4.16203	-3.73793	-2.3803	-4.25457	-3.51993	-3.8306	-3.56135	-3.83885	-3.87503	-4.18662	-2.97355	-4.10864	-3.95402	-3.79238	-4.61455	-3.55372	S	___2			-3.50067	-3.00268	-3.99265	-3.53493	-4.19941	-3.89812	Q9Y2D5	A-kinase anchor protein 2	AKAP2	TNGHSPSQPRDALGDSLQVPVSPSSTTSSRC	NA	NA	predicted
AKAP2|Q9Y2D5|S|152|___2	-3.24414	-3.42781	-3.26527	-2.70668	-2.3803	-2.32388	-2.57564	-2.49734	-2.62411	-3.83885	-3.01562	-4.18662	-3.21194	-3.34297	-2.76843	-3.58638	-3.91466	-2.31556	S	___2			-2.84215	-2.76848	-2.73775	-3.54572	-3.42441	-3.0902	Q9Y2D5	A-kinase anchor protein 2	AKAP2	SQPRDALGDSLQVPVSPSSTTSSRCSSRDGE	NA	NA	predicted
AKAP2|Q9Y2D5|S|393|___1	4.9559	4.84903	4.97859	4.93883	4.97591	4.88374	5.0196	5.0298	4.97851	5.01131	5.01124	4.93663	5.04894	5.11132	5.06664	5.2235	5.11681	5.10587	S	___1			4.97144	4.95158	4.94695	5.09458	5.07979	5.03638	Q9Y2D5	A-kinase anchor protein 2	AKAP2	GPPEDSGASAAKGQKSPGALETPSAAGSQGN	NA	NA	predicted
AKAP2|Q9Y2D5|S|393|___2	1.02897	1.04467	1.3772	0.706694	1.07999	1.4267	0.80022	1.03859	1.15774	1.06715	1.18795	1.50151	0.93708	1.00104	1.40546	1.32213	1.30095	1.58282	S	___2		+	0.845294	1.05442	1.32054	1.10879	1.16331	1.4966	Q9Y2D5	A-kinase anchor protein 2	AKAP2	GPPEDSGASAAKGQKSPGALETPSAAGSQGN	NA	+	predicted
AKAP2|Q9Y2D5|S|720|___1	-2.14891	-3.03349	-3.26945	-3.05669	-3.52041	-3.40032	-3.77745	-4.5317	-3.29556	-3.73655	-2.70913	-3.00605	-4.37987	-3.32516	-3.27544	-2.59312	-3.10135	-3.86614	S	___1			-2.99435	-3.6952	-3.32178	-3.56985	-3.04521	-3.38254	Q9Y2D5	A-kinase anchor protein 2	AKAP2	MVGPFKLRSRKQRTLSMIEEEIRAAQEREEE	NA	NA	predicted
AKAP2|Q9Y2D5|S|748|___1	1.57472	1.24208	1.47892	1.14314	1.24134	1.12132	1.55044	1.3325	1.20672	1.41943	1.52089	1.30918	1.65584	1.32285	1.2905	0.0964956	1.34585	0.758332	S	___1			1.42277	1.27197	1.26899	1.05726	1.39653	1.11934	Q9Y2D5	A-kinase anchor protein 2	AKAP2	EEELKRQRQVLQSTQSPRTKNAPSLPSRTCY	NA	NA	predicted
AKAP8|O43823|S|112|___1	-3.46915	-3.49912	-3.60239	-3.38206	-3.64486	-3.32414	-2.53792	-3.46278	-3.74433	-3.03532	-3.73982	-3.51888	-3.82153	-3.45702	-4.24776	-3.08496	-3.77861	-4.15746	S	___1			-3.12971	-3.53559	-3.55695	-3.31394	-3.65848	-3.9747	O43823	A-kinase anchor protein 8	AKAP8	NQRLDMMSKEGGRGGSGGGGEGIQDRESSFR	NA	NA	-
AKAP8|O43823|S|323|___1	-0.906535	-1.65049	-1.03939	-1.27407	-0.542549	-0.853932	-0.857915	-0.74338	-0.939508	-1.33762	-1.02097	-0.771482	-1.51726	-1.047	-1.08982	-1.51871	-0.765164	-1.14259	S	___1	+	+	-1.01284	-0.978805	-0.944278	-1.45787	-0.944379	-1.0013	O43823	A-kinase anchor protein 8	AKAP8	FQLYEEPDTKLARVDSEGDFSENDDAAGDFR	NA	NA	-
AKAP8|O43823|S|323|___2	-2.25289	-2.1963	-1.98726	-2.04945	-2.17129	-2.26927	-2.64493	-2.1385	-2.49064	-2.26416	-1.98597	-2.04327	-3.61814	-2.56191	-2.54211	-2.56157	-2.50032	-1.89302	S	___2			-2.31576	-2.1687	-2.24906	-2.81462	-2.3494	-2.15947	O43823	A-kinase anchor protein 8	AKAP8	FQLYEEPDTKLARVDSEGDFSENDDAAGDFR	NA	NA	-
AKAP8|O43823|S|328|___1	0.294744	-0.25024	0.548487	0.471569	0.315808	0.444437	0.348746	0.200767	0.233434	-0.142702	0.184109	0.0542603	0.270536	0.189697	0.29703	0.264227	-0.00671101	0.107434	S	___1			0.371686	0.0887783	0.408786	0.130687	0.122365	0.152908	O43823	A-kinase anchor protein 8	AKAP8	EPDTKLARVDSEGDFSENDDAAGDFRSGDEE	NA	NA	-
AKAP8|O43823|S|328|___2	-2.25289	-2.1963	-1.98726	-2.04945	-2.17129	-2.26927	-2.64493	-2.1385	-2.49064	-2.26416	-1.98597	-2.04327	-3.61814	-2.56191	-2.54211	-2.56157	-2.50032	-1.89302	S	___2			-2.31576	-2.1687	-2.24906	-2.81462	-2.3494	-2.15947	O43823	A-kinase anchor protein 8	AKAP8	EPDTKLARVDSEGDFSENDDAAGDFRSGDEE	NA	NA	-
AKAP8L|Q9ULX6|S|283|___1	0.700202	0.432353	0.490883	0.338693	0.795762	0.34493	1.10836	0.758264	0.28507	0.623754	0.142455	-0.312402	-0.164974	-0.668239	-0.910432	-1.29012	-0.565413	-1.36202	S	___1			0.715752	0.662126	0.373628	-0.277112	-0.363732	-0.861618	Q9ULX6	A-kinase anchor protein 8-like	AKAP8L	TADFRTKKKKRKQGGSPDEPDSKATRTDCSD	NA	NA	-
AKAP9|Q99996|S|1041|___1	1.64683	1.47963	1.23644	1.53656	1.38187	1.20285	1.58619	1.49639	1.36217	1.622	1.38453	1.0256	1.55715	1.27973	0.680202	0.222899	1.48699	0.041008	S	___1			1.58986	1.45263	1.26715	1.13402	1.38375	0.582269	Q99996	A-kinase anchor protein 9	AKAP9	MTSRGAEGSVSKVNKSFGEESKIMVEDKVSF	NA	NA	predicted
AKAP9|Q99996|S|3842|___1	-1.25619	-1.20868	-1.08781	-1.18576	-1.5012	-1.46028	-1.39672	-1.45196	-1.3174	-1.55063	-1.23191	-1.0817	-0.906008	-1.58082	-0.968389	-0.990731	-1.19761	-1.41356	S	___1			-1.27956	-1.38728	-1.2885	-1.14912	-1.33678	-1.15455	Q99996	A-kinase anchor protein 9	AKAP9	RHTTYRSRSDLDYIRSPLPFQNRYPGTPADF	NA	NA	predicted
AKIRIN1|Q9H9L7|S|19|___2	-1.77949	-1.69241	-2.20394	-2.32342	-1.88267	-1.729	-1.70273	-1.463	-2.3411	-1.99518	-1.5551	-1.89621	-1.68027	-1.52449	-1.89046	-1.79465	-2.26196	-1.74108	S	___2			-1.93521	-1.67936	-2.09135	-1.82337	-1.78052	-1.84258	Q9H9L7	Akirin-1	AKIRIN1	GATLKRPMEFEAALLSPGSPKRRRCAPLPGP	NA	NA	-
AKIRIN1|Q9H9L7|S|22|___1	-0.707865	-0.800863	-0.828338	-0.73324	-0.873185	-0.929575	-0.626199	-0.766881	-1.13283	-1.34383	-0.658338	-1.2125	-0.978252	-0.960793	-0.664564	-0.992598	-0.881695	-0.864245	S	___1			-0.689101	-0.813643	-0.963582	-1.10489	-0.833609	-0.913769	Q9H9L7	Akirin-1	AKIRIN1	LKRPMEFEAALLSPGSPKRRRCAPLPGPTPG	NA	NA	-
AKIRIN1|Q9H9L7|S|22|___2	-1.77949	-1.69241	-2.20394	-2.32342	-1.88267	-1.729	-1.70273	-1.463	-2.3411	-1.99518	-1.5551	-1.89621	-1.68027	-1.52449	-1.89046	-1.79465	-2.26196	-1.74108	S	___2			-1.93521	-1.67936	-2.09135	-1.82337	-1.78052	-1.84258	Q9H9L7	Akirin-1	AKIRIN1	LKRPMEFEAALLSPGSPKRRRCAPLPGPTPG	NA	NA	-
AKIRIN2|Q53H80|S|18|___1	-1.35301	-2.16002	-2.48266	-1.8692	-1.78074	-1.84585	-1.78035	-1.74579	-1.54224	-1.62569	-2.059	-2.79029	-2.24207	-1.95963	-1.75598	-2.25294	-2.31247	-1.96437	S	___1			-1.66752	-1.89552	-1.95692	-2.04023	-2.11037	-2.17021	Q53H80	Akirin-2	AKIRIN2	CGATLKRTLDFDPLLSPASPKRRRCAPLSAP	NA	NA	-
AKIRIN2|Q53H80|S|18|___2	1.08304	1.09997	1.01616	0.923948	0.897319	1.11714	0.941129	1.12852	1.03506	1.26925	0.96978	0.927804	0.832363	1.12629	1.06532	1.21854	1.0131	1.07137	S	___2			0.982706	1.04193	1.05612	1.10672	1.03639	1.0215	Q53H80	Akirin-2	AKIRIN2	CGATLKRTLDFDPLLSPASPKRRRCAPLSAP	NA	NA	-
AKIRIN2|Q53H80|S|21|___1	1.67604	1.37883	1.36592	1.34493	1.50298	1.44424	1.6096	1.56116	1.52801	1.49638	1.53834	1.63594	1.61548	1.73031	1.66295	1.51121	1.63357	1.39167	S	___1			1.54352	1.48099	1.44606	1.54102	1.63407	1.56352	Q53H80	Akirin-2	AKIRIN2	TLKRTLDFDPLLSPASPKRRRCAPLSAPTSA	NA	NA	-
AKIRIN2|Q53H80|S|21|___2	1.08304	1.09997	1.01616	0.923948	0.897319	1.11714	0.941129	1.12852	1.03506	1.26925	0.96978	0.927804	0.832363	1.12629	1.06532	1.21854	1.0131	1.07137	S	___2			0.982706	1.04193	1.05612	1.10672	1.03639	1.0215	Q53H80	Akirin-2	AKIRIN2	TLKRTLDFDPLLSPASPKRRRCAPLSAPTSA	NA	NA	-
AKIRIN2|Q53H80|S|67|___1	-1.25768	-1.42489	-1.41817	-1.63742	-1.56579	-0.829835	-1.09832	-1.63141	-1.47823	-1.43306	-1.54432	-1.45763	-0.835691	-1.3262	-0.986998	-1.41918	-1.40475	-0.949626	S	___1			-1.33114	-1.5407	-1.24208	-1.22931	-1.42509	-1.13142	Q53H80	Akirin-2	AKIRIN2	SAAAASPQKYLRMEPSPFGDVSSRLTTEQIL	NA	NA	-
AKT1|P31749|S|2|___1	-1.24157	-1.12069	-1.02853	-1.30983	-0.925299	-0.72522	-0.935702	-0.740806	-0.690087	-0.631135	-0.83464	-0.380513	-0.560976	-0.339703	-0.618728	-0.490046	-0.644484	-0.236856	S	___1			-1.16237	-0.928931	-0.814614	-0.560719	-0.606275	-0.412032	P31749	RAC-alpha serine/threonine-protein kinase	AKT1	______________MSDVAIVKEGWLHKRGE	NA	NA	interactor of validated
AKT1S1|Q96B36|S|202|___1	-3.03745	-3.62856	-3.08996	-1.91985	-1.90291	-2.26195	-2.53078	-2.38146	-3.12482	-3.07933	-2.63683	-2.68021	-4.61703	-2.17394	-1.72486	-1.94862	-2.7578	-1.67954	S	___1			-2.49603	-2.63764	-2.82558	-3.215	-2.52286	-2.0282	Q96B36	Proline-rich AKT1 substrate 1	AKT1S1	SVPVWGFKEKRTEARSSDEENGPPSSPDLDR	NA	NA	-
AKT1S1|Q96B36|S|202|___2	-1.55902	-1.50805	-1.91668	-2.04861	-1.34277	-1.29054	-1.60228	-1.53303	-1.25943	-1.55138	-1.52614	-1.61301	-1.52257	-1.8122	-1.26885	-1.33278	-1.17298	-1.58053	S	___2			-1.73664	-1.46128	-1.48888	-1.46891	-1.50378	-1.48746	Q96B36	Proline-rich AKT1 substrate 1	AKT1S1	SVPVWGFKEKRTEARSSDEENGPPSSPDLDR	NA	NA	-
AKT1S1|Q96B36|S|202|___3	-1.75734	-0.859478	-1.59054	-1.30322	-1.35745	-1.45417	-1.20115	-1.13757	-1.65926	-1.58732	-1.44787	-1.33849	-1.45566	-1.44125	-1.45166	-1.08149	-1.42103	-1.57425	S	___3			-1.42057	-1.11817	-1.56799	-1.37482	-1.43671	-1.4548	Q96B36	Proline-rich AKT1 substrate 1	AKT1S1	SVPVWGFKEKRTEARSSDEENGPPSSPDLDR	NA	NA	-
AKT1S1|Q96B36|S|203|___2	0.121754	0.38563	0.0577569	-0.102283	0.0163307	0.206589	0.188374	0.280277	0.233591	0.267446	0.371899	0.0528851	0.369572	0.391329	0.371881	0.53327	0.333201	0.428563	S	___2			0.0692813	0.227412	0.165979	0.390096	0.365476	0.284443	Q96B36	Proline-rich AKT1 substrate 1	AKT1S1	VPVWGFKEKRTEARSSDEENGPPSSPDLDRI	NA	NA	-
AKT1S1|Q96B36|S|203|___3	-2.54217	-3.34547	-2.50021	-2.29452	-1.9593	-3.10504	-3.69851	-2.86541	-2.82842	-2.66537	-2.69093	-2.45643	-3.92608	-2.06122	-1.88534	-2.07443	-2.33559	-2.34781	S	___3			-2.84507	-2.72339	-2.81122	-2.88863	-2.36258	-2.22986	Q96B36	Proline-rich AKT1 substrate 1	AKT1S1	VPVWGFKEKRTEARSSDEENGPPSSPDLDRI	NA	NA	-
AKT1S1|Q96B36|S|211|___1	0.84521	0.129318	0.566573	0.89341	0.717233	0.199133	0.60015	0.620224	0.564827	0.936217	0.605746	0.756211	0.701103	0.854208	0.94029	0.775753	0.684564	0.814267	S	___1			0.77959	0.488925	0.443511	0.804358	0.714839	0.836923	Q96B36	Proline-rich AKT1 substrate 1	AKT1S1	KRTEARSSDEENGPPSSPDLDRIAASMRALV	NA	NA	-
AKT1S1|Q96B36|S|211|___2	-0.870523	-0.460945	-0.699305	-0.87044	-1.14385	-0.744671	-0.461012	-0.494857	-1.18585	-0.775765	-0.546704	-0.751245	-0.334167	-0.514903	-0.595278	-0.490087	-0.60908	-0.443518	S	___2			-0.733992	-0.699885	-0.876607	-0.53334	-0.556896	-0.59668	Q96B36	Proline-rich AKT1 substrate 1	AKT1S1	KRTEARSSDEENGPPSSPDLDRIAASMRALV	NA	NA	-
AKT1S1|Q96B36|S|211|___3	-2.54217	-3.34547	-2.50021	-2.29452	-1.9593	-3.10504	-3.69851	-2.86541	-2.82842	-2.66537	-2.69093	-2.45643	-3.92608	-2.06122	-1.88534	-2.07443	-2.33559	-2.34781	S	___3			-2.84507	-2.72339	-2.81122	-2.88863	-2.36258	-2.22986	Q96B36	Proline-rich AKT1 substrate 1	AKT1S1	KRTEARSSDEENGPPSSPDLDRIAASMRALV	NA	NA	-
AKT1S1|Q96B36|S|212|___2	-2.30952	-2.13078	-2.64288	-2.80739	-2.60324	-2.75313	-3.57969	-2.65075	-1.65064	-1.8447	-1.93088	-3.10381	-2.73081	-1.61254	-2.20336	-1.56397	-2.63762	-1.85637	S	___2			-2.89887	-2.46159	-2.34888	-2.04649	-2.06035	-2.38784	Q96B36	Proline-rich AKT1 substrate 1	AKT1S1	RTEARSSDEENGPPSSPDLDRIAASMRALVL	NA	NA	-
AKT1S1|Q96B36|S|212|___3	-1.75734	-0.859478	-1.59054	-1.30322	-1.35745	-1.45417	-1.20115	-1.13757	-1.65926	-1.58732	-1.44787	-1.33849	-1.45566	-1.44125	-1.45166	-1.08149	-1.42103	-1.57425	S	___3			-1.42057	-1.11817	-1.56799	-1.37482	-1.43671	-1.4548	Q96B36	Proline-rich AKT1 substrate 1	AKT1S1	RTEARSSDEENGPPSSPDLDRIAASMRALVL	NA	NA	-
AKT1S1|Q96B36|S|88|___2	-2.39743	-2.87513	-2.7122	-3.57893	-3.10402	-4.33405	-2.17584	-2.75973	-3.03267	-2.09124	-1.84605	-2.28877	-2.66257	-3.78895	-2.81264	-1.96743	-2.991	-3.47428	S	___2			-2.7174	-2.91296	-3.35964	-2.24041	-2.87533	-2.85856	Q96B36	Proline-rich AKT1 substrate 1	AKT1S1	TAARPPAPPPAPQPPSPTPSPPRPTLAREDN	NA	NA	-
AKT1S1|Q96B36|S|92|___2	-2.39743	-3.8904	-2.7122	-3.57893	-3.10402	-4.33405	-2.17584	-2.75973	-3.03267	-2.09124	-1.84605	-2.28877	-2.66257	-3.78895	-2.81264	-1.96743	-2.991	-3.47428	S	___2			-2.7174	-3.25138	-3.35964	-2.24041	-2.87533	-2.85856	Q96B36	Proline-rich AKT1 substrate 1	AKT1S1	PPAPPPAPQPPSPTPSPPRPTLAREDNEEDE	NA	NA	-
AKT1S1|Q96B36|T|246|___1	2.10783	2.25058	2.13726	2.48206	2.24944	2.44607	2.14779	2.20426	2.15395	2.42878	1.94729	2.24318	2.21918	2.24883	2.03039	2.47326	2.00042	2.28776	T	___1			2.24589	2.23476	2.24576	2.37374	2.06551	2.18711	Q96B36	Proline-rich AKT1 substrate 1	AKT1S1	EDTQVFGDLPRPRLNTSDFQKLKRKY_____	NA	NA	-
ALAD|P13716|S|214|___1	-3.57544	-3.2329	-3.22237	-3.86684	-3.56206	-2.14786	-2.33571	-4.55966	-3.03571	-2.89548	-1.89775	-4.08153	-2.76145	-3.41543	-3.54807	-4.18942	-2.01287	-3.82272	S	___1			-3.25933	-3.78487	-2.80198	-3.28212	-2.44201	-3.81744	P13716	Delta-aminolevulinic acid dehydratase	ALAD	KFASCFYGPFRDAAKSSPAFGDRRCYQLPPG	NA	NA	-
ALDH18A1|P54886|S|657|___1	-3.27675	-2.17389	-3.57235	-3.90444	-3.38146	-3.80594	-4.25912	-3.90457	-4.50327	-3.85176	-3.78564	-4.11756	-4.02158	-3.58262	-4.19791	-4.30966	-2.86036	-4.73805	S	___1			-3.81344	-3.15331	-3.96052	-4.061	-3.40954	-4.35118	P54886	Delta-1-pyrroline-5-carboxylate synthase;Glutamate 5-kinase;Gamma-glutamyl phosphate reductase	ALDH18A1	VKIHAGPKFASYLTFSPSEVKSLRTEYGDLE	NA	NA	predicted
ALDH3A2|P51648|S|293|___1	-1.46284	-1.78602	-2.6174	-1.71011	-1.67133	-2.00864	-1.92159	-2.37978	-2.98711	-1.33039	-1.42793	-1.83063	-1.69783	-1.44796	-1.30839	-1.55851	-1.64575	-1.76547	S	___1			-1.69818	-1.94571	-2.53772	-1.52891	-1.50721	-1.63483	P51648	Fatty aldehyde dehydrogenase	ALDH3A2	DYERIINLRHFKRILSLLEGQKIAFGGETDE	NA	NA	-
ALDOA|P04075|S|36|___1	2.07503	1.90014	2.08296	1.97904	2.10794	1.97834	2.22221	1.97068	2.17207	2.32256	2.35187	2.54182	2.47311	2.40715	2.50521	2.45277	2.48205	2.53319	S	___1			2.09209	1.99292	2.07779	2.41615	2.41369	2.52674	P04075	Fructose-bisphosphate aldolase A	ALDOA	HRIVAPGKGILAADESTGSIAKRLQSIGTEN	NA	NA	-
ALDOA|P04075|S|39|___1	2.08426	2.19309	2.33854	1.97044	2.45585	2.25943	2.3761	2.36846	2.2788	2.49642	2.49699	2.75273	2.42888	2.51179	2.59036	2.43514	2.54933	2.50386	S	___1			2.1436	2.33914	2.29226	2.45348	2.51937	2.61565	P04075	Fructose-bisphosphate aldolase A	ALDOA	VAPGKGILAADESTGSIAKRLQSIGTENTEE	NA	NA	-
ALDOA|P04075|T|9|___1	3.09824	2.87912	3.06148	2.81017	3.14288	3.10077	3.06419	3.19285	3.112	2.82454	2.68475	2.82769	2.64214	2.84313	2.84131	2.96898	2.72103	2.75554	T	___1			2.99087	3.07162	3.09142	2.81189	2.74964	2.80818	P04075	Fructose-bisphosphate aldolase A	ALDOA	_______MPYQYPALTPEQKKELSDIAHRIV	NA	NA	-
ALG5|Q9Y673|S|62|___1	-3.60121	-3.55854	-4.33848	-3.58273	-2.79435	-3.00694	-3.31236	-2.91817	-3.52078	-3.13236	-2.75536	-4.36159	-4.67869	-3.34142	-2.92626	-4.01297	-3.70373	-3.31841	S	___1			-3.49877	-3.09035	-3.62207	-3.94134	-3.26684	-3.53542	Q9Y673	Dolichyl-phosphate beta-glucosyltransferase	ALG5	LNAKGQKETLPSIWDSPTKQLSVVVPSYNEE	NA	NA	-
ALMS1|Q8TCU4|S|1635|___1	1.33557	1.05919	1.18268	1.16301	1.27002	1.37873	1.29389	1.15026	1.35116	1.40822	1.42142	1.30352	1.47926	1.34253	1.42986	1.478	1.61066	1.39305	S	___1			1.26416	1.15982	1.30419	1.45516	1.4582	1.37548	Q8TCU4	Alstrom syndrome protein 1	ALMS1	LGEKPITFYRQALLDSPLNKEVVKVSAAPGP	NA	NA	predicted
ALMS1|Q8TCU4|S|2326|___1	-1.15047	-2.14183	-1.73298	-2.91146	-2.02304	-1.18501	-1.23967	-1.92373	-1.79355	-1.48195	-1.27961	-1.55069	-1.41805	-1.09121	-1.53663	-1.11204	-1.6514	-1.47887	S	___1			-1.7672	-2.02953	-1.57051	-1.33735	-1.34074	-1.52207	Q8TCU4	Alstrom syndrome protein 1	ALMS1	VSNGDLLHRQPFTEESPSSRCIQKDIGTQTN	NA	NA	predicted
ALMS1|Q8TCU4|S|2652|___1	0.121604	-0.120762	0.266848	-0.142762	0.18471	0.187811	0.218982	0.384079	0.266552	-0.169718	-0.0397077	-0.132855	-0.318503	-0.255942	-0.322003	-0.115377	-0.184547	-0.0220337	S	___1			0.0659412	0.149342	0.240404	-0.2012	-0.160066	-0.158964	Q8TCU4	Alstrom syndrome protein 1	ALMS1	NSHFKVWNSLQLKSHSPFQNFIPDEFKISKG	NA	NA	predicted
ALMS1|Q8TCU4|S|3208|___1	-1.15541	-1.65402	-1.04713	-1.19045	-0.973087	-1.35838	-1.27256	-1.2614	-0.833835	-0.980048	-0.945076	-1.13193	-0.786549	-0.794103	-1.21914	-1.09352	-0.953997	-1.15909	S	___1			-1.20614	-1.29617	-1.07978	-0.953373	-0.897725	-1.17005	Q8TCU4	Alstrom syndrome protein 1	ALMS1	SEKLSSDAVTQITTESPEKTLFSSEIFINAE	NA	NA	predicted
ALMS1|Q8TCU4|S|92|___1	-4.28999	-3.53302	-3.22271	-4.57677	-4.40044	-4.1474	-3.40596	-4.22509	-4.29953	-3.73428	-4.56484	-3.23273	-2.92874	-3.8338	-3.05927	-3.46895	-4.53692	-4.56223	S	___1			-4.09091	-4.05285	-3.88988	-3.37733	-4.31185	-3.61808	Q8TCU4	Alstrom syndrome protein 1	ALMS1	KAWLQAHPGRILPPLSPPQHRYSEGERTSLE	NA	NA	predicted
ALMS1|Q8TCU4|T|714|___1	-3.70915	-4.47707	-2.88916	-3.51656	-3.73402	-3.41381	-3.3516	-2.80245	-4.45883	-4.32872	-4.63846	-2.51172	-4.11738	-4.67507	-2.90625	-2.80218	-3.51582	-2.8838	T	___1			-3.52577	-3.67118	-3.58727	-3.74943	-4.27645	-2.76726	Q8TCU4	Alstrom syndrome protein 1	ALMS1	SGPADQKTGTATVLSTPHSHREKPGIFYQQE	NA	NA	predicted
ALPK1|Q96QP1|S|781|___1	-4.16836	-4.1018	-4.62124	-3.01056	-3.99019	-4.04831	-5.00438	-4.21505	-3.37937	-3.19403	-4.59847	-4.69513	-4.65027	-4.4652	-3.45894	-3.6596	-4.14694	-3.55477	S	___1			-4.0611	-4.10235	-4.01631	-3.83463	-4.40354	-3.90295	Q96QP1	Alpha-protein kinase 1	ALPK1	GEEISERGAGPTFKASPSWVDPEGETAESTE	NA	NA	-
ALPK2|Q86TB3|S|1299|___1	-4.27633	-4.18682	-3.57653	-3.58397	-4.73623	-4.51634	-3.37722	-3.87623	-4.33716	-2.10844	-2.33523	-2.31578	-1.95666	-2.36748	-2.04683	-2.15968	-2.22178	-2.34199	S	___1	+		-3.74584	-4.26643	-4.14334	-2.07493	-2.30816	-2.23487	Q86TB3	Alpha-protein kinase 2	ALPK2	VVPELAPSEIAALAHSPEDAESALADSRESH	NA	NA	-
ALS2|Q96Q42|S|1335|___1	-0.629157	-0.68261	-0.563406	-0.360398	-0.463433	-0.491815	-0.259235	-0.280568	-0.167443	-0.83015	-0.574566	-0.905123	-0.837745	-0.921576	-0.46423	-0.283139	-0.629496	-0.640059	S	___1			-0.416264	-0.475537	-0.407554	-0.650345	-0.708546	-0.669804	Q96Q42	Alsin	ALS2	NIAVALTTSRRQHRDSPEILSRSQTQTLESL	NA	NA	predicted
ALS2|Q96Q42|S|466|___1	-0.741579	-1.2478	-1.09663	-0.751848	-1.315	-0.980103	-1.1036	-1.49252	-1.34839	-1.0165	-1.51933	-1.20302	-1.01394	-1.57312	-1.0207	-0.968404	-1.32824	-1.28212	S	___1	+		-0.865677	-1.35177	-1.14171	-0.999612	-1.47356	-1.16861	Q96Q42	Alsin	ALS2	EEQVKQESMQGKKSSSLVDIREEETEGGSRR	NA	NA	predicted
ALS2|Q96Q42|S|483|___2	-1.39066	-1.61055	-1.60105	-2.02613	-1.53133	-1.92874	-2.11515	-1.2083	-1.52455	-1.98785	-2.32591	-2.32696	-1.89365	-1.69479	-1.73468	-1.82738	-1.81097	-1.97959	S	___2			-1.84398	-1.45006	-1.68478	-1.90296	-1.94389	-2.01374	Q96Q42	Alsin	ALS2	VDIREEETEGGSRRLSLPGLLSQVSPRLLRK	NA	NA	predicted
ALS2|Q96Q42|S|492|___1	-0.569078	-1.06227	-0.734334	-1.13091	-0.98778	-0.794452	-0.463955	-1.19279	-0.620352	-0.638091	-0.52036	-0.825411	-0.591487	-0.610184	-0.844585	-1.08696	-0.906487	-0.542485	S	___1			-0.721313	-1.08095	-0.716379	-0.772181	-0.67901	-0.737494	Q96Q42	Alsin	ALS2	GGSRRLSLPGLLSQVSPRLLRKAARVKTRTV	NA	NA	predicted
ALS2|Q96Q42|S|492|___2	-1.39066	-1.61055	-1.60105	-2.02613	-1.53133	-1.92874	-2.11515	-1.2083	-1.52455	-1.98785	-2.32591	-2.32696	-1.89365	-1.69479	-1.73468	-1.82738	-1.81097	-1.97959	S	___2			-1.84398	-1.45006	-1.68478	-1.90296	-1.94389	-2.01374	Q96Q42	Alsin	ALS2	GGSRRLSLPGLLSQVSPRLLRKAARVKTRTV	NA	NA	predicted
ALYREF|Q86V81|S|239|___1	0.721488	0.522758	0.55979	0.234626	0.676076	0.852997	0.650205	0.773374	1.00032	0.741044	0.74298	0.983617	0.838243	0.72139	0.976208	1.00546	0.841277	0.774089	S	___1			0.535439	0.657403	0.804368	0.861583	0.768549	0.911304	Q86V81	THO complex subunit 4	ALYREF	RGRGRGAGRNSKQQLSAEELDAQLDAYNARM	NA	NA	-
ALYREF|Q86V81|S|8|___1	2.83807	2.78174	2.89774	2.77416	3.00828	2.91019	2.91091	2.86868	2.8742	2.92747	3.10726	2.94546	2.96656	3.23919	3.14647	3.02112	3.28319	3.1344	S	___1	+		2.84105	2.88623	2.89404	2.97172	3.20988	3.07544	Q86V81	THO complex subunit 4	ALYREF	________MADKMDMSLDDIIKLNRSQRGGR	NA	NA	-
AMBRA1|Q9C0C7|S|1138|___1	-1.1827	-0.554304	-0.314765	-0.744693	-0.362815	-0.400176	-0.00899792	-0.203207	0.0575075	-0.709287	0.0740991	-0.0112543	-0.246899	-0.280093	0.261816	-0.269851	-0.126525	-0.209527	S	___1			-0.645464	-0.373442	-0.219145	-0.408679	-0.11084	0.0136782	Q9C0C7	Activating molecule in BECN1-regulated autophagy protein 1	AMBRA1	PEPGTAASGPGEGEGSEYGASGEDALSRIQR	NA	NA	-
AMBRA1|Q9C0C7|S|639|___1	-2.97215	-3.19573	-4.20748	-4.02442	-3.45104	-3.99882	-2.90786	-2.91894	-2.88066	-2.63334	-2.66642	-3.36424	-3.14556	-3.8636	-4.1865	-2.7853	-2.39118	-3.09303	S	___1			-3.30148	-3.18857	-3.69565	-2.85473	-2.97373	-3.54792	Q9C0C7	Activating molecule in BECN1-regulated autophagy protein 1	AMBRA1	GQTPSSSRLELSSSASPQEERTVGVAFNQET	NA	NA	-
AMER1|Q5JTC6|S|175|___1	-2.30295	-3.1175	-3.1965	-1.91564	-2.79108	-2.44312	-2.71587	-3.02483	-4.03991	-2.67047	-2.53142	-2.82486	-2.49252	-2.09746	-2.56375	-2.43545	-2.73702	-2.02157	S	___1			-2.31149	-2.9778	-3.22651	-2.53281	-2.4553	-2.47006	Q5JTC6	APC membrane recruitment protein 1	AMER1	PSMPKPKKGLKGFFSSIRRHRKSKVTGAEQS	NA	NA	interactor of validated
AMER1|Q5JTC6|S|246|___1	3.14141	3.0327	3.00593	2.95553	3.11993	2.91069	3.12953	3.08	3.2431	2.82349	2.80574	2.78756	2.79846	2.84259	2.91711	2.99391	2.74623	2.87523	S	___1			3.07549	3.07754	3.05324	2.87195	2.79819	2.85997	Q5JTC6	APC membrane recruitment protein 1	AMER1	PQDAPGPKVSPTPEPSPPATEKMACKDPEKP	NA	NA	interactor of validated
AMER1|Q5JTC6|S|246|___2	1.3316	1.10628	1.40429	1.20188	1.63582	1.44618	1.41812	1.49788	1.4452	1.23971	1.3386	1.34423	1.30668	1.46525	1.50085	1.38042	1.22302	1.3009	S	___2			1.3172	1.41333	1.43189	1.30894	1.34229	1.38199	Q5JTC6	APC membrane recruitment protein 1	AMER1	PQDAPGPKVSPTPEPSPPATEKMACKDPEKP	NA	NA	interactor of validated
AMER1|Q5JTC6|S|286|___1	-0.280961	-0.905259	-0.105253	-0.548958	-0.191175	-0.239087	-0.212228	-0.895429	-0.663305	-0.209229	-0.857814	-0.628367	-0.633507	-0.365607	-0.710037	-0.519094	-1.22053	-1.14579	S	___1			-0.347382	-0.663954	-0.335882	-0.453943	-0.814652	-0.828064	Q5JTC6	APC membrane recruitment protein 1	AMER1	QPKPAPEASSLEEPHSPETGEKVVAGEVNPP	NA	NA	interactor of validated
AMER1|Q5JTC6|T|242|___2	1.3316	1.10628	1.40429	1.20188	1.63582	1.44618	1.41812	1.49788	1.4452	1.23971	1.3386	1.34423	1.30668	1.46525	1.50085	1.38042	1.22302	1.3009	T	___2			1.3172	1.41333	1.43189	1.30894	1.34229	1.38199	Q5JTC6	APC membrane recruitment protein 1	AMER1	ENANPQDAPGPKVSPTPEPSPPATEKMACKD	NA	NA	interactor of validated
AMFR|Q9UKV5|S|516|___1	-2.50226	-4.13988	-0.905515	-2.14159	-1.51515	-2.63456	-1.42067	-4.26553	-2.01427	-4.1415	-2.26079	-1.60555	-1.31779	-0.795262	-1.20975	-0.776649	-1.44341	-4.43245	S	___1			-2.02151	-3.30685	-1.85145	-2.07864	-1.49982	-2.41592	Q9UKV5	E3 ubiquitin-protein ligase AMFR	AMFR	PFPTQRSDSIRPALNSPVERPSSDQEEGETS	NA	NA	-
AMFR|Q9UKV5|S|516|___2	-3.1036	-3.88102	-3.45104	-3.51899	-2.47392	-2.37322	-3.95918	-3.34607	-3.3315	-3.42387	-3.04509	-3.3593	-2.66203	-2.47168	-2.87851	-2.83479	-4.02681	-3.59167	S	___2			-3.52726	-3.23367	-3.05192	-2.97356	-3.1812	-3.27649	Q9UKV5	E3 ubiquitin-protein ligase AMFR	AMFR	PFPTQRSDSIRPALNSPVERPSSDQEEGETS	NA	NA	-
AMMECR1L|Q6DCA0|S|74|___1	1.13072	0.786958	0.954913	1.04866	0.997403	0.835983	0.317414	0.825986	0.428757	0.901662	0.85528	0.853383	0.689993	0.844612	0.789042	1.37206	0.862775	0.607875	S	___1			0.832263	0.870116	0.739884	0.987905	0.854222	0.7501	Q6DCA0	AMMECR1-like protein	AMMECR1L	SGRENVSDLTLGPGNSPITRMNPASGALSPL	NA	NA	-
AMOTL1|Q8IY63|S|720|___1	-0.354742	-0.651213	-0.544741	-0.326897	-0.553968	-0.295165	-0.560511	-0.429418	-0.642758	-0.223462	-0.0496154	-0.232234	-0.432879	-0.0474558	-0.464454	-1.321	-0.0347309	-0.79843	S	___1			-0.41405	-0.544866	-0.494222	-0.659115	-0.043934	-0.498373	Q8IY63	Angiomotin-like protein 1	AMOTL1	AATAAAERDTTIINHSRNGSYGESSLEAHIW	NA	NA	predicted
AMOTL2|Q9Y2J4|S|236|___1	-0.0221415	-0.563853	-0.263732	-0.374967	-0.0855656	-0.119203	0.0445795	0.130493	0.0106049	-0.501839	-0.188344	-0.422276	-0.382011	-0.528572	-0.3178	0.0306778	-0.257501	-0.17022	S	___1			-0.11751	-0.172975	-0.12411	-0.284391	-0.324806	-0.303432	Q9Y2J4	Angiomotin-like protein 2	AMOTL2	ETTTAVTDPRYRARGSPHFQHAEVRILQAQV	NA	NA	-
AMOTL2|Q9Y2J4|S|540|___1	2.90449	3.00054	2.8111	2.77806	3.03673	3.08547	3.1716	3.18067	3.08769	3.04091	2.97337	3.0388	3.07518	2.96804	3.09541	3.28232	3.04698	3.2331	S	___1			2.95138	3.07264	2.99475	3.1328	2.99613	3.12244	Q9Y2J4	Angiomotin-like protein 2	AMOTL2	QRQAGAPGGSSGSGGSPELSALRLSEQLREK	NA	NA	-
AMOTL2|Q9Y2J4|S|602|___1	-2.15264	-2.73563	-1.73366	-3.35454	-2.29303	-2.19967	-1.87072	-2.22219	-1.99104	-1.95871	-2.19079	-1.96935	-1.97569	-1.83588	-1.79804	-1.87125	-1.60815	-2.06769	S	___1			-2.4593	-2.41695	-1.97479	-1.93522	-1.87827	-1.94503	Q9Y2J4	Angiomotin-like protein 2	AMOTL2	AATAAAQRDTTLIRHSPQPSPSSSFNEGLLT	NA	NA	-
AMOTL2|Q9Y2J4|S|602|___2	-3.01036	-3.19032	-2.46448	-2.73487	-2.45957	-2.3449	-2.84325	-2.16753	-2.55302	-2.36429	-2.39918	-1.51672	-2.27254	-2.28517	-2.08919	-2.38441	-1.7201	-2.1606	S	___2			-2.86283	-2.60581	-2.45413	-2.34041	-2.13482	-1.92217	Q9Y2J4	Angiomotin-like protein 2	AMOTL2	AATAAAQRDTTLIRHSPQPSPSSSFNEGLLT	NA	NA	-
AMOTL2|Q9Y2J4|S|759|___1	-0.97167	-1.33064	-1.18934	-1.42012	-0.896324	-1.11545	-1.10712	-1.24872	-0.953674	-1.12392	-1.37842	-1.50007	-1.20791	-0.993514	-1.01	-1.37598	-0.956209	-0.793179	S	___1			-1.1663	-1.15856	-1.08616	-1.23593	-1.10938	-1.10108	Q9Y2J4	Angiomotin-like protein 2	AMOTL2	EPDSLLGCSSSQRAASLDSVATSRVQDLSDM	NA	NA	-
AMPD2|Q01433|S|114|___1	1.76474	1.73322	1.75097	1.65002	1.77507	1.38525	1.84579	1.99173	1.5766	1.98348	2.11338	1.34332	1.97431	1.8761	0.997581	0.349927	1.73099	0.531835	S	___1			1.75352	1.83334	1.57094	1.43591	1.90683	0.957577	Q01433	AMP deaminase 2	AMPD2	IEQLEERRQRLERQISQDVKLEPDILLRAKQ	NA	NA	predicted
AMPD2|Q01433|S|136|___1	1.64813	1.40916	1.67481	1.66822	1.79322	1.79956	1.8425	1.88504	1.67328	1.71938	1.87642	1.91382	1.7866	1.87353	1.63629	1.80959	1.77952	1.59854	S	___1			1.71962	1.6958	1.71588	1.77186	1.84316	1.71622	Q01433	AMP deaminase 2	AMPD2	PDILLRAKQDFLKTDSDSDLQLYKEQGEGQG	NA	NA	predicted
AMPD2|Q01433|S|97|___1	0.0655432	0.230679	0.367337	0.212653	0.175596	0.384825	0.62511	0.168974	0.513599	0.0492697	0.0788302	0.168643	-0.0539684	0.243908	-0.0267773	0.055871	-0.0184555	-0.0878859	S	___1			0.301102	0.19175	0.42192	0.0170574	0.101428	0.0179933	Q01433	AMP deaminase 2	AMPD2	AESELRSAPYEFPEESPIEQLEERRQRLERQ	NA	NA	predicted
ANAPC1|Q9H1A4|S|1347|___1	1.8175	2.08313	1.96379	1.6599	2.05667	2.12777	2.01634	2.00305	2.00728	1.97881	1.93791	1.56144	1.87372	1.80386	1.59994	1.73011	1.91832	1.54298	S	___1		+	1.83125	2.04761	2.03294	1.86088	1.8867	1.56812	Q9H1A4	Anaphase-promoting complex subunit 1	ANAPC1	GHRRFQTGMHREKHKSPSYQIKEGDTINVDV	NA	NA	predicted
ANAPC1|Q9H1A4|S|355|___1	-1.97705	-3.14392	-1.51376	-2.68315	-2.07249	-1.30631	-1.48406	-2.16075	-2.74016	-1.62324	-1.64623	-1.52106	-2.07727	-2.05249	-1.33362	-1.56076	-2.5833	-2.0335	S	___1			-2.04808	-2.45905	-1.85341	-1.75376	-2.09401	-1.62939	Q9H1A4	Anaphase-promoting complex subunit 1	ANAPC1	RSPSISNMAALSRAHSPALGVHSFSGVQRFN	NA	NA	predicted
ANAPC1|Q9H1A4|S|355|___2	0.657178	0.331861	0.577361	0.368011	0.191201	0.546232	0.411181	0.318079	0.513489	0.423228	0.0435882	0.367688	0.0868349	0.512781	0.612406	0.43445	0.518712	0.195897	S	___2			0.47879	0.28038	0.545694	0.314838	0.35836	0.391997	Q9H1A4	Anaphase-promoting complex subunit 1	ANAPC1	RSPSISNMAALSRAHSPALGVHSFSGVQRFN	NA	NA	predicted
ANAPC1|Q9H1A4|S|377|___1	1.17194	1.08547	1.38645	1.19003	1.31441	1.34581	1.11858	1.19919	1.18093	0.891133	0.930024	1.25335	0.956524	1.15224	1.09893	1.08774	0.859004	1.07379	S	___1			1.16018	1.19969	1.30439	0.978467	0.980424	1.14202	Q9H1A4	Anaphase-promoting complex subunit 1	ANAPC1	SFSGVQRFNISSHNQSPKRHSISHSPNSNSN	NA	NA	predicted
ANAPC1|Q9H1A4|S|686|___1	-4.30367	-3.45096	-4.13691	-4.43201	-2.26855	-4.63339	-3.88048	-4.43162	-2.94374	-3.44244	-3.87041	-3.67708	-3.31455	-3.59948	-3.78626	-3.90853	-3.24811	-3.2355	S	___1			-4.20539	-3.38371	-3.90468	-3.55517	-3.57267	-3.56628	Q9H1A4	Anaphase-promoting complex subunit 1	ANAPC1	NTDRLAWTRNFDFEGSLSPVIAPKKARPSET	NA	NA	predicted
ANAPC1|Q9H1A4|S|688|___1	0.556563	0.314867	0.646046	0.427684	0.573579	0.488924	0.462573	0.502744	0.354361	0.267137	0.37938	0.675307	0.189812	0.405844	0.595289	0.633789	0.34858	0.584754	S	___1			0.482273	0.46373	0.496444	0.363579	0.377935	0.61845	Q9H1A4	Anaphase-promoting complex subunit 1	ANAPC1	DRLAWTRNFDFEGSLSPVIAPKKARPSETGS	NA	NA	predicted
ANAPC10|Q9UM13|T|7|___1	1.55245	1.35187	1.51034	1.60317	1.76937	1.79019	1.76752	1.88275	1.74773	1.67484	1.49476	1.55064	1.54693	1.58535	1.5085	1.31814	1.73344	1.05669	T	___1			1.64105	1.668	1.68275	1.5133	1.60451	1.37195	Q9UM13	Anaphase-promoting complex subunit 10	ANAPC10	_________MTTPNKTPPGADPKQLERTGTV	NA	NA	-
ANAPC2|Q9UJX6|S|314|___1	0.247417	-0.0755939	0.363337	0.0250006	0.198071	0.0489264	0.233073	0.0957255	0.377684	0.225753	-0.172727	0.0822535	-0.345711	-0.244864	-0.266107	0.0390387	0.0789862	-0.195301	S	___1			0.168497	0.072734	0.263316	-0.0269731	-0.112868	-0.126385	Q9UJX6	Anaphase-promoting complex subunit 2	ANAPC2	WLGKVFLQDGPARPASPEAGNTLRRWRCHVQ	NA	NA	predicted
ANAPC5|Q9UJX4|S|221|___1	-3.24186	-2.44997	-2.45457	-2.83241	-2.78534	-3.96119	-2.617	-3.01338	-2.32412	-4.14108	-2.29917	-2.64411	-2.757	-2.40557	-3.01687	-2.65611	-2.34509	-2.13357	S	___1			-2.89709	-2.74956	-2.91329	-3.18473	-2.34994	-2.59818	Q9UJX4	Anaphase-promoting complex subunit 5	ANAPC5	PLSQKQAEFFLSQQASLLKNDETKALTPASL	NA	NA	-
ANGEL1|Q9UNK9|S|38|___1	-1.52339	-2.12371	-1.68023	-1.16522	-1.33136	-1.36094	-1.21964	-1.3416	-1.43009	-1.94814	-1.88055	-2.34346	-1.80019	-2.23027	-1.47103	-1.73954	-2.27639	-1.91022	S	___1			-1.30275	-1.59889	-1.49042	-1.82929	-2.12907	-1.90824	Q9UNK9	Protein angel homolog 1	ANGEL1	AFFTCRKNVLLANSSSPQVEGDFAMAPRGPE	NA	NA	-
ANGEL1|Q9UNK9|S|70|___1	-4.33726	-3.3598	-4.46593	-3.73692	-4.3776	-3.39322	-4.26965	-4.04202	-3.54109	-4.6112	-3.421	-3.31652	-4.70273	-5.17963	-3.68464	-4.0924	-3.76247	-4.29717	S	___1			-4.11461	-3.92647	-3.80008	-4.46878	-4.12103	-3.76611	Q9UNK9	Protein angel homolog 1	ANGEL1	EECEGLLQQWREEGLSQVLSTASEGPLIDKG	NA	NA	-
ANK3|Q12955|S|1459|___1	-3.12108	-4.02022	-3.51739	-3.2906	-2.67422	-3.29141	-2.28157	-3.58187	-1.94497	-2.67841	-2.59787	-3.36377	-3.38426	-3.26166	-2.06329	-3.92542	-3.30088	-4.02698	S	___1			-2.89775	-3.42544	-2.91793	-3.32937	-3.05347	-3.15135	Q12955	Ankyrin-3	ANK3	ESDQDDEIEKTDRRQSFASLALRKRYSYLTE	NA	NA	predicted
ANK3|Q12955|S|1646|___1	2.07013	2.16851	2.02267	2.09996	2.15123	2.24418	2.19294	2.20086	2.10452	2.05541	2.11464	2.07439	2.04897	2.08483	1.97137	2.29064	2.12444	2.07909	S	___1			2.12101	2.17353	2.12379	2.13168	2.10797	2.04162	Q12955	Ankyrin-3	ANK3	GSLLERSSITMTPPASPKSNINMYSSSLPFK	NA	NA	predicted
ANK3|Q12955|S|2679|___2	-1.21203	-1.93574	-1.59422	-1.81052	-1.3385	-1.80056	-1.3028	-1.45781	-1.34732	-1.52006	-1.21203	-1.39541	-2.03898	-1.28995	-1.66646	-1.30417	-1.11711	-2.11804	S	___2			-1.44178	-1.57735	-1.5807	-1.62107	-1.20637	-1.72664	Q12955	Ankyrin-3	ANK3	EKAPSLPSSPEKMVLSQQTEDSKSTVEAKGS	NA	NA	predicted
ANK3|Q12955|S|2685|___2	-1.21203	-1.93574	-1.59422	-1.81052	-1.3385	-1.80056	-1.3028	-1.45781	-1.34732	-1.52006	-1.21203	-1.39541	-2.03898	-1.28995	-1.66646	-1.30417	-1.11711	-2.11804	S	___2			-1.44178	-1.57735	-1.5807	-1.62107	-1.20637	-1.72664	Q12955	Ankyrin-3	ANK3	PSSPEKMVLSQQTEDSKSTVEAKGSISQSKA	NA	NA	predicted
ANK3|Q12955|S|3727|___1	-1.51028	-1.87347	-2.60832	-2.15741	-1.67315	-2.06734	-0.883134	-1.17127	-0.434852	-0.357784	-0.830374	-0.672469	-1.51827	-0.662462	-0.954219	-0.825354	-1.16448	-0.799746	S	___1			-1.51694	-1.57263	-1.7035	-0.900468	-0.885773	-0.808811	Q12955	Ankyrin-3	ANK3	SKVDPKLRTPIKMGISASTMTMKKEGPGEIT	NA	NA	predicted
ANK3|Q12955|S|4298|___1	2.074	1.87737	1.93242	2.00723	1.69711	2.07187	1.88121	1.89788	2.00492	1.53296	1.65177	1.73679	1.63065	1.66398	1.81431	1.77048	1.67602	1.64218	S	___1			1.98748	1.82412	2.00307	1.6447	1.66392	1.73109	Q12955	Ankyrin-3	ANK3	LKPKIHGSGHVEEPASPLAAYQKSLEETSKL	NA	NA	predicted
ANKFN1|Q8N957|S|88|___2	0.560334	0.726544	0.547099	0.622116	0.930097	0.642199	0.613282	0.74031	0.34922	0.610518	0.565196	0.619126	0.610218	0.253782	0.255142	0.523996	0.548099	0.0726814	S	___2			0.598577	0.798984	0.512839	0.581578	0.455692	0.31565	Q8N957	Ankyrin repeat and fibronectin type-III domain-containing protein 1	ANKFN1	MQNLHLCQSKKHSAPSSPNAAKRLYRNLSEK	NA	NA	-
ANKFN1|Q8N957|S|89|___2	0.560334	0.726544	0.547099	0.622116	0.930097	0.642199	0.613282	0.74031	0.34922	0.610518	0.565196	0.619126	0.610218	0.253782	0.255142	0.523996	0.548099	0.0726814	S	___2			0.598577	0.798984	0.512839	0.581578	0.455692	0.31565	Q8N957	Ankyrin repeat and fibronectin type-III domain-containing protein 1	ANKFN1	QNLHLCQSKKHSAPSSPNAAKRLYRNLSEKL	NA	NA	-
ANKHD1|Q8IWZ3|S|1670|___1	4.35937	4.31736	4.39937	4.2758	4.46389	4.41194	4.27258	4.2363	4.26269	4.37509	4.36652	4.22484	4.33983	4.39749	4.41514	4.42272	4.19416	4.22084	S	___1			4.30258	4.33918	4.358	4.37922	4.31939	4.28694	Q8IWZ3	Ankyrin repeat and KH domain-containing protein 1	ANKHD1	NSLSTSYKTVSLPLSSPNIKLNLTSPKRGQK	NA	NA	validated
ANKHD1|Q8IWZ3|S|736|___2	-1.77401	-1.74133	-1.55574	-1.89941	-1.73321	-1.50539	-1.99711	-1.83321	-2.0369	-1.63631	-1.36481	-1.11657	-1.59711	-0.919873	-0.961497	-1.41824	-1.14517	-1.35015	S	___2	+	+	-1.89018	-1.76925	-1.69934	-1.55055	-1.14328	-1.14274	Q8IWZ3	Ankyrin repeat and KH domain-containing protein 1	ANKHD1	HTLAMVVPPQEPDRTSQENSPALLGVQKGTS	NA	+	validated
ANKHD1|Q8IWZ3|T|1538|___1	2.02425	1.82932	2.07846	1.72607	1.81874	1.83529	1.72498	1.91812	1.86128	1.82596	1.87501	1.87188	1.92371	1.81143	1.61827	1.32307	1.87776	1.20944	T	___1			1.8251	1.85539	1.92501	1.69091	1.85473	1.56653	Q8IWZ3	Ankyrin repeat and KH domain-containing protein 1	ANKHD1	TFTNVFGKKRANVVTTPSTNRKNKKNKTKET	NA	NA	validated
ANKHD1|Q8IWZ3|T|1538|___2	-0.112717	0.00554466	0.0464501	-0.399325	-0.0839968	-0.182446	-0.534876	-0.313224	-0.0816145	-0.464817	0.0824733	-0.127947	-0.223751	-0.287306	-0.161816	-1.65498	-0.00767994	-0.955608	T	___2			-0.348973	-0.130559	-0.0725369	-0.781184	-0.0708375	-0.415124	Q8IWZ3	Ankyrin repeat and KH domain-containing protein 1	ANKHD1	TFTNVFGKKRANVVTTPSTNRKNKKNKTKET	NA	NA	validated
ANKHD1|Q8IWZ3|T|1541|___2	-0.112717	0.00554466	0.0464501	-0.399325	-0.0839968	-0.182446	-0.534876	-0.313224	-0.0816145	-0.464817	0.0824733	-0.127947	-0.223751	-0.287306	-0.161816	-1.65498	-0.00767994	-0.955608	T	___2			-0.348973	-0.130559	-0.0725369	-0.781184	-0.0708375	-0.415124	Q8IWZ3	Ankyrin repeat and KH domain-containing protein 1	ANKHD1	NVFGKKRANVVTTPSTNRKNKKNKTKETPPT	NA	NA	validated
ANKHD1|Q8IWZ3|T|1653|___1	3.39042	3.52216	3.49856	3.2642	3.51585	3.5182	3.08095	3.3204	3.41729	3.28513	3.42402	3.36552	3.30203	3.33435	3.50154	3.36162	3.12888	3.26005	T	___1			3.24519	3.4528	3.47802	3.31626	3.29575	3.37571	Q8IWZ3	Ankyrin repeat and KH domain-containing protein 1	ANKHD1	STATSKTQTRLEGEVTPNSLSTSYKTVSLPL	NA	NA	validated
ANKHD1|Q8IWZ3|T|2323|___1	2.34093	2.50868	2.39095	2.26835	2.46589	2.35471	2.23438	2.38775	2.53398	2.41134	2.43102	2.3409	2.38707	2.51191	2.46441	2.50544	2.37475	2.40147	T	___1			2.28122	2.45411	2.42655	2.43462	2.43922	2.40226	Q8IWZ3	Ankyrin repeat and KH domain-containing protein 1	ANKHD1	IPGTRVFLQGPAPVGTPSFNRQHFSPHPWTS	NA	NA	validated
ANKHD1|Q8IWZ3|T|735|___1	2.15616	2.21904	2.22595	2.08809	2.34741	2.25183	2.15198	2.30293	2.08596	2.24514	2.00269	1.89617	2.26918	1.91452	1.94939	2.16526	1.84099	1.87092	T	___1	+	+	2.13208	2.28979	2.18791	2.22653	1.9194	1.9055	Q8IWZ3	Ankyrin repeat and KH domain-containing protein 1	ANKHD1	THTLAMVVPPQEPDRTSQENSPALLGVQKGT	NA	NA	validated
ANKHD1|Q8IWZ3|T|735|___2	-1.77401	-1.74133	-1.55574	-1.89941	-1.73321	-1.50539	-1.99711	-1.83321	-2.0369	-1.63631	-1.36481	-1.11657	-1.59711	-0.919873	-0.961497	-1.41824	-1.14517	-1.35015	T	___2	+	+	-1.89018	-1.76925	-1.69934	-1.55055	-1.14328	-1.14274	Q8IWZ3	Ankyrin repeat and KH domain-containing protein 1	ANKHD1	THTLAMVVPPQEPDRTSQENSPALLGVQKGT	NA	+	validated
ANKIB1|Q9P2G1|S|737|___1	1.13701	0.863965	0.935807	0.871387	1.30688	0.583496	1.18351	1.07438	1.28654	0.899789	0.685023	1.08939	1.03715	1.10972	0.95241	1.38413	1.14523	0.548613	S	___1			1.06397	1.08174	0.935281	1.10702	0.97999	0.86347	Q9P2G1	Ankyrin repeat and IBR domain-containing protein 1	ANKIB1	QEFLASVARGVAPADSPEAPRRSFAGGTWDW	NA	NA	predicted
ANKLE1|Q8NAG6|T|154|___1	-0.00741482	-0.241534	-0.05689	-0.159882	-0.0347137	0.00362682	-0.0234041	-0.181398	-0.09624	-0.697092	-0.562846	-0.857603	-0.843158	-0.666371	-0.846439	-0.428388	-0.574299	-0.594612	T	___1			-0.0635668	-0.152549	-0.0498344	-0.656212	-0.601172	-0.766218	Q8NAG6	Ankyrin repeat and LEM domain-containing protein 1	ANKLE1	TRIGAETQEPEPAPGTPGLSGPTDETLDSIA	NA	NA	-
ANKLE2|Q86XL3|S|268|___1	3.05381	3.37625	3.04285	3.13783	3.13867	3.417	3.0903	3.46443	3.15502	3.41366	3.1829	3.41787	3.3636	3.47718	3.24491	3.51	2.98201	3.31421	S	___1			3.09398	3.32645	3.20495	3.42909	3.21403	3.32566	Q86XL3	Ankyrin repeat and LEM domain-containing protein 2	ANKLE2	ICDYFPSPSKTSLPLSPVKTAPLFSNDRLKD	NA	NA	-
ANKLE2|Q86XL3|S|488|___2	-3.1736	-3.26249	-4.47088	-3.11667	-4.36103	-3.64925	-3.34786	-4.21808	-3.07478	-3.25839	-2.97073	-3.23323	-4.04437	-4.38012	-2.24587	-2.44626	-3.17617	-2.98925	S	___2			-3.21271	-3.9472	-3.73163	-3.24967	-3.50901	-2.82278	Q86XL3	Ankyrin repeat and LEM domain-containing protein 2	ANKLE2	KGHYYVPLLRAEETSSPVIGELWSPDQTAEA	NA	NA	-
ANKLE2|Q86XL3|S|496|___1	-1.34928	-1.50082	-1.20149	-1.48053	-1.85923	-1.6256	-1.48701	-1.79447	-1.91625	-1.37665	-1.7553	-1.22231	-1.5391	-1.60488	-0.988021	-1.1348	-1.67154	-1.45966	S	___1			-1.43894	-1.71817	-1.58111	-1.35018	-1.67724	-1.22333	Q86XL3	Ankyrin repeat and LEM domain-containing protein 2	ANKLE2	LRAEETSSPVIGELWSPDQTAEASHVSRYGG	NA	NA	-
ANKLE2|Q86XL3|S|496|___2	-3.1736	-3.26249	-4.47088	-3.11667	-4.36103	-3.82509	-3.34786	-4.4897	-3.07478	-3.25839	-2.97073	-3.23323	-4.04437	-4.38012	-2.24587	-2.44626	-3.17617	-2.98925	S	___2			-3.21271	-4.03774	-3.79025	-3.24967	-3.50901	-2.82278	Q86XL3	Ankyrin repeat and LEM domain-containing protein 2	ANKLE2	LRAEETSSPVIGELWSPDQTAEASHVSRYGG	NA	NA	-
ANKLE2|Q86XL3|S|528|___1	3.1049	3.27432	3.04424	3.26283	3.19282	3.44666	3.17049	3.26671	3.18456	3.36342	3.23209	3.30187	3.44443	3.48745	3.39481	3.72247	3.29838	3.46773	S	___1			3.17941	3.24462	3.22515	3.51011	3.33931	3.38814	Q86XL3	Ankyrin repeat and LEM domain-containing protein 2	ANKLE2	PRDPVLTLRAFAGPLSPAKAEDFRKLWKTPP	NA	NA	-
ANKLE2|Q86XL3|S|647|___1	-1.6863	-2.47861	-2.44749	-3.87917	-2.57802	-3.75301	-2.61118	-2.58486	-3.5219	-2.95464	-4.33271	-2.32667	-2.78234	-3.41661	-3.26175	-2.42836	-2.53421	-2.79517	S	___1			-2.72555	-2.54716	-3.2408	-2.72178	-3.42784	-2.79453	Q86XL3	Ankyrin repeat and LEM domain-containing protein 2	ANKLE2	SNSISVRAFLDEDDMSLEEIKNRQNAARNNS	NA	NA	-
ANKLE2|Q86XL3|S|662|___1	0.330754	-0.50096	0.683135	0.263328	0.509301	-0.236255	-0.249406	0.529455	-0.0934267	-0.305548	0.229891	0.163557	0.138936	0.159653	0.427919	0.336283	0.342313	-0.289616	S	___1			0.114892	0.179265	0.117818	0.056557	0.243952	0.10062	Q86XL3	Ankyrin repeat and LEM domain-containing protein 2	ANKLE2	SLEEIKNRQNAARNNSPPTVGAFGHTRCSAF	NA	NA	-
ANKLE2|Q86XL3|S|778|___1	-0.00602722	0.159003	0.248276	0.204345	-0.0232515	0.0270433	0.267797	0.149504	0.258316	0.35831	0.199675	0.292418	0.220995	0.400299	0.394636	0.551357	0.445336	0.616778	S	___1			0.155371	0.0950853	0.177879	0.376887	0.348437	0.434611	Q86XL3	Ankyrin repeat and LEM domain-containing protein 2	ANKLE2	LTSRINAVERDLLEPSPADQLGNGHRRTESE	NA	NA	-
ANKLE2|Q86XL3|S|806|___1	-1.06132	-0.644424	-0.871601	-0.560079	-1.37437	-0.796231	-0.77815	-1.00628	-0.517741	-0.988032	-1.00344	-0.370654	-1.05073	-0.714662	-0.782313	-0.565832	-0.738344	-0.47933	S	___1			-0.79985	-1.00836	-0.728524	-0.868198	-0.818814	-0.544099	Q86XL3	Ankyrin repeat and LEM domain-containing protein 2	ANKLE2	ESEMSARIAKMSLSPSSPRHEDQLEVTREPA	NA	NA	-
ANKLE2|Q86XL3|S|875|___1	0.635926	0.579097	0.623793	0.263779	0.44839	0.733305	0.761411	0.230646	0.524555	0.670169	0.820744	0.644588	0.923182	0.89234	0.931917	0.941114	1.19382	1.00417	S	___1			0.553705	0.419377	0.627218	0.844822	0.968969	0.860225	Q86XL3	Ankyrin repeat and LEM domain-containing protein 2	ANKLE2	SAVLCYSPSDRQSWPSPAVKGRFKSQLPDLS	NA	NA	-
ANKLE2|Q86XL3|S|896|___1	0.198839	0.433235	-0.147543	0.162099	-0.314069	0.626461	-0.257973	0.408107	-0.0479441	0.54462	-0.0576119	0.447171	0.356907	0.291077	0.224512	0.105276	0.385028	0.0999374	S	___1			0.0343218	0.175758	0.143658	0.335601	0.206164	0.257207	Q86XL3	Ankyrin repeat and LEM domain-containing protein 2	ANKLE2	RFKSQLPDLSGPHSYSPGRNSVAGSNPAKPG	NA	NA	-
ANKLE2|Q86XL3|S|914|___1	-1.51144	-1.60884	-1.39037	-2.24052	-1.62426	-1.05165	-0.727183	-0.754685	-0.920186	-1.56699	-0.526039	-1.07635	-0.370337	-1.68134	-1.34683	-0.783448	-1.65044	-1.0554	S	___1			-1.49305	-1.32926	-1.12073	-0.906926	-1.28594	-1.15953	Q86XL3	Ankyrin repeat and LEM domain-containing protein 2	ANKLE2	RNSVAGSNPAKPGLGSPGRYSPVHGSQLRRM	NA	NA	-
ANKRD11|Q6UB99|S|276|___1	2.09824	1.97464	2.02367	1.88626	2.1706	2.11234	2.13469	2.0481	2.13074	2.19384	2.14728	2.22486	2.20543	2.28437	2.32521	2.46924	2.12228	2.16812	S	___1			2.03973	2.06445	2.08892	2.2895	2.18465	2.2394	Q6UB99	Ankyrin repeat domain-containing protein 11	ANKRD11	QQSNRKGETPLKVANSPTMVNLLLGKGTYTS	NA	NA	predicted
ANKRD12|Q6UB98|S|1189|___1	-0.173414	-0.586567	-0.74799	-0.339246	-0.482447	-1.04311	-1.05232	-0.727635	-1.04601	-0.190975	-0.330808	-0.444532	-0.571298	-0.10233	-0.123151	-0.165656	-0.656867	-0.606929	S	___1			-0.521659	-0.598883	-0.945704	-0.30931	-0.363335	-0.391537	Q6UB98	Ankyrin repeat domain-containing protein 12	ANKRD12	TLGKSSFVSDNSLNRSPRSENEKPGLSSRSV	NA	NA	predicted
ANKRD12|Q6UB98|S|1573|___1	-0.39543	-0.530081	-0.387448	-0.568325	-0.169069	-0.615288	-0.586948	-0.441333	-0.378422	-0.290287	-0.134247	-0.219837	-0.672123	-0.065074	-0.141455	-0.083106	-0.172349	-0.359361	S	___1			-0.516901	-0.380161	-0.460386	-0.348505	-0.12389	-0.240218	Q6UB98	Ankyrin repeat domain-containing protein 12	ANKRD12	DAFVPVYSDSTIQEASPNFEKAYTLPVLPSE	NA	NA	predicted
ANKRD12|Q6UB98|S|1799|___1	1.75843	1.85157	1.93056	1.79948	1.97857	2.02428	1.96198	2.02858	1.93071	2.10366	2.09927	2.13723	2.03861	2.21531	2.15323	2.20925	1.91179	2.23913	S	___1			1.83996	1.95291	1.96185	2.11717	2.07546	2.17653	Q6UB98	Ankyrin repeat domain-containing protein 12	ANKRD12	PRKRKVSRVPQPVQVSPSLLQAKEKTQQSLA	NA	NA	predicted
ANKRD12|Q6UB98|T|556|___1	-0.762109	-0.322838	-0.74467	-0.488804	-0.497202	-0.436065	-0.195818	-0.0973182	-0.587995	0.195283	0.103726	-0.0949202	-0.334073	0.0813694	-0.588933	-1.23972	-0.31027	-1.82166	T	___1			-0.482244	-0.305786	-0.589577	-0.459502	-0.041725	-0.835172	Q6UB98	Ankyrin repeat domain-containing protein 12	ANKRD12	GKSPKHSCGLSEKQSTPLKQEHTKTCLSPGS	NA	NA	predicted
ANKRD17|O75179|S|1457|___1	0.2193	0.241713	0.424868	0.637604	0.547135	0.533661	0.226861	0.605731	0.120949	0.0801907	-0.0226741	0.239462	0.24721	0.210089	0.168231	0.0464153	0.0287027	0.117593	S	___1			0.361255	0.46486	0.359826	0.124605	0.0720391	0.175095	O75179	Ankyrin repeat domain-containing protein 17	ANKRD17	VQAKDRQAAEANKNASILLEELDLEKLREES	NA	NA	predicted
ANKRD17|O75179|S|156|___1	-2.728	-2.20093	-3.36568	-3.63314	-4.06062	-2.48821	-3.11526	-2.85585	-2.8746	-3.10979	-2.94409	-2.62491	-3.94613	-3.23163	-4.1691	-2.90851	-3.1341	-3.26914	S	___1			-3.1588	-3.03914	-2.9095	-3.32148	-3.10327	-3.35438	O75179	Ankyrin repeat domain-containing protein 17	ANKRD17	DLENPMLETASKLLLSGTADGADLRTVDPET	NA	NA	predicted
ANKRD17|O75179|S|1696|___2	-0.65073	-0.331593	-0.596056	-0.654295	-0.996916	-0.404124	-0.589404	-0.488367	-0.74087	-0.778964	-0.798111	-0.699593	-0.818051	-0.66217	-1.24278	-0.763691	-0.701746	-1.25033	S	___2			-0.631476	-0.605625	-0.58035	-0.786902	-0.720676	-1.06423	O75179	Ankyrin repeat domain-containing protein 17	ANKRD17	EGTSNSLSTCTKSGPSPLSSPNGKLTVASPK	NA	NA	predicted
ANKRD17|O75179|S|1700|___2	-0.65073	-0.331593	-0.596056	-0.654295	-0.996916	-0.404124	-0.589404	-0.488367	-0.74087	-0.778964	-0.798111	-0.699593	-0.818051	-0.66217	-1.24278	-0.763691	-0.701746	-1.25033	S	___2			-0.631476	-0.605625	-0.58035	-0.786902	-0.720676	-1.06423	O75179	Ankyrin repeat domain-containing protein 17	ANKRD17	NSLSTCTKSGPSPLSSPNGKLTVASPKRGQK	NA	NA	predicted
ANKRD17|O75179|S|1709|___1	3.44079	3.25917	3.11804	3.20901	3.41087	3.42471	3.21559	3.42345	3.20335	3.29132	3.06763	2.86082	3.23562	3.1034	2.98906	2.62219	2.97632	2.40054	S	___1			3.28846	3.3645	3.2487	3.04971	3.04912	2.75014	O75179	Ankyrin repeat domain-containing protein 17	ANKRD17	GPSPLSSPNGKLTVASPKRGQKREEGWKEVV	NA	NA	predicted
ANKRD17|O75179|S|19|___1	1.46937	0.930961	1.49503	1.37874	1.56032	1.71179	1.59686	1.2511	1.31742	1.06827	1.18459	1.20504	1.12741	1.22032	1.34646	1.19234	1.16911	1.03052	S	___1			1.48166	1.24746	1.50808	1.12934	1.19134	1.19401	O75179	Ankyrin repeat domain-containing protein 17	ANKRD17	ATVPVAAATAAEGEGSPPAVAAVAGPPAAAE	NA	NA	predicted
ANKRD17|O75179|S|2045|___1	-0.0409441	-0.460126	0.283682	-0.292665	0.399543	-0.530385	0.141949	0.0650201	-0.228574	-0.232398	0.0552812	-0.34199	-0.482496	0.0464354	-0.731924	-0.229396	-0.683098	-0.280122	S	___1			-0.0638866	0.00147899	-0.158425	-0.314763	-0.193794	-0.451345	O75179	Ankyrin repeat domain-containing protein 17	ANKRD17	PMPTAKEHYPVSSPSSPSPPAQPGGVSRNSP	NA	NA	predicted
ANKRD17|O75179|S|2045|___2	-1.20764	-1.27212	-1.38765	-1.42692	-1.12585	-1.8644	-1.09612	-1.24495	-0.96335	-1.7343	-1.36526	-1.5302	-1.78875	-1.6846	-1.2958	-1.45364	-1.21517	-1.82842	S	___2			-1.24356	-1.21431	-1.40513	-1.65889	-1.42167	-1.55147	O75179	Ankyrin repeat domain-containing protein 17	ANKRD17	PMPTAKEHYPVSSPSSPSPPAQPGGVSRNSP	NA	NA	predicted
ANKRD17|O75179|S|2047|___1	-3.42114	-2.163	-2.59845	-2.86582	-3.72758	-3.81803	-2.39447	-2.66907	-2.15267	-2.59238	-2.35556	-2.53892	-4.45449	-3.24873	-2.6406	-1.80497	-2.541	-2.44982	S	___1			-2.89381	-2.85322	-2.85638	-2.95061	-2.7151	-2.54311	O75179	Ankyrin repeat domain-containing protein 17	ANKRD17	PTAKEHYPVSSPSSPSPPAQPGGVSRNSPLD	NA	NA	predicted
ANKRD17|O75179|S|2047|___2	-1.20764	-1.27212	-1.38765	-1.42692	-1.12585	-1.8644	-1.09612	-1.24495	-0.96335	-1.7343	-1.36526	-1.5302	-1.78875	-1.6846	-1.2958	-1.45364	-1.21517	-1.82842	S	___2			-1.24356	-1.21431	-1.40513	-1.65889	-1.42167	-1.55147	O75179	Ankyrin repeat domain-containing protein 17	ANKRD17	PTAKEHYPVSSPSSPSPPAQPGGVSRNSPLD	NA	NA	predicted
ANKRD17|O75179|S|2294|___1	-1.33855	-1.42347	-0.931315	-2.03082	-0.833761	-1.06727	-0.995109	-0.513728	-1.48419	-1.56168	-1.43292	-1.16824	-1.62759	-0.815285	-0.633017	-1.32115	-0.529385	-1.05924	S	___1		+	-1.45483	-0.923654	-1.16093	-1.50347	-0.925863	-0.953499	O75179	Ankyrin repeat domain-containing protein 17	ANKRD17	TPESMLSGKSSYLPNSDPLHQSDTSKAPGFR	NA	NA	predicted
ANKRD17|O75179|S|2401|___1	3.45539	3.63929	3.72224	3.53639	3.70366	3.73815	3.44393	3.6768	3.62528	3.46783	3.41835	3.24506	3.27802	3.22725	3.50425	3.34015	3.27718	3.59504	S	___1			3.47857	3.67325	3.69523	3.362	3.30759	3.44812	O75179	Ankyrin repeat domain-containing protein 17	ANKRD17	NDSSAQSVSSGVRAPSPAPSSVPLGSEKPSN	NA	NA	predicted
ANKRD17|O75179|T|1577|___1	-2.32899	-3.71547	-2.51019	-3.69017	-2.53007	-3.57303	-4.06972	-3.72731	-2.45693	-2.70833	-2.68663	-3.79148	-2.74354	-2.63392	-3.43116	-4.17711	-1.89885	-3.6136	T	___1			-3.36296	-3.32429	-2.84671	-3.20966	-2.40647	-3.61208	O75179	Ankyrin repeat domain-containing protein 17	ANKRD17	ITTTSSKRKNRKNKITPENVQIIFDDPLPIS	NA	NA	predicted
ANKRD18A|Q8IVF6|S|907|___2	-0.0203543	-0.234241	-0.026361	0.146578	0.207651	0.00111198	-0.0671396	-0.28546	-0.210202	-0.103593	-0.390608	-0.288058	-0.22635	0.0535383	-0.375707	-0.00723457	-0.37873	-0.915299	S	___2			0.0196946	-0.104017	-0.0784837	-0.112392	-0.2386	-0.526355	Q8IVF6	Ankyrin repeat domain-containing protein 18A	ANKRD18A	EEFKEAFAGAVKANNSMSKKLMKSDKKIAVI	NA	NA	-
ANKRD18A|Q8IVF6|S|909|___2	-0.0203543	-0.234241	-0.026361	0.146578	0.207651	0.00111198	-0.0671396	-0.28546	-0.210202	-0.103593	-0.390608	-0.288058	-0.22635	0.0535383	-0.375707	-0.00723457	-0.37873	-0.915299	S	___2			0.0196946	-0.104017	-0.0784837	-0.112392	-0.2386	-0.526355	Q8IVF6	Ankyrin repeat domain-containing protein 18A	ANKRD18A	FKEAFAGAVKANNSMSKKLMKSDKKIAVIST	NA	NA	-
ANKRD26|Q9UPS8|S|312|___2	-4.29073	-3.77762	-2.89487	-2.46495	-3.66007	-3.0286	-3.55982	-3.0438	-3.47917	-3.70265	-3.7578	-3.61973	-3.59676	-3.51061	-3.48916	-2.82015	-3.5223	-3.91109	S	___2			-3.4385	-3.49383	-3.13421	-3.37319	-3.5969	-3.67332	Q9UPS8	Ankyrin repeat domain-containing protein 26	ANKRD26	GTVRTGNRTLFEDRDSDSQDEVVVESLPTTS	NA	NA	predicted
ANKRD26|Q9UPS8|S|314|___2	-4.29073	-4.0187	-2.89487	-2.46495	-3.66007	-3.0286	-3.55982	-3.0438	-3.47917	-3.70265	-3.75417	-3.61973	-3.59676	-3.51061	-3.48916	-2.82015	-3.5223	-3.91109	S	___2			-3.4385	-3.57419	-3.13421	-3.37319	-3.5957	-3.67332	Q9UPS8	Ankyrin repeat domain-containing protein 26	ANKRD26	VRTGNRTLFEDRDSDSQDEVVVESLPTTSIK	NA	NA	predicted
ANKRD26|Q9UPS8|S|489|___1	1.54113	1.12057	1.40112	1.51792	1.21252	1.59448	1.37285	1.35761	1.23308	1.31301	1.07937	1.21159	1.09397	1.13261	1.14214	1.28842	1.31855	1.21809	S	___1			1.4773	1.23023	1.40956	1.2318	1.17684	1.19061	Q9UPS8	Ankyrin repeat domain-containing protein 26	ANKRD26	LEDTRNVGMPVAHMESPERYLHLKPTIEMKD	NA	NA	predicted
ANKRD26|Q9UPS8|S|530|___1	-0.503085	-0.910471	-0.62797	-0.90155	-0.698311	-0.649063	-0.604414	-0.739397	-0.405802	-0.974902	-0.686796	-0.710462	-0.723718	-1.02906	-0.651581	-0.803071	-0.698162	-0.352165	S	___1			-0.669683	-0.782726	-0.560945	-0.833897	-0.804673	-0.571403	Q9UPS8	Ankyrin repeat domain-containing protein 26	ANKRD26	DVQTSKAAEHDLEVASEEEQEREGSENNQPQ	NA	NA	predicted
ANKRD27|Q96NW4|S|634|___1	1.84136	1.42464	1.41784	1.42038	1.53449	0.874262	1.54028	1.6355	1.33298	1.32759	1.38188	0.813962	1.47693	1.39124	0.282347	-0.706804	1.02786	-1.4622	S	___1			1.60067	1.53154	1.20836	0.699238	1.26699	-0.121963	Q96NW4	Ankyrin repeat domain-containing protein 27	ANKRD27	LSFERRQKSSEAPVQSPQRSVDSISQESSTS	NA	NA	-
ANKRD27|Q96NW4|T|1023|___1	-3.28732	-4.46455	-3.39843	-4.70596	-3.72552	-3.7539	-3.28536	-4.99362	-3.15575	-3.20695	-2.89611	-3.53865	-3.38675	-3.06604	-3.79234	-3.07192	-3.36848	-4.43617	T	___1			-3.75954	-4.39456	-3.43603	-3.22187	-3.11021	-3.92239	Q96NW4	Ankyrin repeat domain-containing protein 27	ANKRD27	LTQTGPGHRRMLRRHTVEDAVVSQGPEAAGP	NA	NA	-
ANKRD29|Q8N6D5|T|212|___2	0.457425	0.425696	0.386736	0.617188	0.505322	0.626593	0.261144	0.495386	0.598171	0.763484	0.397171	0.765952	0.553377	0.750731	0.310648	0.777294	0.483462	0.68678	T	___2			0.445252	0.475468	0.537167	0.698052	0.543788	0.587793	Q8N6D5	Ankyrin repeat domain-containing protein 29	ANKRD29	MLLRGADRDAARNDGTTALLKAANKGYNDVI	NA	NA	-
ANKRD29|Q8N6D5|T|213|___2	0.457425	0.425696	0.386736	0.617188	0.505322	0.626593	0.261144	0.495386	0.598171	0.763484	0.397171	0.765952	0.553377	0.750731	0.310648	0.777294	0.483462	0.68678	T	___2			0.445252	0.475468	0.537167	0.698052	0.543788	0.587793	Q8N6D5	Ankyrin repeat domain-containing protein 29	ANKRD29	LLRGADRDAARNDGTTALLKAANKGYNDVIK	NA	NA	-
ANKRD32|Q9BQI6|S|159|___1	-1.19716	-0.900867	-1.23132	-1.44052	-1.00856	-1.26251	-1.04623	-1.3416	-0.918392	-1.13218	-0.756049	-0.989961	-1.09547	-1.08127	-1.22814	-0.753121	-0.859067	-1.10405	S	___1			-1.22797	-1.08367	-1.13741	-0.993589	-0.898797	-1.10739	Q9BQI6	Ankyrin repeat domain-containing protein 32	ANKRD32	RVLEAGKANVILPKSSPSGITHVIASNARIK	NA	NA	-
ANKRD36B|Q8N2N9|S|490|___3	-0.392475	-1.0726	-0.838375	-1.14751	-0.7416	-0.86344	-0.185666	-0.671883	-0.0972261	0.102075	-0.143192	0.153461	-0.673717	-0.204033	0.186982	-0.0583363	-0.0146322	0.0449972	S	___3			-0.575217	-0.828695	-0.59968	-0.209993	-0.120619	0.12848	Q8N2N9	Ankyrin repeat domain-containing protein 36B	ANKRD36B	DSVLNIAREKKDGEKSRTVSFEQPPGLKATR	NA	NA	-
ANKRD36B|Q8N2N9|T|504|___3	-0.392475	-1.0726	-0.838375	-1.14751	-0.7416	-0.86344	-0.185666	-0.671883	-0.0972261	0.102075	-0.143192	0.153461	-0.673717	-0.204033	0.186982	-0.0583363	-0.0146322	0.0449972	T	___3			-0.575217	-0.828695	-0.59968	-0.209993	-0.120619	0.12848	Q8N2N9	Ankyrin repeat domain-containing protein 36B	ANKRD36B	KSRTVSFEQPPGLKATRDEKDSLLNIARGKK	NA	NA	-
ANKRD36C;ANKRD36|Q5JPF3|S|512|___1	-0.746388	-1.15415	-0.796171	-0.901172	-0.623256	-0.609422	-0.804587	-0.980047	-0.78849	-0.783656	-0.751011	-0.754877	-0.852196	-0.721754	-0.234838	-0.561626	-0.556098	-0.3562	S	___1			-0.817382	-0.919152	-0.731361	-0.732493	-0.676288	-0.448638	Q5JPF3	Ankyrin repeat domain-containing protein 36C;Ankyrin repeat domain-containing protein 36A	ANKRD36C;ANKRD36	KEGKALPATGQKANVSPEQPPLFTHTVKDSD	NA	NA	-
ANKRD52|Q8NB46|S|1028|___1	-3.22943	-3.84159	-4.70408	-3.54137	-4.71026	-4.02271	-3.67083	-3.33236	-4.19036	-3.83431	-4.0256	-3.3729	-2.96532	-4.8922	-4.28411	-4.26484	-3.60524	-4.88172	S	___1			-3.48054	-3.9614	-4.30572	-3.68816	-4.17435	-4.17958	Q8NB46	Serine/threonine-protein phosphatase 6 regulatory ankyrin repeat subunit C	ANKRD52	LILSTMKPFPPKDAVSPFSFSLLKNCSIAAA	NA	NA	-
ANKRD53|Q8N9V6|T|368|___1	3.43534	3.3058	3.31777	3.2845	3.43981	3.57635	3.67339	3.51969	3.5774	3.55532	3.47488	3.35762	3.6792	3.54858	3.59965	3.48755	3.40209	3.67609	T	___1			3.46441	3.42176	3.49051	3.57403	3.47518	3.54445	Q8N9V6	Ankyrin repeat domain-containing protein 53	ANKRD53	FHPSVDARLQCIPQPTEMPKPIYRKPTVKRP	NA	NA	-
ANKS1A|Q92625|S|589|___1	0.12799	0.597638	0.653082	0.379931	0.600558	0.497808	0.296679	0.615615	0.488018	0.4138	0.527487	0.143426	0.149674	0.29546	0.813057	0.286838	0.381177	0.512902	S	___1			0.2682	0.604604	0.546303	0.283437	0.401375	0.489795	Q92625	Ankyrin repeat and SAM domain-containing protein 1A	ANKS1A	TTNSRSHPETLTHTASPHPGGAEEGDRSGAR	NA	NA	predicted
ANKS1A|Q92625|S|661|___1	3.16655	3.17976	3.23525	3.14907	2.91872	3.18206	3.12729	2.82623	3.0545	2.94066	2.40295	2.96245	2.77226	2.84785	2.96429	2.87459	2.7985	2.84918	S	___1			3.14764	2.9749	3.15727	2.8625	2.6831	2.92531	Q92625	Ankyrin repeat and SAM domain-containing protein 1A	ANKS1A	ESLSNCSIGKKRLEKSPSFASEWDEIEKIMS	NA	NA	predicted
ANKS1A|Q92625|S|685|___1	-1.62711	-1.88429	-2.04326	-2.25807	-1.77096	-1.84522	-1.76038	-2.52308	-2.00906	-2.31423	-1.50566	-2.19499	-1.84536	-1.81764	-1.80401	-1.66667	-1.94616	-2.09005	S	___1			-1.88185	-2.05944	-1.96585	-1.94208	-1.75649	-2.02968	Q92625	Ankyrin repeat and SAM domain-containing protein 1A	ANKS1A	EIEKIMSSIGEGIDFSQERQKISGLRTLEQS	NA	NA	predicted
ANKS1A|Q92625|S|887|___1	-0.699085	-0.936627	-0.839555	-0.976196	-1.1189	-0.761554	-0.614226	-0.706581	-1.04145	-1.16335	-0.976121	-0.980968	-0.779926	-0.772716	-0.607761	-0.887381	-1.09305	-0.920331	S	___1			-0.763169	-0.920703	-0.880853	-0.943554	-0.947297	-0.836353	Q92625	Ankyrin repeat and SAM domain-containing protein 1A	ANKS1A	DLLLPPGDTGRRRHDSLHDPAAPSRAERFRI	NA	NA	predicted
ANKS1A|Q92625|T|318|___1	3.79418	3.83383	3.97877	3.755	3.90309	3.84166	3.8683	3.9059	3.83202	3.6987	3.59866	3.73928	3.57992	3.76202	3.73114	3.85566	3.60571	3.79153	T	___1			3.80583	3.88094	3.88415	3.71143	3.65547	3.75398	Q92625	Ankyrin repeat and SAM domain-containing protein 1A	ANKS1A	EDHMTGKRSTKEVDKTPPPQPPLISSMDSIS	NA	NA	predicted
ANKS3|Q6ZW76|S|225|___1	-0.531352	-0.609745	-0.984292	-1.10232	-0.429876	-0.933206	-0.964977	-0.742756	-0.599884	-0.901103	-0.399506	-0.95477	-0.335554	-0.477509	-0.565114	-0.33885	-0.75007	-0.478139	S	___1			-0.866216	-0.594126	-0.839127	-0.525169	-0.542362	-0.666008	Q6ZW76	Ankyrin repeat and SAM domain-containing protein 3	ANKS3	KQYGHMKIVALMDTYSPSLPKSLYRSPEKYE	NA	NA	-
ANKS3|Q6ZW76|S|416|___1	0.165022	0.0212717	0.189549	-0.0345526	0.349593	0.147285	0.119112	0.0998311	-0.0199213	-0.087512	0.111062	0.141975	0.163037	0.00648594	0.287429	0.194059	0.322064	0.204226	S	___1			0.0831938	0.156899	0.105638	0.0898616	0.146537	0.21121	Q6ZW76	Ankyrin repeat and SAM domain-containing protein 3	ANKS3	PPRAATDREGFLAESSPQTQRAPYSGPQDLA	NA	NA	-
ANKZF1|Q9H8Y5|S|258|___1	0.251724	0.428623	0.0256886	-0.253654	0.397182	-0.0235062	0.0370808	0.184652	-0.355556	0.0487061	-0.0754037	-0.562557	0.0025959	-0.235605	-0.802063	-1.12721	-0.161103	-1.71149	S	___1			0.0117172	0.336819	-0.117791	-0.358637	-0.157371	-1.02537	Q9H8Y5	Ankyrin repeat and zinc finger domain-containing protein 1	ANKZF1	GTAQGLRDARGGPSHSAGANLRRYNEATLYK	NA	NA	-
ANKZF1|Q9H8Y5|S|675|___1	1.19591	1.47011	1.47755	1.32064	1.71255	1.22257	1.25915	1.25735	1.07912	1.36358	1.17028	1.02445	0.892149	1.3764	1.01044	1.17192	1.0121	1.45144	S	___1			1.25857	1.48	1.25975	1.14255	1.18626	1.16211	Q9H8Y5	Ankyrin repeat and zinc finger domain-containing protein 1	ANKZF1	LAAERRLAAQLGAPTSPIPDSAIVNTRRCWS	NA	NA	-
ANKZF1|Q9H8Y5|T|607|___1	2.72526	2.45348	2.44842	2.40686	2.56498	2.57401	2.57717	2.55825	2.53266	2.4551	2.42923	2.26818	2.45322	2.41447	2.57896	2.70667	2.26383	2.39717	T	___1			2.56976	2.52557	2.51837	2.53833	2.36918	2.41477	Q9H8Y5	Ankyrin repeat and zinc finger domain-containing protein 1	ANKZF1	PDAYDYNKAQVPGPLTPEMEARQATRKREQK	NA	NA	-
ANLN|Q9NQW6|S|140|___1	2.38267	2.56224	2.28738	2.341	2.59642	2.5182	2.40176	2.63829	2.67761	2.80427	2.47903	2.64383	2.6358	2.72181	2.72915	2.42031	2.70785	2.58584	S	___1			2.37515	2.59898	2.4944	2.62013	2.63623	2.65294	Q9NQW6	Actin-binding protein anillin	ANLN	GMRRGLNSRLEATAASSVKTRMQKLAEQRRR	NA	NA	interactor of validated
ANLN|Q9NQW6|S|141|___1	0.236121	0.232762	0.336804	0.402945	0.41385	0.0172949	0.297334	0.302364	0.359297	0.332747	0.547919	0.481299	0.352608	0.474932	0.54151	-0.120757	0.900222	0.414026	S	___1			0.312133	0.316325	0.237799	0.188199	0.641024	0.478945	Q9NQW6	Actin-binding protein anillin	ANLN	MRRGLNSRLEATAASSVKTRMQKLAEQRRRW	NA	NA	interactor of validated
ANLN|Q9NQW6|S|172|___1	1.29541	1.482	1.77185	1.09911	1.77195	1.61011	1.23758	1.60351	1.71977	1.64456	1.57958	1.43931	1.57881	1.47307	1.53292	2.01862	1.73839	1.88372	S	___1			1.2107	1.61915	1.70057	1.74733	1.59701	1.61865	Q9NQW6	Actin-binding protein anillin	ANLN	DNDDMTDDIPESSLFSPMPSEEKAASPPRPL	NA	NA	interactor of validated
ANLN|Q9NQW6|S|276|___1	0.992394	1.06461	1.13368	0.85722	1.36857	1.23232	1.20318	1.14556	1.01773	1.56643	1.3604	1.35304	1.35915	1.6695	1.64257	1.72338	1.57263	1.36868	S	___1			1.0176	1.19291	1.12791	1.54965	1.53418	1.45476	Q9NQW6	Actin-binding protein anillin	ANLN	SQRDGDASLNKALSSSADDASLVNASISSSV	NA	NA	interactor of validated
ANLN|Q9NQW6|S|323|___1	4.29747	4.11522	4.04884	4.20429	4.41048	4.20182	4.28126	4.27142	4.146	4.45056	4.37714	4.09222	4.48447	4.55505	4.53301	4.62505	4.29257	4.3248	S	___1			4.26101	4.26571	4.13222	4.52003	4.40825	4.31668	Q9NQW6	Actin-binding protein anillin	ANLN	SCEGQNPELLPKTPISPLKTGVSKPIVKSTL	NA	NA	interactor of validated
ANLN|Q9NQW6|S|339|___1	-3.61383	-4.03338	-3.49185	-2.63232	-3.00117	-3.666	-4.57358	-3.96395	-3.43796	-2.6594	-3.19989	-3.49768	-2.79944	-2.68844	-2.98878	-3.58557	-2.93949	-4.67666	S	___1			-3.60657	-3.66617	-3.53194	-3.0148	-2.94261	-3.72104	Q9NQW6	Actin-binding protein anillin	ANLN	PLKTGVSKPIVKSTLSQTVPSKGELSREICL	NA	NA	interactor of validated
ANLN|Q9NQW6|S|449|___1	4.58564	4.5668	4.52393	4.45539	4.82601	4.6736	4.75119	4.69782	4.71893	4.89786	4.70675	4.60956	4.91878	4.84093	4.91495	4.98582	4.81037	4.82996	S	___1	+		4.59741	4.69688	4.63882	4.93415	4.78602	4.78482	Q9NQW6	Actin-binding protein anillin	ANLN	ELACLRGRFDKGNIWSAEKGGNSKSKQLETK	NA	NA	interactor of validated
ANLN|Q9NQW6|S|485|___1	4.68799	5.07118	4.44237	5.08741	4.78132	5.04671	4.7689	5.24464	4.54883	5.52365	5.03094	5.54704	5.27478	5.74726	5.12243	5.77111	5.02117	5.54256	S	___1			4.8481	5.03238	4.6793	5.52318	5.26646	5.40401	Q9NQW6	Actin-binding protein anillin	ANLN	QSTPLKKHQGVSKTQSLPVTEKVTENQIPAK	NA	NA	interactor of validated
ANLN|Q9NQW6|S|54|___1	2.28483	2.13472	2.4053	2.43308	2.63615	2.60771	2.71407	2.83161	2.76248	2.69332	2.71222	2.66161	2.77197	2.78351	2.72324	3.04164	2.63042	2.98001	S	___1			2.47732	2.53416	2.59183	2.83564	2.70872	2.78829	Q9NQW6	Actin-binding protein anillin	ANLN	RARQPLSEASNQQPLSGGEEKSCTKPSPSKK	NA	NA	interactor of validated
ANLN|Q9NQW6|S|553|___1	2.01489	1.84404	2.00236	2.03406	2.01862	2.14343	2.0816	1.92009	1.84626	2.13847	2.18654	2.16379	2.15084	2.39221	2.19136	2.21678	2.32641	1.95254	S	___1			2.04352	1.92758	1.99735	2.16869	2.30172	2.10256	Q9NQW6	Actin-binding protein anillin	ANLN	PKVEQKIEVIREIEMSVDDDDINSSKVINDL	NA	NA	interactor of validated
ANLN|Q9NQW6|S|553|___2	-1.46628	-1.99911	-1.65404	-2.05548	-1.82712	-1.68973	-1.42532	-1.63727	-1.53192	-2.13361	-1.94498	-1.50024	-1.54281	-1.60306	-1.27265	-2.14741	-1.19801	-1.31177	S	___2			-1.64902	-1.82116	-1.62523	-1.94128	-1.58202	-1.36155	Q9NQW6	Actin-binding protein anillin	ANLN	PKVEQKIEVIREIEMSVDDDDINSSKVINDL	NA	NA	interactor of validated
ANLN|Q9NQW6|S|562|___1	0.869615	0.643495	0.814959	0.681009	0.917653	0.854748	0.745463	0.746374	0.514429	0.863313	0.574313	0.948817	1.07666	0.883619	0.921488	1.06198	1.02836	0.973369	S	___1			0.765362	0.769174	0.728045	1.00065	0.828763	0.947891	Q9NQW6	Actin-binding protein anillin	ANLN	IREIEMSVDDDDINSSKVINDLFSDVLEEGE	NA	NA	interactor of validated
ANLN|Q9NQW6|S|562|___2	-1.46628	-1.99911	-1.65404	-2.05548	-1.82712	-1.68973	-1.42532	-1.63727	-1.53192	-2.13361	-1.94498	-1.50024	-1.54281	-1.60306	-1.27265	-2.14741	-1.19801	-1.31177	S	___2			-1.64902	-1.82116	-1.62523	-1.94128	-1.58202	-1.36155	Q9NQW6	Actin-binding protein anillin	ANLN	IREIEMSVDDDDINSSKVINDLFSDVLEEGE	NA	NA	interactor of validated
ANLN|Q9NQW6|S|658|___2	-1.46575	-1.6032	-1.73704	-2.06818	-1.13488	-1.4284	-1.27128	-1.81668	-1.47157	-1.01475	-0.740286	-1.58095	-1.22153	-0.643648	-1.5619	-3.85492	-0.816457	-2.57894	S	___2			-1.60174	-1.51825	-1.54567	-2.0304	-0.733464	-1.90726	Q9NQW6	Actin-binding protein anillin	ANLN	PKPGKFQRTRVPRAESGDSLGSEDRDLLYSI	NA	NA	interactor of validated
ANLN|Q9NQW6|S|661|___2	-1.46575	-1.6032	-1.73704	-2.06818	-1.13488	-1.4284	-1.27128	-1.81668	-1.47157	-1.01475	-0.740286	-1.58095	-1.22153	-0.643648	-1.5619	-3.85492	-0.816457	-2.57894	S	___2			-1.60174	-1.51825	-1.54567	-2.0304	-0.733464	-1.90726	Q9NQW6	Actin-binding protein anillin	ANLN	GKFQRTRVPRAESGDSLGSEDRDLLYSIDAY	NA	NA	interactor of validated
ANLN|Q9NQW6|S|792|___1	4.21685	4.01965	4.22961	4.11465	4.09661	4.28936	4.37494	4.61344	4.3508	4.19827	4.24363	4.40583	4.23001	4.58993	4.4206	4.64207	4.28282	4.37878	S	___1			4.23548	4.24323	4.28992	4.35678	4.37213	4.40174	Q9NQW6	Actin-binding protein anillin	ANLN	LNKLKNEGPQRKNKASPQSEFMPSKGSVTLS	NA	NA	interactor of validated
ANLN|Q9NQW6|S|927|___1	0.139325	0.584731	0.67626	0.371228	0.436131	0.556007	0.387849	0.312433	0.802797	0.433251	0.198987	0.155162	0.193422	0.427485	0.29094	0.604321	0.718917	0.803456	S	___1			0.299467	0.444432	0.678355	0.410331	0.448463	0.416519	Q9NQW6	Actin-binding protein anillin	ANLN	TSITTKSNIHSSVMASPGGLSAVRTSNFALV	NA	NA	interactor of validated
ANLN|Q9NQW6|S|932|___1	2.93566	3.11443	3.21858	3.14793	3.14446	3.14469	3.06483	3.06673	3.1522	3.041	2.95132	2.98605	2.99326	3.22936	3.14546	3.31437	3.18705	3.34068	S	___1			3.04947	3.10854	3.17183	3.11621	3.12258	3.1574	Q9NQW6	Actin-binding protein anillin	ANLN	KSNIHSSVMASPGGLSAVRTSNFALVGSYTL	NA	NA	interactor of validated
ANLN|Q9NQW6|T|397|___3	0.751361	0.671733	0.764725	0.612353	1.04885	0.780809	0.957522	0.879718	1.2594	0.945577	1.12016	0.659484	0.952656	1.17448	1.26756	1.22119	1.14247	0.878329	T	___3			0.773746	0.866766	0.934977	1.03981	1.1457	0.935123	Q9NQW6	Actin-binding protein anillin	ANLN	QEHSKESPARSTPHRTPIITPNTKAIQERLF	NA	NA	interactor of validated
ANLN|Q9NQW6|T|401|___1	2.33235	2.46455	2.04946	2.66684	2.1908	2.53391	2.27138	2.54984	2.0133	2.71153	2.41727	2.69131	2.57877	2.92758	2.4874	2.8369	2.31049	2.45948	T	___1			2.42352	2.40173	2.19889	2.70907	2.55178	2.54606	Q9NQW6	Actin-binding protein anillin	ANLN	KESPARSTPHRTPIITPNTKAIQERLFKQDT	NA	NA	interactor of validated
ANLN|Q9NQW6|T|401|___3	0.751361	0.671733	0.764725	0.612353	1.04885	0.780809	0.957522	0.879718	1.2594	0.945577	1.12016	0.659484	0.952656	1.17448	1.26756	1.22119	1.14247	0.878329	T	___3			0.773746	0.866766	0.934977	1.03981	1.1457	0.935123	Q9NQW6	Actin-binding protein anillin	ANLN	KESPARSTPHRTPIITPNTKAIQERLFKQDT	NA	NA	interactor of validated
ANO1|Q5XXA6|S|822|___3	-3.63377	-3.62226	-4.16102	-3.98129	-4.44865	-2.66283	-3.66766	-3.73032	-2.39122	-3.20667	-4.07187	-3.50739	-3.0554	-2.3979	-2.72702	-2.82401	-2.38243	-3.16069	S	___3			-3.7609	-3.93374	-3.07169	-3.02869	-2.95073	-3.1317	Q5XXA6	Anoctamin-1	ANO1	FTSDFIPRLVYLYMYSKNGTMHGFVNHTLSS	NA	NA	-
ANO1|Q5XXA6|Y|817|___3	-3.63377	-5.31922	-4.07295	-3.98129	-3.39222	-3.61437	-3.66766	-5.09459	-2.39122	-3.20667	-4.83055	-3.50739	-3.0554	-2.3979	-2.72702	-2.82401	-2.38243	-3.16069	Y	___3			-3.7609	-4.60201	-3.35951	-3.02869	-3.20363	-3.1317	Q5XXA6	Anoctamin-1	ANO1	AFVISFTSDFIPRLVYLYMYSKNGTMHGFVN	NA	NA	-
ANO1|Q5XXA6|Y|819|___3	-3.63377	-3.28787	-3.12299	-3.98129	-3.68315	-4.64442	-3.66766	-4.02069	-2.39122	-3.20667	-3.81565	-3.50739	-3.0554	-2.3979	-2.72702	-2.82401	-2.38243	-3.16069	Y	___3			-3.7609	-3.66391	-3.38621	-3.02869	-2.86532	-3.1317	Q5XXA6	Anoctamin-1	ANO1	VISFTSDFIPRLVYLYMYSKNGTMHGFVNHT	NA	NA	-
ANO1|Q5XXA6|Y|821|___3	-3.63377	-4.48666	-3.76496	-3.98129	-3.98255	-3.62683	-3.66766	-4.51755	-2.39122	-3.20667	-2.58706	-3.50739	-3.0554	-2.3979	-2.72702	-2.82401	-2.38243	-3.16069	Y	___3	+		-3.7609	-4.32892	-3.261	-3.02869	-2.45579	-3.1317	Q5XXA6	Anoctamin-1	ANO1	SFTSDFIPRLVYLYMYSKNGTMHGFVNHTLS	NA	+	-
ANO8|Q9HCE9|S|669|___1	-4.14155	-4.54987	-3.51893	-2.87303	-3.81022	-2.1951	-2.59822	-4.23659	-3.62616	-3.08913	-3.31936	-3.15596	-4.07794	-4.25684	-3.23845	-3.06015	-4.24544	-2.87422	S	___1			-3.20427	-4.1989	-3.1134	-3.40907	-3.94055	-3.08954	Q9HCE9	Anoctamin-8	ANO8	FTLAEEDDEAEGAPGSPEREPPAILFRRAGG	NA	NA	-
ANO8|Q9HCE9|S|703|___1	-4.3495	-3.85513	-3.7789	-3.4909	-3.5194	-3.26442	-4.40123	-4.44661	-3.76987	-3.65273	-3.37808	-4.19625	-2.43005	-3.70842	-3.5761	-4.64709	-4.33566	-3.86274	S	___1			-4.08054	-3.94038	-3.6044	-3.57662	-3.80738	-3.87836	Q9HCE9	Anoctamin-8	ANO8	DQGPDGGPDPEPGSNSDSTRRQRRQNRSSWI	NA	NA	-
ANP32B|Q92688|T|244|___1	-3.00196	-2.64414	-3.09954	-3.91952	-4.13658	-4.08175	-2.81612	-2.46409	-3.7009	-4.36568	-4.43241	-3.17987	-3.84964	-3.72683	-3.52103	-3.9555	-2.94431	-4.07542	T	___1			-3.24587	-3.08161	-3.62739	-4.05694	-3.70119	-3.59211	Q92688	Acidic leucine-rich nuclear phosphoprotein 32 family member B	ANP32B	EEEEEGGKGEKRKRETDDEGEDD________	NA	NA	-
ANTXR1|Q9H6X2|S|362|___1	2.97369	2.81045	3.03222	2.89701	3.12386	2.97402	3.29184	3.35324	3.27733	3.38721	3.46628	3.4672	3.53915	3.58331	3.37304	3.54899	3.46362	3.2189	S	___1			3.05418	3.09585	3.09452	3.49178	3.5044	3.35305	Q9H6X2	Anthrax toxin receptor 1	ANTXR1	CTVIIKEVPPPPAEESEEEDDDGLPKKKWPT	NA	NA	interactor of validated
ANXA1|P04083|S|37|___1	2.1595	2.06222	2.26274	1.85343	2.17348	2.33348	2.29528	2.08138	2.06508	1.95066	1.69779	1.84019	2.09993	1.84519	2.09404	2.05254	2.14746	2.05136	S	___1			2.10273	2.10569	2.22043	2.03437	1.89681	1.9952	P04083	Annexin A1	ANXA1	VQTVKSSKGGPGSAVSPYPTFNPSSDVAALH	NA	NA	-
ANXA2;ANXA2P2|P07355|S|12|___1	-1.58602	-2.19596	-2.08463	-2.32672	-1.99702	-1.88708	-1.4538	-1.68747	-2.34444	-2.13515	-1.49986	-2.10494	-1.92994	-2.02671	-2.11531	-2.3629	-2.06063	-1.8603	S	___1			-1.78885	-1.96015	-2.10538	-2.14266	-1.8624	-2.02685	P07355	Annexin A2;Putative annexin A2-like protein	ANXA2;ANXA2P2	____MSTVHEILCKLSLEGDHSTPPSAYGSV	NA	NA	-
ANXA2;ANXA2P2|P07355|T|19|___1	5.4447	5.2464	5.41325	5.35887	5.47011	5.40912	5.48034	5.56104	5.49248	5.26228	5.33285	5.22653	5.51184	5.35441	5.55848	5.67654	5.00507	5.13974	T	___1			5.42797	5.42585	5.43828	5.48356	5.23078	5.30825	P07355	Annexin A2;Putative annexin A2-like protein	ANXA2;ANXA2P2	VHEILCKLSLEGDHSTPPSAYGSVKAYTNFD	NA	NA	-
ANXA2|P07355|S|184|___1	-1.69189	-2.4754	-1.72089	-2.12196	-1.78145	-1.46593	-1.96498	-1.95968	-2.0369	-1.5654	-1.37566	-1.92566	-1.30668	-1.67448	-1.89996	-2.01857	-1.41899	-1.78019	S	___1			-1.92628	-2.07218	-1.74124	-1.63022	-1.48971	-1.8686	P07355	Annexin A2	ANXA2	KLMVALAKGRRAEDGSVIDYELIDQDARDLY	NA	NA	-
ANXA3|P12429|S|19|___1	-0.159699	-0.392842	-0.304984	0.235661	-0.238539	0.0097208	0.214442	-0.32294	-0.15132	-0.600492	-0.524901	-0.225852	-0.44266	-0.386399	-0.327751	-0.0405169	-0.00765419	-0.124912	S	___1			0.0968011	-0.318107	-0.148861	-0.361223	-0.306318	-0.226172	P12429	Annexin A3	ANXA3	IWVGHRGTVRDYPDFSPSVDAEAIQKAIRGI	NA	NA	-
AOAH|P28039|T|483|___1	-2.08245	-1.33064	-1.58117	-1.10123	-1.3772	-1.1628	-1.62977	-1.8244	-1.56326	-1.39863	-1.4207	-1.01193	-1.50027	-1.07933	-1.79342	-1.76205	-1.36776	-1.43278	T	___1			-1.60448	-1.51074	-1.43575	-1.55365	-1.28926	-1.41271	P28039	Acyloxyacyl hydrolase;Acyloxyacyl hydrolase small subunit;Acyloxyacyl hydrolase large subunit	AOAH	TLRTLTSERAEQLSNTLKKIAASEKFTNFNL	NA	NA	-
AOX1|Q06278|S|1068|___1	0.543405	-0.0936537	0.500638	0.330677	0.461961	-0.335842	-0.182327	0.130583	0.650465	-0.164138	-0.211032	0.171981	-0.393126	0.143108	0.398514	0.291735	0.0694456	0.102788	S	___1			0.230585	0.166297	0.271753	-0.0885096	0.000507196	0.224428	Q06278	Aldehyde oxidase	AOX1	TKMIQVVSRELRMPMSNVHLRGTSTETVPNA	NA	NA	-
AP2A1|O95782|S|655|___1	-1.42837	-1.02586	-1.11163	-0.96085	-0.97268	-0.845381	-1.29402	-1.18086	-1.28302	-1.01268	-1.47788	-0.938105	-0.517049	-1.49534	-1.4163	-0.489264	-1.08115	-1.1452	S	___1	+		-1.22775	-1.0598	-1.08001	-0.672997	-1.35146	-1.16654	O95782	AP-2 complex subunit alpha-1	AP2A1	INGGMEPTPSTVSTPSPSADLLGLRAAPPPA	NA	NA	-
AP2M1|Q96CW1|T|156|___1	0.730613	0.765487	1.0527	1.22727	1.42696	1.03861	1.11429	1.30554	1.1479	1.0676	0.869002	1.32111	1.37417	1.04628	1.28816	1.26506	1.31539	1.02216	T	___1			1.02406	1.16599	1.07974	1.23561	1.07689	1.21048	Q96CW1	AP-2 complex subunit mu	AP2M1	QHQTKEEQSQITSQVTGQIGWRREGIKYRRN	NA	NA	-
AP3B1|O00203|S|276|___1	3.63225	3.47381	3.65275	3.44331	3.72397	3.67985	3.85589	3.7766	3.52531	3.68614	3.73036	3.70381	3.77358	3.6834	3.65044	3.555	3.58787	3.51797	S	___1			3.64382	3.65812	3.61931	3.67157	3.66721	3.62407	O00203	AP-3 complex subunit beta-1	AP3B1	KEGDELEDNGKNFYESDDDQKEKTDKKKKPY	NA	NA	-
AP3B1|O00203|T|661|___1	4.57545	4.49035	4.70361	4.56472	4.5171	4.69094	4.43367	4.45328	4.51293	4.51739	4.49594	4.45843	4.42314	4.5617	4.58587	4.55864	4.61141	4.69632	T	___1			4.52461	4.48691	4.63583	4.49972	4.55635	4.58021	O00203	AP-3 complex subunit beta-1	AP3B1	PSVRNVEVIELAKEWTPAGKAKQENSAKKFY	NA	NA	-
AP3D1|O14617|S|634|___1	-4.03972	-3.62643	-3.57628	-2.98449	-4.88714	-4.10994	-3.60971	-3.74862	-3.18399	-1.94615	-4.08445	-3.61966	-3.54399	-4.51324	-4.31168	-4.67889	-3.66911	-3.79074	S	___1			-3.54464	-4.0874	-3.6234	-3.38968	-4.08894	-3.90736	O14617	AP-3 complex subunit delta-1	AP3D1	EGLDLDAWINEPLSDSESEDERPRAVFHEEE	NA	NA	-
AP3D1|O14617|S|658|___1	-2.41852	-2.16143	-2.27082	-2.17793	-1.16435	-1.71807	-2.26662	-1.77489	-1.88799	-1.05171	-1.3899	-0.945319	-1.48494	-1.97668	-1.33164	-1.66221	-1.51004	-3.00709	S	___1			-2.28769	-1.70022	-1.95896	-1.39962	-1.62554	-1.76135	O14617	AP-3 complex subunit delta-1	AP3D1	AVFHEEEQRRPKHRPSEADEEELARRREARK	NA	NA	-
AP4E1|Q9UPM8|S|676|___1	-0.36329	-0.562242	-0.340044	-0.230029	-0.320048	-0.450643	-0.569058	-0.258071	-0.606046	-0.236049	-0.555315	-0.681407	-0.234147	-0.593321	-0.568211	-0.47921	-0.628673	-0.919958	S	___1	+	+	-0.387459	-0.38012	-0.465577	-0.316469	-0.592436	-0.723192	Q9UPM8	AP-4 complex subunit epsilon-1	AP4E1	PYGLSFSSSGFTGRQSPAGISLGSDVSGNSA	NA	NA	predicted
APBA3|O96018|S|46|___1	-3.04054	-3.42745	-4.17811	-4.34202	-3.67653	-4.99188	-3.45682	-3.84173	-4.12255	-4.52443	-3.70575	-2.50157	-3.75391	-3.73833	-4.27941	-3.95228	-4.4868	-3.28685	S	___1			-3.61313	-3.64857	-4.43085	-4.07687	-3.97696	-3.35594	O96018	Amyloid beta A4 precursor protein-binding family A member 3	APBA3	LTPDSQWDPMPGGPGSLSRMELDESSLQELV	NA	NA	-
APBA3|O96018|S|9|___1	-2.27515	-1.91551	-2.28645	-2.52674	-2.27433	-2.56531	-1.86028	-2.6404	-1.89817	-2.14885	-2.83151	-2.75535	-1.74831	-1.8874	-1.7686	-2.21622	-2.14786	-2.42277	S	___1			-2.22073	-2.27675	-2.24998	-2.03779	-2.28892	-2.31557	O96018	Amyloid beta A4 precursor protein-binding family A member 3	APBA3	_______MDFPTISRSPSGPPAMDLEGPRDI	NA	NA	-
APBA3|O96018|T|32|___1	-2.20015	-4.24351	-2.08012	-3.47101	-2.88785	-3.95523	-1.76515	-2.39458	-2.58347	-1.90774	-2.01173	-2.64556	-2.56739	-2.96498	-2.92986	-1.9295	-1.74267	-3.62795	T	___1			-2.47877	-3.17531	-2.87294	-2.13488	-2.23979	-3.06779	O96018	Amyloid beta A4 precursor protein-binding family A member 3	APBA3	DLEGPRDILVPSEDLTPDSQWDPMPGGPGSL	NA	NA	-
APC|P25054|S|1360|___1	1.44151	1.44761	1.41222	1.49903	1.32894	0.919685	1.77854	1.51109	1.56392	1.3825	1.59854	1.51054	1.46105	1.84288	1.75778	1.00588	1.54751	1.42475	S	___1			1.57303	1.42922	1.29861	1.28314	1.66297	1.56435	P25054	Adenomatous polyposis coli protein	APC	ESARHKAVEFSSGAKSPSKSGAQTPKSPPEH	NA	NA	interactor of validated
APC|P25054|S|1371|___1	-0.457246	-0.932835	-0.346837	-0.84435	-0.440612	-0.22334	-0.394606	-0.129674	-0.304723	-0.642783	-0.719156	-0.363256	-0.49667	-0.477862	-0.603052	-0.462703	-0.873028	-0.943669	S	___1			-0.5654	-0.50104	-0.291633	-0.534052	-0.690015	-0.636659	P25054	Adenomatous polyposis coli protein	APC	SGAKSPSKSGAQTPKSPPEHYVQETPLMFSR	NA	NA	interactor of validated
APC|P25054|S|1906|___1	-1.33206	-1.41278	-1.48813	-1.11779	-0.855098	-1.00018	-1.37284	-1.38281	-1.31826	-1.50899	-1.08789	-2.07298	-1.37496	-1.76451	-1.72369	-2.32541	-1.38852	-2.85123	S	___1			-1.27423	-1.2169	-1.26885	-1.73645	-1.41364	-2.21597	P25054	Adenomatous polyposis coli protein	APC	EAKVTSHTELTSNQQSANKTQAIAKQPINRG	NA	NA	interactor of validated
APC|P25054|S|2093|___1	0.135803	0.135323	0.187679	0.170114	0.222804	0.13656	0.210755	-0.299138	0.159458	0.0896502	0.131855	0.223266	-0.0422916	0.210308	0.0646505	0.479097	-0.0929995	-0.301887	S	___1			0.172224	0.019663	0.161232	0.175485	0.0830547	-0.00465679	P25054	Adenomatous polyposis coli protein	APC	LDLKDIQRPDSEHGLSPDSENFDWKAIQEGA	NA	NA	interactor of validated
APC|P25054|S|2129|___1	-1.12413	-1.4801	-1.61637	-0.770295	-1.11704	-0.899813	-0.960522	-0.839373	-1.53459	-0.551724	-0.681439	-0.612967	-1.17318	-0.585551	-0.682974	-0.328609	-0.818335	-0.762733	S	___1			-0.951648	-1.14551	-1.35026	-0.684504	-0.695108	-0.686224	P25054	Adenomatous polyposis coli protein	APC	SLHQAAAAACLSRQASSDSDSILSLKSGISL	NA	NA	interactor of validated
APC|P25054|S|2129|___2	-1.77096	-2.03011	-2.27131	-2.14304	-2.7495	-1.78513	-1.76336	-1.88774	-2.10644	-1.78977	-1.75288	-1.52466	-1.35969	-1.3148	-1.51979	-1.93252	-2.0142	-1.92663	S	___2			-1.89245	-2.22245	-2.05429	-1.69399	-1.69396	-1.65703	P25054	Adenomatous polyposis coli protein	APC	SLHQAAAAACLSRQASSDSDSILSLKSGISL	NA	NA	interactor of validated
APC|P25054|S|2134|___2	-1.77096	-2.03011	-2.27131	-2.14304	-2.7495	-1.78513	-1.76336	-1.88774	-2.10644	-1.78977	-1.75288	-1.52466	-1.35969	-1.3148	-1.51979	-1.93252	-2.0142	-1.92663	S	___2			-1.89245	-2.22245	-2.05429	-1.69399	-1.69396	-1.65703	P25054	Adenomatous polyposis coli protein	APC	AAAACLSRQASSDSDSILSLKSGISLGSPFH	NA	NA	interactor of validated
APC|P25054|S|2260|___2	2.97078	2.49508	2.9823	2.64241	2.81392	2.33203	2.84254	2.8116	2.59517	2.73219	2.69566	1.72018	2.88286	2.519	1.43197	0.511272	2.60183	0.30657	S	___2			2.81858	2.70687	2.6365	2.04211	2.6055	1.15291	P25054	Adenomatous polyposis coli protein	APC	PVSKKGPPLKTPASKSPSEGQTATTSPRGAK	NA	NA	interactor of validated
APC|P25054|S|2283|___1	2.10745	2.15313	2.08176	2.04426	2.28256	1.91404	2.01839	1.86119	1.97581	2.10366	1.83126	1.75304	1.98312	2.13859	2.38596	2.05748	2.19205	1.85565	S	___1			2.0567	2.09896	1.99054	2.04809	2.05397	1.99821	P25054	Adenomatous polyposis coli protein	APC	TTSPRGAKPSVKSELSPVARQTSQIGGSSKA	NA	NA	interactor of validated
APC|P25054|S|2368|___1	1.74054	1.81886	1.91658	1.71798	1.88353	1.8803	1.84873	1.79642	1.92205	1.71853	1.83036	1.70794	1.9562	2.00391	1.64726	1.51008	1.65483	1.33948	S	___1			1.76908	1.83294	1.90631	1.72827	1.8297	1.56489	P25054	Adenomatous polyposis coli protein	APC	TASTKSSGSGKMSYTSPGRQMSQQNLTKQTG	NA	NA	interactor of validated
APC|P25054|S|2374|___1	-1.00597	-1.74066	-1.27646	-0.946576	-1.0626	-1.43575	-1.35217	-1.35499	-1.17319	-1.06664	-0.909805	-0.96855	-0.713766	-1.3374	-0.893585	-1.01774	-1.25577	-1.28044	S	___1			-1.10157	-1.38608	-1.29513	-0.932714	-1.16766	-1.04753	P25054	Adenomatous polyposis coli protein	APC	SGSGKMSYTSPGRQMSQQNLTKQTGLSKNAS	NA	NA	interactor of validated
APC|P25054|S|2535|___1	-2.88097	-4.08031	-2.9929	-4.01152	-3.74292	-2.54802	-3.12191	-2.5412	-2.5342	-3.24052	-2.374	-4.07848	-2.34115	-3.48476	-2.87011	-3.4055	-2.50449	-3.23586	S	___1			-3.33814	-3.45481	-2.69171	-2.99572	-2.78775	-3.39482	P25054	Adenomatous polyposis coli protein	APC	GRPAKRHDIARSHSESPSRLPINRSGTWKRE	NA	NA	interactor of validated
APC|P25054|S|2556|___1	-2.33732	-2.61713	-2.40293	-3.2554	-2.44453	-3.21868	-2.65599	-3.07942	-2.3407	-2.47642	-2.87179	-3.45373	-2.38655	-2.44897	-2.25401	-3.19605	-2.68374	-3.77694	S	___1			-2.74957	-2.71369	-2.65411	-2.68634	-2.66817	-3.16156	P25054	Adenomatous polyposis coli protein	APC	INRSGTWKREHSKHSSSLPRVSTWRRTGSSS	NA	NA	interactor of validated
APC|P25054|S|2674|___1	0.375632	0.293655	0.223477	0.0075531	0.2804	0.460896	0.337974	0.0198798	0.562902	0.163426	0.585761	0.525176	0.612459	0.121359	0.539755	-0.0445356	0.387492	-0.055335	S	___1			0.240386	0.197978	0.415758	0.243783	0.364871	0.336532	P25054	Adenomatous polyposis coli protein	APC	VRIEDCPINNPRSGRSPTGNTPPVIDSVSEK	NA	NA	interactor of validated
APC|P25054|S|2674|___2	-2.62466	-3.15781	-2.74205	-2.33335	-2.64904	-2.24824	-2.72648	-2.02626	-3.56646	-2.37793	-2.00944	-2.69168	-2.92855	-2.61275	-2.22072	-2.69075	-2.60032	-2.03296	S	___2			-2.5615	-2.61104	-2.85225	-2.66574	-2.4075	-2.31512	P25054	Adenomatous polyposis coli protein	APC	VRIEDCPINNPRSGRSPTGNTPPVIDSVSEK	NA	NA	interactor of validated
APC|P25054|S|2724|___1	-1.56086	-0.550134	-0.982736	-1.04777	-1.24464	-0.733475	-0.86202	-0.629642	-1.08751	-0.544525	-1.19627	-0.656455	-0.813785	-0.631633	-0.844683	-0.632845	-0.87029	-0.726373	S	___1			-1.15688	-0.808139	-0.934573	-0.663718	-0.899398	-0.742503	P25054	Adenomatous polyposis coli protein	APC	GSVPMRTVGLENRLNSFIQVDAPDQKGTEIK	NA	NA	interactor of validated
APC|P25054|S|2772|___1	-1.24106	-2.36975	-1.63816	-1.64702	-1.55629	-2.46382	-1.60939	-1.47447	-1.93185	-1.48685	-1.47782	-2.15178	-1.73961	-2.03151	-2.40835	-2.76161	-2.14069	-4.02817	S	___1			-1.49916	-1.80017	-2.01128	-1.99602	-1.88334	-2.86277	P25054	Adenomatous polyposis coli protein	APC	VERTPFSSSSSSKHSSPSGTVAARVTPFNYN	NA	NA	interactor of validated
APC|P25054|S|2789|___1	1.75562	1.78682	1.76686	1.57133	1.7903	1.81429	1.7284	1.77381	1.63841	1.60292	1.67639	1.70535	1.67146	1.70026	1.89128	1.90557	1.66166	1.79099	S	___1			1.68512	1.78364	1.73986	1.72665	1.67944	1.79587	P25054	Adenomatous polyposis coli protein	APC	SGTVAARVTPFNYNPSPRKSSADSTSARPSQ	NA	NA	interactor of validated
APC|P25054|S|744|___1	-1.11653	-1.27348	-1.37154	-1.39741	-1.35148	-1.14799	-0.979221	-1.16469	-1.36784	-1.44954	-1.19746	-0.692422	-1.30748	-0.926037	-0.907169	-1.02012	-1.24023	-0.92301	S	___1		+	-1.16439	-1.26322	-1.29579	-1.25905	-1.12124	-0.840867	P25054	Adenomatous polyposis coli protein	APC	LMANRPAKYKDANIMSPGSSLPSLHVRKQKA	NA	NA	interactor of validated
APC|P25054|S|823|___1	-4.14605	-2.5704	-2.74906	-3.33347	-1.68912	-2.11247	-2.0093	-2.43106	-2.49954	-2.23509	-2.71566	-2.82693	-2.16587	-2.60264	-1.74602	-4.019	-2.53204	-2.49671	S	___1			-3.16294	-2.23019	-2.45369	-2.80665	-2.61678	-2.35655	P25054	Adenomatous polyposis coli protein	APC	DNRSDNFNTGNMTVLSPYLNTTVLPSSSSSR	NA	NA	interactor of validated
APC|P25054|S|925|___1	-1.419	-1.98398	-1.76505	-1.97713	-1.06591	-1.88675	-1.72648	-1.21134	-1.77162	-1.64198	-1.10378	-1.16217	-1.58724	-1.46676	-1.47472	-0.937625	-1.05957	-1.22459	S	___1			-1.70753	-1.42041	-1.80781	-1.38895	-1.21004	-1.28716	P25054	Adenomatous polyposis coli protein	APC	TELHCVTDERNALRRSSAAHTHSNTYNFTKS	NA	NA	interactor of validated
APC|P25054|T|1220|___1	-0.921544	-1.04969	-1.17868	-0.90073	-1.17292	-2.21359	-0.752399	-1.42065	-1.62522	-1.01962	-1.46215	-2.11235	-1.03324	-1.27281	-1.9507	-3.97221	-1.50578	-3.90595	T	___1			-0.858225	-1.21442	-1.6725	-2.00835	-1.41358	-2.65633	P25054	Adenomatous polyposis coli protein	APC	SSKTEHMSSSSENTSTPSSNAKRQNQLHPSS	NA	NA	interactor of validated
APC|P25054|T|1633|___1	-0.618927	-1.32135	-0.883582	-1.31596	-0.735929	-0.883617	-0.733728	-0.566233	-0.774589	-0.643147	-0.875919	-0.709795	-0.800756	-0.864217	-0.787929	-0.563705	-1.14287	-0.943859	T	___1			-0.889537	-0.874504	-0.847263	-0.669203	-0.961002	-0.813861	P25054	Adenomatous polyposis coli protein	APC	LPSQNRLQPQKHVSFTPGDDMPRVYCVEGTP	NA	NA	interactor of validated
APC|P25054|T|2451|___1	-1.14417	-1.19999	-0.965441	-2.10226	-0.883535	-1.27174	-1.14974	-1.83339	-1.43985	-1.75023	-1.20718	-0.90229	-1.16117	-1.00897	-0.958012	-1.60184	-1.03214	-1.43181	T	___1			-1.46539	-1.30564	-1.22568	-1.50441	-1.08276	-1.09737	P25054	Adenomatous polyposis coli protein	APC	VLVRQSTFIKEAPSPTLRRKLEESASFESLS	NA	NA	interactor of validated
APC|P25054|T|2807|___1	-1.12035	-1.07295	-0.865901	-1.02269	-0.52811	-1.02244	-0.786923	-1.00743	-0.882301	-1.05957	-0.905496	-0.690777	-1.08223	-0.958104	-0.687996	-1.04556	-1.25257	-1.18989	T	___1			-0.976656	-0.869495	-0.923546	-1.06246	-1.03872	-0.856221	P25054	Adenomatous polyposis coli protein	APC	KSSADSTSARPSQIPTPVNNNTKKRDSKTDS	NA	NA	interactor of validated
APEH|P13798|S|185|___1	-0.5961	-0.257338	-0.466614	-0.127542	-0.11266	-0.0323458	-0.267619	0.00519037	0.0501986	-0.535975	-0.258571	-0.39867	-0.281163	-0.171474	-0.208776	-0.0888977	-0.095274	-0.299416	S	___1			-0.33042	-0.121603	-0.149587	-0.302012	-0.175106	-0.302287	P13798	Acylamino-acid-releasing enzyme	APEH	RPKAESFFQTKALDVSASDDEIARLKKPDQA	NA	NA	-
APEH|P13798|S|187|___1	-1.35502	-2.0758	-1.49856	-3.18043	-1.42991	-2.60252	-1.84676	-2.57807	-2.01278	-2.84482	-1.33435	-2.18582	-2.54952	-2.45781	-2.52482	-1.34361	-2.13422	-1.75444	S	___1			-2.1274	-2.02793	-2.03795	-2.24598	-1.97546	-2.15503	P13798	Acylamino-acid-releasing enzyme	APEH	KAESFFQTKALDVSASDDEIARLKKPDQAIK	NA	NA	-
APEX2|Q9UBZ4|S|349|___1	-0.14046	-0.259276	-0.0770631	0.0168037	-0.308917	-0.0840969	-0.178853	-0.119581	-0.195979	-0.482215	-0.468082	-0.28394	-0.405781	-0.211461	-0.523301	-0.466103	-0.66847	-0.37693	S	___1			-0.100836	-0.229258	-0.119046	-0.451366	-0.449338	-0.394724	Q9UBZ4	DNA-(apurinic or apyrimidinic site) lyase 2	APEX2	GTQLKILRFLVPLEQSPVLEQSTLQHNNQTR	NA	NA	-
API5|Q9BZZ5|S|464|___1	4.51013	3.98581	4.40621	4.09977	4.4528	3.47778	4.46551	4.29032	3.89761	4.14439	4.26434	3.46179	3.989	3.83303	3.03251	2.73537	3.72454	2.49736	S	___1			4.35847	4.24298	3.9272	3.62292	3.94064	2.99722	Q9BZZ5	Apoptosis inhibitor 5	API5	VEIGQKRASEDTTSGSPPKKSSAGPKRDARQ	NA	NA	-
API5|Q9BZZ5|S|485|___1	1.38226	1.37845	1.55299	1.2115	1.60604	1.60347	1.44891	1.34692	1.63587	1.18051	1.17423	0.956954	1.20987	1.07436	1.25907	1.23122	1.36064	1.18165	S	___1			1.34756	1.4438	1.59745	1.2072	1.20308	1.13256	Q9BZZ5	Apoptosis inhibitor 5	API5	SAGPKRDARQIYNPPSGKYSSNLGNFNYEQR	NA	NA	-
API5|Q9BZZ5|T|399|___1	0.972926	1.1366	1.11997	0.671808	1.51092	1.21514	1.24862	1.13926	1.17254	1.098	0.238602	0.786271	1.23906	0.28373	1.26665	0.727848	1.15084	1.12652	T	___1			0.96445	1.26226	1.16922	1.02164	0.557723	1.05982	Q9BZZ5	Apoptosis inhibitor 5	API5	LQVYIRQLRLALQGKTGEALKTEENKIKVVA	NA	NA	-
APIP|Q96GX9|S|87|___1	4.34797	3.83587	4.29957	4.03818	4.25515	3.56845	4.49579	4.35021	4.10059	4.03606	4.21626	3.27854	4.15471	4.04737	3.18645	2.52911	3.95386	2.31808	S	___1			4.29398	4.14707	3.98953	3.57329	4.0725	2.92769	Q96GX9	Methylthioribulose-1-phosphate dehydratase	APIP	DMFVCDINEKDISGPSPSKKLKKSQCTPLFM	NA	NA	-
APLF|Q8IW19|T|158|___1	-2.0633	-1.97954	-1.66093	-1.69722	-1.8449	-1.62452	-1.18011	-1.23557	-0.92528	-0.776884	-1.24268	-1.40178	-0.798364	-1.12003	-1.31115	-0.810718	-1.23139	-1.12162	T	___1	+	+	-1.64688	-1.68667	-1.40357	-0.795322	-1.19803	-1.27818	Q8IW19	Aprataxin and PNK-like factor	APLF	ASQLEGSTEIAKTQMTPTNSVSFLGENRDCN	NA	NA	-
APLP2|Q06481|T|736|___1	-0.0575113	0.179794	-0.280307	-0.0135508	0.103	-0.390967	-0.227149	-0.14359	-0.701352	-0.278493	-0.219116	-0.426105	-0.00879765	-0.309933	-0.0155897	0.0404663	-0.344158	-0.346468	T	___1			-0.0994037	0.0464012	-0.457542	-0.0822748	-0.291069	-0.262721	Q06481	Amyloid-like protein 2	APLP2	YGTISHGIVEVDPMLTPEERHLNKMQNHGYE	NA	NA	-
APOL2|Q9BQE5|S|250|___1	-1.23302	-2.35843	-0.774221	-1.35002	-1.28707	-1.37508	-1.07925	-0.964173	-1.75543	-1.08296	-1.67551	-1.86841	-0.862744	-0.847071	-1.93732	-1.0719	-1.51554	-1.51723	S	___1		+	-1.22076	-1.53656	-1.30158	-1.00587	-1.34604	-1.77432	Q9BQE5	Apolipoprotein L2	APOL2	QLGAYAPPPHVIGRISAEGGEQVERVVEGPA	NA	NA	-
APOO|Q9BUR5|S|44|___1	-0.476304	-0.450107	-0.265958	-0.518518	-0.374372	-0.31817	0.0774298	-0.259943	-0.126433	-0.370367	-0.467297	-0.127661	0.0148897	-0.324062	-0.207583	0.0853682	-0.129296	0.0834599	S	___1			-0.305798	-0.361474	-0.236854	-0.0900364	-0.306885	-0.0839281	Q9BUR5	Apolipoprotein O	APOO	SPPKNSVKVDELSLYSVPEGQSKYVEEARSQ	NA	NA	-
APPL1|Q9UKG1|S|393|___2	-4.08606	-3.32471	-4.20734	-2.57881	-4.25484	-3.07166	-2.41456	-3.62808	-3.01401	-3.45828	-3.36546	-3.26548	-3.49432	-3.78637	-2.44902	-2.7986	-4.15922	-2.56794	S	___2			-3.02648	-3.73587	-3.431	-3.2504	-3.77035	-2.76081	Q9UKG1	DCC-interacting protein 13-alpha	APPL1	YLSENPEETAARVNQSALEAVTPSPSFQQRH	NA	NA	-
APPL1|Q9UKG1|S|401|___1	1.79018	1.84735	1.90673	1.89283	1.97507	2.059	1.64762	1.74018	1.86801	1.95361	1.72202	1.90436	1.61971	1.8778	1.84108	2.09614	1.93427	1.82219	S	___1			1.77688	1.8542	1.94458	1.88982	1.8447	1.85588	Q9UKG1	DCC-interacting protein 13-alpha	APPL1	TAARVNQSALEAVTPSPSFQQRHESLRPAAG	NA	NA	-
APPL1|Q9UKG1|S|401|___2	-2.86157	-2.30858	-2.13256	-1.92768	-2.22814	-2.38422	-1.64328	-2.32266	-2.27318	-1.92076	-3.29679	-2.5929	-2.32703	-2.38015	-2.03744	-2.2816	-2.55512	-2.10908	S	___2			-2.14418	-2.28646	-2.26332	-2.17647	-2.74402	-2.24647	Q9UKG1	DCC-interacting protein 13-alpha	APPL1	TAARVNQSALEAVTPSPSFQQRHESLRPAAG	NA	NA	-
APPL1|Q9UKG1|T|399|___1	0.346374	-0.134309	0.0738292	-0.236865	0.0219631	0.042058	0.180081	-0.0290704	-0.0907869	-0.171398	-0.123474	0.0574808	-0.245506	0.152245	-0.204264	0.128539	0.243731	0.323854	T	___1			0.09653	-0.0471387	0.00836674	-0.0961218	0.0908341	0.0590239	Q9UKG1	DCC-interacting protein 13-alpha	APPL1	EETAARVNQSALEAVTPSPSFQQRHESLRPA	NA	NA	-
APPL1|Q9UKG1|T|399|___2	-3.66738	-3.29263	-2.52346	-3.38873	-2.63439	-3.78378	-2.91525	-3.07066	-3.58929	-2.53013	-3.29679	-4.01713	-3.17726	-3.06353	-4.04791	-4.01273	-3.13061	-3.98528	T	___2			-3.32379	-2.99922	-3.29885	-3.24004	-3.16364	-4.01677	Q9UKG1	DCC-interacting protein 13-alpha	APPL1	EETAARVNQSALEAVTPSPSFQQRHESLRPA	NA	NA	-
APPL2|Q8NEU8|S|16|___1	0.863179	0.708343	0.881339	0.680082	0.98054	0.89852	0.771777	0.707124	1.102	0.841342	0.748017	0.662633	0.782915	0.790461	1.01864	1.04403	0.797908	0.798265	S	___1			0.77168	0.798669	0.96062	0.889428	0.778795	0.826513	Q8NEU8	DCC-interacting protein 13-beta	APPL2	MPAVDKLLLEEALQDSPQTRSLLSVFEEDAG	NA	NA	-
APPL2|Q8NEU8|T|399|___1	-1.43598	-0.738952	-0.597859	-0.41533	-0.451356	-0.708514	-0.869987	-0.522258	-0.434389	-0.824932	-0.903785	-0.690495	-0.922678	-0.914302	-0.601568	-0.638724	-0.61311	-0.371859	T	___1			-0.907098	-0.570855	-0.580254	-0.795445	-0.810399	-0.55464	Q8NEU8	DCC-interacting protein 13-beta	APPL2	EAVAIKLNQTALQAVTPITSFGKKQESSCPS	NA	NA	-
APRT|P07741|S|15|___1	-2.62567	-4.24487	-3.6138	-4.19263	-4.18722	-4.62894	-3.8755	-2.61112	-3.9732	-4.06896	-4.3446	-3.95089	-2.9289	-4.68387	-4.7027	-4.29153	-4.45048	-2.23086	S	___1			-3.5646	-3.68107	-4.07198	-3.76313	-4.49298	-3.62815	P07741	Adenine phosphoribosyltransferase	APRT	_MADSELQLVEQRIRSFPDFPTPGVVFRDIS	NA	NA	-
APTX|Q7Z2E3|S|132|___1	-4.80917	-4.13024	-3.85179	-3.58493	-3.5773	-3.77677	-4.4508	-4.4893	-4.43953	-3.43998	-4.39478	-2.82226	-3.39239	-3.74823	-3.99405	-4.09049	-3.72359	-3.55904	S	___1			-4.28163	-4.06562	-4.0227	-3.64095	-3.95553	-3.45845	Q7Z2E3	Aprataxin	APTX	EAKNPGLETHRKRKRSGNSDSIERDAAQEAE	NA	NA	-
ARAF|P10398|S|157|___1	-1.95104	-0.740387	-0.977781	-0.87651	-1.40916	-0.925841	-0.73959	-0.577487	-1.03836	-0.63566	-1.05279	-0.473631	-0.674314	-0.812772	-1.13742	-0.798676	-1.04637	-0.694414	S	___1	+		-1.18905	-0.909011	-0.980661	-0.702884	-0.970642	-0.768487	P10398	Serine/threonine-protein kinase A-Raf	ARAF	TVCVDMSTNRQQFYHSVQDLSGGSRQHEAPS	NA	NA	-
ARAF|P10398|S|186|___1	1.43972	1.49097	1.35088	1.24007	1.11155	1.80787	1.48589	1.54143	1.36749	1.31592	1.33899	1.52811	1.70817	1.41409	1.60976	1.58689	1.29238	1.63574	S	___1			1.38856	1.38131	1.50874	1.53699	1.34849	1.5912	P10398	Serine/threonine-protein kinase A-Raf	ARAF	PSNRPLNELLTPQGPSPRTQHCDPEHFPFPA	NA	NA	-
ARAF|P10398|S|257|___1	-0.868148	-1.28923	-1.09684	-1.09457	-1.0665	-1.06703	-1.06257	-1.21388	-0.973194	-1.22039	-1.08145	-0.884872	-1.25025	-0.941893	-1.28948	-1.55007	-1.67615	-1.89266	S	___1			-1.00843	-1.18987	-1.04569	-1.34024	-1.23317	-1.35567	P10398	Serine/threonine-protein kinase A-Raf	ARAF	DAAGSRGGSDGTPRGSPSPASVSSGRKSPHS	NA	NA	-
ARAF|P10398|S|257|___2	-1.37028	-1.5511	-1.19724	-1.02345	-0.691506	-0.616769	-1.06946	-1.34122	-1.13445	-1.19645	-1.37304	-1.38252	-1.02437	-0.993423	-0.891871	-1.43972	-1.75631	-1.72284	S	___2			-1.15439	-1.19461	-0.982818	-1.22018	-1.37426	-1.33241	P10398	Serine/threonine-protein kinase A-Raf	ARAF	DAAGSRGGSDGTPRGSPSPASVSSGRKSPHS	NA	NA	-
ARCN1|P48444|S|493|___1	1.91325	2.00372	1.97293	1.62996	1.99056	1.49719	2.07673	1.98999	2.06735	1.91898	1.7624	1.38783	1.69094	1.55153	1.44818	0.864479	2.04234	0.793777	S	___1			1.87331	1.99476	1.84582	1.49147	1.78542	1.20993	P48444	Coatomer subunit delta	ARCN1	YCNIQVTKVTQVDGNSPVRFSTETTFLVDKY	NA	NA	-
ARF3;ARF1|P61204|S|62|___1	-2.62166	-3.16195	-2.39397	-3.02132	-2.30542	-1.46521	-2.25302	-3.0325	-1.80778	-3.5347	-3.47574	-4.57717	-4.52715	-3.25109	-3.79198	-3.56976	-4.23108	-2.60633	S	___1			-2.632	-2.83329	-1.88898	-3.8772	-3.65264	-3.65849	P61204	ADP-ribosylation factor 3;ADP-ribosylation factor 1	ARF3;ARF1	PTIGFNVETVEYKNISFTVWDVGGQDKIRPL	NA	NA	-
ARFGAP1|Q8N6T3|S|129|___2	0.285437	0.252024	0.421366	-0.0824261	-0.0708561	-0.192788	-0.279769	-0.121686	-0.0297842	-0.165786	-0.378808	-0.308034	-0.323966	-0.131706	0.118321	-0.0737829	-0.385737	-0.267242	S	___2			-0.0255861	0.0198274	0.0662646	-0.187845	-0.29875	-0.152318	Q8N6T3	ADP-ribosylation factor GTPase-activating protein 1	ARFGAP1	KVVALAEGREWSLESSPAQNWTPPQPRTLPS	NA	NA	-
ARFGAP1|Q8N6T3|S|155|___1	1.43201	1.73859	1.5163	1.46808	1.54386	1.26157	1.42982	1.52298	1.40468	1.61371	1.52399	1.32309	1.48463	1.46282	0.669043	0.157101	1.51495	0.0924311	S	___1			1.4433	1.60181	1.39418	1.08515	1.50059	0.694855	Q8N6T3	ADP-ribosylation factor GTPase-activating protein 1	ARFGAP1	RTLPSMVHRVSGQPQSVTASSDKAFEDWLND	NA	NA	-
ARFGAP1|Q8N6T3|T|135|___1	-0.0210133	0.000529289	-0.0761266	0.164031	0.0751438	-0.478123	-0.4849	-0.448395	-0.181178	0.129039	-0.326591	-0.478572	-0.188272	-0.510233	-0.482969	-0.744396	-0.342774	-1.01737	T	___1			-0.113961	-0.124241	-0.245142	-0.267877	-0.393199	-0.659636	Q8N6T3	ADP-ribosylation factor GTPase-activating protein 1	ARFGAP1	EGREWSLESSPAQNWTPPQPRTLPSMVHRVS	NA	NA	-
ARFGAP1|Q8N6T3|T|135|___2	0.285437	0.252024	0.421366	-0.0824261	-0.0708561	-0.192788	-0.279769	-0.121686	-0.0297842	-0.165786	-0.378808	-0.308034	-0.323966	-0.131706	0.118321	-0.0737829	-0.385737	-0.267242	T	___2			-0.0255861	0.0198274	0.0662646	-0.187845	-0.29875	-0.152318	Q8N6T3	ADP-ribosylation factor GTPase-activating protein 1	ARFGAP1	EGREWSLESSPAQNWTPPQPRTLPSMVHRVS	NA	NA	-
ARFGAP1|Q8N6T3|T|189|___1	4.42453	4.30872	4.40297	4.30458	4.573	4.41798	4.36363	4.32169	4.39329	4.30824	4.23409	4.23058	4.30005	4.30698	4.32358	4.37757	4.27512	4.07438	T	___1			4.36425	4.40114	4.40475	4.32862	4.27206	4.20951	Q8N6T3	ADP-ribosylation factor GTPase-activating protein 1	ARFGAP1	SYQGAQGNRYVGFGNTPPPQKKEDDFLNNAM	NA	NA	-
ARFGAP2|Q8N6H7|S|240|___1	-1.82206	-1.81878	-1.53773	-2.10091	-1.79381	-1.86205	-1.88207	-1.58435	-1.73555	-1.867	-1.51566	-1.9824	-1.92197	-1.63256	-1.6144	-1.47085	-1.43269	-1.3112	S	___1			-1.93501	-1.73231	-1.71178	-1.75327	-1.52697	-1.636	Q8N6H7	ADP-ribosylation factor GTPase-activating protein 2	ARFGAP2	LGAKKGLGAQKVSSQSFSEIERQAQVAEKLR	NA	NA	predicted
ARFGAP2|Q8N6H7|S|353|___1	-4.01458	-2.95379	-5.01474	-3.32416	-2.83212	-4.33152	-3.24447	-3.32549	-3.608	-4.37827	-4.29004	-3.38134	-3.39016	-2.77466	-2.3754	-3.3192	-3.66123	-2.77473	S	___1			-3.52774	-3.03713	-4.31809	-3.69587	-3.57531	-2.84382	Q8N6H7	ADP-ribosylation factor GTPase-activating protein 2	ARFGAP2	SRSQLDLFDDVGTFASGPPKYKDNPFSLGES	NA	NA	predicted
ARFGAP2|Q8N6H7|S|419|___1	-3.24445	-2.38043	-2.46981	-2.20736	-2.22547	-2.7448	-2.82767	-1.99971	-2.22657	-2.37091	-2.46201	-2.88638	-2.94582	-1.9256	-4.09614	-3.0415	-2.69101	-2.87569	S	___1			-2.75982	-2.20187	-2.48039	-2.78608	-2.35954	-3.28607	Q8N6H7	ADP-ribosylation factor GTPase-activating protein 2	ARFGAP2	TNRREVESRSSGLESSEARQKFAGAKAISSD	NA	NA	predicted
ARFGAP2|Q8N6H7|S|432|___1	-2.60633	-3.58874	-2.99705	-3.10473	-3.59379	-4.44623	-3.47639	-2.95557	-4.57835	-3.06029	-2.62219	-3.26576	-3.12733	-2.54271	-2.55056	-2.5382	-4.7938	-2.82497	S	___1			-3.06248	-3.37937	-4.00721	-2.9086	-3.31957	-2.88043	Q8N6H7	ADP-ribosylation factor GTPase-activating protein 2	ARFGAP2	ESSEARQKFAGAKAISSDMFFGREVDAEYEA	NA	NA	predicted
ARFGAP2|Q8N6H7|T|331|___1	-1.03017	-0.702976	-0.542079	-0.698265	-0.624415	-0.656062	-0.395531	-1.04366	-0.395577	-0.765574	-0.875285	-0.714087	-0.465664	-0.826443	-0.60025	-0.214207	-0.348221	-0.184349	T	___1			-0.707988	-0.790349	-0.53124	-0.481815	-0.683316	-0.499562	Q8N6H7	ADP-ribosylation factor GTPase-activating protein 2	ARFGAP2	VSHSVLSEMQVIEQETPVSAKSSRSQLDLFD	NA	NA	predicted
ARFGAP3|Q9NP61|S|212|___1	2.49824	2.80931	2.72549	2.67056	2.83589	2.80011	2.65315	2.73891	2.78042	2.80645	2.57643	2.64542	2.71849	2.49328	2.74795	2.94435	2.61004	2.57164	S	___1	+		2.60731	2.7947	2.76867	2.8231	2.55992	2.655	Q9NP61	ADP-ribosylation factor GTPase-activating protein 3	ARFGAP3	VEGLNVPTKATLEVSSIIKKKPNQAKKGLGA	NA	NA	-
ARFGAP3|Q9NP61|S|331|___1	1.71955	1.51974	1.62205	1.55785	1.58976	1.90742	1.59869	1.61182	1.65348	1.7478	1.5334	1.97768	1.69047	1.62063	1.714	2.00466	1.77338	1.83552	S	___1			1.62536	1.57377	1.72765	1.81431	1.64247	1.8424	Q9NP61	ADP-ribosylation factor GTPase-activating protein 3	ARFGAP3	ISHSVTSDMQTIEQESPIMAKPRKKYNDDSD	NA	NA	-
ARFGAP3|Q9NP61|S|370|___1	0.354789	0.324882	0.275803	-0.192461	0.236743	0.167586	0.618398	0.297868	0.236769	0.433078	0.546431	0.430654	0.707146	0.383114	0.579494	0.548693	0.416629	0.381783	S	___1			0.260242	0.286498	0.226719	0.562972	0.448725	0.463977	Q9NP61	ADP-ribosylation factor GTPase-activating protein 3	ARFGAP3	SYFDEPVELRSSSFSSWDDSSDSYWKKETSK	NA	NA	-
ARFGAP3|Q9NP61|S|370|___2	-1.99951	-2.45357	-2.69402	-3.24903	-1.91812	-2.1545	-2.03759	-2.16397	-2.57307	-2.4279	-2.24924	-3.56119	-2.41852	-2.48504	-2.10511	-2.25266	-1.8964	-2.21789	S	___2			-2.42871	-2.17855	-2.47386	-2.36636	-2.21022	-2.62806	Q9NP61	ADP-ribosylation factor GTPase-activating protein 3	ARFGAP3	SYFDEPVELRSSSFSSWDDSSDSYWKKETSK	NA	NA	-
ARFGEF1|Q9Y6D6|S|1569|___1	-2.07661	-1.46441	-1.70939	-2.27584	-2.03405	-2.09122	-1.44577	-2.2266	-2.00314	-1.65442	-2.17231	-1.7695	-1.52034	-1.74986	-1.82329	-1.23453	-1.63177	-2.52698	S	___1			-1.93274	-1.90835	-1.93459	-1.46976	-1.85131	-2.03992	Q9Y6D6	Brefeldin A-inhibited guanine nucleotide-exchange protein 1	ARFGEF1	PSPVSEKPLDTISQKSVDIHDSIQPRSVDNR	NA	NA	-
ARFGEF1|Q9Y6D6|S|1580|___1	1.16977	1.00221	1.27522	1.14697	1.14631	0.981161	1.11116	0.965219	1.48179	1.32526	1.40435	1.34858	1.19292	1.16977	1.21904	1.30964	1.17811	1.4494	S	___1			1.14263	1.03791	1.24606	1.27594	1.25074	1.33901	Q9Y6D6	Brefeldin A-inhibited guanine nucleotide-exchange protein 1	ARFGEF1	ISQKSVDIHDSIQPRSVDNRPQAPLVSASAV	NA	NA	-
ARFGEF1|Q9Y6D6|S|397|___1	-0.486099	-0.864648	-0.386055	-0.283749	-0.558661	-0.635349	-0.461082	-0.216353	-0.551977	-0.246972	-1.01612	-0.441603	-0.425546	-0.136868	-0.601115	-0.118717	-0.614041	-0.598291	S	___1			-0.41031	-0.546554	-0.52446	-0.263745	-0.589008	-0.547003	Q9Y6D6	Brefeldin A-inhibited guanine nucleotide-exchange protein 1	ARFGEF1	VAYTPSLPDDRLSVSSNDTQESGNSSGPSPG	NA	NA	-
ARFGEF1|Q9Y6D6|S|410|___1	0.351226	0.122256	0.279759	-0.247139	0.0657797	0.219024	0.149307	-0.0378604	-0.138359	0.102813	-0.434755	-0.3058	-0.137559	-0.23528	-0.0539474	0.127277	-0.0612669	-0.427553	S	___1			0.0844647	0.0500585	0.120141	0.0308437	-0.243767	-0.262434	Q9Y6D6	Brefeldin A-inhibited guanine nucleotide-exchange protein 1	ARFGEF1	VSSNDTQESGNSSGPSPGAKFSHILQKDAFL	NA	NA	-
ARFGEF1|Q9Y6D6|S|410|___2	-1.83235	-1.88698	-2.93085	-3.55565	-2.12042	-1.98804	-2.1042	-2.16297	-3.1806	-1.97183	-2.94527	-2.87215	-2.90501	-3.3953	-2.37402	-2.34656	-3.9121	-3.52657	S	___2			-2.4974	-2.05679	-2.69983	-2.4078	-3.41756	-2.92425	Q9Y6D6	Brefeldin A-inhibited guanine nucleotide-exchange protein 1	ARFGEF1	VSSNDTQESGNSSGPSPGAKFSHILQKDAFL	NA	NA	-
ARFGEF1|Q9Y6D6|T|120|___3	-0.277115	-1.36984	-1.46343	-1.73375	-0.752006	-1.32571	0.194951	-0.19662	0.249168	0.0811176	-0.0157924	0.120173	-0.615709	-0.138567	0.125782	-0.446582	-0.176929	-0.326497	T	___3			-0.605303	-0.772822	-0.846657	-0.327058	-0.11043	-0.0268475	Q9Y6D6	Brefeldin A-inhibited guanine nucleotide-exchange protein 1	ARFGEF1	KLIAYGHLTGNAPDSTTPGKKLIDRIIETIC	NA	NA	-
ARFGEF1|Q9Y6D6|T|121|___3	-0.277115	-1.36984	-1.46343	-1.73375	-0.752006	-1.32571	0.194951	-0.19662	0.249168	0.0811176	-0.0157924	0.120173	-0.615709	-0.138567	0.125782	-0.446582	-0.176929	-0.326497	T	___3			-0.605303	-0.772822	-0.846657	-0.327058	-0.11043	-0.0268475	Q9Y6D6	Brefeldin A-inhibited guanine nucleotide-exchange protein 1	ARFGEF1	LIAYGHLTGNAPDSTTPGKKLIDRIIETICG	NA	NA	-
ARFGEF2|Q9Y6D5|S|1528|___1	0.671197	0.528685	0.46876	0.723516	0.691373	0.602238	0.64655	0.593282	0.461594	0.90528	1.11446	0.914535	1.10899	1.28257	1.16678	1.28866	1.16798	1.04552	S	___1			0.680421	0.604447	0.510864	1.10098	1.18834	1.04228	Q9Y6D5	Brefeldin A-inhibited guanine nucleotide-exchange protein 2	ARFGEF2	SSIDKNPSERGQSQLSNPTDDSWKGRPYANQ	NA	NA	predicted
ARFGEF3|Q5TH69|S|1991|___1	1.7441	1.77971	1.7783	1.77589	1.59638	1.78187	1.7491	1.7568	1.79609	1.86351	1.75408	1.83048	1.8344	1.77821	1.75553	1.90979	1.86883	1.84845	S	___1			1.75636	1.71096	1.78542	1.86923	1.80037	1.81149	Q5TH69	Brefeldin A-inhibited guanine nucleotide-exchange protein 3	ARFGEF3	SLSLKAGGGDLLLPPSPKVEKKDPSRKKEWW	NA	NA	predicted
ARFIP1|P53367|S|368|___1	-1.02509	-1.18525	-0.574434	-1.76098	-1.07435	-0.991007	-0.972649	-1.2676	-0.754582	-1.01098	-0.821881	-0.680427	-1.00033	-1.18208	-0.380931	-0.258752	-0.911393	-0.62006	S	___1			-1.25291	-1.17573	-0.773341	-0.756687	-0.971784	-0.560472	P53367	Arfaptin-1	ARFIP1	KQFHIKLKTPGVDAPSWLEEQ__________	NA	NA	-
ARFIP1|P53367|T|361|___1	-2.11014	-2.40054	-1.35094	-3.04648	-2.52685	-1.86248	-1.67647	-1.96645	-2.25911	-1.97302	-1.69457	-2.18397	-1.85807	-2.88353	-1.83651	-2.40058	-2.28428	-1.3193	T	___1			-2.2777	-2.29795	-1.82418	-2.07723	-2.28746	-1.77993	P53367	Arfaptin-1	ARFIP1	KQLEQTLKQFHIKLKTPGVDAPSWLEEQ___	NA	NA	-
ARFIP2|P53365|S|72|___2	-2.51237	-2.92212	-2.61435	-3.6994	-2.65039	-2.41434	-4.33173	-2.6822	-3.54751	-3.25486	-2.45333	-3.73243	-3.12621	-2.29306	-2.40518	-2.81691	-2.70265	-2.23446	S	___2	+		-3.5145	-2.75157	-2.85873	-3.06599	-2.48301	-2.79069	P53365	Arfaptin-2	ARFIP2	GSGDGLIPTGSGRHPSHSTTPSGPGDEVARG	NA	+	-
ARFIP2|P53365|T|75|___2	-2.51237	-2.92212	-2.61435	-3.6994	-2.65039	-2.41434	-4.33173	-2.6822	-3.54751	-3.25486	-2.45333	-3.73243	-3.12621	-2.29306	-2.40518	-2.81691	-2.70265	-2.23446	T	___2	+		-3.5145	-2.75157	-2.85873	-3.06599	-2.48301	-2.79069	P53365	Arfaptin-2	ARFIP2	DGLIPTGSGRHPSHSTTPSGPGDEVARGIAG	NA	+	-
ARFIP2|P53365|T|76|___1	-2.2426	-3.02835	-2.46925	-3.37103	-2.39729	-3.34401	-2.21906	-2.24896	-2.29499	-2.80652	-3.18886	-2.57566	-2.46453	-3.54067	-2.58287	-3.5343	-2.4156	-2.74449	T	___1			-2.61089	-2.5582	-2.70275	-2.93512	-3.04838	-2.63434	P53365	Arfaptin-2	ARFIP2	GLIPTGSGRHPSHSTTPSGPGDEVARGIAGE	NA	NA	-
ARGLU1|Q9NWB6|S|77|___1	4.29637	4.28536	4.12851	4.05137	4.06123	4.16925	4.29336	4.41784	4.34316	4.41862	4.46463	4.44312	4.1814	4.35023	4.62766	4.74739	4.34105	4.37843	S	___1			4.2137	4.25481	4.21364	4.44914	4.38531	4.48307	Q9NWB6	Arginine and glutamate-rich protein 1	ARGLU1	NTAVSRRERDRERASSPPDRIDIFGRTVSKR	NA	NA	predicted
ARGLU1|Q9NWB6|S|94|___1	0.988303	0.609588	0.767293	0.65041	0.823781	0.535622	0.773028	0.738199	0.435299	0.65586	0.74709	0.286438	0.45508	0.551943	0.359636	-0.187637	0.544557	-0.445801	S	___1			0.803914	0.723856	0.579404	0.307768	0.61453	0.0667578	Q9NWB6	Arginine and glutamate-rich protein 1	ARGLU1	PDRIDIFGRTVSKRSSLDEKQKREEEEKKAE	NA	NA	predicted
ARHGAP1|Q07960|S|223|___1	2.38122	2.46874	2.33769	2.46017	2.32874	1.83447	2.60056	2.48038	1.85874	2.51135	2.42946	1.97295	2.29969	2.36602	1.75094	1.37399	1.91132	0.864724	S	___1			2.48065	2.42595	2.0103	2.06168	2.2356	1.52954	Q07960	Rho GTPase-activating protein 1	ARHGAP1	RQVLKYDDFLKSTQKSPATAPKPMPPRPPLP	NA	NA	-
ARHGAP1|Q07960|S|27|___1	-0.102907	-0.17936	-0.0811372	-0.148559	-0.0131884	-0.0104656	0.0438232	-0.318043	0.0606432	0.0354261	-0.00842047	0.34586	-0.0362062	-0.229295	0.183639	0.350042	-0.118215	0.24317	S	___1			-0.0692142	-0.170197	-0.0103199	0.116421	-0.118643	0.257556	Q07960	Rho GTPase-activating protein 1	ARHGAP1	TLDDTSEALNQLKLASIDEKNWPSDEMPDFP	NA	NA	-
ARHGAP1|Q07960|S|35|___1	-1.45331	-1.83461	-1.83366	-1.29906	-1.44079	-1.40029	-1.36641	-1.13621	-1.24706	-0.522404	-1.22531	-1.0337	-0.855176	-0.920266	-1.29081	-0.841768	-0.844875	-1.33332	S	___1		+	-1.37293	-1.47054	-1.49367	-0.739783	-0.996817	-1.21928	Q07960	Rho GTPase-activating protein 1	ARHGAP1	LNQLKLASIDEKNWPSDEMPDFPKSDDSKSS	NA	NA	-
ARHGAP1|Q07960|S|47|___2	0.982419	0.496416	0.951111	0.834044	1.02265	0.771503	1.2988	0.707641	1.20238	0.954032	0.952019	0.918899	1.24666	1.06348	1.11055	0.964212	1.24266	0.94661	S	___2			1.03842	0.742237	0.974998	1.05497	1.08605	0.992018	Q07960	Rho GTPase-activating protein 1	ARHGAP1	NWPSDEMPDFPKSDDSKSSSPELVTHLKWDD	NA	NA	-
ARHGAP1|Q07960|S|49|___1	2.19236	1.69951	2.25744	2.10422	2.36293	2.18757	2.40769	2.0193	2.42037	2.08161	2.55188	1.82778	2.20294	1.94855	2.57167	2.26451	2.49646	2.28924	S	___1			2.23475	2.02725	2.28846	2.18302	2.3323	2.22956	Q07960	Rho GTPase-activating protein 1	ARHGAP1	PSDEMPDFPKSDDSKSSSPELVTHLKWDDPY	NA	NA	-
ARHGAP1|Q07960|S|49|___2	2.17548	2.01677	2.10241	2.35468	2.18733	2.26943	2.50659	2.1374	2.36417	2.26721	2.19028	2.3322	2.6506	2.55483	2.36054	2.47937	2.46842	2.46383	S	___2			2.34559	2.11383	2.24534	2.46573	2.40451	2.38552	Q07960	Rho GTPase-activating protein 1	ARHGAP1	PSDEMPDFPKSDDSKSSSPELVTHLKWDDPY	NA	NA	-
ARHGAP1|Q07960|S|51|___1	-1.1275	-1.91414	-1.83122	-1.75379	-1.42816	-1.54655	-1.18558	-1.55132	-1.2636	-1.58914	-1.55873	-1.68141	-1.14252	-1.18015	-1.71761	-1.38883	-1.65259	-1.30176	S	___1			-1.35562	-1.63121	-1.54712	-1.3735	-1.46382	-1.56693	Q07960	Rho GTPase-activating protein 1	ARHGAP1	DEMPDFPKSDDSKSSSPELVTHLKWDDPYYD	NA	NA	-
ARHGAP1|Q07960|S|51|___2	1.34573	1.39841	1.23934	1.73646	1.33513	1.63889	1.68819	1.46814	1.50953	1.52431	1.39471	1.65307	1.96589	1.92063	1.57354	1.85822	1.66358	1.84379	S	___2			1.59013	1.40056	1.46259	1.7828	1.65964	1.69013	Q07960	Rho GTPase-activating protein 1	ARHGAP1	DEMPDFPKSDDSKSSSPELVTHLKWDDPYYD	NA	NA	-
ARHGAP11A|Q6P4F7|S|285|___2	-2.11272	-1.49438	-1.80981	-1.88473	-2.05051	-1.95167	-2.06204	-1.33294	-1.72689	-1.7319	-2.09231	-2.2002	-1.93835	-1.89013	-2.00275	-1.26508	-1.60738	-2.13889	S	___2			-2.01983	-1.62594	-1.82946	-1.64511	-1.86327	-2.11395	Q6P4F7	Rho GTPase-activating protein 11A	ARHGAP11A	GEYETPGEYKRKRRQSVGDFVSGALNKFKPN	NA	NA	-
ARHGAP11A|Q6P4F7|S|291|___2	-2.11272	-1.49438	-1.80981	-1.88473	-2.05051	-1.95167	-2.06204	-1.33294	-1.72689	-1.7319	-2.09231	-2.2002	-1.93835	-1.89013	-2.00275	-1.26508	-1.60738	-2.13889	S	___2			-2.01983	-1.62594	-1.82946	-1.64511	-1.86327	-2.11395	Q6P4F7	Rho GTPase-activating protein 11A	ARHGAP11A	GEYKRKRRQSVGDFVSGALNKFKPNRTPSIT	NA	NA	-
ARHGAP11A|Q6P4F7|S|318|___2	0.235362	0.060997	0.182747	-0.282474	0.321591	0.0864592	-0.179906	0.163799	0.12581	0.366061	0.235125	0.144664	0.278591	0.311674	0.228203	0.427029	0.147635	0.132428	S	___2		+	-0.0756725	0.182129	0.131672	0.357227	0.231478	0.168432	Q6P4F7	Rho GTPase-activating protein 11A	ARHGAP11A	PSITPQEERIAQLSESPVILTPNAKRTLPVD	NA	NA	-
ARHGAP11A|Q6P4F7|S|484|___1	3.69858	3.68521	3.71969	3.68561	3.78046	3.8013	3.7757	3.91004	3.70119	3.83838	3.78507	3.77196	3.74328	3.85451	3.88081	3.99153	3.80372	3.81933	S	___1			3.71997	3.7919	3.74073	3.85773	3.81444	3.82403	Q6P4F7	Rho GTPase-activating protein 11A	ARHGAP11A	SLKNRIESVKTGLLFSPDVDEKLPKKGSEKI	NA	NA	-
ARHGAP11A|Q6P4F7|S|582|___2	-0.947172	-1.05278	-1.18334	-0.635215	-1.13175	-0.921563	-0.334761	-1.09003	-0.827884	-0.800952	-0.990327	-0.963658	-1.12399	-1.09126	-1.25953	-0.983985	-1.09235	-0.771294	S	___2			-0.639049	-1.09152	-0.977595	-0.969642	-1.05798	-0.998159	Q6P4F7	Rho GTPase-activating protein 11A	ARHGAP11A	TPSNLNNKHNSNITSSPLSGDENNMTKETLV	NA	NA	-
ARHGAP11A|Q6P4F7|S|585|___2	-0.947172	-1.05278	-1.18334	-0.635215	-1.13175	-0.921563	-0.334761	-1.09003	-0.827884	-0.800952	-0.990327	-0.963658	-1.12399	-1.09126	-1.25953	-0.983985	-1.09235	-0.771294	S	___2			-0.639049	-1.09152	-0.977595	-0.969642	-1.05798	-0.998159	Q6P4F7	Rho GTPase-activating protein 11A	ARHGAP11A	NLNNKHNSNITSSPLSGDENNMTKETLVKVQ	NA	NA	-
ARHGAP11A|Q6P4F7|S|620|___1	0.0184135	-0.142718	-0.107629	-0.0930958	-0.135023	-0.20915	0.263762	0.0385118	-0.252853	0.711425	0.409384	0.146349	0.258617	0.107025	-0.364302	-0.679534	0.286551	-0.891864	S	___1			0.0630267	-0.0797432	-0.189878	0.0968361	0.267654	-0.369939	Q6P4F7	Rho GTPase-activating protein 11A	ARHGAP11A	ESGSNLHALMNQRQSSVTNVGKVKLTEPSYL	NA	NA	-
ARHGAP11A|Q6P4F7|S|675|___1	1.6882	1.49976	1.71972	1.65024	2.02603	1.94829	1.989	1.67506	1.81523	1.82938	1.80082	1.64649	1.73401	1.96204	1.99554	2.1684	1.95835	1.54805	S	___1			1.77581	1.73362	1.82775	1.9106	1.90707	1.73002	Q6P4F7	Rho GTPase-activating protein 11A	ARHGAP11A	HHTGKGEKCFSERDFSPLQTQTFNRETTIKC	NA	NA	-
ARHGAP11A|Q6P4F7|S|847|___1	-1.99995	-3.97202	-4.48342	-3.56008	-2.98452	-3.09926	-2.77253	-2.71479	-2.90629	-1.9835	-2.5912	-2.56805	-2.61015	-2.28967	-3.64444	-2.72552	-2.20613	-3.73575	S	___1			-2.77752	-3.22378	-3.49632	-2.43973	-2.36233	-3.31608	Q6P4F7	Rho GTPase-activating protein 11A	ARHGAP11A	KFQRTPVRQSVRRINSLLEYSRQPTGHKLAS	NA	NA	-
ARHGAP11A|Q6P4F7|S|868|___1	2.4302	2.49649	2.56084	2.48351	2.60152	2.60043	2.64309	2.53591	2.51087	2.56348	2.3825	2.42437	2.48936	2.53361	2.6134	2.8266	2.51934	2.58573	S	___1			2.51893	2.54464	2.55738	2.62648	2.47848	2.54117	Q6P4F7	Rho GTPase-activating protein 11A	ARHGAP11A	RQPTGHKLASLGDTASPLVKSVSCDGALSSC	NA	NA	-
ARHGAP11A|Q6P4F7|T|323|___1	1.30684	1.09387	1.30232	1.25389	1.19279	1.28616	1.24194	1.29536	1.17172	1.31282	1.36798	1.3409	1.1927	1.71817	1.33315	1.35473	1.19238	1.23802	T	___1			1.26756	1.19401	1.2534	1.28675	1.42618	1.30403	Q6P4F7	Rho GTPase-activating protein 11A	ARHGAP11A	QEERIAQLSESPVILTPNAKRTLPVDSSHGF	NA	NA	-
ARHGAP11A|Q6P4F7|T|323|___2	0.235362	0.060997	0.182747	-0.282474	0.321591	0.0864592	-0.179906	0.163799	0.12581	0.366061	0.235125	0.144664	0.278591	0.311674	0.228203	0.427029	0.147635	0.132428	T	___2		+	-0.0756725	0.182129	0.131672	0.357227	0.231478	0.168432	Q6P4F7	Rho GTPase-activating protein 11A	ARHGAP11A	QEERIAQLSESPVILTPNAKRTLPVDSSHGF	NA	NA	-
ARHGAP11A|Q6P4F7|T|508|___1	-1.64293	-1.94781	-1.92004	-1.9318	-1.87981	-2.5418	-2.46777	-2.46314	-1.99534	-1.86479	-2.27937	-2.51894	-2.13361	-2.12425	-2.13509	-1.5664	-2.35596	-1.70955	T	___1			-2.01417	-2.09692	-2.15239	-1.85493	-2.25319	-2.12119	Q6P4F7	Rho GTPase-activating protein 11A	ARHGAP11A	KKGSEKISKSEETLLTPERLVGTNYRMSWTG	NA	NA	-
ARHGAP12|Q8IWW6|S|176|___1	1.10096	1.19922	1.17315	1.02483	0.977117	1.37366	1.28887	1.36322	1.21866	1.01453	0.93649	1.05196	0.99188	1.02049	0.978415	1.20245	1.11756	1.1313	S	___1			1.13822	1.17985	1.25515	1.06962	1.02484	1.05389	Q8IWW6	Rho GTPase-activating protein 12	ARHGAP12	NDSHSPKVSSQNRTRSFGHFPGPEFLDVEKT	NA	NA	-
ARHGAP12|Q8IWW6|S|215|___1	-0.0379372	-0.498903	0.310856	-0.318652	-0.496799	-0.143845	0.44258	0.173646	-0.0596476	0.0332384	-0.0014329	0.194139	0.183599	-0.133526	0.253959	0.308743	-0.0576458	6.58e-05	S	___1			0.0286636	-0.274019	0.0357881	0.175194	-0.0642015	0.149388	Q8IWW6	Rho GTPase-activating protein 12	ARHGAP12	DSAGEGSERIHQDSESGDELSSSSTEQIRAT	NA	NA	-
ARHGAP12|Q8IWW6|S|240|___2	2.00332	1.83434	1.89184	1.80897	1.89307	2.03697	2.00255	1.9682	1.97595	1.98324	1.91877	1.96506	1.98949	2.00948	2.09423	2.06465	1.96181	1.87604	S	___2			1.93828	1.89854	1.96825	2.01246	1.96335	1.97844	Q8IWW6	Rho GTPase-activating protein 12	ARHGAP12	EQIRATTPPNQGRPDSPVYANLQELKISQSA	NA	NA	-
ARHGAP12|Q8IWW6|S|262|___1	-2.30938	-4.44954	-2.11949	-2.08014	-2.12257	-2.25634	-1.93902	-2.79747	-2.31609	-2.33609	-2.07286	-2.35326	-1.89989	-2.1644	-2.55528	-2.41985	-2.36364	-2.30906	S	___1			-2.10951	-3.12319	-2.23064	-2.21861	-2.2003	-2.40587	Q8IWW6	Rho GTPase-activating protein 12	ARHGAP12	QELKISQSALPPLPGSPAIQINGEWETHKDS	NA	NA	-
ARHGAP12|Q8IWW6|S|592|___1	-0.154052	-0.488148	0.169384	-0.00708198	-0.0551367	0.29791	0.138597	-0.139811	0.194574	-0.34804	-0.0875802	-0.303786	-0.138824	-0.114183	-0.248935	0.037468	0.158014	-0.622335	S	___1			-0.00751209	-0.227698	0.220623	-0.149798	-0.0145831	-0.391685	Q8IWW6	Rho GTPase-activating protein 12	ARHGAP12	QAVETDEGIEEEIPDSPGIEKHDKEKEQKDP	NA	NA	-
ARHGAP12|Q8IWW6|T|231|___2	2.00332	1.83434	1.89184	1.80897	1.89307	2.03697	2.00255	1.9682	1.97595	1.98324	1.91877	1.96506	1.98949	2.00948	2.09423	2.06465	1.96181	1.87604	T	___2			1.93828	1.89854	1.96825	2.01246	1.96335	1.97844	Q8IWW6	Rho GTPase-activating protein 12	ARHGAP12	GDELSSSSTEQIRATTPPNQGRPDSPVYANL	NA	NA	-
ARHGAP17|Q68EM7|T|679|___1	-4.28459	-4.76509	-3.56463	-3.65622	-4.26997	-3.55798	-3.46967	-2.89048	-3.40793	-4.61885	-3.39595	-3.48384	-4.55522	-2.8415	-4.05466	-3.86028	-3.40831	-4.04428	T	___1	+		-3.8035	-3.97518	-3.51018	-4.34478	-3.21526	-3.86093	Q68EM7	Rho GTPase-activating protein 17	ARHGAP17	PSLSPKPPTRSPSPPTQHTGQPPGQPSAPSQ	+	NA	-
ARHGAP19|Q14CB8|S|386|___1	0.654082	0.57473	0.721678	0.610029	0.798495	0.876703	0.658952	0.811775	0.73284	0.904035	0.799193	0.748727	0.918165	0.843969	0.974688	0.602177	0.588517	0.86671	S	___1			0.641021	0.728333	0.777074	0.808125	0.743893	0.863375	Q14CB8	Rho GTPase-activating protein 19	ARHGAP19	EALRELFQHVHDMPESAKKKQLIRQFNKQSL	NA	NA	-
ARHGAP19|Q14CB8|S|438|___1	-0.557988	-0.415336	-0.566032	-0.116506	-0.167583	-0.506262	-0.250183	-0.804187	-0.180461	-0.194202	-0.406985	-0.471852	-0.0173197	-0.450669	-0.405682	-0.192389	-0.498564	-0.531417	S	___1	+	+	-0.308226	-0.462368	-0.417585	-0.134637	-0.452073	-0.46965	Q14CB8	Rho GTPase-activating protein 19	ARHGAP19	FSGLIKRKVLGNQMMSEKKKKNPTPESVAIG	NA	NA	-
ARHGAP19|Q14CB8|S|470|___2	-1.18037	-1.56141	-1.10872	-1.05794	-1.02631	-0.82999	-1.52975	-1.15775	-1.16048	-1.81862	-1.07088	-0.839046	-0.897697	-1.05297	-0.782687	-1.12805	-1.18152	-1.17957	S	___2			-1.25602	-1.24849	-1.03306	-1.28146	-1.10179	-0.933769	Q14CB8	Rho GTPase-activating protein 19	ARHGAP19	LKGTSKENRNLLFSGSPAVTMTPTRLKWSEG	NA	NA	-
ARHGAP19|Q14CB8|T|446|___1	0.702435	0.694554	0.678719	0.960783	0.858781	0.931576	0.855546	0.784223	0.707138	1.00014	1.11891	0.695117	0.730192	0.810184	0.818211	1.32857	0.613252	1.0845	T	___1			0.839588	0.779186	0.772478	1.01963	0.847448	0.865942	Q14CB8	Rho GTPase-activating protein 19	ARHGAP19	VLGNQMMSEKKKKNPTPESVAIGELKGTSKE	NA	NA	-
ARHGAP19|Q14CB8|T|476|___1	-2.3728	-1.57919	-2.56334	-2.13196	-1.75371	-2.20722	-2.09279	-1.53547	-1.60577	-2.29131	-1.72176	-1.63003	-2.32954	-1.35251	-1.69185	-1.55635	-1.21428	-1.46247	T	___1			-2.19918	-1.62279	-2.12544	-2.05907	-1.42952	-1.59478	Q14CB8	Rho GTPase-activating protein 19	ARHGAP19	ENRNLLFSGSPAVTMTPTRLKWSEGKKEGKK	NA	NA	-
ARHGAP19|Q14CB8|T|476|___2	-1.18037	-1.56141	-1.10872	-1.05794	-1.02631	-0.82999	-1.52975	-1.15775	-1.16048	-1.81862	-1.07088	-0.839046	-0.897697	-1.05297	-0.782687	-1.12805	-1.18152	-1.17957	T	___2			-1.25602	-1.24849	-1.03306	-1.28146	-1.10179	-0.933769	Q14CB8	Rho GTPase-activating protein 19	ARHGAP19	ENRNLLFSGSPAVTMTPTRLKWSEGKKEGKK	NA	NA	-
ARHGAP21|Q5T5U3|S|1378|___1	0.759049	0.96314	0.877339	0.576872	0.840756	1.10589	0.746182	0.998895	0.842669	1.06693	0.544621	0.774199	0.821798	0.983189	0.879818	1.11874	0.710633	0.996493	S	___1			0.694035	0.934264	0.941965	1.00249	0.746148	0.883504	Q5T5U3	Rho GTPase-activating protein 21	ARHGAP21	PNIDHLLTNIGRTGVSPGDVSDSATSDSTKS	NA	NA	predicted
ARHGAP21|Q5T5U3|S|1504|___1	-2.51365	-1.12703	-1.51754	-1.54131	-1.43334	-1.4013	-1.69685	-1.51348	-2.15713	-1.52066	-1.91096	-1.29269	-1.58514	-1.33455	-1.87056	-2.00603	-1.76439	-2.83615	S	___1			-1.91727	-1.35795	-1.69199	-1.70394	-1.66997	-1.9998	Q5T5U3	Rho GTPase-activating protein 21	ARHGAP21	EKISLGKESTPSEEPSPPHNSKHNKSPTLSC	NA	NA	predicted
ARHGAP21|Q5T5U3|S|253|___1	0.13494	-0.0106544	0.156398	-0.011198	0.213458	0.170842	0.151525	0.283338	0.212078	0.209115	0.0471301	0.109957	0.388115	0.431063	0.159481	0.596386	0.340531	0.384205	S	___1			0.0917559	0.162047	0.179773	0.397872	0.272908	0.217881	Q5T5U3	Rho GTPase-activating protein 21	ARHGAP21	TQPGRAYRMEIQVPPSPTDVAKSNTAVCVCN	NA	NA	predicted
ARHGAP21|Q5T5U3|S|483|___1	0.387963	0.715873	0.490397	0.259859	0.593078	0.937798	0.689075	0.748502	0.538389	0.387803	0.36225	0.587464	0.613178	0.693293	0.560783	0.753288	0.762433	0.881618	S	___1			0.445632	0.685818	0.655528	0.584757	0.605992	0.676622	Q5T5U3	Rho GTPase-activating protein 21	ARHGAP21	LMKYCPRSASQGALTSPSVSFSNHRTRSWDY	NA	NA	predicted
ARHGAP21|Q5T5U3|S|616|___1	3.41684	3.32991	3.60607	3.54136	3.31386	3.25017	3.05061	3.2796	3.41623	3.21477	3.136	2.91282	3.00237	3.0065	3.5588	3.45272	3.08427	3.46574	S	___1			3.33627	3.30779	3.42415	3.22329	3.07559	3.31245	Q5T5U3	Rho GTPase-activating protein 21	ARHGAP21	TTCGMSLPRGISQDRSPLVKVRSNSLKAPST	NA	NA	predicted
ARHGAP21|Q5T5U3|S|682|___1	-0.254218	-0.0304461	0.264315	0.0497379	-0.0440998	0.449678	-0.283342	0.0668693	0.0337448	-0.444098	-0.336597	-0.00858593	-0.251502	0.15023	0.160258	-0.114996	-0.0661449	0.199681	S	___1		+	-0.162608	-0.00255887	0.249246	-0.270199	-0.0841705	0.117118	Q5T5U3	Rho GTPase-activating protein 21	ARHGAP21	VRTDSAPDQQVETGKSPSLSGASAKPAPQSS	NA	NA	predicted
ARHGAP21|Q5T5U3|S|857|___1	-0.629451	-1.35631	-0.985898	-1.60179	-1.32889	-1.59236	-1.28463	-1.08471	-1.35249	-1.44153	-0.736619	-0.949194	-1.1153	-0.576515	-0.843123	-1.20292	-0.911059	-0.722678	S	___1	+	+	-1.17196	-1.25664	-1.31025	-1.25325	-0.741398	-0.838332	Q5T5U3	Rho GTPase-activating protein 21	ARHGAP21	PPCLTTSAPLIRRQLSHDHESVGPPSLDAQP	NA	NA	predicted
ARHGAP21|Q5T5U3|T|1375|___1	1.83644	1.46329	1.9617	1.67469	2.0947	2.11416	2.1539	1.7501	2.08173	1.86504	1.91517	1.92468	1.73108	1.70953	2.03285	2.23646	2.1721	1.95855	T	___1			1.88834	1.76936	2.05253	1.94419	1.93227	1.97203	Q5T5U3	Rho GTPase-activating protein 21	ARHGAP21	QPVPNIDHLLTNIGRTGVSPGDVSDSATSDS	NA	NA	predicted
ARHGAP21|Q5T5U3|T|234|___1	-0.291368	-0.0697861	-0.0277314	-0.57783	-0.267353	-0.209896	-0.578332	-0.255818	-0.423642	-0.351965	-0.292528	-0.0809631	-0.121188	-0.00711822	-0.45508	0.153335	-0.221745	0.180166	T	___1			-0.48251	-0.197652	-0.220423	-0.106606	-0.173797	-0.118626	Q5T5U3	Rho GTPase-activating protein 21	ARHGAP21	EISPPDSSLSKQQTSTPVLTQPGRAYRMEIQ	NA	NA	predicted
ARHGAP23|Q9P227|S|361|___2	-1.74167	-2.11983	-1.4734	-1.51065	-1.2754	-1.52869	-1.74893	-1.70735	-1.58404	-1.41683	-1.6029	-1.64936	-1.37153	-1.44639	-1.18874	-1.36498	-1.56151	-0.896263	S	___2	+		-1.66708	-1.70086	-1.52871	-1.38445	-1.53694	-1.24479	Q9P227	Rho GTPase-activating protein 23	ARHGAP23	WHRARSDDYLSRATRSAEALGPGALVSPRFE	NA	NA	-
ARHGAP23|Q9P227|S|372|___1	1.72718	1.6108	1.62846	1.49531	1.64248	1.63588	1.50823	1.51118	1.63892	1.75687	1.79293	1.66662	1.6706	1.67233	1.91833	1.89465	1.59269	1.65058	S	___1			1.57691	1.58815	1.63442	1.77404	1.68598	1.74518	Q9P227	Rho GTPase-activating protein 23	ARHGAP23	RATRSAEALGPGALVSPRFERCGWASQRSSA	NA	NA	-
ARHGAP23|Q9P227|S|372|___2	-1.74167	-2.11983	-1.4734	-1.51065	-1.2754	-1.52869	-1.74893	-1.70735	-1.58404	-1.41683	-1.6029	-1.64936	-1.37153	-1.44639	-1.18874	-1.36498	-1.56151	-0.896263	S	___2	+		-1.66708	-1.70086	-1.52871	-1.38445	-1.53694	-1.24479	Q9P227	Rho GTPase-activating protein 23	ARHGAP23	RATRSAEALGPGALVSPRFERCGWASQRSSA	NA	NA	-
ARHGAP23|Q9P227|S|423|___1	-0.352838	-0.0797472	-0.467667	-0.871986	-0.360048	-0.68346	-0.248391	-0.286701	-0.567627	-0.329889	-0.331771	-0.216552	-0.398813	-0.200558	0.0796061	-0.272364	-0.341039	-0.429235	S	___1			-0.491072	-0.242165	-0.572918	-0.333689	-0.291123	-0.188727	Q9P227	Rho GTPase-activating protein 23	ARHGAP23	LQGLDDLGYIGYRSYSPSFQRRTGLLHALSF	NA	NA	-
ARHGAP23|Q9P227|S|517|___1	0.40261	0.490567	0.168933	-0.0566368	0.439752	0.659788	0.550664	0.640588	0.35644	0.568435	0.604235	0.70847	0.596684	0.521688	0.635769	0.888414	0.70711	0.643464	S	___1			0.298879	0.523636	0.395054	0.684511	0.611011	0.662568	Q9P227	Rho GTPase-activating protein 23	ARHGAP23	QLTPARQMNLGFGDESPEPEASGRGERLGRK	NA	NA	-
ARHGAP27|Q6ZUM4|S|466|___1	0.0765305	-0.112801	0.176923	-0.0726519	0.0167923	0.241373	0.130082	0.195032	0.15901	-0.571838	-0.0487466	-0.636719	-0.506894	-0.231052	-0.315872	-0.617102	-0.311213	-0.751506	S	___1	+		0.0446536	0.0330078	0.192435	-0.565278	-0.197004	-0.568032	Q6ZUM4	Rho GTPase-activating protein 27	ARHGAP27	SIHKSSQDGDTPAQASPPEEKVPAELDEVGS	NA	NA	-
ARHGAP29|Q52LW3|S|1143|___1	-3.02758	-3.26909	-3.81447	-4.32608	-3.54988	-3.7616	-2.4916	-2.86324	-4.18826	-2.75581	-3.34029	-4.47447	-3.32588	-2.54402	-3.20361	-4.04981	-2.54099	-3.65881	S	___1			-3.28175	-3.22741	-3.92145	-3.37717	-2.80843	-3.77896	Q52LW3	Rho GTPase-activating protein 29	ARHGAP29	YAEPVRSVREASERRSSDSYPLAPVRAPRTL	NA	NA	-
ARHGAP29|Q52LW3|S|1144|___1	-3.45797	-2.94858	-4.39995	-3.23769	-3.06846	-2.5207	-4.23536	-2.74716	-2.52456	-3.17057	-4.22221	-2.14327	-2.6716	-2.83105	-3.52235	-3.04227	-2.43002	-2.90027	S	___1			-3.64368	-2.9214	-3.14841	-2.96148	-3.16109	-2.8553	Q52LW3	Rho GTPase-activating protein 29	ARHGAP29	AEPVRSVREASERRSSDSYPLAPVRAPRTLQ	NA	NA	-
ARHGAP29|Q52LW3|S|1187|___1	1.90054	1.66144	1.83622	1.71025	1.60987	1.95299	1.61928	1.76573	1.78955	1.64082	1.84693	1.71061	1.82533	1.83908	1.77708	1.88753	1.75981	2.13967	S	___1			1.74336	1.67901	1.85959	1.78456	1.81528	1.87579	Q52LW3	Rho GTPase-activating protein 29	ARHGAP29	PIISIRGNEEKPASPSAAVPPGTDHDPHGLV	NA	NA	-
ARHGAP29|Q52LW3|S|190|___1	-2.18086	-3.92583	-2.26984	-2.52922	-2.54432	-2.22752	-2.7975	-2.58989	-2.03907	-2.87895	-2.37951	-2.91173	-2.42978	-2.98539	-2.37923	-2.49765	-2.83186	-2.53795	S	___1			-2.50253	-3.02001	-2.17881	-2.60213	-2.73226	-2.60964	Q52LW3	Rho GTPase-activating protein 29	ARHGAP29	VSVESVDSSSEKGNFSPLELDNVLLKNTDSI	NA	NA	-
ARHGAP29|Q52LW3|S|357|___1	-1.47959	-1.85516	-1.71638	-1.31176	-1.38078	-1.30349	-1.14429	-1.69091	-1.29525	-2.2363	-1.72274	-1.48239	-1.71643	-1.35092	-1.35091	-1.16763	-1.4177	-1.49992	S	___1			-1.31188	-1.64228	-1.43837	-1.70679	-1.49712	-1.44441	Q52LW3	Rho GTPase-activating protein 29	ARHGAP29	AKSSMFRAEEEHLSSSGGLAKNLNKQLEKKR	NA	NA	-
ARHGAP29|Q52LW3|S|559|___1	-1.50558	-1.40593	-1.4511	-1.43247	-1.70553	-1.75013	-1.3297	-1.12393	-1.38487	-1.38602	-1.51516	-1.5766	-1.70067	-1.81269	-1.44492	-1.0175	-1.63044	-1.45479	S	___1			-1.42259	-1.41179	-1.5287	-1.36806	-1.65276	-1.4921	Q52LW3	Rho GTPase-activating protein 29	ARHGAP29	TGGSSESRSLDSESISPGDFHRKLPRTPSSG	NA	NA	-
ARHGAP29|Q52LW3|S|949|___1	0.646834	0.561793	0.837	0.848478	0.964541	0.748674	0.618676	0.593826	0.815338	0.763209	0.930024	0.385161	0.736685	0.701113	0.436251	0.401251	0.894639	0.199739	S	___1			0.704663	0.70672	0.800338	0.633715	0.841925	0.340384	Q52LW3	Rho GTPase-activating protein 29	ARHGAP29	IHTSESESKIFERATSFEESERKQNALGKCD	NA	NA	-
ARHGAP31|Q2M1Z3|S|476|___1	-3.47924	-1.96488	-2.38347	-3.37937	-2.31817	-2.21142	-2.61009	-1.93888	-2.664	-2.23278	-2.54001	-2.6739	-2.77654	-2.48711	-2.85104	-2.14015	-2.38031	-2.66576	S	___1			-3.15624	-2.07398	-2.41963	-2.38316	-2.46914	-2.73023	Q2M1Z3	Rho GTPase-activating protein 31	ARHGAP31	PSKSVFTSSLFQMEPSPRNQRKALNISEPFA	NA	NA	predicted
ARHGAP31|Q2M1Z3|S|629|___1	-0.586142	-0.601242	-0.338471	-0.587652	-0.558318	-0.451042	-0.395366	-0.545545	-0.53902	-0.402854	-0.121027	-0.0291185	-0.204563	0.154753	-0.00274563	0.0335751	0.0186234	0.0962811	S	___1			-0.523053	-0.568368	-0.442844	-0.191281	0.0174495	0.0214723	Q2M1Z3	Rho GTPase-activating protein 31	ARHGAP31	EGREAGEMESSTLQESPRARAEAVLLHEMDE	NA	NA	predicted
ARHGAP32|A7KAX9|S|1820|___1	-2.37477	-2.7102	-2.82233	-2.81042	-2.99518	-3.41215	-3.7514	-2.18797	-3.00417	-2.52435	-2.6456	-4.12372	-3.41052	-2.86407	-4.55384	-3.8658	-4.25776	-3.84789	S	___1			-2.97886	-2.63112	-3.07955	-3.26689	-3.25581	-4.17515	A7KAX9	Rho GTPase-activating protein 32	ARHGAP32	SVAEGKESRHAAKAISPEGEDRFYRRHPEAE	NA	NA	-
ARHGAP32|A7KAX9|S|613|___1	0.141538	-0.417321	0.22968	0.378761	0.191042	-0.911501	-0.289471	0.263853	0.202724	0.241647	0.172215	0.593247	0.25028	0.330734	0.108027	0.499098	0.52048	0.57935	S	___1			0.0769428	0.0125244	-0.159699	0.330342	0.341143	0.426875	A7KAX9	Rho GTPase-activating protein 32	ARHGAP32	LTLEEAQARTQAQVNSPIVTENKYIEVGEGP	NA	NA	-
ARHGAP32|A7KAX9|S|892|___1	1.05228	0.782311	0.70263	0.963976	1.09755	0.856737	1.0775	1.11678	1.04403	1.18432	1.23917	1.22897	1.1869	1.22101	1.24218	1.26029	1.41349	1.31431	S	___1			1.03125	0.998881	0.867798	1.2105	1.29122	1.26182	A7KAX9	Rho GTPase-activating protein 32	ARHGAP32	SSKPSSFTEKVVYAFSPKIGRKLSKSPSMSI	NA	NA	-
ARHGAP32|A7KAX9|S|952|___1	-0.613321	-0.547231	-0.487095	-0.464905	-0.040493	-0.3603	-0.385124	-0.309558	-0.582225	-0.439439	-0.498355	-0.185757	-0.139181	0.0598774	-0.19013	0.00567913	-0.208585	-0.130804	S	___1			-0.487783	-0.299094	-0.47654	-0.19098	-0.215688	-0.168897	A7KAX9	Rho GTPase-activating protein 32	ARHGAP32	STWDKCVEERDATNRSPTQIVKMKTNETVAQ	NA	NA	-
[truncated: 14,278 more rows]

## Sheet: >1.5 FC rel to LIE9-DMSO
ID	Amino.acid	Multiplicity	Protein	Protein.names	Gene.names	Sequence.window	PP2A-B56 previously reported substrate	Phosphosite increases in Kruse et al	Protein has a phosphosite increasing in Kruse et al
|O00411|S|774|___2	S	___2	O00411	DNA-directed RNA polymerase			-	-	-
[truncated: 148 more rows]

## Sheet: >1.5 FC rel to AAAA-DMSO
ID	Amino.acid	Multiplicity	Protein	Protein.names	Gene.names	Sequence.window	PP2A-B56 previously reported substrate	Phosphosite increases in Kruse et al	Protein has a phosphosite increasing in Kruse et al
[truncated: 155 more rows]
