# Supplementary material for: A chemical-genetic system to rapidly inhibit the PP2A-B56 phosphatase reveals a role at metaphase kinetochores
Source: Nat Commun. 2025 Mar 29;16:3069. doi: 10.1038/s41467-025-58185-8 (PMC11954910; doi:10.1038/s41467-025-58185-8)
Supplement: Supplementary file 5 — Supplementary Data 3 [file 41467_2025_58185_MOESM5_ESM.xlsx]

## Sheet: Table_description
Tab	Columns	Description
Changing psites	column A	ID (psite unique identifier)
	column B	Amino.acid (modifier residue)
	column C	Multiplicity (___1=psite identified in singly phosphorylated peptide, ___2=psite identified in doubly phosphorylated peptide, ___3=psite identified in triply phosphorylated peptide)
	column D	Protein (uniprot accession number)
	column E	Protein.names
	column F	Gene.names
	column G	Sequence.window (-/+ 15 residues surrounding psite)
	column H	Previously.reported.as.PP2A.substrate (according to Table S1 in https://www.cell.com/cell-reports/fulltext/S2211-1247(19)30971-4?_returnURL=https%3A%2F%2Flinkinghub.elsevier.com%2Fretrieve%2Fpii%2FS2211124719309714%3Fshowall%3Dtrue)
	column I	Phosphosite.increases.in.Kruse.et.al (https://www.embopress.org/doi/full/10.15252/embj.2019103695)
	column J	Protein.has.a.phosphosite.increasing.in.Kruse.et.al (https://www.embopress.org/doi/full/10.15252/embj.2019103695)
	column K	Dataset.and.comparison.in.which.site.was.identified
Relevant_percentages	column C	Percentages of Proline-directed, Non-Proline directed
	column E	Percentages of pSer
	column G	Percetages of pThr
	column I	Percentages of pTyr

## Sheet: Changing_psites
ID	Amino.acid	Multiplicity	Protein	Protein.names	Gene.names	Sequence.window	Previously.reported.as.PP2A.substrate	Phosphosite.increases.in.Kruse.et.al	Protein.has.a.phosphosite.increasing.in.Kruse.et.al	Dataset.and.comparison.in.which.site.was.identified
ABI2|Q9NYB9|T|361|___1	T	___1	Q9NYB9	Abl interactor of validated 2	ABI2	HPVQFYSMNRPASRHTPPTIGGSLPYRRPPS	interactor of validated	-	-	>1.5 FC LIE1-Rapa/Rapalog rel to LIE1-DMSO;>1.5 FC LIE1-Rapa/Ralaog rel to HFRT-DMSO
ACIN1|Q9UKV3|S|898|___1	S	___1	Q9UKV3	Apoptotic chromatin condensation inducer in the nucleus	ACIN1	GQEAVVDLHADDSRISEDETERNGDDGTHDK	-	-	+	>1.5 FC LIE1-Rapa/Rapalog rel to LIE1-DMSO
ACIN1|Q9UKV3|S|561|___1	S	___1	Q9UKV3	Apoptotic chromatin condensation inducer in the nucleus	ACIN1	CLKQPSLEQKEGRRASHTLLPSHRLKQSADS	-	-	+	>1.5 FC LIE9-Rapa/Rapalog rel to LIE9-DMSO;>1.5 FC LIE9-Rapa/Rapalog rel to AAAA-DMSO
AFF4|Q9UHB7|S|1055|___1	S	___1	Q9UHB7	AF4/FMR2 family member 4	AFF4	QAPSPGLGSKAVGMPSPVSPKLSPGNSGNYS	predicted	-	-	>1.5 FC LIE1-Rapa/Ralaog rel to HFRT-DMSO
AHCTF1|Q8WYP5|S|1944|___1	S	___1	Q8WYP5	Protein ELYS	AHCTF1	QLRIKHVRRVRGREVSPSDVREDSNLESSQL	predicted	-	+	>1.5 FC LIE1-Rapa/Rapalog rel to LIE1-DMSO
AHCTF1|Q8WYP5|S|2043|___1	S	___1	Q8WYP5	Protein ELYS	AHCTF1	GKSILVPNEELSMVMSSKKKLTKKTESQSQK	predicted	+	+	>1.5 FC LIE9-Rapa/Rapalog rel to AAAA-DMSO
AHNAK|Q09666|S|5448|___1	S	___1	Q09666	Neuroblast differentiation-associated protein AHNAK	AHNAK	LKGPGVDVNLKGPRISAPNVDFNLEGPKVKG	-	-	+	>1.5 FC LIE1-Rapa/Rapalog rel to LIE1-DMSO;>1.5 FC LIE1-Rapa/Ralaog rel to HFRT-DMSO
AHNAK|Q09666|S|5293|___1	S	___1	Q09666	Neuroblast differentiation-associated protein AHNAK	AHNAK	VSLKGPGVDLPSVNLSMPKVSGPDLDLNLKG	-	-	+	>1.5 FC LIE9-Rapa/Rapalog rel to AAAA-DMSO
AHNAK2|Q8IVF2|S|593|___1	S	___1	Q8IVF2	Protein AHNAK2	AHNAK2	GQIRMPKFKIPSLGWSPSKHTKTGREKATED	-	-	+	>1.5 FC LIE1-Rapa/Ralaog rel to HFRT-DMSO
AKAP11|Q9UKA4|S|448|___1	S	___1	Q9UKA4	A-kinase anchor protein 11	AKAP11	SPRPVKASREDSGLFSPIRSSAFSPLGGCTP	-	-	-	>1.5 FC LIE1-Rapa/Ralaog rel to HFRT-DMSO
AKAP12|Q02952|S|612|___1	S	___1	Q02952	A-kinase anchor protein 12	AKAP12	TSDGEKKREGVTPWASFKKMVTPKKRVRRPS	predicted	-	-	>1.5 FC LIE1-Rapa/Ralaog rel to HFRT-DMSO
AKAP12|Q02952|S|841|___1	S	___1	Q02952	A-kinase anchor protein 12	AKAP12	APVEDAGPTGANEDDSDVPAVVPLSEYDAVE	predicted	-	-	>1.5 FC LIE9-Rapa/Rapalog rel to LIE9-DMSO;>1.5 FC LIE9-Rapa/Rapalog rel to AAAA-DMSO
AKAP2|Q9Y2D5|S|393|___2	S	___2	Q9Y2D5	A-kinase anchor protein 2	AKAP2	GPPEDSGASAAKGQKSPGALETPSAAGSQGN	predicted	-	+	>1.5 FC LIE9-Rapa/Rapalog rel to AAAA-DMSO
ALKBH5|Q6P6C2|S|350|___1	S	___1	Q6P6C2	RNA demethylase ALKBH5	ALKBH5	HRPRILEMDKEENRRSVLLPTHRRRGSFSSE	-	-	-	>1.5 FC LIE1-Rapa/Rapalog rel to LIE1-DMSO
AMFR|Q9UKV5|S|542|___1	S	___1	Q9UKV5	E3 ubiquitin-protein ligase AMFR	AMFR	EGETSAQTERVPLDLSPRLEETLDFGEVEVE	-	-	-	>1.5 FC LIE1-Rapa/Rapalog rel to LIE1-DMSO
ANAPC2|Q9UJX6|S|314|___1	S	___1	Q9UJX6	Anaphase-promoting complex subunit 2	ANAPC2	WLGKVFLQDGPARPASPEAGNTLRRWRCHVQ	predicted	-	-	>1.5 FC LIE1-Rapa/Rapalog rel to LIE1-DMSO
ANKHD1|Q8IWZ3|S|736|___2	S	___2	Q8IWZ3	Ankyrin repeat and KH domain-containing protein 1	ANKHD1	HTLAMVVPPQEPDRTSQENSPALLGVQKGTS	validated	-	-	>1.5 FC LIE9-Rapa/Rapalog rel to AAAA-DMSO
ANKHD1|Q8IWZ3|T|735|___2	T	___2	Q8IWZ3	Ankyrin repeat and KH domain-containing protein 1	ANKHD1	THTLAMVVPPQEPDRTSQENSPALLGVQKGT	validated	-	-	>1.5 FC LIE9-Rapa/Rapalog rel to AAAA-DMSO
ANKS1A|Q92625|S|887|___1	S	___1	Q92625	Ankyrin repeat and SAM domain-containing protein 1A	ANKS1A	DLLLPPGDTGRRRHDSLHDPAAPSRAERFRI	predicted	-	-	>1.5 FC LIE1-Rapa/Rapalog rel to LIE1-DMSO
ANLN|Q9NQW6|S|562|___1	S	___1	Q9NQW6	Actin-binding protein anillin	ANLN	IREIEMSVDDDDINSSKVINDLFSDVLEEGE	interactor of validated	-	+	>1.5 FC LIE1-Rapa/Rapalog rel to LIE1-DMSO
ANLN|Q9NQW6|S|658|___1	S	___1	Q9NQW6	Actin-binding protein anillin	ANLN	PKPGKFQRTRVPRAESGDSLGSEDRDLLYSI	interactor of validated	-	+	>1.5 FC LIE1-Rapa/Rapalog rel to LIE1-DMSO;>1.5 FC LIE1-Rapa/Ralaog rel to HFRT-DMSO
ANLN|Q9NQW6|S|485|___1	S	___1	Q9NQW6	Actin-binding protein anillin	ANLN	QSTPLKKHQGVSKTQSLPVTEKVTENQIPAK	interactor of validated	+	+	>1.5 FC LIE1-Rapa/Ralaog rel to HFRT-DMSO
ANO1|Q5XXA6|Y|821|___3	Y	___3	Q5XXA6	Anoctamin-1	ANO1	SFTSDFIPRLVYLYMYSKNGTMHGFVNHTLS	-	-	-	>1.5 FC LIE9-Rapa/Rapalog rel to AAAA-DMSO
AP3B1|O00203|S|276|___1	S	___1	O00203	AP-3 complex subunit beta-1	AP3B1	KEGDELEDNGKNFYESDDDQKEKTDKKKKPY	-	-	-	>1.5 FC LIE1-Rapa/Rapalog rel to LIE1-DMSO
AP3D1|O14617|S|658|___1	S	___1	O14617	AP-3 complex subunit delta-1	AP3D1	AVFHEEEQRRPKHRPSEADEEELARRREARK	-	-	-	>1.5 FC LIE1-Rapa/Rapalog rel to LIE1-DMSO;>1.5 FC LIE1-Rapa/Ralaog rel to HFRT-DMSO
ARFIP2|P53365|S|72|___2	S	___2	P53365	Arfaptin-2	ARFIP2	GSGDGLIPTGSGRHPSHSTTPSGPGDEVARG	-	-	-	>1.5 FC LIE9-Rapa/Rapalog rel to AAAA-DMSO
ARFIP2|P53365|T|75|___2	T	___2	P53365	Arfaptin-2	ARFIP2	DGLIPTGSGRHPSHSTTPSGPGDEVARGIAG	-	-	-	>1.5 FC LIE9-Rapa/Rapalog rel to AAAA-DMSO
ARHGAP17|Q68EM7|T|679|___1	T	___1	Q68EM7	Rho GTPase-activating protein 17	ARHGAP17	PSLSPKPPTRSPSPPTQHTGQPPGQPSAPSQ	-	-	-	>1.5 FC LIE9-Rapa/Rapalog rel to LIE9-DMSO
ARHGAP27|Q6ZUM4|S|466|___1	S	___1	Q6ZUM4	Rho GTPase-activating protein 27	ARHGAP27	SIHKSSQDGDTPAQASPPEEKVPAELDEVGS	-	-	-	>1.5 FC LIE1-Rapa/Rapalog rel to LIE1-DMSO
ARHGAP42|A6NI28|S|434|___1	S	___1	A6NI28	Rho GTPase-activating protein 42	ARHGAP42	GGVNSKVQKLMNTTFSPKSPPDIDIDIELWD	predicted	-	-	>1.5 FC LIE1-Rapa/Rapalog rel to LIE1-DMSO
ARHGEF12|Q9NZN5|T|703|___1	T	___1	Q9NZN5	Rho guanine nucleotide exchange factor 12	ARHGEF12	KQVGETSAPGDTLDGTPRTLNTVFDFPPPPL	predicted	-	-	>1.5 FC LIE1-Rapa/Ralaog rel to HFRT-DMSO
ARHGEF16|Q5VV41|S|107|___1	S	___1	Q5VV41	Rho guanine nucleotide exchange factor 16	ARHGEF16	SLAVASKAKTPARHQSFGAAVLSREAARRDP	predicted	-	-	>1.5 FC LIE9-Rapa/Rapalog rel to AAAA-DMSO
ARHGEF18|Q6ZSZ5|S|948|___1	S	___1	Q6ZSZ5	Rho guanine nucleotide exchange factor 18	ARHGEF18	SSTDPRPRDWRGPPNSPDLKLSDSDIPGSSE	predicted	-	-	>1.5 FC LIE1-Rapa/Ralaog rel to HFRT-DMSO
ARHGEF2|Q92974|S|143|___1	S	___1	Q92974	Rho guanine nucleotide exchange factor 2	ARHGEF2	DSFRQSLLGSRRGRSSLSLAKSVSTTNIAGH	validated	-	+	>1.5 FC LIE1-Rapa/Ralaog rel to HFRT-DMSO;>1.5 FC LIE9-Rapa/Rapalog rel to AAAA-DMSO
ARHGEF26|Q96DR7|S|239|___2	S	___2	Q96DR7	Rho guanine nucleotide exchange factor 26	ARHGEF26	ENELLENPSVVLSTNSPAALKVGKQQIIPKS	-	-	-	>1.5 FC LIE9-Rapa/Rapalog rel to LIE9-DMSO
ARID1A|O14497|S|1513|___1	S	___1	O14497	AT-rich interactive domain-containing protein 1A	ARID1A	WQGRNDMTYNYANRQSTGSAPQGPAYHGVNR	-	-	-	>1.5 FC LIE1-Rapa/Rapalog rel to LIE1-DMSO
ARL6IP6|Q8N6S5|T|19|___1	T	___1	Q8N6S5	ADP-ribosylation factor-like protein 6-interacting protein 6	ARL6IP6	AESGWRSALRRRGPGTPGPVARPSYSSFTQG	-	-	-	>1.5 FC LIE9-Rapa/Rapalog rel to AAAA-DMSO
ARNT|P27540|T|686|___1	T	___1	P27540	Aryl hydrocarbon receptor nuclear translocator	ARNT	QTPSSFSSMSLPGAPTASPGAAAYPSLTNRG	-	-	-	>1.5 FC LIE9-Rapa/Rapalog rel to LIE9-DMSO;>1.5 FC LIE9-Rapa/Rapalog rel to AAAA-DMSO
ASPM|Q8IZT6|S|392|___1	S	___1	Q8IZT6	Abnormal spindle-like microcephaly-associated protein	ASPM	GLNQDLESESVNPILSPNQFLKDNMAYMCTS	-	-	-	>1.5 FC LIE9-Rapa/Rapalog rel to LIE9-DMSO;>1.5 FC LIE9-Rapa/Rapalog rel to AAAA-DMSO
AURKB|Q96GD4|S|7|___1	S	___1	Q96GD4	Aurora kinase B	AURKB	_________MAQKENSYPWPYGRQTAPSGLS	interactor of validated	-	-	>1.5 FC LIE9-Rapa/Rapalog rel to LIE9-DMSO
BASP1|P80723|S|132|___1	S	___1	P80723	Brain acid soluble protein 1	BASP1	GEAPKAAEAAAAPAESAAPAAGEEPSKEEGE	-	-	-	>1.5 FC LIE9-Rapa/Rapalog rel to AAAA-DMSO
BCL2L13|Q9BXK5|S|426|___1	S	___1	Q9BXK5	Bcl-2-like protein 13	BCL2L13	EKEINAREESLVEELSPASEKKPVPPSEGKS	-	-	-	>1.5 FC LIE1-Rapa/Rapalog rel to LIE1-DMSO;>1.5 FC LIE1-Rapa/Ralaog rel to HFRT-DMSO
BCLAF1|Q9NYF8|S|578|___1	S	___1	Q9NYF8	Bcl-2-associated transcription factor 1	BCLAF1	ASLTKDRLLASTLVHSVKKEQEFRSIFDHIK	-	-	+	>1.5 FC LIE1-Rapa/Rapalog rel to LIE1-DMSO
BCLAF1|Q9NYF8|S|450|___1	S	___1	Q9NYF8	Bcl-2-associated transcription factor 1	BCLAF1	GLKYKSKVSLKGNRESDGFREEKNYKLKETG	-	+	+	>1.5 FC LIE1-Rapa/Ralaog rel to HFRT-DMSO
BCORL1|Q5H9F3|S|1476|___1	S	___1	Q5H9F3	BCL-6 corepressor-like protein 1	BCORL1	TPSKSRSASSEEASESPTARQIPPEARRLIV	-	-	-	>1.5 FC LIE1-Rapa/Ralaog rel to HFRT-DMSO
BIN1|O00499|S|298|___1	S	___1	O00499	Myc box-dependent-interacting protein 1	BIN1	AQPSDNAPAKGNKSPSPPDGSPAATPEIRVN	-	-	-	>1.5 FC LIE9-Rapa/Rapalog rel to LIE9-DMSO;>1.5 FC LIE9-Rapa/Rapalog rel to AAAA-DMSO
BIRC6|Q9NR09|S|3591|___1	S	___1	Q9NR09	Baculoviral IAP repeat-containing protein 6	BIRC6	RLSMTDDSKKQDLSSSLTDDSKNAQAPLALT	predicted	-	-	>1.5 FC LIE1-Rapa/Rapalog rel to LIE1-DMSO
BLM|P54132|T|171|___1	T	___1	P54132	Bloom syndrome protein	BLM	DMDDFDTSETSKSFVTPPQSHFVRVSTAQKS	predicted	-	-	>1.5 FC LIE1-Rapa/Ralaog rel to HFRT-DMSO
BLOC1S3|Q6QNY0|T|63|___2	T	___2	Q6QNY0	Biogenesis of lysosome-related organelles complex 1 subunit 3	BLOC1S3	RGRPTGLRVAGEAAETDSEPEPEPEPTAAPR	-	-	+	>1.5 FC LIE9-Rapa/Rapalog rel to LIE9-DMSO
BMPR2|Q13873|S|586|___1	S	___1	Q13873	Bone morphogenetic protein receptor type-2	BMPR2	SMSSTPLTIGEKNRNSINYERQQAQARIPSP	predicted	-	-	>1.5 FC LIE1-Rapa/Rapalog rel to LIE1-DMSO;>1.5 FC LIE1-Rapa/Ralaog rel to HFRT-DMSO
BOD1L1|Q8NFC6|S|1077|___1	S	___1	Q8NFC6	Biorientation of chromosomes in cell division protein 1-like 1	BOD1L1	MEKKLSRRLCENRRGSLSQEMAKGEEKLAAN	predicted	+	+	>1.5 FC LIE1-Rapa/Rapalog rel to LIE1-DMSO;>1.5 FC LIE1-Rapa/Ralaog rel to HFRT-DMSO;>1.5 FC LIE9-Rapa/Rapalog rel to LIE9-DMSO;>1.5 FC LIE9-Rapa/Rapalog rel to AAAA-DMSO
BOD1L1|Q8NFC6|S|2618|___1	S	___1	Q8NFC6	Biorientation of chromosomes in cell division protein 1-like 1	BOD1L1	LTIKNDYSGKWTDQASAEKTGDDNSTRKSFP	predicted	-	+	>1.5 FC LIE1-Rapa/Ralaog rel to HFRT-DMSO
BRF1|Q92994|S|553|___1	S	___1	Q92994	Transcription factor IIIB 90 kDa subunit	BRF1	INYSVLRGLSSAGGGSPHREDAQPEHSASAR	-	-	-	>1.5 FC LIE9-Rapa/Rapalog rel to LIE9-DMSO;>1.5 FC LIE9-Rapa/Rapalog rel to AAAA-DMSO
BRIX1|Q8TDN6|S|261|___1	S	___1	Q8TDN6	Ribosome biogenesis protein BRX1 homolog	BRIX1	GSFGGPTLYENPHYQSPNMHRRVIRSITAAK	-	-	-	>1.5 FC LIE1-Rapa/Rapalog rel to LIE1-DMSO
BRPF1|P55201|T|56|___1	T	___1	P55201	Peregrin	BRPF1	HLYHYDHDNPPPPQQTPLRKHKKKGRQSRPA	-	-	-	>1.5 FC LIE9-Rapa/Rapalog rel to AAAA-DMSO
BRSK2|Q8IWQ3|S|513|___1	S	___1	Q8IWQ3	Serine/threonine-protein kinase BRSK2	BRSK2	QVPTPEEMSNLTPESSPELAKKSWFGNFISL	-	-	-	>1.5 FC LIE9-Rapa/Rapalog rel to LIE9-DMSO
BUB1|O43683|S|557|___1	S	___1	O43683	Mitotic checkpoint serine/threonine-protein kinase BUB1	BUB1	QPKNKPTGARTFGERSVSRLPSKPKEEVPHA	predicted	-	+	>1.5 FC LIE1-Rapa/Ralaog rel to HFRT-DMSO
BUB1|O43683|S|159|___1	S	___1	O43683	Mitotic checkpoint serine/threonine-protein kinase BUB1	BUB1	QTRLTETHLPAQARTSEPLHNVQVLNQMITS	predicted	-	+	>1.5 FC LIE9-Rapa/Rapalog rel to LIE9-DMSO;>1.5 FC LIE9-Rapa/Rapalog rel to AAAA-DMSO
BUB1|O43683|S|396|___1	S	___1	O43683	Mitotic checkpoint serine/threonine-protein kinase BUB1	BUB1	SIAPPVPLKAQTVTDSMFAVASKDAGCVNKS	predicted	-	+	>1.5 FC LIE9-Rapa/Rapalog rel to LIE9-DMSO;>1.5 FC LIE9-Rapa/Rapalog rel to AAAA-DMSO
BUB1B|O60566|S|270|___1	S	___1	O60566	Mitotic checkpoint serine/threonine-protein kinase BUB1 beta	BUB1B	NRGLQNPFPQQMQNNSRITVFDENADEASTA	validated	+	+	>1.5 FC LIE1-Rapa/Rapalog rel to LIE1-DMSO;>1.5 FC LIE1-Rapa/Ralaog rel to HFRT-DMSO
BUB1B|O60566|S|633|___1	S	___1	O60566	Mitotic checkpoint serine/threonine-protein kinase BUB1 beta	BUB1B	VSTPFHEIMSLKDLPSDPERLLPEEDLDVKT	validated	-	+	>1.5 FC LIE1-Rapa/Rapalog rel to LIE1-DMSO;>1.5 FC LIE1-Rapa/Ralaog rel to HFRT-DMSO;>1.5 FC LIE9-Rapa/Rapalog rel to LIE9-DMSO;>1.5 FC LIE9-Rapa/Rapalog rel to AAAA-DMSO
BUB1B|O60566|S|220|___1	S	___1	O60566	Mitotic checkpoint serine/threonine-protein kinase BUB1 beta	BUB1B	LLALEKEEEEEVFESSVPQRSTLAELKSKGK	validated	-	+	>1.5 FC LIE9-Rapa/Rapalog rel to LIE9-DMSO;>1.5 FC LIE9-Rapa/Rapalog rel to AAAA-DMSO
BUB1B|O60566|S|509|___1	S	___1	O60566	Mitotic checkpoint serine/threonine-protein kinase BUB1 beta	BUB1B	LSSSVCQVNCCARETSLAENIWQEQPHSKGP	validated	-	+	>1.5 FC LIE9-Rapa/Rapalog rel to LIE9-DMSO;>1.5 FC LIE9-Rapa/Rapalog rel to AAAA-DMSO
BUB1B|O60566|T|471|___1	T	___1	O60566	Mitotic checkpoint serine/threonine-protein kinase BUB1 beta	BUB1B	IQTTQQERTGDQQEETMPTKETTKLQIASES	validated	+	+	>1.5 FC LIE9-Rapa/Rapalog rel to LIE9-DMSO;>1.5 FC LIE9-Rapa/Rapalog rel to AAAA-DMSO
BUD13|Q9BRD0|S|325|___1	S	___1	Q9BRD0	BUD13 homolog	BUD13	LSFPKNSKYEYDPDISPPRKKQAKSHFGDKK	-	-	-	>1.5 FC LIE1-Rapa/Rapalog rel to LIE1-DMSO;>1.5 FC LIE1-Rapa/Ralaog rel to HFRT-DMSO
C17orf85|Q53F19|S|25|___1	S	___1	Q53F19	Uncharacterized protein C17orf85	C17orf85	SVKAEAPAGPALGLPSPEAESGVDRGEPEPM	-	-	+	>1.5 FC LIE1-Rapa/Rapalog rel to LIE1-DMSO
C19orf24|Q9BVV8|S|117|___2	S	___2	Q9BVV8	Uncharacterized membrane protein C19orf24	C19orf24	RYGLLANTEDPTEMASLDSDEETVFESRNLR	-	-	-	>1.5 FC LIE9-Rapa/Rapalog rel to LIE9-DMSO
C3orf17|Q6NW34|S|328|___1	S	___1	Q6NW34	Uncharacterized protein C3orf17	C3orf17	RAFCNQLKHKATQETSFDFKCSQSRLKTTKY	predicted	-	-	>1.5 FC LIE1-Rapa/Rapalog rel to LIE1-DMSO
CAMKK1|Q8N5S9|S|475|___1	S	___1	Q8N5S9	Calcium/calmodulin-dependent protein kinase kinase 1	CAMKK1	GNPFEPQARREERSMSAPGNLLVKEGFGEGG	-	-	-	>1.5 FC LIE1-Rapa/Ralaog rel to HFRT-DMSO
CAMSAP2|Q08AD1|S|862|___2	S	___2	Q08AD1	Calmodulin-regulated spectrin-associated protein 2	CAMSAP2	DIKESMENPQAKWLKSPTTPIDPEKQWNLAS	predicted	-	+	>1.5 FC LIE1-Rapa/Rapalog rel to LIE1-DMSO
CANX|P27824|S|554|___1	S	___1	P27824	Calnexin	CANX	DEEEEGEEKLEEKQKSDAEEDGGTVSQEEED	-	-	-	>1.5 FC LIE1-Rapa/Rapalog rel to LIE1-DMSO
CANX|P27824|S|554|___2	S	___2	P27824	Calnexin	CANX	DEEEEGEEKLEEKQKSDAEEDGGTVSQEEED	-	-	-	>1.5 FC LIE1-Rapa/Rapalog rel to LIE1-DMSO
CANX|P27824|S|564|___2	S	___2	P27824	Calnexin	CANX	EEKQKSDAEEDGGTVSQEEEDRKPKAEEDEI	-	-	-	>1.5 FC LIE1-Rapa/Rapalog rel to LIE1-DMSO
CAPRIN1|Q14444|S|115|___1	S	___1	Q14444	Caprin-1	CAPRIN1	QEVTNNLEFAKELQRSFMALSQDIQKTIKKT	-	-	-	>1.5 FC LIE9-Rapa/Rapalog rel to LIE9-DMSO
CARHSP1|Q9Y2V2|S|58|___1	S	___1	Q9Y2V2	Calcium-regulated heat stable protein 1	CARHSP1	LPTRRTRTFSATVRASQGPVYKGVCKCFCRS	-	-	-	>1.5 FC LIE1-Rapa/Rapalog rel to LIE1-DMSO;>1.5 FC LIE1-Rapa/Ralaog rel to HFRT-DMSO
CASC5|Q8NG31|S|153|___1	S	___1	Q8NG31	Protein CASC5	CASC5	LLSAPIHTQMQQKEFSIIEHTRERKHANDQT	interactor of validated	-	+	>1.5 FC LIE1-Rapa/Rapalog rel to LIE1-DMSO;>1.5 FC LIE1-Rapa/Ralaog rel to HFRT-DMSO;>1.5 FC LIE9-Rapa/Rapalog rel to LIE9-DMSO;>1.5 FC LIE9-Rapa/Rapalog rel to AAAA-DMSO
CASC5|Q8NG31|T|1429|___1	T	___1	Q8NG31	Protein CASC5	CASC5	DQDLIKDPRNLLANQTLVYSQDLGEMTKLNS	interactor of validated	-	+	>1.5 FC LIE9-Rapa/Rapalog rel to LIE9-DMSO;>1.5 FC LIE9-Rapa/Rapalog rel to AAAA-DMSO
CASZ1|Q86V15|S|57|___1	S	___1	Q86V15	Zinc finger protein castor homolog 1	CASZ1	VVVEKRADAGSHTEGSPSQPRDQERSGPESG	-	-	-	>1.5 FC LIE1-Rapa/Rapalog rel to LIE1-DMSO;>1.5 FC LIE1-Rapa/Ralaog rel to HFRT-DMSO
CAV1|Q03135|S|9|___1	S	___1	Q03135	Caveolin-1	CAV1	_______MSGGKYVDSEGHLYTVPIREQGNI	-	-	-	>1.5 FC LIE1-Rapa/Ralaog rel to HFRT-DMSO
CCDC6|Q16204|S|52|___1	S	___1	Q16204	Coiled-coil domain-containing protein 6	CCDC6	GGGGGGGGKSGGIVISPFRLEELTNRLASLQ	-	-	-	>1.5 FC LIE1-Rapa/Rapalog rel to LIE1-DMSO
CCT6A;CCT6B|P40227|S|246|___1	S	___1	P40227	T-complex protein 1 subunit zeta;T-complex protein 1 subunit zeta-2	CCT6A;CCT6B	LTCNVSLEYEKTEVNSGFFYKSAEEREKLVK	-	-	-	>1.5 FC LIE1-Rapa/Rapalog rel to LIE1-DMSO;>1.5 FC LIE1-Rapa/Ralaog rel to HFRT-DMSO
CD44|P16070|S|706|___1	S	___1	P16070	CD44 antigen	CD44	VEDRKPSGLNGEASKSQEMVHLVNKESSETP	-	-	+	>1.5 FC LIE1-Rapa/Rapalog rel to LIE1-DMSO
CDC20|Q12834|S|92|___1	S	___1	Q12834	Cell division cycle protein 20 homolog	CDC20	DRYIPHRSAAQMEVASFLLSKENQPENSQTP	interactor of validated	-	+	>1.5 FC LIE9-Rapa/Rapalog rel to LIE9-DMSO;>1.5 FC LIE9-Rapa/Rapalog rel to AAAA-DMSO
CDC27|P30260|S|438|___1	S	___1	P30260	Cell division cycle protein 27 homolog	CDC27	INDSLEITKLDSSIISEGKISTITPQIQAFN	-	-	-	>1.5 FC LIE1-Rapa/Rapalog rel to LIE1-DMSO
CDC42EP1|Q00587|S|353|___1	S	___1	Q00587	Cdc42 effector protein 1	CDC42EP1	QERVEVLPQARASWESLDEEWRAPQAGSRTP	-	-	-	>1.5 FC LIE1-Rapa/Rapalog rel to LIE1-DMSO;>1.5 FC LIE1-Rapa/Ralaog rel to HFRT-DMSO
CDC42EP1|Q00587|S|121|___1	S	___1	Q00587	Cdc42 effector protein 1	CDC42EP1	SPAPPAISPIIKNAISLPQLNQAAYDSLVVG	-	-	-	>1.5 FC LIE9-Rapa/Rapalog rel to AAAA-DMSO
CDCA2|Q69YH5|S|756|___1	S	___1	Q69YH5	Cell division cycle-associated protein 2	CDCA2	AGGQNAENLCQFFKISPDLNIKCERKDDFLG	validated	-	+	>1.5 FC LIE1-Rapa/Rapalog rel to LIE1-DMSO
CDCA2|Q69YH5|S|91|___2	S	___2	Q69YH5	Cell division cycle-associated protein 2	CDCA2	SAGKSSSYLKKCRRRSAVGARGSPETNHLIR	validated	-	+	>1.5 FC LIE9-Rapa/Rapalog rel to LIE9-DMSO;>1.5 FC LIE9-Rapa/Rapalog rel to AAAA-DMSO
CDCA2|Q69YH5|S|98|___2	S	___2	Q69YH5	Cell division cycle-associated protein 2	CDCA2	YLKKCRRRSAVGARGSPETNHLIRFIARQQN	validated	-	+	>1.5 FC LIE9-Rapa/Rapalog rel to LIE9-DMSO;>1.5 FC LIE9-Rapa/Rapalog rel to AAAA-DMSO
CDCA8|Q53HL2|T|171|___1	T	___1	Q53HL2	Borealin	CDCA8	QGKGKGKRSSRANTVTPAVGRLEVSMVKPTP	-	-	+	>1.5 FC LIE1-Rapa/Rapalog rel to LIE1-DMSO
CDCA8|Q53HL2|T|185|___2	T	___2	Q53HL2	Borealin	CDCA8	VTPAVGRLEVSMVKPTPGLTPRFDSRVFKTP	-	+	+	>1.5 FC LIE9-Rapa/Rapalog rel to LIE9-DMSO;>1.5 FC LIE9-Rapa/Rapalog rel to AAAA-DMSO
CDCA8|Q53HL2|T|189|___2	T	___2	Q53HL2	Borealin	CDCA8	VGRLEVSMVKPTPGLTPRFDSRVFKTPGLRT	-	+	+	>1.5 FC LIE9-Rapa/Rapalog rel to LIE9-DMSO;>1.5 FC LIE9-Rapa/Rapalog rel to AAAA-DMSO
CDK11A|Q9UQ88|S|47|___1	S	___1	Q9UQ88	Cyclin-dependent kinase 11A	CDK11A	IKRLKNSDDRDSKRDSLEEGELRDHCMEITI	-	-	-	>1.5 FC LIE1-Rapa/Rapalog rel to LIE1-DMSO
CDK17|Q00537|S|137|___1	S	___1	Q00537	Cyclin-dependent kinase 17	CDK17	SPTGVCLRNRIHRRISMEDLNKRLSLPADIR	-	+	+	>1.5 FC LIE9-Rapa/Rapalog rel to AAAA-DMSO
CDK17|Q00537|S|180|___1	S	___1	Q00537	Cyclin-dependent kinase 17	CDK17	SPPFDQPMSRRSRRASLSEIGFGKMETYIKL	-	+	+	>1.5 FC LIE9-Rapa/Rapalog rel to AAAA-DMSO
CENPE|Q02224|S|2389|___1	S	___1	Q02224	Centromere-associated protein E	CENPE	RATQLTTEKIRELENSLHEAKESAMHKESKI	predicted	+	+	>1.5 FC LIE1-Rapa/Ralaog rel to HFRT-DMSO
CEP170|Q5SW79|T|920|___1	T	___1	Q5SW79	Centrosomal protein of 170 kDa	CEP170	EAKLREDNKTDEGPDTPSYNRDNSISPESDV	-	-	+	>1.5 FC LIE1-Rapa/Rapalog rel to LIE1-DMSO
CEP170B|Q9Y4F5|S|711|___1	S	___1	Q9Y4F5	Centrosomal protein of 170 kDa protein B	CEP170B	RMRRRLPQLPSERADSPAGPESSRRSGPGPP	-	-	-	>1.5 FC LIE1-Rapa/Rapalog rel to LIE1-DMSO;>1.5 FC LIE1-Rapa/Ralaog rel to HFRT-DMSO
CEP170B|Q9Y4F5|S|1545|___1	S	___1	Q9Y4F5	Centrosomal protein of 170 kDa protein B	CEP170B	SSAQPGLGKGRVAAQSPPSPASAEALLPALP	-	-	-	>1.5 FC LIE9-Rapa/Rapalog rel to LIE9-DMSO;>1.5 FC LIE9-Rapa/Rapalog rel to AAAA-DMSO
CEP350|Q5VT06|S|1818|___1	S	___1	Q5VT06	Centrosome-associated protein 350	CEP350	LDSHSDDDTKDNKATSPGPTDLETRSPSPIS	predicted	-	-	>1.5 FC LIE9-Rapa/Rapalog rel to LIE9-DMSO
CIZ1|Q9ULV3|T|645|___1	T	___1	Q9ULV3	Cip1-interacting zinc finger protein	CIZ1	ACLLSLLPVPRDVLETEDEEPPPRRWCNTCQ	-	-	-	>1.5 FC LIE1-Rapa/Rapalog rel to LIE1-DMSO
CLCC1|Q96S66|T|482|___1	T	___1	Q96S66	Chloride channel CLIC-like protein 1	CLCC1	LDTKPKETGGILGEGTPKESSTESSQSAKPV	-	-	-	>1.5 FC LIE1-Rapa/Rapalog rel to LIE1-DMSO
CLIP2|Q9UDT6|S|923|___1	S	___1	Q9UDT6	CAP-Gly domain-containing linker protein 2	CLIP2	SLNELRVLLLEANRHSPGPERDLSREVHKAE	-	-	-	>1.5 FC LIE9-Rapa/Rapalog rel to AAAA-DMSO
CLPTM1|O96005|T|622|___1	T	___1	O96005	Cleft lip and palate transmembrane protein 1	CLPTM1	AAAPVAEVPTAAGALTPTPAPTTTTATREEA	-	-	-	>1.5 FC LIE1-Rapa/Rapalog rel to LIE1-DMSO
CNNM4|Q6P4Q7|S|660|___1	S	___1	Q6P4Q7	Metal transporter CNNM4	CNNM4	TSVPSDRSPAHPTPLSRSASLSYPDRTDVST	-	-	-	>1.5 FC LIE9-Rapa/Rapalog rel to LIE9-DMSO;>1.5 FC LIE9-Rapa/Rapalog rel to AAAA-DMSO
CNOT6|Q9ULM6|S|450|___1	S	___1	Q9ULM6	CCR4-NOT transcription complex subunit 6	CNOT6	KDFKELRYNESLTNFSCHGKNGTTNGRITHG	-	-	-	>1.5 FC LIE9-Rapa/Rapalog rel to LIE9-DMSO
CTCF|P49711|S|450|___1	S	___1	P49711	Transcriptional repressor CTCF	CTCF	AKFHCPHCDTVIARKSDLGVHLRKQHSYIEQ	-	-	-	>1.5 FC LIE1-Rapa/Rapalog rel to LIE1-DMSO
CTNND1|O60716|S|920|___2	S	___2	O60716	Catenin delta-1	CTNND1	STPNERGDHNRTLDRSGDLGDMEPLKGTTPL	-	-	-	>1.5 FC LIE1-Rapa/Rapalog rel to LIE1-DMSO
CTPS1|P17812|S|575|___1	S	___1	P17812	CTP synthase 1	CTPS1	RLSPRDTYSDRSGSSSPDSEITELKFPSINH	-	-	-	>1.5 FC LIE1-Rapa/Rapalog rel to LIE1-DMSO
CXorf23|A2AJT9|S|192|___1	S	___1	A2AJT9	Uncharacterized protein CXorf23	CXorf23	QRIQEEKYSQSTRRGSEDFETRSSFQKRYPE	-	+	+	>1.5 FC LIE1-Rapa/Ralaog rel to HFRT-DMSO;>1.5 FC LIE9-Rapa/Rapalog rel to LIE9-DMSO
CXorf57|Q6NSI4|T|337|___1	T	___1	Q6NSI4	Uncharacterized protein CXorf57	CXorf57	LISTMEICLNLRDPPTNIIIIPEKQVKPEWR	-	-	-	>1.5 FC LIE9-Rapa/Rapalog rel to LIE9-DMSO
DAB2IP|Q5VWQ8|S|995|___1	S	___1	Q5VWQ8	Disabled homolog 2-interacting protein	DAB2IP	ELKPRAVHKQGPSPVSPNALDRTAAWLLTMN	-	-	-	>1.5 FC LIE9-Rapa/Rapalog rel to LIE9-DMSO;>1.5 FC LIE9-Rapa/Rapalog rel to AAAA-DMSO
DBF4|Q9UBU7|S|359|___1	S	___1	Q9UBU7	Protein DBF4 homolog A	DBF4	DTPKKKRIKYSVGSLSPVSASVLKKTEQKEK	-	-	-	>1.5 FC LIE1-Rapa/Ralaog rel to HFRT-DMSO
DBNL|Q9UJU6|S|232|___1	S	___1	Q9UJU6	Drebrin-like protein	DBNL	AARREQRYQEQGGEASPQRTWEQQQEVVSRN	-	-	-	>1.5 FC LIE1-Rapa/Ralaog rel to HFRT-DMSO
DCLRE1A|Q6PJP8|S|490|___1	S	___1	Q6PJP8	DNA cross-link repair 1A protein	DCLRE1A	GYLSSQPTQNTIRKLSSENLNAKNNTNSACF	predicted	-	-	>1.5 FC LIE9-Rapa/Rapalog rel to LIE9-DMSO;>1.5 FC LIE9-Rapa/Rapalog rel to AAAA-DMSO
DENND1A|Q8TEH3|S|592|___1	S	___1	Q8TEH3	DENN domain-containing protein 1A	DENND1A	NLDMEAALQPLGQAKSLEDLRAPKDLREQPG	-	-	+	>1.5 FC LIE1-Rapa/Ralaog rel to HFRT-DMSO
DHX8|Q14562|S|385|___1	S	___1	Q14562	ATP-dependent RNA helicase DHX8	DHX8	PTHLSLVSAPEVEDDSLERKRLTRISDPEKW	-	-	-	>1.5 FC LIE9-Rapa/Rapalog rel to LIE9-DMSO
DIDO1|Q9BTC0|S|1714|___1	S	___1	Q9BTC0	Death-inducer obliterator 1	DIDO1	QYEDPRNLHSAGRSSSPAGETEGDREPQARP	-	-	-	>1.5 FC LIE1-Rapa/Ralaog rel to HFRT-DMSO
DLGAP5|Q15398|S|774|___2	S	___2	Q15398	Disks large-associated protein 5	DLGAP5	TSQDVLMSSPEKNTASQNSILEEGETKISQS	predicted	-	-	>1.5 FC LIE1-Rapa/Rapalog rel to LIE1-DMSO
DLGAP5|Q15398|S|777|___2	S	___2	Q15398	Disks large-associated protein 5	DLGAP5	DVLMSSPEKNTASQNSILEEGETKISQSELF	predicted	-	-	>1.5 FC LIE1-Rapa/Rapalog rel to LIE1-DMSO
DOS|Q8N350|S|621|___1	S	___1	Q8N350	Protein Dos	DOS	AGAARPARAPLRRGDSVDGPPDGRTLGGAGD	predicted	-	-	>1.5 FC LIE1-Rapa/Ralaog rel to HFRT-DMSO
DUS2|Q9NX74|S|488|___1	S	___1	Q9NX74	tRNA-dihydrouridine(20) synthase [NAD(P)+]-like	DUS2	DLCKKPFVALGSGEESPLEGW__________	-	-	-	>1.5 FC LIE9-Rapa/Rapalog rel to LIE9-DMSO
DYNC1LI2|O43237|S|402|___2	S	___2	O43237	Cytoplasmic dynein 1 light intermediate chain 2	DYNC1LI2	GPSGSPRTQGRGGPASVPSSSPGTSVKKPDP	-	-	-	>1.5 FC LIE1-Rapa/Ralaog rel to HFRT-DMSO
DYNC1LI2|O43237|S|407|___2	S	___2	O43237	Cytoplasmic dynein 1 light intermediate chain 2	DYNC1LI2	PRTQGRGGPASVPSSSPGTSVKKPDPNIKNN	-	-	-	>1.5 FC LIE1-Rapa/Ralaog rel to HFRT-DMSO
ECT2|Q9H8V3|T|14|___1	T	___1	Q9H8V3	Protein ECT2	ECT2	__MAENSVLTSTTGRTSLADSSIFDSKVTEI	predicted	-	-	>1.5 FC LIE9-Rapa/Rapalog rel to LIE9-DMSO
EEF2|P13639|T|435|___1	T	___1	P13639	Elongation factor 2	EEF2	LVSTGLKVRIMGPNYTPGKKEDLYLKPIQRT	-	-	-	>1.5 FC LIE1-Rapa/Rapalog rel to LIE1-DMSO
EFR3A|Q14156|S|56|___1	S	___1	Q14156	Protein EFR3 homolog A	EFR3A	TFYAVSAPEKLDRIGSYLAERLSRDVVRHRS	predicted	-	-	>1.5 FC LIE1-Rapa/Rapalog rel to LIE1-DMSO
EGR1|P18146|T|287|___1	T	___1	P18146	Early growth response protein 1	EGR1	KPFQGLESRTQQPSLTPLSTIKAFATQSGSQ	interactor of validated	-	-	>1.5 FC LIE9-Rapa/Rapalog rel to LIE9-DMSO;>1.5 FC LIE9-Rapa/Rapalog rel to AAAA-DMSO
EI24|O14681|S|56|___1	S	___1	O14681	Etoposide-induced protein 2.4 homolog	EI24	RRRRASSVLAQRRAQSIERKQESEPRIVSRI	-	-	-	>1.5 FC LIE1-Rapa/Ralaog rel to HFRT-DMSO
EIF2B5|Q13144|S|544|___1	S	___1	Q13144	Translation initiation factor eIF-2B subunit epsilon	EIF2B5	SEQSMDSEEPDSRGGSPQMDDIKVFQNEVLG	-	-	-	>1.5 FC LIE1-Rapa/Rapalog rel to LIE1-DMSO
EIF3A|Q14152|S|1198|___1	S	___1	Q14152	Eukaryotic translation initiation factor 3 subunit A	EIF3A	KAREESWGPPRESRPSEEREWDREKERDRDN	-	-	-	>1.5 FC LIE1-Rapa/Rapalog rel to LIE1-DMSO
EIF3A|Q14152|S|895|___1	S	___1	Q14152	Eukaryotic translation initiation factor 3 subunit A	EIF3A	DSSLSRKDSRWGDRDSEGTWRKGPEADSEWR	-	-	-	>1.5 FC LIE1-Rapa/Rapalog rel to LIE1-DMSO
EIF3M|Q7L2H7|S|337|___1	S	___1	Q7L2H7	Eukaryotic translation initiation factor 3 subunit M	EIF3M	YCKIDQTQRKVVVSHSTHRTFGKQQWQQLYD	-	-	-	>1.5 FC LIE9-Rapa/Rapalog rel to LIE9-DMSO
EIF4G1|Q04637|T|1054|___1	T	___1	Q04637	Eukaryotic translation initiation factor 4 gamma 1	EIF4G1	PISRGLPLVDDGGWNTVPISKGSRPIDTSRL	-	-	+	>1.5 FC LIE9-Rapa/Rapalog rel to AAAA-DMSO
EIF5B|O60841|T|13|___1	T	___1	O60841	Eukaryotic translation initiation factor 5B	EIF5B	___MGKKQKNKSEDSTKDDIDLDALAAEIEG	predicted	-	+	>1.5 FC LIE9-Rapa/Rapalog rel to LIE9-DMSO
ELF2|Q15723|S|185|___2	S	___2	Q15723	ETS-related transcription factor Elf-2	ELF2	PMKKKKVGRKPKTQQSPISNGSPELGIKKKP	-	-	-	>1.5 FC LIE1-Rapa/Ralaog rel to HFRT-DMSO
ELF2|Q15723|S|191|___2	S	___2	Q15723	ETS-related transcription factor Elf-2	ELF2	VGRKPKTQQSPISNGSPELGIKKKPREGKGN	-	-	-	>1.5 FC LIE1-Rapa/Ralaog rel to HFRT-DMSO
ELMSAN1|Q6PJG2|S|625|___2	S	___2	Q6PJG2	ELM2 and SANT domain-containing protein 1	ELMSAN1	IIPTKAGTFIAPPVYSNITPYQSHLRSPVRL	predicted	-	+	>1.5 FC LIE9-Rapa/Rapalog rel to AAAA-DMSO
EMD|P50402|S|87|___1	S	___1	P50402	Emerin	EMD	DMYDLPKKEDALLYQSKGYNDDYYEESYFTT	-	-	-	>1.5 FC LIE1-Rapa/Rapalog rel to LIE1-DMSO
EML1|O00423|S|113|___1	S	___1	O00423	Echinoderm microtubule-associated protein-like 1	EML1	NNGTVLPKKPTGSLPSPSGVRKETAVPATKS	-	-	-	>1.5 FC LIE1-Rapa/Ralaog rel to HFRT-DMSO
EML4|Q9HC35|S|146|___1	S	___1	Q9HC35	Echinoderm microtubule-associated protein-like 4	EML4	ESHSNDQSPQIRASPSPQPSSQPLQIHRQTP	-	-	-	>1.5 FC LIE1-Rapa/Ralaog rel to HFRT-DMSO
EML4|Q9HC35|S|903|___2	S	___2	Q9HC35	Echinoderm microtubule-associated protein-like 4	EML4	STESVIQSNTPTPPPSQPLNETAEEESRISS	-	-	-	>1.5 FC LIE9-Rapa/Rapalog rel to AAAA-DMSO
EPB41L2|O43491|S|550|___1	S	___1	O43491	Band 4.1-like protein 2	EPB41L2	PAPHFERTSSKRVSRSLDGAPIGVMDQSLMK	-	+	+	>1.5 FC LIE1-Rapa/Rapalog rel to LIE1-DMSO
EPS15L1|Q9UBC2|S|377|___1	S	___1	Q9UBC2	Epidermal growth factor receptor substrate 15-like 1	EPS15L1	SERGTPGPDSSGSLGSGEFTGVKELDDISQE	-	-	-	>1.5 FC LIE1-Rapa/Rapalog rel to LIE1-DMSO
ERBB2IP|Q96RT1|S|1158|___1	S	___1	Q96RT1	Protein LAP2	ERBB2IP	QSARPSINEIPERTMSVSDFNYSRTSPSKRP	-	-	-	>1.5 FC LIE9-Rapa/Rapalog rel to LIE9-DMSO;>1.5 FC LIE9-Rapa/Rapalog rel to AAAA-DMSO
ERBB2IP|Q96RT1|S|872|___1	S	___1	Q96RT1	Protein LAP2	ERBB2IP	SPQKSGPVGSVVKSHSITNMEIGGLKIYDIL	-	-	-	>1.5 FC LIE9-Rapa/Rapalog rel to AAAA-DMSO
ERF|P50548|S|402|___1	S	___1	P50548	ETS domain-containing transcription factor ERF	ERF	RQRAAGEKAVAGADKSGGSAGGLAEGAGALA	-	-	-	>1.5 FC LIE9-Rapa/Rapalog rel to LIE9-DMSO;>1.5 FC LIE9-Rapa/Rapalog rel to AAAA-DMSO
ETV6|P41212|S|271|___1	S	___1	P41212	Transcription factor ETV6	ETV6	SSPRQESTRVIQLMPSPIMHPLILNPRHSVD	-	-	-	>1.5 FC LIE9-Rapa/Rapalog rel to AAAA-DMSO
EVA1B|Q9NVM1|T|148|___2	T	___2	Q9NVM1	Protein eva-1 homolog B	EVA1B	REIWRTGQPDLLGTGTLGPSPTATGTLGRMH	-	-	-	>1.5 FC LIE9-Rapa/Rapalog rel to LIE9-DMSO
EXOSC10|Q01780|S|868|___1	S	___1	Q01780	Exosome component 10	EXOSC10	IAAKKIKQSVGNKSMSFPTGKSDRGFRYNWP	-	-	+	>1.5 FC LIE9-Rapa/Rapalog rel to AAAA-DMSO
EXOSC9|Q06265|S|306|___1	S	___1	Q06265	Exosome complex component RRP45	EXOSC9	QRITAFKMEKAPIDTSDVEEKAEEIIAEAEP	-	-	-	>1.5 FC LIE1-Rapa/Rapalog rel to LIE1-DMSO
EXPH5|Q8NEV8|S|604|___1	S	___1	Q8NEV8	Exophilin-5	EXPH5	SYHVKSSELVSQQDSSPVEVHINKEASSFGI	predicted	-	-	>1.5 FC LIE9-Rapa/Rapalog rel to LIE9-DMSO;>1.5 FC LIE9-Rapa/Rapalog rel to AAAA-DMSO
FADD|Q13158|S|194|___1	S	___1	Q13158	FAS-associated death domain protein	FADD	EVQQARDLQNRSGAMSPMSWNSDASTSEAS_	-	-	-	>1.5 FC LIE1-Rapa/Ralaog rel to HFRT-DMSO
FAM122B|Q7Z309|S|115|___2	S	___2	Q7Z309	Protein FAM122B	FAM122B	PEKLYSPKRIDFTPVSPAPSPTRGFGKMFVS	-	-	-	>1.5 FC LIE1-Rapa/Ralaog rel to HFRT-DMSO
FAM122B|Q7Z309|S|119|___2	S	___2	Q7Z309	Protein FAM122B	FAM122B	YSPKRIDFTPVSPAPSPTRGFGKMFVSSSGL	-	-	-	>1.5 FC LIE1-Rapa/Ralaog rel to HFRT-DMSO
FAM13B|Q9NYF5|S|818|___1	S	___1	Q9NYF5	Protein FAM13B	FAM13B	LKTAVQVQSSLENSESDVEENQEKLALDLRL	predicted	-	-	>1.5 FC LIE9-Rapa/Rapalog rel to AAAA-DMSO
FAM21A;FAM21C|Q641Q2|S|288|___1	S	___1	Q641Q2	WASH complex subunit FAM21A;WASH complex subunit FAM21C	FAM21A;FAM21C	EDIEENTRPKRSRPTSFADELAARIKGDAMG;EDIEENTRPKRSRPTSFADELAARIKGDAVG	-	-	-	>1.5 FC LIE9-Rapa/Rapalog rel to LIE9-DMSO;>1.5 FC LIE9-Rapa/Rapalog rel to AAAA-DMSO
FANCA|O15360|S|1377|___1	S	___1	O15360	Fanconi anemia group A protein	FANCA	LKLVQLFVAGDTSTVSPPAGRSLELKGQGNP	predicted	-	-	>1.5 FC LIE9-Rapa/Rapalog rel to AAAA-DMSO
FBRSL1|Q9HCM7|S|937|___1	S	___1	Q9HCM7	Fibrosin-1-like protein	FBRSL1	EPPERPYRDREPHGYSPERLRGELERARAPH	-	-	-	>1.5 FC LIE9-Rapa/Rapalog rel to LIE9-DMSO;>1.5 FC LIE9-Rapa/Rapalog rel to AAAA-DMSO
FHOD1|Q9Y613|T|690|___1	T	___1	Q9Y613	FH1/FH2 domain-containing protein 1	FHOD1	AKEVLPSKKAGEGRRTMTTVLDPKRSNAINI	-	-	-	>1.5 FC LIE1-Rapa/Rapalog rel to LIE1-DMSO
FLYWCH1|Q4VC44|S|360|___1	S	___1	Q4VC44	FLYWCH-type zinc finger-containing protein 1	FLYWCH1	EKAVETLQAGQDGPGSQVDTLLRGVDSLLYR	-	-	-	>1.5 FC LIE9-Rapa/Rapalog rel to AAAA-DMSO
FMNL2|Q96PY5|S|183|___1	S	___1	Q96PY5	Formin-like protein 2	FMNL2	WSRSIEDLHRGSNLPSPVGNSVSRSGRHSAL	predicted	-	-	>1.5 FC LIE9-Rapa/Rapalog rel to LIE9-DMSO
FNIP1|Q8TF40|S|946|___1	S	___1	Q8TF40	Folliculin-interacting protein 1	FNIP1	WDIPRNESSDSALGDSESEDTGHDMTRQVSS	-	-	-	>1.5 FC LIE9-Rapa/Rapalog rel to LIE9-DMSO
FOXC2|Q99958|S|288|___2	S	___2	Q99958	Forkhead box protein C2	FOXC2	ENIMTLRTSPPGGELSPGAGRAGLVVPPLAL	-	-	+	>1.5 FC LIE1-Rapa/Rapalog rel to LIE1-DMSO;>1.5 FC LIE1-Rapa/Ralaog rel to HFRT-DMSO
GAS2L3|Q86XJ1|S|570|___1	S	___1	Q86XJ1	GAS2-like protein 3	GAS2L3	KSALNLNQPVSVSSVSPVKATQKSKDKNIVS	-	-	-	>1.5 FC LIE1-Rapa/Ralaog rel to HFRT-DMSO
GIGYF2|Q6Y7W6|S|201|___1	S	___1	Q6Y7W6	PERQ amino acid-rich with GYF domain-containing protein 2	GIGYF2	GPTSVGRKHEFIRSESENWRIFREEQNGEDE	-	-	-	>1.5 FC LIE1-Rapa/Ralaog rel to HFRT-DMSO
GLCCI1|Q86VQ1|S|223|___1	S	___1	Q86VQ1	Glucocorticoid-induced transcript 1 protein	GLCCI1	WAEEGAEKRSHQRSASWGSADQLKEQIAKLR	-	-	+	>1.5 FC LIE1-Rapa/Rapalog rel to LIE1-DMSO
GLI3|P10071|S|445|___1	S	___1	P10071	Transcriptional activator GLI3;Transcriptional repressor GLI3R	GLI3	MHNKRSKIKPDEDLPSPGARGQQEQPEGTTL	predicted	-	-	>1.5 FC LIE1-Rapa/Ralaog rel to HFRT-DMSO
GLIS2|Q9BZE0|S|54|___1	S	___1	Q9BZE0	Zinc finger protein GLIS2	GLIS2	ELGLVDDSPTPGSPGSPPSGFLLNSKFPEKV	-	-	-	>1.5 FC LIE9-Rapa/Rapalog rel to LIE9-DMSO
GPN1|Q9HCN4|S|314|___1	S	___1	Q9HCN4	GPN-loop GTPase 1	GPN1	MGSVALDAGTAKDSLSPVLHPSDLILTRGTL	-	-	-	>1.5 FC LIE9-Rapa/Rapalog rel to LIE9-DMSO
GTF2F1|P35269|S|442|___1	S	___1	P35269	General transcription factor IIF subunit 1	GTF2F1	TGPQSLSGKSTPQPPSGKTTPNSGDVQVTED	-	-	-	>1.5 FC LIE1-Rapa/Ralaog rel to HFRT-DMSO
GTF3C2|Q8WUA4|T|177|___1	T	___1	Q8WUA4	General transcription factor 3C polypeptide 2	GTF3C2	RPESQSPKRPPEDFETPSGERPRRRAAQVAL	-	-	+	>1.5 FC LIE1-Rapa/Rapalog rel to LIE1-DMSO
HCFC1|P51610|S|666|___1	S	___1	P51610	Host cell factor 1;HCF N-terminal chain 1;HCF N-terminal chain 2;HCF N-terminal chain 3;HCF N-terminal chain 4;HCF N-terminal chain 5;HCF N-terminal chain 6;HCF C-terminal chain 1;HCF C-terminal chain 2;HCF C-terminal chain 3;HCF C-terminal chain 4;HCF C-terminal chain 5;HCF C-terminal chain 6	HCFC1	TTVVGGVTKTITLVKSPISVPGGSALISNLG	-	-	-	>1.5 FC LIE1-Rapa/Rapalog rel to LIE1-DMSO
HINFP|Q9BQA5|S|279|___1	S	___1	Q9BQA5	Histone H4 transcription factor	HINFP	CPLPSSLRNHMRFRHSEDRPFKCDCCDYSCK	predicted	-	-	>1.5 FC LIE1-Rapa/Rapalog rel to LIE1-DMSO
HIRIP3|Q9BW71|S|199|___1	S	___1	Q9BW71	HIRA-interacting protein 3	HIRIP3	KASVSRKQAREESEESEAEPVQRTAKKVEGN	predicted	-	+	>1.5 FC LIE9-Rapa/Rapalog rel to AAAA-DMSO
HIVEP1|P15822|T|815|___1	T	___1	P15822	Zinc finger protein 40	HIVEP1	GRRTSSSSDIPKSPFTPTEKSKQVFLLSVPS	predicted	-	-	>1.5 FC LIE1-Rapa/Ralaog rel to HFRT-DMSO
HMGN1|P05114|S|99|___1	S	___1	P05114	Non-histone chromosomal protein HMG-14	HMGN1	EESPASDEAGEKEAKSD______________	-	-	+	>1.5 FC LIE9-Rapa/Rapalog rel to LIE9-DMSO;>1.5 FC LIE9-Rapa/Rapalog rel to AAAA-DMSO
HMGN3|Q15651|S|78|___1	S	___1	Q15651	High mobility group nucleosome-binding domain-containing protein 3	HMGN3	KKEEKQEAGKEGTAPSENGETKAEEAQKTES	-	-	-	>1.5 FC LIE1-Rapa/Rapalog rel to LIE1-DMSO
HMGXB4|Q9UGU5|S|497|___1	S	___1	Q9UGU5	HMG domain-containing protein 4	HMGXB4	SEGSMKVKASSVGVLSPQKKSPPTTMLLPAS	-	-	-	>1.5 FC LIE1-Rapa/Ralaog rel to HFRT-DMSO
HNRNPL|P14866|S|52|___1	S	___1	P14866	Heterogeneous nuclear ribonucleoprotein L	HNRNPL	AAGGGGGGGRYYGGGSEGGRAPKRLKTDNAG	-	-	-	>1.5 FC LIE9-Rapa/Rapalog rel to LIE9-DMSO;>1.5 FC LIE9-Rapa/Rapalog rel to AAAA-DMSO
HNRNPM|P52272|S|432|___1	S	___1	P52272	Heterogeneous nuclear ribonucleoprotein M	HNRNPM	ERMGAGLGHGMDRVGSEIERMGLVMDRMGSV	-	-	-	>1.5 FC LIE1-Rapa/Ralaog rel to HFRT-DMSO
HNRNPUL2|Q1KMD3|S|161|___1	S	___1	Q1KMD3	Heterogeneous nuclear ribonucleoprotein U-like protein 2	HNRNPUL2	EQGLGKREEDEPEERSGDETPGSEVPGDKAA	-	-	-	>1.5 FC LIE1-Rapa/Rapalog rel to LIE1-DMSO
HNRNPUL2|Q1KMD3|T|165|___1	T	___1	Q1KMD3	Heterogeneous nuclear ribonucleoprotein U-like protein 2	HNRNPUL2	GKREEDEPEERSGDETPGSEVPGDKAAEEQG	-	-	-	>1.5 FC LIE1-Rapa/Rapalog rel to LIE1-DMSO
HP1BP3|Q5SSJ5|S|513|___1	S	___1	Q5SSJ5	Heterochromatin protein 1-binding protein 3	HP1BP3	APPKAKTPAKKTRPSSTVIKKPSGGSSKKPA	-	-	+	>1.5 FC LIE1-Rapa/Ralaog rel to HFRT-DMSO
HSP90AB1;HSP90AB2P|P08238|S|255|___1	S	___1	P08238	Heat shock protein HSP 90-beta;Putative heat shock protein HSP 90-beta 2	HSP90AB1;HSP90AB2P	EDKDDEEKPKIEDVGSDEEDDSGKDKKKKTK	-	-	-	>1.5 FC LIE1-Rapa/Rapalog rel to LIE1-DMSO
IBTK|Q9P2D0|S|1004|___2	S	___2	Q9P2D0	Inhibitor of Bruton tyrosine kinase	IBTK	RSDSSGGYNLSDIIQSPSSTGLLKSGKTNSV	-	-	-	>1.5 FC LIE9-Rapa/Rapalog rel to AAAA-DMSO
ICE1|Q9Y2F5|T|252|___1	T	___1	Q9Y2F5	Little elongation complex subunit 1	ICE1	ITSSRVPGEDGTLPPTQGSPLRTSNVQTCLT	-	-	-	>1.5 FC LIE9-Rapa/Rapalog rel to LIE9-DMSO;>1.5 FC LIE9-Rapa/Rapalog rel to AAAA-DMSO
IFT43|Q96FT9|S|78|___1	S	___1	Q96FT9	Intraflagellar transport protein 43 homolog	IFT43	WAGDSVKASKFRRKASEEIEDFRLRPQSLNG	-	+	+	>1.5 FC LIE1-Rapa/Ralaog rel to HFRT-DMSO
INO80B|Q9C086|S|99|___1	S	___1	Q9C086	INO80 complex subunit B	INO80B	SVPTFTVIPEGPRSPSPLMVVDNEEEPMEGV	-	-	-	>1.5 FC LIE9-Rapa/Rapalog rel to LIE9-DMSO
IRS2|Q9Y4H2|S|391|___1	S	___1	Q9Y4H2	Insulin receptor substrate 2	IRS2	AAAGARPVSVAGSPLSPGPVRAPLSRSHTLS	-	-	-	>1.5 FC LIE1-Rapa/Rapalog rel to LIE1-DMSO;>1.5 FC LIE1-Rapa/Ralaog rel to HFRT-DMSO;>1.5 FC LIE9-Rapa/Rapalog rel to AAAA-DMSO
IRS2|Q9Y4H2|S|932|___1	S	___1	Q9Y4H2	Insulin receptor substrate 2	IRS2	GEYINIDFGEPGARLSPPAPPLLASAASSSS	-	-	-	>1.5 FC LIE9-Rapa/Rapalog rel to LIE9-DMSO;>1.5 FC LIE9-Rapa/Rapalog rel to AAAA-DMSO
ITGB3BP|Q13352|S|71|___1	S	___1	Q13352	Centromere protein R	ITGB3BP	RNGLSNEKRKKLNHPSLTESKESTTKDNDEF	-	-	-	>1.5 FC LIE1-Rapa/Ralaog rel to HFRT-DMSO
ITSN1|Q15811|S|904|___1	S	___1	Q15811	Intersectin-1	ITSN1	QRSAFTPATATGSSPSPVLGQGEKVEGLQAQ	-	-	-	>1.5 FC LIE9-Rapa/Rapalog rel to LIE9-DMSO;>1.5 FC LIE9-Rapa/Rapalog rel to AAAA-DMSO
KANK2|Q63ZY3|S|375|___1	S	___1	Q63ZY3	KN motif and ankyrin repeat domain-containing protein 2	KANK2	YGTGLRALAMPGRPESPPVFRSQEVVETMCP	-	-	-	>1.5 FC LIE9-Rapa/Rapalog rel to LIE9-DMSO;>1.5 FC LIE9-Rapa/Rapalog rel to AAAA-DMSO
KDM3B|Q7LBC6|S|773|___2	S	___2	Q7LBC6	Lysine-specific demethylase 3B	KDM3B	DNPLLKTFSNVFGRHSGGFLSSPADFSQENK	predicted	-	-	>1.5 FC LIE1-Rapa/Rapalog rel to LIE1-DMSO
KDM3B|Q7LBC6|S|779|___2	S	___2	Q7LBC6	Lysine-specific demethylase 3B	KDM3B	TFSNVFGRHSGGFLSSPADFSQENKAPFEAV	predicted	-	-	>1.5 FC LIE1-Rapa/Rapalog rel to LIE1-DMSO
KIAA0922|A2VDJ0|S|1122|___1	S	___1	A2VDJ0	Transmembrane protein 131-like	KIAA0922	LKTSKKLPENHLPRNSPQYHQPDLPEISRKN	-	-	-	>1.5 FC LIE1-Rapa/Rapalog rel to LIE1-DMSO
KIF4A|O95239|S|1001|___1	S	___1	O95239	Chromosome-associated kinesin KIF4A	KIF4A	ENEIIKQKLTLLQVASRQKHLPKDTLLSPDS	validated	-	+	>1.5 FC LIE1-Rapa/Ralaog rel to HFRT-DMSO;>1.5 FC LIE9-Rapa/Rapalog rel to LIE9-DMSO;>1.5 FC LIE9-Rapa/Rapalog rel to AAAA-DMSO
KIF4A;KIF4B|O95239|S|1038|___1	S	___1	O95239	Chromosome-associated kinesin KIF4A;Chromosome-associated kinesin KIF4B	KIF4A;KIF4B	PKPKPSRVKEKFLEQSMDIEDLKYCSEHSVN	validated	+	+	>1.5 FC LIE1-Rapa/Rapalog rel to LIE1-DMSO;>1.5 FC LIE9-Rapa/Rapalog rel to AAAA-DMSO
KLF3|P57682|S|250|___1	S	___1	P57682	Krueppel-like factor 3	KLF3	PSVIVQPGKRPLPVESPDTQRKRRIHRCDYD	-	-	-	>1.5 FC LIE1-Rapa/Ralaog rel to HFRT-DMSO
KMT2A|Q03164|S|2151|___1	S	___1	Q03164	Histone-lysine N-methyltransferase 2A;MLL cleavage product N320;MLL cleavage product C180	KMT2A	YHVISKVPRIRTPSYSPTQRSPGCRPLPSAG	-	-	+	>1.5 FC LIE1-Rapa/Ralaog rel to HFRT-DMSO
KMT2A|Q03164|S|3511|___2	S	___2	Q03164	Histone-lysine N-methyltransferase 2A;MLL cleavage product N320;MLL cleavage product C180	KMT2A	EQNKALSSAVQASPTSPGGSPSSPSSGQRSA	-	-	+	>1.5 FC LIE9-Rapa/Rapalog rel to LIE9-DMSO
KMT2A|Q03164|T|259|___1	T	___1	Q03164	Histone-lysine N-methyltransferase 2A;MLL cleavage product N320;MLL cleavage product C180	KMT2A	LPKGNKEDSLKKIKRTPSATFQQATKIKKLR	-	-	+	>1.5 FC LIE9-Rapa/Rapalog rel to AAAA-DMSO
KMT2B|Q9UMN6|S|687|___2	S	___2	Q9UMN6	Histone-lysine N-methyltransferase 2B	KMT2B	GAPEAPEPEPPPADDSPAEPEPRAVGRTNHL	predicted	-	-	>1.5 FC LIE9-Rapa/Rapalog rel to LIE9-DMSO;>1.5 FC LIE9-Rapa/Rapalog rel to AAAA-DMSO
KMT2B|Q9UMN6|T|667|___2	T	___2	Q9UMN6	Histone-lysine N-methyltransferase 2B	KMT2B	FTPSEAHLKIYESVLTPPPLGAPEAPEPEPP	predicted	-	-	>1.5 FC LIE9-Rapa/Rapalog rel to LIE9-DMSO;>1.5 FC LIE9-Rapa/Rapalog rel to AAAA-DMSO
KMT2D|O14686|T|1195|___1	T	___1	O14686	Histone-lysine N-methyltransferase 2D	KMT2D	SPCEEQEEPRAPVAPTPPTLIKSDIVNEISN	predicted	-	-	>1.5 FC LIE1-Rapa/Rapalog rel to LIE1-DMSO
LGALSL|Q3ZCW2|S|25|___1	S	___1	Q3ZCW2	Galectin-related protein	LGALSL	AVVKLDDGHLNNSLSSPVQADVYFPRLIVPF	-	-	-	>1.5 FC LIE1-Rapa/Rapalog rel to LIE1-DMSO
LIG3|P49916|S|210|___1	S	___1	P49916	DNA ligase 3	LIG3	KAVVQAKLTTTGQVTSPVKGASFVTSTNPRK	-	-	-	>1.5 FC LIE1-Rapa/Rapalog rel to LIE1-DMSO
LIMCH1|Q9UPQ0|S|217|___2	S	___2	Q9UPQ0	LIM and calponin homology domains-containing protein 1	LIMCH1	FDSLDSFGSRSRQTPSPDVVLRGSSDGRGSD	predicted	-	-	>1.5 FC LIE1-Rapa/Ralaog rel to HFRT-DMSO
LIMCH1|Q9UPQ0|T|215|___2	T	___2	Q9UPQ0	LIM and calponin homology domains-containing protein 1	LIMCH1	DSFDSLDSFGSRSRQTPSPDVVLRGSSDGRG	predicted	-	-	>1.5 FC LIE1-Rapa/Ralaog rel to HFRT-DMSO
LMO7|Q8WWI1|S|805|___1	S	___1	Q8WWI1	LIM domain only protein 7	LMO7	SQNQKSTVPSRRRMYSFDDVLEEGKRPPTMT	-	-	+	>1.5 FC LIE1-Rapa/Ralaog rel to HFRT-DMSO
LMO7|Q8WWI1|S|1018|___1	S	___1	Q8WWI1	LIM domain only protein 7	LMO7	TSKATLSSTSGLDLMSESGEGEISPQREVSR	-	-	+	>1.5 FC LIE9-Rapa/Rapalog rel to LIE9-DMSO;>1.5 FC LIE9-Rapa/Rapalog rel to AAAA-DMSO
LRCH3|Q96II8|T|329|___1	T	___1	Q96II8	Leucine-rich repeat and calponin homology domain-containing protein 3	LRCH3	NSVDSGDKRWSGNEPTDEFSDLPLRVAEITK	-	-	-	>1.5 FC LIE9-Rapa/Rapalog rel to LIE9-DMSO
LRPAP1|P30533|S|50|___1	S	___1	P30533	Alpha-2-macroglobulin receptor-associated protein	LRPAP1	YSREKNQPKPSPKRESGEEFRMEKLNQLWEK	-	-	-	>1.5 FC LIE1-Rapa/Rapalog rel to LIE1-DMSO;>1.5 FC LIE1-Rapa/Ralaog rel to HFRT-DMSO
LRRFIP2|Q9Y608|S|328|___1	S	___1	Q9Y608	Leucine-rich repeat flightless-interacting protein 2	LRRFIP2	ASATTPLSGNSSRRGSGDTSSLIDPDTSLSE	predicted	-	+	>1.5 FC LIE1-Rapa/Ralaog rel to HFRT-DMSO
LSR|Q86X29|S|530|___1	S	___1	Q86X29	Lipolysis-stimulated lipoprotein receptor	LSR	SNGGRSRAYMPPRSRSRDDLYDQDDSRDFPR	-	-	-	>1.5 FC LIE1-Rapa/Rapalog rel to LIE1-DMSO;>1.5 FC LIE9-Rapa/Rapalog rel to AAAA-DMSO
LSR|Q86X29|S|436|___1	S	___1	Q86X29	Lipolysis-stimulated lipoprotein receptor	LSR	GPPSGRVERAMSEVTSLHEDDWRSRPSRGPA	-	-	-	>1.5 FC LIE1-Rapa/Ralaog rel to HFRT-DMSO;>1.5 FC LIE9-Rapa/Rapalog rel to LIE9-DMSO;>1.5 FC LIE9-Rapa/Rapalog rel to AAAA-DMSO
LYSMD2|Q8IV50|S|31|___1	S	___1	Q8IV50	LysM and putative peptidoglycan-binding domain-containing protein 2	LYSMD2	RAPRPSAPSPPPRSRSGSESEEAELSLSLAR	-	-	-	>1.5 FC LIE9-Rapa/Rapalog rel to LIE9-DMSO
MAP1B|P46821|S|1265|___1	S	___1	P46821	Microtubule-associated protein 1B;MAP1B heavy chain;MAP1 light chain LC1	MAP1B	KVSPSKSPSLSPSPPSPLEKTPLGERSVNFS	-	-	+	>1.5 FC LIE9-Rapa/Rapalog rel to AAAA-DMSO
MAP1B|P46821|S|1265|___2	S	___2	P46821	Microtubule-associated protein 1B;MAP1B heavy chain;MAP1 light chain LC1	MAP1B	KVSPSKSPSLSPSPPSPLEKTPLGERSVNFS	-	-	+	>1.5 FC LIE9-Rapa/Rapalog rel to AAAA-DMSO
MAP3K8|P41279|S|141|___1	S	___1	P41279	Mitogen-activated protein kinase kinase kinase 8	MAP3K8	DVLLIPWKLTYRNIGSDFIPRGAFGKVYLAQ	-	-	-	>1.5 FC LIE1-Rapa/Ralaog rel to HFRT-DMSO
MAP4|P27816|S|507|___1	S	___1	P27816	Microtubule-associated protein 4	MAP4	VAPSTVKEVGLLKDMSPLSETEMALGKDVTP	-	-	-	>1.5 FC LIE1-Rapa/Rapalog rel to LIE1-DMSO
MAP4|P27816|S|696|___1	S	___1	P27816	Microtubule-associated protein 4	MAP4	TGNDITTPPNKELPPSPEKKTKPLATTQPAK	-	-	-	>1.5 FC LIE1-Rapa/Ralaog rel to HFRT-DMSO
MAP4K2|Q12851|S|328|___1	S	___1	Q12851	Mitogen-activated protein kinase kinase kinase kinase 2	MAP4K2	TIHSRGQHGPAERTPSEIQFHQVKFGAPRRK	predicted	-	-	>1.5 FC LIE1-Rapa/Ralaog rel to HFRT-DMSO
MARCKS|P29966|S|101|___1	S	___1	P29966	Myristoylated alanine-rich C-kinase substrate	MARCKS	EKGEPAAAAAPEAGASPVEKEAPAEGEAAEP	-	-	-	>1.5 FC LIE1-Rapa/Rapalog rel to LIE1-DMSO
MARCKS|P29966|S|135|___2	S	___2	P29966	Myristoylated alanine-rich C-kinase substrate	MARCKS	TAAEGEAASAASSTSSPKAEDGATPSPSNET	-	-	-	>1.5 FC LIE1-Rapa/Rapalog rel to LIE1-DMSO
MARCKS|P29966|S|46|___1	S	___1	P29966	Myristoylated alanine-rich C-kinase substrate	MARCKS	ANGQENGHVKVNGDASPAAAESGAKEELQAN	-	-	-	>1.5 FC LIE1-Rapa/Rapalog rel to LIE1-DMSO
MBLAC1|A4D2B0|S|252|___1	S	___1	A4D2B0	Metallo-beta-lactamase domain-containing protein 1	MBLAC1	VLREASQPETEGGGNSQQEPVVGDEEPALH_	-	-	-	>1.5 FC LIE9-Rapa/Rapalog rel to AAAA-DMSO
MBP|P02686|S|96|___1	S	___1	P02686	Myelin basic protein	MBP	HPADPGSRPHLIRLFSRDAPGREDNTFKDRP	predicted	+	+	>1.5 FC LIE1-Rapa/Rapalog rel to LIE1-DMSO;>1.5 FC LIE1-Rapa/Ralaog rel to HFRT-DMSO
MCL1|Q07820|T|92|___1	T	___1	Q07820	Induced myeloid leukemia cell differentiation protein Mcl-1	MCL1	ARPPPIGAEVPDVTATPARLLFFAPTRRAAP	-	-	-	>1.5 FC LIE9-Rapa/Rapalog rel to LIE9-DMSO;>1.5 FC LIE9-Rapa/Rapalog rel to AAAA-DMSO
MCM9|Q9NXL9|S|802|___1	S	___1	Q9NXL9	DNA helicase MCM9	MCM9	SEPGQRSKVDIGLLPSPGETGVPWRADNVES	-	-	-	>1.5 FC LIE9-Rapa/Rapalog rel to AAAA-DMSO
MDC1|Q14676|S|1687|___1	S	___1	Q14676	Mediator of DNA damage checkpoint protein 1	MDC1	PEAIAQGGQSKTLRSSTVRAMPVPTTPEFQS	predicted	-	+	>1.5 FC LIE1-Rapa/Ralaog rel to HFRT-DMSO
MDC1|Q14676|T|455|___1	T	___1	Q14676	Mediator of DNA damage checkpoint protein 1	MDC1	VLLQRSQTTTERDSDTDVEEEELPVENREAV	predicted	-	+	>1.5 FC LIE9-Rapa/Rapalog rel to LIE9-DMSO
MEPCE|Q7L2J0|S|69|___1	S	___1	Q7L2J0	7SK snRNA methylphosphate capping enzyme	MEPCE	CAPSAGSPAAAVGRESPGAAATSSSGPQAQQ	-	-	-	>1.5 FC LIE1-Rapa/Rapalog rel to LIE1-DMSO
MFAP1|P55081|S|133|___1	S	___1	P55081	Microfibrillar-associated protein 1	MFAP1	SEVEGDAWRMEREDSSEEEEEEIDDEEIERR	-	-	-	>1.5 FC LIE9-Rapa/Rapalog rel to AAAA-DMSO
MICAL3|Q7RTP6|S|1704|___1	S	___1	Q7RTP6	Protein-methionine sulfoxide oxidase MICAL3	MICAL3	SEGSSGKSKKRSSLFSPRRNKKEKKSKGEGR	predicted	-	-	>1.5 FC LIE9-Rapa/Rapalog rel to AAAA-DMSO
MICALL1|Q8N3F8|S|621|___1	S	___1	Q8N3F8	MICAL-like protein 1	MICALL1	LLVGDRSPVPSPGSSSPQLQVKSSCKENPFN	-	-	-	>1.5 FC LIE1-Rapa/Ralaog rel to HFRT-DMSO
MIDN|Q504T8|S|212|___2	S	___2	Q504T8	Midnolin	MIDN	SAARVPPVPTSPSPASPSPITAGSFRSHAAS	-	-	-	>1.5 FC LIE9-Rapa/Rapalog rel to LIE9-DMSO
MIS18BP1|Q6P0N0|T|1087|___1	T	___1	Q6P0N0	Mis18-binding protein 1	MIS18BP1	VWGNIKKKLVETDFSTPTPRRKTPFNTDLGE	-	-	-	>1.5 FC LIE1-Rapa/Ralaog rel to HFRT-DMSO
MKI67|P46013|S|1740|___2	S	___2	P46013	Antigen KI-67	MKI67	ESMTNEKTTKVSYRASQPDLVDTPTSSKPQP	predicted	-	-	>1.5 FC LIE1-Rapa/Rapalog rel to LIE1-DMSO
MKI67|P46013|T|1747|___2	T	___2	P46013	Antigen KI-67	MKI67	TTKVSYRASQPDLVDTPTSSKPQPKRSLRKA	predicted	-	-	>1.5 FC LIE1-Rapa/Rapalog rel to LIE1-DMSO
MKI67|P46013|T|1923|___1	T	___1	P46013	Antigen KI-67	MKI67	KAAVGEEKDINTFVGTPVEKLDLLGNLPGSK	predicted	-	-	>1.5 FC LIE1-Rapa/Rapalog rel to LIE1-DMSO;>1.5 FC LIE1-Rapa/Ralaog rel to HFRT-DMSO
MKI67|P46013|T|2085|___1	T	___1	P46013	Antigen KI-67	MKI67	AQSLEDLAGFKELFQTPDHTEESTTDDKTTK	predicted	-	-	>1.5 FC LIE1-Rapa/Rapalog rel to LIE1-DMSO;>1.5 FC LIE1-Rapa/Ralaog rel to HFRT-DMSO
MKI67|P46013|S|1098|___1	S	___1	P46013	Antigen KI-67	MKI67	TGMKKWPRTPKEEAQSLEDLAGFKELFQTPG	predicted	-	-	>1.5 FC LIE1-Rapa/Ralaog rel to HFRT-DMSO
MKI67|P46013|S|3082|___1	S	___1	P46013	Antigen KI-67	MKI67	SNDMKTNKEEHKLQDSVPENKGISLRSRRQN	predicted	-	-	>1.5 FC LIE1-Rapa/Ralaog rel to HFRT-DMSO
MKI67|P46013|S|411|___1	S	___1	P46013	Antigen KI-67	MKI67	STRNRTPAKVEDAADSATKPENLSSKTRGSI	predicted	-	-	>1.5 FC LIE1-Rapa/Ralaog rel to HFRT-DMSO
MRE11A|P49959|S|688|___2	S	___2	P49959	Double-strand break repair protein MRE11A	MRE11A	KIMSQSQVSKGVDFESSEDDDDDPFMNTSSL	predicted	-	-	>1.5 FC LIE9-Rapa/Rapalog rel to LIE9-DMSO
MRE11A|P49959|S|689|___2	S	___2	P49959	Double-strand break repair protein MRE11A	MRE11A	IMSQSQVSKGVDFESSEDDDDDPFMNTSSLR	predicted	-	-	>1.5 FC LIE9-Rapa/Rapalog rel to LIE9-DMSO
MTCL1|Q9Y4B5|S|651|___1	S	___1	Q9Y4B5	Microtubule cross-linking factor 1	MTCL1	RHLQFVEEEAELLRRSISEIEDHNRQLTHEL	predicted	-	+	>1.5 FC LIE1-Rapa/Rapalog rel to LIE1-DMSO;>1.5 FC LIE1-Rapa/Ralaog rel to HFRT-DMSO
MTCL1|Q9Y4B5|S|1507|___1	S	___1	Q9Y4B5	Microtubule cross-linking factor 1	MTCL1	HCQKQPLRSHVLTEQSGLRVLHSPPAVRRVD	predicted	-	+	>1.5 FC LIE1-Rapa/Ralaog rel to HFRT-DMSO
MTCL1|Q9Y4B5|S|1385|___2	S	___2	Q9Y4B5	Microtubule cross-linking factor 1	MTCL1	PEEEENHKGNLQRAVSVSSMSEFQRLMDISP	predicted	-	+	>1.5 FC LIE9-Rapa/Rapalog rel to LIE9-DMSO;>1.5 FC LIE9-Rapa/Rapalog rel to AAAA-DMSO
MTCL1|Q9Y4B5|S|1388|___2	S	___2	Q9Y4B5	Microtubule cross-linking factor 1	MTCL1	EENHKGNLQRAVSVSSMSEFQRLMDISPFLP	predicted	-	+	>1.5 FC LIE9-Rapa/Rapalog rel to LIE9-DMSO;>1.5 FC LIE9-Rapa/Rapalog rel to AAAA-DMSO
MTFR2|Q6P444|S|291|___1	S	___1	Q6P444	Mitochondrial fission regulator 2	MTFR2	VLKDMNKVKLRAIERSPGGRPIHKRKRQNSH	-	-	-	>1.5 FC LIE1-Rapa/Ralaog rel to HFRT-DMSO
MYC|P01106|S|77|___1	S	___1	P01106	Myc proto-oncogene protein	MYC	EDIWKKFELLPTPPLSPSRRSGLCSPSYVAV	interactor of validated	-	-	>1.5 FC LIE1-Rapa/Ralaog rel to HFRT-DMSO
MYCBP2|O75592|S|3505|___1	S	___1	O75592	E3 ubiquitin-protein ligase MYCBP2	MYCBP2	ILPARVKAIPRRRVNSGDTEVGSSLLRHPSP	-	-	-	>1.5 FC LIE1-Rapa/Ralaog rel to HFRT-DMSO
MYH9|P35579|T|1151|___1	T	___1	P35579	Myosin-9	MYH9	DLGEELEALKTELEDTLDSTAAQQELRSKRE	predicted	-	-	>1.5 FC LIE1-Rapa/Rapalog rel to LIE1-DMSO
NADK|O95544|S|50|___1	S	___1	O95544	NAD kinase	NADK	NHPIRGRAKSRSLSASPALGSTKEFRRTRSL	-	-	-	>1.5 FC LIE9-Rapa/Rapalog rel to AAAA-DMSO
NAF1|Q96HR8|S|315|___1	S	___1	Q96HR8	H/ACA ribonucleoprotein complex non-core subunit NAF1	NAF1	SWKNDQEPPPEALDFSDDEKEKEAKQRKKSQ	-	-	-	>1.5 FC LIE1-Rapa/Rapalog rel to LIE1-DMSO
NAP1L5|Q96NT1|S|76|___1	S	___1	Q96NT1	Nucleosome assembly protein 1-like 5	NAP1L5	NAPKPKNDFIESLPNSVKCRVLALKKLQKRC	-	+	+	>1.5 FC LIE9-Rapa/Rapalog rel to LIE9-DMSO;>1.5 FC LIE9-Rapa/Rapalog rel to AAAA-DMSO
NAV2|Q8IVL1|S|481|___1	S	___1	Q8IVL1	Neuron navigator 2	NAV2	EAASRMLTTVGPASSSPKIALKGIAQRTFSR	-	-	-	>1.5 FC LIE1-Rapa/Ralaog rel to HFRT-DMSO
NCAPG|Q9BPX3|S|390|___1	S	___1	Q9BPX3	Condensin complex subunit 3	NCAPG	IQSIPVVNEEHRGDFSYIGNLMTKEFIGQQL	-	-	-	>1.5 FC LIE1-Rapa/Rapalog rel to LIE1-DMSO
NDC80|O14777|S|55|___1	S	___1	O14777	Kinetochore protein NDC80 homolog	NDC80	FGKLSINKPTSERKVSLFGKRTSGHGSRNSQ	-	-	-	>1.5 FC LIE1-Rapa/Rapalog rel to LIE1-DMSO;>1.5 FC LIE1-Rapa/Ralaog rel to HFRT-DMSO
NDE1|Q9NXR1|S|211|___1	S	___1	Q9NXR1	Nuclear distribution protein nudE homolog 1	NDE1	SVEAERTDTAVQATGSVPSTPIAHRGPSSSL	predicted	-	-	>1.5 FC LIE1-Rapa/Ralaog rel to HFRT-DMSO
NELFB|Q8WX92|S|557|___1	S	___1	Q8WX92	Negative elongation factor B	NELFB	SQLGEKLEQLDHRKPSPAQAAETPALELPLP	-	-	-	>1.5 FC LIE9-Rapa/Rapalog rel to LIE9-DMSO
NEMF|O60524|S|417|___1	S	___1	O60524	Nuclear export mediator factor NEMF	NEMF	QTNHVTMLLRNPYLLSEEEDDDVDGDVNVEK	-	-	-	>1.5 FC LIE1-Rapa/Rapalog rel to LIE1-DMSO
NES|P48681|S|325|___1	S	___1	P48681	Nestin	NES	NSRLQTPGGGSKTSLSFQDPKLELQFPRTPE	predicted	-	-	>1.5 FC LIE1-Rapa/Rapalog rel to LIE1-DMSO
NES|P48681|S|680|___1	S	___1	P48681	Nestin	NES	ESLTALEKENQEPLRSPEVGDEEALRPLTKE	predicted	-	-	>1.5 FC LIE1-Rapa/Ralaog rel to HFRT-DMSO
NES|P48681|S|768|___1	S	___1	P48681	Nestin	NES	ETLRTLEKETQQRRRSLGEQDQMTLRPPEKV	predicted	-	-	>1.5 FC LIE1-Rapa/Ralaog rel to HFRT-DMSO
NES|P48681|S|471|___1	S	___1	P48681	Nestin	NES	TGQSPEDHASLAPPLSPDHSSLEAKDGESGG	predicted	-	-	>1.5 FC LIE9-Rapa/Rapalog rel to AAAA-DMSO
NET1|Q7Z628|S|21|___1	S	___1	Q7Z628	Neuroepithelial cell-transforming gene 1 protein	NET1	AAQKQPRPRRRSRRASGLSTEGATGPSADTS	predicted	-	-	>1.5 FC LIE1-Rapa/Rapalog rel to LIE1-DMSO
NF1|P21359|S|2543|___1	S	___1	P21359	Neurofibromin;Neurofibromin truncated	NF1	QPSQANTKKLLGTRKSFDHLISDTKAPKRQE	predicted	-	-	>1.5 FC LIE1-Rapa/Rapalog rel to LIE1-DMSO;>1.5 FC LIE1-Rapa/Ralaog rel to HFRT-DMSO
NHS|Q6T4R5|S|1451|___1	S	___1	Q6T4R5	Nance-Horan syndrome protein	NHS	NKPRTTEDLFAVIHRSKRKVLGRKDSGDMSV	validated	-	+	>1.5 FC LIE1-Rapa/Rapalog rel to LIE1-DMSO;>1.5 FC LIE1-Rapa/Ralaog rel to HFRT-DMSO;>1.5 FC LIE9-Rapa/Rapalog rel to LIE9-DMSO;>1.5 FC LIE9-Rapa/Rapalog rel to AAAA-DMSO
NHSL1|Q5SYE7|S|1497|___1	S	___1	Q5SYE7	NHS-like protein 1	NHSL1	EWAKNEGLMPRSLSFSGPRYGRSRTPPSAAS	predicted	-	-	>1.5 FC LIE1-Rapa/Rapalog rel to LIE1-DMSO;>1.5 FC LIE1-Rapa/Ralaog rel to HFRT-DMSO
NIFK|Q9BYG3|T|223|___1	T	___1	Q9BYG3	MKI67 FHA domain-interacting nucleolar phosphoprotein	NIFK	QVLRKKKKKVSGTLDTPEKTVDSQGPTPVCT	-	-	-	>1.5 FC LIE1-Rapa/Rapalog rel to LIE1-DMSO
NKTR|P30414|T|1155|___1	T	___1	P30414	NK-tumor recognition protein;Putative peptidyl-prolyl cis-trans isomerase	NKTR	AKVEETSPLGNARLDTPDINIVLKQDMATEH	predicted	-	-	>1.5 FC LIE1-Rapa/Rapalog rel to LIE1-DMSO
NPM1|P06748|T|279|___1	T	___1	P06748	Nucleophosmin	NPM1	VEAKFINYVKNCFRMTDQEAIQDLWQWRKSL	predicted	-	-	>1.5 FC LIE9-Rapa/Rapalog rel to AAAA-DMSO
NSRP1|Q9H0G5|S|248|___1	S	___1	Q9H0G5	Nuclear speckle splicing regulatory protein 1	NSRP1	ILQTDVKVEENPDADSDFDAKSSADDEIEET	-	-	-	>1.5 FC LIE1-Rapa/Rapalog rel to LIE1-DMSO
NT5C2|P49902|S|511|___1	S	___1	P49902	Cytosolic purine 5'-nucleotidase	NT5C2	DINEMESPLATRNRTSVDFKDTDYKRHQLTR	-	-	-	>1.5 FC LIE1-Rapa/Rapalog rel to LIE1-DMSO;>1.5 FC LIE1-Rapa/Ralaog rel to HFRT-DMSO
NUCKS1|Q9H1E3|T|179|___1	T	___1	Q9H1E3	Nuclear ubiquitous casein and cyclin-dependent kinase substrate 1	NUCKS1	RKEKKMPKPRLKATVTPSPVKGKGKVGRPTA	-	-	+	>1.5 FC LIE1-Rapa/Rapalog rel to LIE1-DMSO;>1.5 FC LIE1-Rapa/Ralaog rel to HFRT-DMSO
NUDCD3|Q8IVD9|S|146|___1	S	___1	Q8IVD9	NudC domain-containing protein 3	NUDCD3	EKVQPPGPVKEMAHGSQEAEAPGAVAGAAEV	predicted	-	-	>1.5 FC LIE9-Rapa/Rapalog rel to AAAA-DMSO
NUMBL|Q9Y6R0|T|279|___1	T	___1	Q9Y6R0	Numb-like protein	NUMBL	PTPATTSPGEKGEAGTPVAAGTTAAAIPRRH	-	-	-	>1.5 FC LIE1-Rapa/Rapalog rel to LIE1-DMSO;>1.5 FC LIE1-Rapa/Ralaog rel to HFRT-DMSO
NUP153|P49790|S|711|___1	S	___1	P49790	Nuclear pore complex protein Nup153	NUP153	GIETPNKSGKTTLSASGTGFGDKFKPVIGTW	predicted	-	-	>1.5 FC LIE1-Rapa/Ralaog rel to HFRT-DMSO;>1.5 FC LIE9-Rapa/Rapalog rel to LIE9-DMSO;>1.5 FC LIE9-Rapa/Rapalog rel to AAAA-DMSO
NUP153|P49790|T|699|___1	T	___1	P49790	Nuclear pore complex protein Nup153	NUP153	AKLSPRDTAKQTGIETPNKSGKTTLSASGTG	predicted	-	-	>1.5 FC LIE1-Rapa/Ralaog rel to HFRT-DMSO
NUP88|Q99567|S|540|___1	S	___1	Q99567	Nuclear pore complex protein Nup88	NUP88	TPDSFEKHIRSILQRSVANPAFLKASEKDIA	-	-	-	>1.5 FC LIE9-Rapa/Rapalog rel to LIE9-DMSO;>1.5 FC LIE9-Rapa/Rapalog rel to AAAA-DMSO
ORC1|Q13415|S|850|___1	S	___1	Q13415	Origin recognition complex subunit 1	ORC1	EPSRNDLLLRVRLNVSQDDVLYALKDE____	-	-	-	>1.5 FC LIE9-Rapa/Rapalog rel to LIE9-DMSO
OSBPL8|Q9BZF1|T|54|___1	T	___1	Q9BZF1	Oxysterol-binding protein-related protein 8	OSBPL8	TPGKMSQRQGKEAYPTPTKDLHQPSLSPASP	-	-	-	>1.5 FC LIE1-Rapa/Rapalog rel to LIE1-DMSO
PA2G4|Q9UQ80|S|2|___1	S	___1	Q9UQ80	Proliferation-associated protein 2G4	PA2G4	______________MSGEDEQQEQTIAEDLV	-	-	-	>1.5 FC LIE9-Rapa/Rapalog rel to LIE9-DMSO
PABPC4;PABPC1L2A|Q13310|S|96|___1	S	___1	Q13310	Polyadenylate-binding protein 4;Polyadenylate-binding protein 1-like 2	PABPC4;PABPC1L2A	PIRIMWSQRDPSLRKSGVGNVFIKNLDKSID	-	-	-	>1.5 FC LIE1-Rapa/Ralaog rel to HFRT-DMSO
PALMD|Q9NP74|S|135|___1	S	___1	Q9NP74	Palmdelphin	PALMD	IIRSVKVEREERAEESIEDIYANIPDLPKSY	-	-	-	>1.5 FC LIE9-Rapa/Rapalog rel to LIE9-DMSO
PBRM1|Q86U86|T|301|___1	T	___1	Q86U86	Protein polybromo-1	PBRM1	EIEHHEMAKSSLRMRTPSNLAAARLTGPSHS	-	-	-	>1.5 FC LIE1-Rapa/Rapalog rel to LIE1-DMSO
PCM1|Q15154|S|1257|___1	S	___1	Q15154	Pericentriolar material 1 protein	PCM1	NQLDTNGRRRQFDEESLESFSSMPDPVDPTT	predicted	-	+	>1.5 FC LIE9-Rapa/Rapalog rel to LIE9-DMSO
PCM1|Q15154|S|93|___1	S	___1	Q15154	Pericentriolar material 1 protein	PCM1	KTPHTFPHSRYMSQMSVPEQAELEKLKQRIN	predicted	-	+	>1.5 FC LIE9-Rapa/Rapalog rel to AAAA-DMSO
PDCD6IP|Q8WUM4|T|479|___1	T	___1	Q8WUM4	Programmed cell death 6-interacting protein	PDCD6IP	TDNDLRAKFKERWQRTPSNELYKPLRAEGTN	-	-	-	>1.5 FC LIE1-Rapa/Rapalog rel to LIE1-DMSO
PEX16|Q9Y5Y5|T|181|___1	T	___1	Q9Y5Y5	Peroxisomal membrane protein PEX16	PEX16	YVGKRSNRVVRTLQNTPSLHSRHWGAPQQRE	-	-	-	>1.5 FC LIE9-Rapa/Rapalog rel to LIE9-DMSO;>1.5 FC LIE9-Rapa/Rapalog rel to AAAA-DMSO
PHF10|Q8WUB8|S|327|___1	S	___1	Q8WUB8	PHD finger protein 10	PHF10	KRKNKGTSDSSSGNVSEGESPPDSQEDSFQG	-	-	-	>1.5 FC LIE9-Rapa/Rapalog rel to LIE9-DMSO
PHLDB1|Q86UU1|S|334|___1	S	___1	Q86UU1	Pleckstrin homology-like domain family B member 1	PHLDB1	HERPPSPGLRGLLTDSPAATVLAEARRATES	predicted	-	-	>1.5 FC LIE9-Rapa/Rapalog rel to AAAA-DMSO
PLEKHA5|Q9HAU0|S|933|___2	S	___2	Q9HAU0	Pleckstrin homology domain-containing family A member 5	PLEKHA5	REKKKGLNVIGASDQSPLQSPSNLRDNPFRT	predicted	-	+	>1.5 FC LIE1-Rapa/Rapalog rel to LIE1-DMSO
PLEKHA5|Q9HAU0|S|937|___2	S	___2	Q9HAU0	Pleckstrin homology domain-containing family A member 5	PLEKHA5	KGLNVIGASDQSPLQSPSNLRDNPFRTTQTR	predicted	-	+	>1.5 FC LIE1-Rapa/Rapalog rel to LIE1-DMSO
PLEKHA5|Q9HAU0|S|596|___2	S	___2	Q9HAU0	Pleckstrin homology domain-containing family A member 5	PLEKHA5	HRAHHPKHVYVPDRRSVPAGLTLQSVSPQSL	predicted	+	+	>1.5 FC LIE9-Rapa/Rapalog rel to LIE9-DMSO;>1.5 FC LIE9-Rapa/Rapalog rel to AAAA-DMSO
PLEKHA5|Q9HAU0|S|607|___2	S	___2	Q9HAU0	Pleckstrin homology domain-containing family A member 5	PLEKHA5	PDRRSVPAGLTLQSVSPQSLQGKTLSQDEGR	predicted	+	+	>1.5 FC LIE9-Rapa/Rapalog rel to LIE9-DMSO;>1.5 FC LIE9-Rapa/Rapalog rel to AAAA-DMSO
PLEKHG2|Q9H7P9|S|45|___1	S	___1	Q9H7P9	Pleckstrin homology domain-containing family G member 2	PLEKHG2	TVCETRTAPAAPTMASPRGSGSSTSLSTVGS	-	-	-	>1.5 FC LIE1-Rapa/Ralaog rel to HFRT-DMSO
PLEKHG3|A1L390|T|782|___2	T	___2	A1L390	Pleckstrin homology domain-containing family G member 3	PLEKHG3	PVPPVGSKRQVGSRPTSWALFELPGPSQAVK	predicted	-	-	>1.5 FC LIE9-Rapa/Rapalog rel to LIE9-DMSO;>1.5 FC LIE9-Rapa/Rapalog rel to AAAA-DMSO
PLK1|P53350|S|331|___1	S	___1	P53350	Serine/threonine-protein kinase PLK1	PLK1	ITCLTIPPRFSIAPSSLDPSNRKPLTVLNKG	interactor of validated	-	-	>1.5 FC LIE1-Rapa/Ralaog rel to HFRT-DMSO
PODXL2|Q9NZ53|S|536|___1	S	___1	Q9NZ53	Podocalyxin-like protein 2	PODXL2	LYNCWQRRLPKLKHVSHGEELRFVENGCHDN	-	-	-	>1.5 FC LIE1-Rapa/Rapalog rel to LIE1-DMSO
POGZ|Q7Z3K3|S|274|___2	S	___2	Q7Z3K3	Pogo transposable element with ZNF domain	POGZ	PTATQPTSLGQLAVQSPGQSNQTTNPKLAPS	-	-	-	>1.5 FC LIE1-Rapa/Rapalog rel to LIE1-DMSO;>1.5 FC LIE1-Rapa/Ralaog rel to HFRT-DMSO
PPAP2B|O14495|S|297|___1	S	___1	O14495	Lipid phosphate phosphohydrolase 3	PPAP2B	TTLSLPAPAIRKEILSPVDIIDRNNHHNMM_	-	-	-	>1.5 FC LIE1-Rapa/Rapalog rel to LIE1-DMSO
PPME1|Q9Y570|S|22|___1	S	___1	Q9Y570	Protein phosphatase methylesterase 1	PPME1	SMHLGRLPSRPPLPGSGGSQSGAKMRMGPGR	interactor of validated	+	+	>1.5 FC LIE9-Rapa/Rapalog rel to LIE9-DMSO;>1.5 FC LIE9-Rapa/Rapalog rel to AAAA-DMSO
PPP1CA|P62136|S|2|___1	S	___1	P62136	Serine/threonine-protein phosphatase PP1-alpha catalytic subunit	PPP1CA	______________MSDSEKLNLDSIIGRLL	-	-	-	>1.5 FC LIE9-Rapa/Rapalog rel to AAAA-DMSO
PPP1R12A|O14974|S|680|___1	S	___1	O14974	Protein phosphatase 1 regulatory subunit 12A	PPP1R12A	RRRSYLTPVRDEESESQRKARSRQARQSRRS	-	-	-	>1.5 FC LIE1-Rapa/Rapalog rel to LIE1-DMSO
PPP1R13L|Q8WUF5|S|203|___1	S	___1	Q8WUF5	RelA-associated inhibitor	PPP1R13L	PLAEGPQAFFPERGPSPRPPATAYDAPASAF	predicted	-	-	>1.5 FC LIE1-Rapa/Rapalog rel to LIE1-DMSO
PPP1R13L|Q8WUF5|S|183|___2	S	___2	Q8WUF5	RelA-associated inhibitor	PPP1R13L	QQGPPTPFDFLGRAGSPRGSPLAEGPQAFFP	predicted	-	-	>1.5 FC LIE1-Rapa/Ralaog rel to HFRT-DMSO
PPP1R13L|Q8WUF5|S|187|___2	S	___2	Q8WUF5	RelA-associated inhibitor	PPP1R13L	PTPFDFLGRAGSPRGSPLAEGPQAFFPERGP	predicted	-	-	>1.5 FC LIE1-Rapa/Ralaog rel to HFRT-DMSO
PPP1R13L|Q8WUF5|S|119|___3	S	___3	Q8WUF5	RelA-associated inhibitor	PPP1R13L	PTLHPYSPLSPKGRPSSPRTPLYLQPDAYGS	predicted	-	-	>1.5 FC LIE9-Rapa/Rapalog rel to LIE9-DMSO;>1.5 FC LIE9-Rapa/Rapalog rel to AAAA-DMSO
PPP1R13L|Q8WUF5|S|120|___3	S	___3	Q8WUF5	RelA-associated inhibitor	PPP1R13L	TLHPYSPLSPKGRPSSPRTPLYLQPDAYGSL	predicted	-	-	>1.5 FC LIE9-Rapa/Rapalog rel to LIE9-DMSO;>1.5 FC LIE9-Rapa/Rapalog rel to AAAA-DMSO
PPP1R13L|Q8WUF5|S|332|___1	S	___1	Q8WUF5	RelA-associated inhibitor	PPP1R13L	PLASDRRSDAGSYRRSLGSAGPSGTLPRSWQ	predicted	-	-	>1.5 FC LIE9-Rapa/Rapalog rel to AAAA-DMSO
PPP1R14C|Q8TAE6|S|25|___1	S	___1	Q8TAE6	Protein phosphatase 1 regulatory subunit 14C	PPP1R14C	TAGGASGGGARVFFQSPRGGAGGSPGSSSGS	-	-	-	>1.5 FC LIE1-Rapa/Ralaog rel to HFRT-DMSO
PRKD3;PRKD1|O94806|S|735|___1	S	___1	O94806	Serine/threonine-protein kinase D3;Serine/threonine-protein kinase D1	PRKD3;PRKD1	DFGFARIIGEKSFRRSVVGTPAYLAPEVLRS	-	-	-	>1.5 FC LIE1-Rapa/Ralaog rel to HFRT-DMSO
PRRC2A|P48634|T|1083|___2	T	___2	P48634	Protein PRRC2A	PRRC2A	GGTGGPNHPPAPRGRTASETRSEGSEYEEIP	-	-	+	>1.5 FC LIE9-Rapa/Rapalog rel to LIE9-DMSO
PRRC2C|Q9Y520|T|822|___1	T	___1	Q9Y520	Protein PRRC2C	PRRC2C	WGSDPYPHAEPQQATTPKATEEPEDVRSEAA	-	-	-	>1.5 FC LIE1-Rapa/Rapalog rel to LIE1-DMSO
PSAT1|Q9Y617|S|344|___1	S	___1	Q9Y617	Phosphoserine aminotransferase	PSAT1	MLSLKGHRSVGGIRASLYNAVTIEDVQKLAA	-	-	-	>1.5 FC LIE9-Rapa/Rapalog rel to AAAA-DMSO
PTGES3|Q15185|S|113|___1	S	___1	Q15185	Prostaglandin E synthase 3	PTGES3	WLSVDFNNWKDWEDDSDEDMSNFDRFSEMMN	-	-	-	>1.5 FC LIE1-Rapa/Rapalog rel to LIE1-DMSO
PUM1|Q14671|S|19|___1	S	___1	Q14671	Pumilio homolog 1	PUM1	ACVLKRKAVLWQDSFSPHLKHHPQEPANPNM	-	-	-	>1.5 FC LIE9-Rapa/Rapalog rel to LIE9-DMSO;>1.5 FC LIE9-Rapa/Rapalog rel to AAAA-DMSO
QTRT1|Q9BXR0|S|139|___1	S	___1	Q9BXR0	Queuine tRNA-ribosyltransferase	QTRT1	GVRFRSPYDGNETLLSPEKSVQIQNALGSDI	-	-	-	>1.5 FC LIE1-Rapa/Rapalog rel to LIE1-DMSO
RAB11FIP5|Q9BXF6|S|307|___1	S	___1	Q9BXF6	Rab11 family-interacting protein 5	RAB11FIP5	DSAQSPKLFTHKRTYSDEANQMRVAPPRALL	-	-	-	>1.5 FC LIE1-Rapa/Ralaog rel to HFRT-DMSO
RAB3IL1|Q8TBN0|S|168|___1	S	___1	Q8TBN0	Guanine nucleotide exchange factor for Rab-3A	RAB3IL1	EVTALKTLVITSTPASPNRELHPQLLSPTKA	-	-	-	>1.5 FC LIE1-Rapa/Rapalog rel to LIE1-DMSO
RABEP2|Q9H5N1|S|193|___1	S	___1	Q9H5N1	Rab GTPase-binding effector protein 2	RABEP2	QEIQRRPRHAPSLHGSTELLPLSRDPSPPLE	predicted	-	-	>1.5 FC LIE1-Rapa/Ralaog rel to HFRT-DMSO
RACGAP1|Q9H0H5|S|203|___1	S	___1	Q9H0H5	Rac GTPase-activating protein 1	RACGAP1	RQFVDGPPGPVKKTRSIGSAVDQGNESIVAK	validated	+	+	>1.5 FC LIE1-Rapa/Rapalog rel to LIE1-DMSO;>1.5 FC LIE1-Rapa/Ralaog rel to HFRT-DMSO;>1.5 FC LIE9-Rapa/Rapalog rel to LIE9-DMSO;>1.5 FC LIE9-Rapa/Rapalog rel to AAAA-DMSO
RACGAP1|Q9H0H5|S|203|___2	S	___2	Q9H0H5	Rac GTPase-activating protein 1	RACGAP1	RQFVDGPPGPVKKTRSIGSAVDQGNESIVAK	validated	-	+	>1.5 FC LIE9-Rapa/Rapalog rel to LIE9-DMSO;>1.5 FC LIE9-Rapa/Rapalog rel to AAAA-DMSO
RACGAP1|Q9H0H5|S|206|___2	S	___2	Q9H0H5	Rac GTPase-activating protein 1	RACGAP1	VDGPPGPVKKTRSIGSAVDQGNESIVAKTTV	validated	-	+	>1.5 FC LIE9-Rapa/Rapalog rel to LIE9-DMSO;>1.5 FC LIE9-Rapa/Rapalog rel to AAAA-DMSO
RACGAP1|Q9H0H5|S|214|___2	S	___2	Q9H0H5	Rac GTPase-activating protein 1	RACGAP1	KKTRSIGSAVDQGNESIVAKTTVTVPNDGGP	validated	-	+	>1.5 FC LIE9-Rapa/Rapalog rel to LIE9-DMSO;>1.5 FC LIE9-Rapa/Rapalog rel to AAAA-DMSO
RAD18|Q9NS91|S|471|___1	S	___1	Q9NS91	E3 ubiquitin-protein ligase RAD18	RAD18	AWEASHKNDLQDTEISPRQNRRTRAAESAEI	-	-	+	>1.5 FC LIE1-Rapa/Ralaog rel to HFRT-DMSO
RAD9A|Q99638|S|277|___1	S	___1	Q99638	Cell cycle checkpoint control protein RAD9A	RAD9A	LATLSDTDSHSQDLGSPERHQPVPQLQAHST	-	-	-	>1.5 FC LIE1-Rapa/Ralaog rel to HFRT-DMSO
RAI14|Q9P0K7|S|317|___1	S	___1	Q9P0K7	Ankycorbin	RAI14	KESVFFAEPPFKAEISSIRENKDRLSDSTTG	predicted	-	-	>1.5 FC LIE9-Rapa/Rapalog rel to LIE9-DMSO
RANBP2|P49792|S|1456|___1	S	___1	P49792	E3 SUMO-protein ligase RanBP2	RANBP2	TKSANKSGSSFVHQASFKFGQGDLPKPINSD	predicted	-	-	>1.5 FC LIE1-Rapa/Ralaog rel to HFRT-DMSO
RANBP2;RGPD3;RGPD5;RGPD8|P49792|S|1894|___1	S	___1	P49792	E3 SUMO-protein ligase RanBP2;RanBP2-like and GRIP domain-containing protein 3;RANBP2-like and GRIP domain-containing protein 5/6;RANBP2-like and GRIP domain-containing protein 8	RANBP2;RGPD3;RGPD5;RGPD8	NTEFKSTKEGFSIPVSADGFKFGISEPGNQE	predicted	-	-	>1.5 FC LIE9-Rapa/Rapalog rel to LIE9-DMSO
RB1|P06400|S|795|___1	S	___1	P06400	Retinoblastoma-associated protein	RB1	SPIPHIPRSPYKFPSSPLRIPGGNIYISPLK	predicted	-	+	>1.5 FC LIE1-Rapa/Rapalog rel to LIE1-DMSO;>1.5 FC LIE1-Rapa/Ralaog rel to HFRT-DMSO
RB1|P06400|S|807|___1	S	___1	P06400	Retinoblastoma-associated protein	RB1	FPSSPLRIPGGNIYISPLKSPYKISEGLPTP	predicted	-	+	>1.5 FC LIE1-Rapa/Rapalog rel to LIE1-DMSO;>1.5 FC LIE1-Rapa/Ralaog rel to HFRT-DMSO
RB1|P06400|S|807|___2	S	___2	P06400	Retinoblastoma-associated protein	RB1	FPSSPLRIPGGNIYISPLKSPYKISEGLPTP	predicted	-	+	>1.5 FC LIE1-Rapa/Rapalog rel to LIE1-DMSO
RB1|P06400|S|811|___2	S	___2	P06400	Retinoblastoma-associated protein	RB1	PLRIPGGNIYISPLKSPYKISEGLPTPTKMT	predicted	-	+	>1.5 FC LIE1-Rapa/Rapalog rel to LIE1-DMSO
RBM10|P98175|S|22|___1	S	___1	P98175	RNA-binding protein 10	RBM10	GGRGDRTGRYGATDRSQDDGGENRSRDHDYR	-	-	-	>1.5 FC LIE1-Rapa/Ralaog rel to HFRT-DMSO
RBM15|Q96T37|S|741|___1	S	___1	Q96T37	Putative RNA-binding protein 15	RBM15	ERDRKHRTTAPTEGKSPLKKEDRSDGSAPST	-	-	-	>1.5 FC LIE9-Rapa/Rapalog rel to AAAA-DMSO
RBM15B|Q8NDT2|T|532|___1	T	___1	Q8NDT2	Putative RNA-binding protein 15B	RBM15B	YTRHRNLDADLVRDRTPPHLLYSDRDRTFLE	-	-	-	>1.5 FC LIE1-Rapa/Rapalog rel to LIE1-DMSO
RBM15B|Q8NDT2|S|109|___1	S	___1	Q8NDT2	Putative RNA-binding protein 15B	RBM15B	GRGGKASGDPGASGMSPRASPLPPPPPPPGA	-	-	-	>1.5 FC LIE1-Rapa/Ralaog rel to HFRT-DMSO
RBM15B|Q8NDT2|S|147|___1	S	___1	Q8NDT2	Putative RNA-binding protein 15B	RBM15B	SAAAPEYKTLLISSLSPALPAEHLEDRLFHQ	-	-	-	>1.5 FC LIE9-Rapa/Rapalog rel to AAAA-DMSO
RBM17|Q96I25|S|169|___1	S	___1	Q96I25	Splicing factor 45	RBM17	DSDEDEDYERERRKRSMGGAAIAPPTSLVEK	-	-	-	>1.5 FC LIE1-Rapa/Rapalog rel to LIE1-DMSO
RBM27|Q9P2N5|T|888|___2	T	___2	Q9P2N5	RNA-binding protein 27	RBM27	ISQLKDELKTSSAVSTPSKVKTKTEAQKELL	predicted	-	-	>1.5 FC LIE1-Rapa/Rapalog rel to LIE1-DMSO
RBM33|Q96EV2|S|205|___1	S	___1	Q96EV2	RNA-binding protein 33	RBM33	GGMETLELQKDIKEESDEEEEDDEESGRLRF	-	-	-	>1.5 FC LIE1-Rapa/Rapalog rel to LIE1-DMSO
RBM33|Q96EV2|S|249|___1	S	___1	Q96EV2	RNA-binding protein 33	RBM33	DVTRERRNIPETLELSAEAKAALLEFEERER	-	-	-	>1.5 FC LIE9-Rapa/Rapalog rel to AAAA-DMSO
RER1|O15258|S|95|___1	S	___1	O15258	Protein RER1	RER1	IAFLSPKVDPSLMEDSDDGPSLPTKQNEEFR	-	-	-	>1.5 FC LIE1-Rapa/Rapalog rel to LIE1-DMSO
RIF1|Q5UIP0|S|1008|___1	S	___1	Q5UIP0	Telomere-associated protein RIF1	RIF1	VKISGMERKSNGKRDSFLAQTKNKKENMKPA	predicted	+	+	>1.5 FC LIE1-Rapa/Rapalog rel to LIE1-DMSO;>1.5 FC LIE1-Rapa/Ralaog rel to HFRT-DMSO
RNF213|Q63HN8|S|1258|___1	S	___1	Q63HN8	E3 ubiquitin-protein ligase RNF213	RNF213	PLSEPKEDQEAAELLSEPEEESERHILELEE	-	-	-	>1.5 FC LIE1-Rapa/Ralaog rel to HFRT-DMSO
RUSC2|Q8N2Y8|S|543|___1	S	___1	Q8N2Y8	Iporin	RUSC2	PAAMAGPGSPPRRVTSFAELAKGRKKTGGSG	predicted	-	-	>1.5 FC LIE9-Rapa/Rapalog rel to LIE9-DMSO
SATB2|Q9UPW6|T|467|___1	T	___1	Q9UPW6	DNA-binding protein SATB2	SATB2	SSSPSSSRTPQAKTSTPTTDLPIKVDGANIN	-	-	-	>1.5 FC LIE9-Rapa/Rapalog rel to LIE9-DMSO
SCAF11|Q99590|S|1457|___1	S	___1	Q99590	Protein SCAF11	SCAF11	YSRKGSQKKTLEEPVSTEKNIG_________	predicted	-	-	>1.5 FC LIE1-Rapa/Rapalog rel to LIE1-DMSO
SCAF11|Q99590|S|588|___1	S	___1	Q99590	Protein SCAF11	SCAF11	ENVESVVNEEKITESSLVEITEHKDFTLKTE	predicted	-	-	>1.5 FC LIE1-Rapa/Rapalog rel to LIE1-DMSO
SCAF11|Q99590|T|318|___1	T	___1	Q99590	Protein SCAF11	SCAF11	GTSNTRGSRRKPAMTTPTRRSTRNTRAETAS	predicted	-	-	>1.5 FC LIE1-Rapa/Ralaog rel to HFRT-DMSO
SCAMP2|O15127|S|319|___1	S	___1	O15127	Secretory carrier-associated membrane protein 2	SCAMP2	FSQGIFSSRTFHRAASSAAQGAFQGN_____	-	-	-	>1.5 FC LIE9-Rapa/Rapalog rel to AAAA-DMSO
SCRIB|Q14160|S|1508|___1	S	___1	Q14160	Protein scribble homolog	SCRIB	LEAEKRALWRAARMKSLEQDALRAQMVLSRS	-	+	+	>1.5 FC LIE1-Rapa/Rapalog rel to LIE1-DMSO;>1.5 FC LIE1-Rapa/Ralaog rel to HFRT-DMSO
SERBP1|Q8NC51|S|219|___2	S	___2	Q8NC51	Plasminogen activator inhibitor 1 RNA-binding protein	SERBP1	FSHYSGLKHEDKRGGSGSHNWGTVKDELTES	-	-	-	>1.5 FC LIE1-Rapa/Ralaog rel to HFRT-DMSO
SERBP1|Q8NC51|S|234|___2	S	___2	Q8NC51	Plasminogen activator inhibitor 1 RNA-binding protein	SERBP1	SGSHNWGTVKDELTESPKYIQKQISYNYSDL	-	-	-	>1.5 FC LIE1-Rapa/Ralaog rel to HFRT-DMSO
SET|Q01105|S|7|___1	S	___1	Q01105	Protein SET	SET	_________MAPKRQSPLPPQKKKPRPPPAL	predicted	-	-	>1.5 FC LIE1-Rapa/Ralaog rel to HFRT-DMSO
SFN|P31947|S|74|___1	S	___1	P31947	14-3-3 protein sigma	SFN	WRVLSSIEQKSNEEGSEEKGPEVREYREKVE	-	-	-	>1.5 FC LIE9-Rapa/Rapalog rel to LIE9-DMSO;>1.5 FC LIE9-Rapa/Rapalog rel to AAAA-DMSO
SGK223|Q86YV5|S|745|___1	S	___1	Q86YV5	Tyrosine-protein kinase SgK223	SGK223	SSDLEKVSQGSAESLSPSFRGVHVSFTTGST	-	-	-	>1.5 FC LIE1-Rapa/Ralaog rel to HFRT-DMSO
SH3RF1|Q7Z6J0|S|801|___1	S	___1	Q7Z6J0	E3 ubiquitin-protein ligase SH3RF1	SH3RF1	AGAALAQDAFHRKASSLDSAVPIAPPPRQAC	-	-	-	>1.5 FC LIE9-Rapa/Rapalog rel to AAAA-DMSO
SHARPIN|Q9H0F6|S|165|___1	S	___1	Q9H0F6	Sharpin	SHARPIN	ASTLKGPPPEADLPRSPGNLTEREELAGSLA	-	-	-	>1.5 FC LIE9-Rapa/Rapalog rel to LIE9-DMSO;>1.5 FC LIE9-Rapa/Rapalog rel to AAAA-DMSO
SHB|Q15464|S|388|___1	S	___1	Q15464	SH2 domain-containing adapter protein B	SHB	QLRAPGGGFKPIKHGSPEFCGILGERVDPAV	-	-	-	>1.5 FC LIE1-Rapa/Rapalog rel to LIE1-DMSO;>1.5 FC LIE1-Rapa/Ralaog rel to HFRT-DMSO
SIRT1|Q96EB6|S|615|___1	S	___1	Q96EB6	NAD-dependent protein deacetylase sirtuin-1;SirtT1 75 kDa fragment	SIRT1	LKNVGSSTGEKNERTSVAGTVRKCWPNRVAK	interactor of validated	-	-	>1.5 FC LIE1-Rapa/Rapalog rel to LIE1-DMSO;>1.5 FC LIE1-Rapa/Ralaog rel to HFRT-DMSO
SLAIN2|Q9P270|S|456|___1	S	___1	Q9P270	SLAIN motif-containing protein 2	SLAIN2	NGGIPRMQPQASAIPSPGKFRSPAAPSPLAL	-	-	-	>1.5 FC LIE1-Rapa/Rapalog rel to LIE1-DMSO
SLC12A4|Q9UP95|S|967|___1	S	___1	Q9UP95	Solute carrier family 12 member 4	SLC12A4	LVKDRHSALRLESLYSDEEDESAVGADKIQM	-	-	-	>1.5 FC LIE1-Rapa/Rapalog rel to LIE1-DMSO;>1.5 FC LIE1-Rapa/Ralaog rel to HFRT-DMSO
SLC20A2|Q08357|S|422|___1	S	___1	Q08357	Sodium-dependent phosphate transporter 2	SLC20A2	SSAPEDSEKLVGDTVSYSKKRLRYDSYSSYC	predicted	-	-	>1.5 FC LIE1-Rapa/Rapalog rel to LIE1-DMSO
SLC46A1|Q96NT5|S|458|___1	S	___1	Q96NT5	Proton-coupled folate transporter	SLC46A1	LEKADPHLEFQQFPQSP______________	-	-	-	>1.5 FC LIE1-Rapa/Rapalog rel to LIE1-DMSO
SLC4A4|Q9Y6R1|S|1069|___1	S	___1	Q9Y6R1	Electrogenic sodium bicarbonate cotransporter 1	SLC4A4	QQPFLSDSKPSDRERSPTFLERHTSC_____	-	-	-	>1.5 FC LIE1-Rapa/Ralaog rel to HFRT-DMSO
SLC9A1|P19634|S|703|___1	S	___1	P19634	Sodium/hydrogen exchanger 1	SLC9A1	AHKLDSPTMSRARIGSDPLAYEPKEDLPVIT	-	-	-	>1.5 FC LIE1-Rapa/Rapalog rel to LIE1-DMSO
SLTM|Q9NWH9|S|590|___1	S	___1	Q9NWH9	SAFB-like transcription modulator	SLTM	RYEKIHGRSKEKERASLDKKRDKDYRRKEIL	-	-	-	>1.5 FC LIE1-Rapa/Rapalog rel to LIE1-DMSO;>1.5 FC LIE1-Rapa/Ralaog rel to HFRT-DMSO
SLX4|Q8IY92|S|884|___1	S	___1	Q8IY92	Structure-specific endonuclease subunit SLX4	SLX4	RAAGAGEDADWLEGGSPVSGQLLAGVQVQKQ	-	-	-	>1.5 FC LIE9-Rapa/Rapalog rel to LIE9-DMSO
SNIP1|Q8TAD8|S|52|___2	S	___2	Q8TAD8	Smad nuclear-interacting protein 1	SNIP1	EVAPPAHRRPDHSGGSPSPPTSEPARSGHRG	-	-	+	>1.5 FC LIE9-Rapa/Rapalog rel to LIE9-DMSO
SNRK|Q9NRH2|S|362|___1	S	___1	Q9NRH2	SNF-related serine/threonine-protein kinase	SNRK	TRSASPSNIKAQFRQSWPTKIDVPQDLEDDL	predicted	-	+	>1.5 FC LIE1-Rapa/Rapalog rel to LIE1-DMSO;>1.5 FC LIE1-Rapa/Ralaog rel to HFRT-DMSO
SNX27|Q96L92|S|228|___1	S	___1	Q96L92	Sorting nexin-27	SNX27	NFTFPRLPGKWPFSLSEQQLDARRRGLEEYL	-	-	-	>1.5 FC LIE9-Rapa/Rapalog rel to LIE9-DMSO;>1.5 FC LIE9-Rapa/Rapalog rel to AAAA-DMSO
SON|P18583|S|1697|___1	S	___1	P18583	Protein SON	SON	PLPVKESDQTLAALLSPKESSGGEKEVPPPP	-	-	-	>1.5 FC LIE1-Rapa/Rapalog rel to LIE1-DMSO;>1.5 FC LIE1-Rapa/Ralaog rel to HFRT-DMSO
SON|P18583|S|2129|___1	S	___1	P18583	Protein SON	SON	QSKEDDDVIVNKPHVSDEEEEEPPFYHHPFK	-	-	-	>1.5 FC LIE1-Rapa/Rapalog rel to LIE1-DMSO
SP3|Q02447|S|73|___1	S	___1	Q02447	Transcription factor Sp3	SP3	PLALLAATCSKIGPPSPGDDEEEAAAAAGAP	-	-	-	>1.5 FC LIE1-Rapa/Rapalog rel to LIE1-DMSO
SPAG9|O60271|S|229|___2	S	___2	O60271	C-Jun-amino-terminal kinase-interacting protein 4	SPAG9	GLLTPDAQKGGETPGSEQWKFQELSQPRSHT	-	-	-	>1.5 FC LIE1-Rapa/Rapalog rel to LIE1-DMSO
SPAG9|O60271|T|226|___2	T	___2	O60271	C-Jun-amino-terminal kinase-interacting protein 4	SPAG9	AGDGLLTPDAQKGGETPGSEQWKFQELSQPR	-	-	-	>1.5 FC LIE1-Rapa/Rapalog rel to LIE1-DMSO
SPEN|Q96T58|S|1268|___1	S	___1	Q96T58	Msx2-interacting protein	SPEN	EDSERTGGSPSVRHGSFHEDEDPIGSPRLLS	-	-	-	>1.5 FC LIE9-Rapa/Rapalog rel to LIE9-DMSO;>1.5 FC LIE9-Rapa/Rapalog rel to AAAA-DMSO
SPHK2|Q9NRA0|S|414|___2	S	___2	Q9NRA0	Sphingosine kinase 2	SPHK2	SELTLTPDPAPPMAHSPLHRSVSDLPLPLPQ	-	-	-	>1.5 FC LIE9-Rapa/Rapalog rel to LIE9-DMSO
SQSTM1|Q13501|S|207|___1	S	___1	Q13501	Sequestosome-1	SQSTM1	HFGWPGWEMGPPGNWSPRPPRAGEARPGPTA	-	-	-	>1.5 FC LIE9-Rapa/Rapalog rel to LIE9-DMSO
SRRM1|Q8IYB3|S|797|___1	S	___1	Q8IYB3	Serine/arginine repetitive matrix protein 1	SRRM1	PAVPVKKAKSPTPSPSPPRNSDQEGGGKKKK	-	-	-	>1.5 FC LIE1-Rapa/Rapalog rel to LIE1-DMSO;>1.5 FC LIE1-Rapa/Ralaog rel to HFRT-DMSO
SRRM1|Q8IYB3|S|240|___1	S	___1	Q8IYB3	Serine/arginine repetitive matrix protein 1	SRRM1	EPSVKVKEPSVQEATSTSDILKVPKPEPIPE	-	-	-	>1.5 FC LIE9-Rapa/Rapalog rel to AAAA-DMSO
SRRM2|Q9UQ35|S|1854|___2	S	___2	Q9UQ35	Serine/arginine repetitive matrix protein 2	SRRM2	RGRSRTPPTSRKRSRSRTSPAPWKRSRSRAS	-	-	+	>1.5 FC LIE1-Rapa/Rapalog rel to LIE1-DMSO
SRRM2|Q9UQ35|S|1857|___2	S	___2	Q9UQ35	Serine/arginine repetitive matrix protein 2	SRRM2	SRTPPTSRKRSRSRTSPAPWKRSRSRASPAT	-	-	+	>1.5 FC LIE1-Rapa/Rapalog rel to LIE1-DMSO
SRRM2|Q9UQ35|S|1326|___2	S	___2	Q9UQ35	Serine/arginine repetitive matrix protein 2	SRRM2	SPEHKELSNSPLRENSFGSPLEFRNSGPLGT	-	-	+	>1.5 FC LIE1-Rapa/Ralaog rel to HFRT-DMSO
SRRM2|Q9UQ35|S|1232|___2	S	___2	Q9UQ35	Serine/arginine repetitive matrix protein 2	SRRM2	GSSPETKEQNSALPTSSQDEELMEVVEKSEE	-	-	+	>1.5 FC LIE9-Rapa/Rapalog rel to LIE9-DMSO
SRRM2|Q9UQ35|S|1233|___2	S	___2	Q9UQ35	Serine/arginine repetitive matrix protein 2	SRRM2	SSPETKEQNSALPTSSQDEELMEVVEKSEEP	-	-	+	>1.5 FC LIE9-Rapa/Rapalog rel to LIE9-DMSO
SRRM2|Q9UQ35|S|1732|___1	S	___1	Q9UQ35	Serine/arginine repetitive matrix protein 2	SRRM2	RSRTPPRHRRSPSVSSPEPAEKSRSSRRRRS	-	-	+	>1.5 FC LIE9-Rapa/Rapalog rel to LIE9-DMSO
SRRT|Q9BXP5|S|67|___1	S	___1	Q9BXP5	Serrate RNA effector molecule homolog	SRRT	RGEYRDYDRNRRERFSPPRHELSPPQKRMRR	-	-	+	>1.5 FC LIE1-Rapa/Rapalog rel to LIE1-DMSO
SRRT|Q9BXP5|S|74|___1	S	___1	Q9BXP5	Serrate RNA effector molecule homolog	SRRT	DRNRRERFSPPRHELSPPQKRMRRDWDEHSS	-	-	+	>1.5 FC LIE1-Rapa/Ralaog rel to HFRT-DMSO
SRRT|Q9BXP5|S|51|___1	S	___1	Q9BXP5	Serrate RNA effector molecule homolog	SRRT	DDWNDREWDRGRERRSRGEYRDYDRNRRERF	-	-	+	>1.5 FC LIE9-Rapa/Rapalog rel to LIE9-DMSO;>1.5 FC LIE9-Rapa/Rapalog rel to AAAA-DMSO
SRSF1|Q07955|S|201|___2	S	___2	Q07955	Serine/arginine-rich splicing factor 1	SRSF1	ETAYIRVKVDGPRSPSYGRSRSRSRSRSRSR	-	-	-	>1.5 FC LIE1-Rapa/Rapalog rel to LIE1-DMSO
SRSF10|O75494|S|131|___2	S	___2	O75494	Serine/arginine-rich splicing factor 10	SRSF10	YRRSRSRSYERRRSRSRSFDYNYRRSYSPRN	-	-	-	>1.5 FC LIE1-Rapa/Rapalog rel to LIE1-DMSO
SRSF10|O75494|Y|136|___2	Y	___2	O75494	Serine/arginine-rich splicing factor 10	SRSF10	SRSYERRRSRSRSFDYNYRRSYSPRNSRPTG	-	-	-	>1.5 FC LIE1-Rapa/Rapalog rel to LIE1-DMSO
SRSF7|Q16629|S|163|___2	S	___2	Q16629	Serine/arginine-rich splicing factor 7	SRSF7	SRSRGRRSRSASPRRSRSISLRRSRSASLRR	-	-	-	>1.5 FC LIE1-Rapa/Rapalog rel to LIE1-DMSO;>1.5 FC LIE1-Rapa/Ralaog rel to HFRT-DMSO
SRSF7|Q16629|S|165|___2	S	___2	Q16629	Serine/arginine-rich splicing factor 7	SRSF7	SRGRRSRSASPRRSRSISLRRSRSASLRRSR	-	-	-	>1.5 FC LIE1-Rapa/Rapalog rel to LIE1-DMSO;>1.5 FC LIE1-Rapa/Ralaog rel to HFRT-DMSO
SSFA2|P28290|S|410|___1	S	___1	P28290	Sperm-specific antigen 2	SSFA2	QSKETQSHESKLGEESGIVESKLDSDFNISS	predicted	-	+	>1.5 FC LIE1-Rapa/Rapalog rel to LIE1-DMSO
SSFA2|P28290|S|330|___1	S	___1	P28290	Sperm-specific antigen 2	SSFA2	SSPSPSAEKGKILNVSVIEESGNKNDQKSQK	predicted	+	+	>1.5 FC LIE9-Rapa/Rapalog rel to LIE9-DMSO;>1.5 FC LIE9-Rapa/Rapalog rel to AAAA-DMSO
STK10|O94804|S|514|___1	S	___1	O94804	Serine/threonine-protein kinase 10	STK10	GTNLSTDLSLNKEMGSLSIKDPKLYKKTLKR	predicted	-	-	>1.5 FC LIE9-Rapa/Rapalog rel to AAAA-DMSO
STK26|Q9P289|T|178|___1	T	___1	Q9P289	Serine/threonine-protein kinase 26	STK26	FGVAGQLTDTQIKRNTFVGTPFWMAPEVIQQ	-	-	+	>1.5 FC LIE9-Rapa/Rapalog rel to AAAA-DMSO
STRN3|Q13033|S|229|___1	S	___1	Q13033	Striatin-3	STRN3	SVETKNLEQILNGGESPKQKGQEIKRSSGDV	predicted	-	-	>1.5 FC LIE1-Rapa/Rapalog rel to LIE1-DMSO
SVIL|O95425|S|920|___2	S	___2	O95425	Supervillin	SVIL	SATDYKFSSSIENSDSPVRSILKSQAWQPLV	-	-	-	>1.5 FC LIE1-Rapa/Ralaog rel to HFRT-DMSO
SWT1|Q5T5J6|S|38|___3	S	___3	Q5T5J6	Transcriptional protein SWT1	SWT1	PNFGEKDKKERKTPASSTSSSSIRSVSSEKR	-	-	-	>1.5 FC LIE9-Rapa/Rapalog rel to LIE9-DMSO
SYAP1|Q96A49|S|313|___1	S	___1	Q96A49	Synapse-associated protein 1	SYAP1	VLDKKQEETAVLEEDSADWEKELQQELQEYE	-	-	-	>1.5 FC LIE1-Rapa/Rapalog rel to LIE1-DMSO
SYDE1|Q6ZW31|S|683|___1	S	___1	Q6ZW31	Rho GTPase-activating protein SYDE1	SYDE1	DFLSGPDYDHVTGSDSEDEDEEVGEPRVTGD	-	-	-	>1.5 FC LIE9-Rapa/Rapalog rel to LIE9-DMSO
SYMPK|Q92797|S|1171|___1	S	___1	Q92797	Symplekin	SYMPK	EQKLKPGGVGAPSSSSPSPSPSARPGPPPSE	-	-	+	>1.5 FC LIE1-Rapa/Ralaog rel to HFRT-DMSO
SYMPK|Q92797|S|494|___1	S	___1	Q92797	Symplekin	SYMPK	EKVVKTESVLIKRRLSAQGQAISVVGSLSSM	-	+	+	>1.5 FC LIE9-Rapa/Rapalog rel to LIE9-DMSO;>1.5 FC LIE9-Rapa/Rapalog rel to AAAA-DMSO
SYNE1|Q8NF91|T|3427|___1	T	___1	Q8NF91	Nesprin-1	SYNE1	LNESERQHAELRDKTTMLGKAKLLNEEVLSY	predicted	-	-	>1.5 FC LIE9-Rapa/Rapalog rel to AAAA-DMSO
SYNM|O15061|S|429|___1	S	___1	O15061	Synemin	SYNM	SYGKAVSSQTNVRTFSPTYGLLRNTEAQVKT	-	-	-	>1.5 FC LIE1-Rapa/Ralaog rel to HFRT-DMSO
SYNRG|Q9UMZ2|S|469|___2	S	___2	Q9UMZ2	Synergin gamma	SYNRG	EEDDFQDFQDASKSGSLDDSFSDFQELPASS	-	-	-	>1.5 FC LIE9-Rapa/Rapalog rel to LIE9-DMSO
SYNRG|Q9UMZ2|S|473|___2	S	___2	Q9UMZ2	Synergin gamma	SYNRG	FQDFQDASKSGSLDDSFSDFQELPASSKTSN	-	-	-	>1.5 FC LIE9-Rapa/Rapalog rel to LIE9-DMSO
TACC1|O75410|S|57|___1	S	___1	O75410	Transforming acidic coiled-coil-containing protein 1	TACC1	EDSQAETKSLSFSSDSEGNFETPEAETPIRS	-	-	-	>1.5 FC LIE9-Rapa/Rapalog rel to LIE9-DMSO;>1.5 FC LIE9-Rapa/Rapalog rel to AAAA-DMSO
TACC2|O95359|S|1562|___1	S	___1	O95359	Transforming acidic coiled-coil-containing protein 2	TACC2	SQLERSRQELASGLPSPAATQELPVERAAAF	-	-	-	>1.5 FC LIE1-Rapa/Rapalog rel to LIE1-DMSO
TAF12|Q16514|S|51|___1	S	___1	Q16514	Transcription initiation factor TFIID subunit 12	TAF12	AVVKIPGTPGAGGRLSPENNQVLTKKKLQDL	-	-	-	>1.5 FC LIE1-Rapa/Ralaog rel to HFRT-DMSO
TAF15;FUS|Q92804|S|289|___1	S	___1	Q92804	TATA-binding protein-associated factor 2N;RNA-binding protein FUS	TAF15;FUS	YTDKDTGKPKGEATVSFDDPPSAKAAIDWFD	-	-	-	>1.5 FC LIE9-Rapa/Rapalog rel to AAAA-DMSO
TAF4|O00268|S|543|___2	S	___2	O00268	Transcription initiation factor TFIID subunit 4	TAF4	SQAQTTVQPSATLQRSPGVQPQLVLGGAAQT	-	-	-	>1.5 FC LIE9-Rapa/Rapalog rel to AAAA-DMSO
TAF4|O00268|T|571|___2	T	___2	O00268	Transcription initiation factor TFIID subunit 4	TAF4	AQTASLGTATAVQTGTPQRTVPGATTTSSAA	-	-	-	>1.5 FC LIE9-Rapa/Rapalog rel to AAAA-DMSO
TAF7|Q15545|S|159|___1	S	___1	Q15545	Transcription initiation factor TFIID subunit 7	TAF7	RKRRFRKTAKKKYIESPDVEKEVKRLLSTDA	predicted	+	+	>1.5 FC LIE1-Rapa/Rapalog rel to LIE1-DMSO;>1.5 FC LIE1-Rapa/Ralaog rel to HFRT-DMSO
TANC1|Q9C0D5|S|1503|___1	S	___1	Q9C0D5	Protein TANC1	TANC1	IRNLQEGLQSKGRPVSPQSRAGIGKSLREPV	-	-	-	>1.5 FC LIE1-Rapa/Ralaog rel to HFRT-DMSO
TBCCD1|Q9NVR7|S|145|___1	S	___1	Q9NVR7	TBCC domain-containing protein 1	TBCCD1	NKVSLRTSLIGEEWPSPRNKSQSPDLTEKSN	-	-	-	>1.5 FC LIE9-Rapa/Rapalog rel to LIE9-DMSO
TBX3|O15119|S|456|___1	S	___1	O15119	T-box transcription factor TBX3	TBX3	TISSSTRGLGAEERRSPVREGTAPAKVEEAR	-	-	-	>1.5 FC LIE1-Rapa/Ralaog rel to HFRT-DMSO
TCF12|Q99081|S|47|___1	S	___1	Q99081	Transcription factor 12	TCF12	NSGKTRPTTLGSSQFSGSGIDERGGTTSWGT	-	-	-	>1.5 FC LIE9-Rapa/Rapalog rel to LIE9-DMSO
TCF25|Q9BQ70|S|122|___1	S	___1	Q9BQ70	Transcription factor 25	TCF25	DGDDTETVPSEQSHASGKLRKKKKKQKNKKS	-	-	-	>1.5 FC LIE9-Rapa/Rapalog rel to LIE9-DMSO;>1.5 FC LIE9-Rapa/Rapalog rel to AAAA-DMSO
TELO2|Q9Y4R8|S|836|___1	S	___1	Q9Y4R8	Telomere length regulation protein TEL2 homolog	TELO2	LLLLQRLKNRLLPPASP______________	-	-	-	>1.5 FC LIE1-Rapa/Ralaog rel to HFRT-DMSO
TFAP2A;TFAP2C;TFAP2D;TFAP2B;TFAP2E|Q92754|S|236|___1	S	___1	Q92754	Transcription factor AP-2-alpha;Transcription factor AP-2 gamma;Transcription factor AP-2-delta;Transcription factor AP-2-beta;Transcription factor AP-2-epsilon	TFAP2A;TFAP2C;TFAP2D;TFAP2B;TFAP2E	NEVFCSVPGRLSLLSSTSKYKVTVAEVQRRL;TEVFCSVPGRLSLLSSTSKYKVTVAEVQRRL	-	-	-	>1.5 FC LIE9-Rapa/Rapalog rel to LIE9-DMSO
THOC5|Q13769|T|328|___1	T	___1	Q13769	THO complex subunit 5 homolog	THOC5	DSDAEEEQTTKRRRPTLGVQLDDKRKEMLKR	-	-	-	>1.5 FC LIE9-Rapa/Rapalog rel to AAAA-DMSO
TJAP1|Q5JTD0|S|320|___1	S	___1	Q5JTD0	Tight junction-associated protein 1	TJAP1	LPLPAFEKLNPYPTPSPPHPLYPGRRVIEFS	-	-	-	>1.5 FC LIE1-Rapa/Ralaog rel to HFRT-DMSO
TLN2|Q9Y4G6|T|1843|___1	T	___1	Q9Y4G6	Talin-2	TLN2	MVDAIAEAMSKLDEGTPPEPKGTFVDYQTTV	predicted	-	-	>1.5 FC LIE9-Rapa/Rapalog rel to AAAA-DMSO
TMCO1|Q9UM00|S|111|___1	S	___1	Q9UM00	Transmembrane and coiled-coil domain-containing protein 1	TMCO1	KQSKKLEKKKETITESAGRQQKKKIERQEEK	-	-	-	>1.5 FC LIE9-Rapa/Rapalog rel to AAAA-DMSO
TMCO4|Q5TGY1|T|114|___3	T	___3	Q5TGY1	Transmembrane and coiled-coil domain-containing protein 4	TMCO4	FVQILLKDPILKDDPTVITQDLLSFSLKDGH	predicted	-	-	>1.5 FC LIE9-Rapa/Rapalog rel to AAAA-DMSO
TMCO4|Q5TGY1|T|117|___3	T	___3	Q5TGY1	Transmembrane and coiled-coil domain-containing protein 4	TMCO4	ILLKDPILKDDPTVITQDLLSFSLKDGHYDA	predicted	-	-	>1.5 FC LIE9-Rapa/Rapalog rel to AAAA-DMSO
TMEM201|Q5SNT2|S|188|___1	S	___1	Q5SNT2	Transmembrane protein 201	TMEM201	YYIKHQNRQLRALLLSHQFKRREADQTHAQN	-	-	-	>1.5 FC LIE1-Rapa/Ralaog rel to HFRT-DMSO
TMEM201|Q5SNT2|S|441|___1	S	___1	Q5SNT2	Transmembrane protein 201	TMEM201	LPLANQQLFRSPRRTSPSSLPGRLSRALSLG	-	-	-	>1.5 FC LIE1-Rapa/Ralaog rel to HFRT-DMSO
TMUB1|Q9BVT8|S|98|___2	S	___2	Q9BVT8	Transmembrane and ubiquitin-like domain-containing protein 1	TMUB1	PEPSTGFTATPPAPDSPQEPLVLRLKFLNDS	-	-	-	>1.5 FC LIE1-Rapa/Rapalog rel to LIE1-DMSO
TMUB1|Q9BVT8|T|92|___2	T	___2	Q9BVT8	Transmembrane and ubiquitin-like domain-containing protein 1	TMUB1	RGQAAQPEPSTGFTATPPAPDSPQEPLVLRL	-	-	-	>1.5 FC LIE1-Rapa/Rapalog rel to LIE1-DMSO
TNKS1BP1|Q9C0C2|S|1620|___2	S	___2	Q9C0C2	182 kDa tankyrase-1-binding protein	TNKS1BP1	HLFQDSTEPRASRVPSSDEEVVEEPQSRRTR	-	-	+	>1.5 FC LIE1-Rapa/Rapalog rel to LIE1-DMSO
TNKS1BP1|Q9C0C2|S|1621|___2	S	___2	Q9C0C2	182 kDa tankyrase-1-binding protein	TNKS1BP1	LFQDSTEPRASRVPSSDEEVVEEPQSRRTRM	-	-	+	>1.5 FC LIE1-Rapa/Rapalog rel to LIE1-DMSO
TNKS1BP1|Q9C0C2|S|221|___1	S	___1	Q9C0C2	182 kDa tankyrase-1-binding protein	TNKS1BP1	TAPRDEDGSTLFRGWSQEGPVKSPAECREEH	-	-	+	>1.5 FC LIE1-Rapa/Ralaog rel to HFRT-DMSO
TNKS1BP1|Q9C0C2|S|695|___1	S	___1	Q9C0C2	182 kDa tankyrase-1-binding protein	TNKS1BP1	SSSRWLDDLLASPPPSGGGARRGAGAELKDT	-	-	+	>1.5 FC LIE9-Rapa/Rapalog rel to LIE9-DMSO;>1.5 FC LIE9-Rapa/Rapalog rel to AAAA-DMSO
TNKS1BP1|Q9C0C2|S|429|___1	S	___1	Q9C0C2	182 kDa tankyrase-1-binding protein	TNKS1BP1	GDAHLRPTSLVQRRFSEGVLQSPSQDQEKLG	-	+	+	>1.5 FC LIE9-Rapa/Rapalog rel to AAAA-DMSO
TNKS1BP1|Q9C0C2|S|429|___2	S	___2	Q9C0C2	182 kDa tankyrase-1-binding protein	TNKS1BP1	GDAHLRPTSLVQRRFSEGVLQSPSQDQEKLG	-	+	+	>1.5 FC LIE9-Rapa/Rapalog rel to AAAA-DMSO
TNKS1BP1|Q9C0C2|S|435|___2	S	___2	Q9C0C2	182 kDa tankyrase-1-binding protein	TNKS1BP1	PTSLVQRRFSEGVLQSPSQDQEKLGGSLAAL	-	+	+	>1.5 FC LIE9-Rapa/Rapalog rel to AAAA-DMSO
TNRC18|O15417|S|1540|___1	S	___1	O15417	Trinucleotide repeat-containing gene 18 protein	TNRC18	GPGRPRKRTHAPSALSPPRKRGKSGHSSGKL	-	-	-	>1.5 FC LIE1-Rapa/Ralaog rel to HFRT-DMSO
TNS2|Q63HR2|S|893|___1	S	___1	Q63HR2	Tensin-2	TNS2	VSWREGPSGHSTLPRSPRDAPCSASSELSGP	-	-	-	>1.5 FC LIE9-Rapa/Rapalog rel to AAAA-DMSO
TOB1|P50616|T|204|___1	T	___1	P50616	Protein Tob1	TOB1	STKMKNSGRSNKVARTSPINLGLNVNDLLKQ	-	-	-	>1.5 FC LIE9-Rapa/Rapalog rel to LIE9-DMSO;>1.5 FC LIE9-Rapa/Rapalog rel to AAAA-DMSO
TOP2A|P11388|S|1374|___2	S	___2	P11388	DNA topoisomerase 2-alpha	TOP2A	KTSPKLSNKELKPQKSVVSDLEADDVKGSVP	predicted	-	+	>1.5 FC LIE1-Rapa/Rapalog rel to LIE1-DMSO
TOP2A|P11388|S|1377|___2	S	___2	P11388	DNA topoisomerase 2-alpha	TOP2A	PKLSNKELKPQKSVVSDLEADDVKGSVPLSS	predicted	-	+	>1.5 FC LIE1-Rapa/Rapalog rel to LIE1-DMSO
TOP2A|P11388|S|1495|___2	S	___2	P11388	DNA topoisomerase 2-alpha	TOP2A	KIVSKAVTSKKSKGESDDFHMDFDSAVAPRA	predicted	-	+	>1.5 FC LIE1-Rapa/Ralaog rel to HFRT-DMSO
TOP2A|P11388|S|1504|___2	S	___2	P11388	DNA topoisomerase 2-alpha	TOP2A	KKSKGESDDFHMDFDSAVAPRAKSVRAKKPI	predicted	-	+	>1.5 FC LIE1-Rapa/Ralaog rel to HFRT-DMSO
TOPBP1|Q92547|T|822|___1	T	___1	Q92547	DNA topoisomerase 2-binding protein 1	TOPBP1	AVGQPLQKEPSLHLDTPSKFLSKDKLFKPSF	predicted	-	-	>1.5 FC LIE1-Rapa/Rapalog rel to LIE1-DMSO
TOR1AIP2|Q8NFQ8|S|150|___2	S	___2	Q8NFQ8	Torsin-1A-interacting protein 2	TOR1AIP2	SSVALPKEASDGTGASQEPPTTDSQEAQSPG	predicted	-	-	>1.5 FC LIE9-Rapa/Rapalog rel to LIE9-DMSO;>1.5 FC LIE9-Rapa/Rapalog rel to AAAA-DMSO
TP53BP1|Q12888|S|78|___1	S	___1	Q12888	Tumor suppressor p53-binding protein 1	TP53BP1	SNPEQTAGEERGDGNSGFNEHLKENKVADPV	predicted	-	+	>1.5 FC LIE1-Rapa/Rapalog rel to LIE1-DMSO
TP53BP1|Q12888|S|301|___1	S	___1	Q12888	Tumor suppressor p53-binding protein 1	TP53BP1	ESGLQIQKSPEPEVLSTQEDLFDQSNKTVSS	predicted	-	+	>1.5 FC LIE9-Rapa/Rapalog rel to LIE9-DMSO
TPRN|Q4KMQ1|T|661|___1	T	___1	Q4KMQ1	Taperin	TPRN	ESSRLPEGSSGLSSYTPKHSVAFSKWQEQAL	-	-	-	>1.5 FC LIE9-Rapa/Rapalog rel to LIE9-DMSO
TRANK1|O15050|S|2741|___1	S	___1	O15050	TPR and ankyrin repeat-containing protein 1	TRANK1	DLCGVKFTRGPENYFSPSKAFEGAASEVAVL	-	-	-	>1.5 FC LIE1-Rapa/Rapalog rel to LIE1-DMSO;>1.5 FC LIE1-Rapa/Ralaog rel to HFRT-DMSO
TRAPPC9|Q96Q05|S|953|___1	S	___1	Q96Q05	Trafficking protein particle complex subunit 9	TRAPPC9	MAIQVDKFNFESFPESPGEKGQFANPKQLEE	-	-	-	>1.5 FC LIE1-Rapa/Rapalog rel to LIE1-DMSO;>1.5 FC LIE1-Rapa/Ralaog rel to HFRT-DMSO
TRIM16|O95361|S|60|___1	S	___1	O95361	Tripartite motif-containing protein 16	TRIM16	VGSSEKLGRETEEQDSDSAEQGDPAGEGKEV	-	-	-	>1.5 FC LIE1-Rapa/Rapalog rel to LIE1-DMSO
TRIM56|Q9BRZ2|S|475|___1	S	___1	Q9BRZ2	E3 ubiquitin-protein ligase TRIM56	TRIM56	KKKFKGRLKSISREPSPALGPNLDGSGLLPR	-	-	-	>1.5 FC LIE1-Rapa/Ralaog rel to HFRT-DMSO
TRIM56|Q9BRZ2|S|471|___1	S	___1	Q9BRZ2	E3 ubiquitin-protein ligase TRIM56	TRIM56	RPNKKKKFKGRLKSISREPSPALGPNLDGSG	-	-	-	>1.5 FC LIE9-Rapa/Rapalog rel to LIE9-DMSO;>1.5 FC LIE9-Rapa/Rapalog rel to AAAA-DMSO
TTN|Q8WZ42|T|21356|___3	T	___3	Q8WZ42	Titin	TTN	SKAGKDIRPSDITQITSTPTSSMLTIKYATR	predicted	-	-	>1.5 FC LIE9-Rapa/Rapalog rel to LIE9-DMSO
TUBA1B;TUBA1A;TUBA3E;TUBA8;TUBA4A;TUBA1C|P68363|T|361|___1	T	___1	P68363	Tubulin alpha-1B chain;Tubulin alpha-1A chain;Tubulin alpha-3E chain;Tubulin alpha-8 chain;Tubulin alpha-4A chain;Tubulin alpha-1C chain	TUBA1B;TUBA1A;TUBA3E;TUBA8;TUBA4A;TUBA1C	WCPTGFKVGINYQPPTVVPGGDLAKVQRAVC	-	-	-	>1.5 FC LIE9-Rapa/Rapalog rel to AAAA-DMSO
TUT1|Q9H6E5|T|329|___1	T	___1	Q9H6E5	Speckle targeted PIP5K1A-regulated poly(A) polymerase	TUT1	DREEGDLGKASELAETPKEEKAEGAAMLELV	-	-	-	>1.5 FC LIE1-Rapa/Rapalog rel to LIE1-DMSO
U2SURP|O15042|S|767|___1	S	___1	O15042	U2 snRNP-associated SURP motif-containing protein	U2SURP	PIFKVAPSKWEAVDESELEAQAVTTSKWELF	predicted	-	-	>1.5 FC LIE9-Rapa/Rapalog rel to LIE9-DMSO
UBA6|A0AVT1|S|36|___1	S	___1	A0AVT1	Ubiquitin-like modifier-activating enzyme 6	UBA6	GTGSTNKNLPIMSTASVEIDDALYSRQRYVL	-	-	-	>1.5 FC LIE9-Rapa/Rapalog rel to LIE9-DMSO
UBE2S|Q16763|S|73|___1	S	___1	Q16763	Ubiquitin-conjugating enzyme E2 S	UBE2S	GLFRMKLLLGKDFPASPPKGYFLTKIFHPNV	-	-	-	>1.5 FC LIE1-Rapa/Rapalog rel to LIE1-DMSO
UBR5|O95071|S|2241|___1	S	___1	O95071	E3 ubiquitin-protein ligase UBR5	UBR5	RREMEKLRNQQSRDLSLEVDRDRDLLIQQTM	-	-	-	>1.5 FC LIE1-Rapa/Rapalog rel to LIE1-DMSO;>1.5 FC LIE1-Rapa/Ralaog rel to HFRT-DMSO
UNG|P13051|T|60|___1	T	___1	P13051	Uracil-DNA glycosylase	UNG	AIPAKKAPAGQEEPGTPPSSPLSAEQLDRIQ	-	-	-	>1.5 FC LIE9-Rapa/Rapalog rel to AAAA-DMSO
USP14|P54578|S|143|___1	S	___1	P54578	Ubiquitin carboxyl-terminal hydrolase 14	USP14	ELKDALKRYAGALRASGEMASAQYITAALRD	-	-	-	>1.5 FC LIE1-Rapa/Rapalog rel to LIE1-DMSO;>1.5 FC LIE1-Rapa/Ralaog rel to HFRT-DMSO
USP37|Q86T82|T|191|___1	T	___1	Q86T82	Ubiquitin carboxyl-terminal hydrolase 37	USP37	GSGIARTIPSLTSTSTPLRSGLLENRTEKRK	-	-	-	>1.5 FC LIE1-Rapa/Ralaog rel to HFRT-DMSO
USP47|Q96K76|S|933|___1	S	___1	Q96K76	Ubiquitin carboxyl-terminal hydrolase 47	USP47	SASVDNRELEQHIQTSDPENFQSEERSDSDV	-	-	-	>1.5 FC LIE9-Rapa/Rapalog rel to LIE9-DMSO;>1.5 FC LIE9-Rapa/Rapalog rel to AAAA-DMSO
USP6NL|Q92738|S|798|___1	S	___1	Q92738	USP6 N-terminal-like protein	USP6NL	DSPVRYKASPAAEDASPSGYPYSGPPPPAYH	-	-	-	>1.5 FC LIE9-Rapa/Rapalog rel to LIE9-DMSO;>1.5 FC LIE9-Rapa/Rapalog rel to AAAA-DMSO
WDR47|O94967|S|304|___1	S	___1	O94967	WD repeat-containing protein 47	WDR47	SKLSPYPSSPMRRPQSADAYMTRSLNPALDG	predicted	-	-	>1.5 FC LIE1-Rapa/Ralaog rel to HFRT-DMSO
WEE1|P30291|T|190|___1	T	___1	P30291	Wee1-like protein kinase	WEE1	PHKTFRKLRLFDTPHTPKSLLSKARGIDSSS	-	-	-	>1.5 FC LIE1-Rapa/Ralaog rel to HFRT-DMSO
WHSC1|O96028|S|172|___1	S	___1	O96028	Histone-lysine N-methyltransferase NSD2	WHSC1	NGQKPENKARRNRKRSIKYDSLLEQGLVEAA	-	-	-	>1.5 FC LIE9-Rapa/Rapalog rel to LIE9-DMSO
WNK1|Q9H4A3|S|185|___1	S	___1	Q9H4A3	Serine/threonine-protein kinase WNK1	WNK1	SLVGSKEEPPPARSGSGGGSAKEPQEERSQQ	-	-	-	>1.5 FC LIE9-Rapa/Rapalog rel to LIE9-DMSO
XRCC1|P18887|S|447|___1	S	___1	P18887	DNA repair protein XRCC1	XRCC1	QPQTKTKPTQAAGPSSPQKPPTPEETKAASP	-	-	-	>1.5 FC LIE1-Rapa/Ralaog rel to HFRT-DMSO
YAP1|P46937|S|109|___1	S	___1	P46937	Transcriptional coactivator YAP1	YAP1	SFFKPPEPKSHSRQASTDAGTAGALTPQHVR	-	-	-	>1.5 FC LIE1-Rapa/Ralaog rel to HFRT-DMSO
YAP1|P46937|S|61|___1	S	___1	P46937	Transcriptional coactivator YAP1	YAP1	QAPPAGHQIVHVRGDSETDLEALFNAVMNPK	-	-	-	>1.5 FC LIE9-Rapa/Rapalog rel to LIE9-DMSO;>1.5 FC LIE9-Rapa/Rapalog rel to AAAA-DMSO
YAP1|P46937|T|63|___1	T	___1	P46937	Transcriptional coactivator YAP1	YAP1	PPAGHQIVHVRGDSETDLEALFNAVMNPKTA	-	-	-	>1.5 FC LIE9-Rapa/Rapalog rel to LIE9-DMSO
ZBTB40|Q9NUA8|S|772|___1	S	___1	Q9NUA8	Zinc finger and BTB domain-containing protein 40	ZBTB40	RCRVAKSKQVQCKECSETKDSKKELDKHQLE	-	-	-	>1.5 FC LIE9-Rapa/Rapalog rel to LIE9-DMSO;>1.5 FC LIE9-Rapa/Rapalog rel to AAAA-DMSO
ZC3H11A|O75152|S|108|___1	S	___1	O75152	Zinc finger CCCH domain-containing protein 11A	ZC3H11A	LFLPPSKTVLPTVPESPEEEVKASQLSVQQN	predicted	-	+	>1.5 FC LIE1-Rapa/Rapalog rel to LIE1-DMSO
ZC3H14|Q6PJT7|S|390|___1	S	___1	Q6PJT7	Zinc finger CCCH domain-containing protein 14	ZC3H14	VPQKQTLPVAPRTRTSQEELLAEVVQGQSRT	predicted	-	+	>1.5 FC LIE9-Rapa/Rapalog rel to AAAA-DMSO
ZC3H15|Q8WU90|S|381|___1	S	___1	Q8WU90	Zinc finger CCCH domain-containing protein 15	ZC3H15	KLSEASGGRAENGERSDLEEDNEREGTENGA	-	-	-	>1.5 FC LIE1-Rapa/Rapalog rel to LIE1-DMSO
ZC3H3|Q8IXZ2|S|810|___1	S	___1	Q8IXZ2	Zinc finger CCCH domain-containing protein 3	ZC3H3	LLHRTQKRHSRRAATSPAPGPSDATARSRVS	-	+	+	>1.5 FC LIE9-Rapa/Rapalog rel to LIE9-DMSO;>1.5 FC LIE9-Rapa/Rapalog rel to AAAA-DMSO
ZC3H4|Q9UPT8|S|1275|___1	S	___1	Q9UPT8	Zinc finger CCCH domain-containing protein 4	ZC3H4	KQTPKTGSGSPFAGNSPAREGEQDAASLKDV	-	-	-	>1.5 FC LIE1-Rapa/Rapalog rel to LIE1-DMSO;>1.5 FC LIE1-Rapa/Ralaog rel to HFRT-DMSO
ZC3H4|Q9UPT8|T|1235|___1	T	___1	Q9UPT8	Zinc finger CCCH domain-containing protein 4	ZC3H4	RPRPKAAAAPAATTATPPPEGAPPQPGVHNL	-	-	-	>1.5 FC LIE1-Rapa/Ralaog rel to HFRT-DMSO
ZCWPW1|Q9H0M4|T|4|___2	T	___2	Q9H0M4	Zinc finger CW-type PWWP domain protein 1	ZCWPW1	____________MMTTLQNKEECGKGPKRIF	-	-	-	>1.5 FC LIE9-Rapa/Rapalog rel to AAAA-DMSO
ZEB1|P37275|S|679|___1	S	___1	P37275	Zinc finger E-box-binding homeobox 1	ZEB1	SANANEPQDSTVNLQSPLKMTNSPVLPVGST	-	-	-	>1.5 FC LIE1-Rapa/Rapalog rel to LIE1-DMSO;>1.5 FC LIE1-Rapa/Ralaog rel to HFRT-DMSO
ZFC3H1|O60293|S|352|___1	S	___1	O60293	Zinc finger C3H1 domain-containing protein	ZFC3H1	SQGLQDKEQNLTRRISTSDILSEKKLGEDEE	-	-	+	>1.5 FC LIE9-Rapa/Rapalog rel to LIE9-DMSO;>1.5 FC LIE9-Rapa/Rapalog rel to AAAA-DMSO
ZFC3H1|O60293|S|381|___1	S	___1	O60293	Zinc finger C3H1 domain-containing protein	ZFC3H1	EEELSELQLRLLALQSASKKWQQKEQQVMKE	-	+	+	>1.5 FC LIE9-Rapa/Rapalog rel to LIE9-DMSO;>1.5 FC LIE9-Rapa/Rapalog rel to AAAA-DMSO
ZKSCAN5|Q9Y2L8|S|335|___1	S	___1	Q9Y2L8	Zinc finger protein with KRAB and SCAN domains 5	ZKSCAN5	QNPSQKRDLDAITDISPKQSTHGERGHRCSD	-	-	-	>1.5 FC LIE1-Rapa/Ralaog rel to HFRT-DMSO
ZNF354A;ZNF354B|O60765|S|311|___1	S	___1	O60765	Zinc finger protein 354A;Zinc finger protein 354B	ZNF354A;ZNF354B	KSYRCKECGKSFSRRSGLFIHQKIHAEENPC	-	-	-	>1.5 FC LIE1-Rapa/Ralaog rel to HFRT-DMSO
ZNF462|Q96JM2|S|1090|___1	S	___1	Q96JM2	Zinc finger protein 462	ZNF462	GSALSQLSFEVGAPMSPKMSNMGSPPPPQPP	predicted	-	-	>1.5 FC LIE1-Rapa/Ralaog rel to HFRT-DMSO
ZNF689|Q96CS4|S|387|___1	S	___1	Q96CS4	Zinc finger protein 689	ZNF689	PYPCPDCGRAFRRSGSLAIHRSTHTEEKLHA	-	-	-	>1.5 FC LIE9-Rapa/Rapalog rel to LIE9-DMSO
ZW10|O43264|S|88|___1	S	___1	O43264	Centromere/kinetochore protein zw10 homolog	ZW10	LKSRIESEVRRDLHVSTGEFTDLKQQLERDS	-	+	+	>1.5 FC LIE1-Rapa/Rapalog rel to LIE1-DMSO;>1.5 FC LIE1-Rapa/Ralaog rel to HFRT-DMSO
ZYX|Q15942|T|274|___1	T	___1	Q15942	Zyxin	ZYX	SPAPAPKFSPVTPKFTPVASKFSPGAPGGSG	-	-	-	>1.5 FC LIE1-Rapa/Rapalog rel to LIE1-DMSO
ZYX|Q15942|S|267|___1	S	___1	Q15942	Zyxin	ZYX	PRGPPASSPAPAPKFSPVTPKFTPVASKFSP	-	-	-	>1.5 FC LIE1-Rapa/Ralaog rel to HFRT-DMSO
ZZEF1|O43149|S|1509|___1	S	___1	O43149	Zinc finger ZZ-type and EF-hand domain-containing protein 1	ZZEF1	QPKLPSSSGLPAADVSPATAEEPLSPSTPTR	-	-	-	>1.5 FC LIE9-Rapa/Rapalog rel to LIE9-DMSO;>1.5 FC LIE9-Rapa/Rapalog rel to AAAA-DMSO
ZZEF1|O43149|S|1518|___3	S	___3	O43149	Zinc finger ZZ-type and EF-hand domain-containing protein 1	ZZEF1	LPAADVSPATAEEPLSPSTPTRRPPFTRGRL	-	-	-	>1.5 FC LIE9-Rapa/Rapalog rel to LIE9-DMSO;>1.5 FC LIE9-Rapa/Rapalog rel to AAAA-DMSO
|P38159|S|189|___1	S	___1	P38159	RNA-binding motif protein			-	+	+	>1.5 FC LIE1-Rapa/Rapalog rel to LIE1-DMSO
|Q96E39|S|189|___1	S	___1	Q96E39	RNA binding motif protein			-	-	-	>1.5 FC LIE1-Rapa/Rapalog rel to LIE1-DMSO
|Q9H7N4|S|498|___1	S	___1	Q9H7N4	Splicing factor			-	-	+	>1.5 FC LIE1-Rapa/Rapalog rel to LIE1-DMSO
|O00411|S|774|___2	S	___2	O00411	DNA-directed RNA polymerase			-	-	-	>1.5 FC LIE9-Rapa/Rapalog rel to LIE9-DMSO
|O00411|Y|781|___2	Y	___2	O00411	DNA-directed RNA polymerase			-	-	-	>1.5 FC LIE9-Rapa/Rapalog rel to LIE9-DMSO
|P05783|S|401|___1	S	___1	P05783	Keratin			interactor of validated	-	+	>1.5 FC LIE9-Rapa/Rapalog rel to LIE9-DMSO
|Q8N8Z6|S|619|___1	S	___1	Q8N8Z6	Discoidin			-	-	-	>1.5 FC LIE9-Rapa/Rapalog rel to LIE9-DMSO
|P60484|S|385|___1	S	___1	P60484	Phosphatidylinositol 3			-	-	-	>1.5 FC LIE9-Rapa/Rapalog rel to AAAA-DMSO

## Sheet: Relevant_percentages
	Total	%	S	%S	T	%T	Y	Y%
Non-changing psites	14119	100	11412	80.8273	2637	18.677	70	0.495786
Pro	7448	52.7516	5597	75.1477	1848	24.812	3	0.0402793
Non-Pro	6671	47.2484	5815	87.1683	789	11.8273	67	1.00435
changing psites	404	100	341	84.4059	63	15.5941	0	0
Pro	172	42.5743	130	75.5814	42	24.4186	0	0
Non-Pro	232	57.4257	211	90.9483	21	9.05172	0	0
*All calculation are made with psites from singly phosphorylated peptides
