# Supplementary material for: A chemical-genetic system to rapidly inhibit the PP2A-B56 phosphatase reveals a role at metaphase kinetochores
Source: Nat Commun. 2025 Mar 29;16:3069. doi: 10.1038/s41467-025-58185-8 (PMC11954910; doi:10.1038/s41467-025-58185-8)
Supplement: Supplementary file 18 — Source Data [file 41467_2025_58185_MOESM18_ESM.xlsx]

## Sheet: Figure 1E
FLAG-PPP2R1A	LIE1 DMSO	LIE1 Rapamycin	AAA DMSO	AAA Rapamycin		BubR1-pT620	LIE1 DMSO	LIE1 Rapamycin	AAA DMSO	AAA Rapamycin		BubR1	LIE1 DMSO	LIE1 Rapamycin	AAA DMSO	AAA Rapamycin
Repeat 1	0.786999	0.426876	1.16456	1.25866		Repeat 1	0.728995	13.552	1.02274	2.24844		Repeat 1	1.0104	1.22786	1.23254	1.30271
	0.765941	0.320702	0.79491	0.626392			0.759998	7.4916	0.491738	0.616029			0.909857	1.38886	0.968067	1.16433
	1.2385	0.273901	0.597888	0.936157			0.804273	3.72318	0.772639	3.87871			0.886419	0.994782	1.1461	1.29517
	0.502004	0.412366	0.98656	0.393988			0.684846	15.187	1.62947	0.423047			1.10731	1.15639	1.25245	1.23268
	0.945962	0.44907	1.3123	0.62852			0.854136	12.4794	0.80599	0.619965			1.04021	1.20326	0.683237	1.11774
	1.35534	0.516974	1.1333	0.461997			1.14563	11.4112	0.67251	0.835778			0.932477	0.95065	0.843916	1.43017
	1.08711	0.402006	1.16594	1.27047			2.22252	13.4261	1.19485	0.839451			0.968474	1.34557	0.891819	1.5276
	1.42248	0.47812	0.895895	1.07551			0.949238	7.467	1.68464	0.755796			0.981813	1.21898	1.09666	1.18681
	1.15318	0.95128	1.19437	0.57099			0.725842	12.0799	0.727426	2.37143			1.29964	1.19243	0.844807	1.1262
	0.742476	0.412511	2.0983	0.479156			1.12452	8.18898	1.90533	1.96002			0.863403	1.57295	0.787796	1.53098
Repeat 2	0.900367	0.344391	0.837513	1.34475		Repeat 2	0.672171	6.7503	1.12642	1.03703		Repeat 2	0.81167	0.980494	1.18363	0.932915
	0.634737	0.2357	1.38285	1.05448			1.20298	9.09395	1.12177	0.814865			0.881186	1.09675	0.811991	1.05942
	0.654267	0.384154	1.17636	0.835991			1.21506	5.55477	0.926984	0.730856			0.945014	0.683905	0.781721	1.02193
	1.30982	0.200061	0.740176	0.876268			1.26061	13.5685	0.701919	0.892255			0.863237	1.09826	0.973917	0.849225
	1.24651	0.176901	0.90973	1.19206			1.43707	7.04903	1.08654	1.00569			0.721693	0.881971	0.90896	0.82614
	0.78949	0.0686107	0.410781	1.21847			0.751804	9.09706	0.918546	0.817337			1.00046	1.03669	1.25287	0.916805
	0.761221	0.286801	0.910287	1.33542			0.533276	11.6887	0.619139	1.03444			1.25698	1.19634	0.890926	1.06565
	1.11897	0.367905	1.06114	1.09302			0.785558	11.1917	1.03584	1.00768			1.20551	1.40193	0.947016	0.962108
	1.01806	0.259992	0.369644	1.42345			0.819576	2.32344	1.05564	0.561764			0.887577	0.903451	0.936144	0.839053
	1.56655	0.386879	0.666433	0.985202			1.32189	3.33538	0.870883	1.35927			1.42668	1.31592	1.04388	1.05615
												Repeat 3	0.840852	0.960428	0.697867	0.822863
													0.905466	0.887974	0.976875	0.660147
													1.05325	1.068	0.668671	0.960067
													0.960717	0.899646	0.490253	0.788143
													0.918698	1.09233	0.865101	0.845513
													0.898579	1.11661	0.924144	0.936432
													0.897891	1.23972	0.683149	0.635348
													0.968382	0.856953	0.823826	0.724162
													1.37456	1.13684	0.550189	0.810639
													1.18161	1.1002	0.828825	1.07595
												Repeat 4	1.26141	1.06353	1.02399	1.1483
													1.15016	1.31491	1.26871	0.757066
													1.04196	0.86892	0.958857	1.00004
													1.04475	1.14336	0.986114	0.971384
													1.04864	1.1935	0.934473	0.704509
													0.963969	1.02575	0.969075	0.785175
													0.874986	1.08572	0.75422	0.839337
													0.959082	0.63766	0.914648	0.736529
													0.775146	1.80477	1.07361	1.13255
													0.879903	1.74668	1.01852	0.966393

## Sheet: Figure 1G
FLAG-PPP2R1A	Vehicle	1'	2'	2.5'	5'	7.5'	10'	20'	30'		BubR1-pT620	Vehicle	1'	2'	2.5'	5'	7.5'	10'	20'	30'
Repeat 1	1.4559	1.78077	0.252025		0.114272		0.169126	1.45388	0.812368		Repeat 1	0.63786	1.48178	2.27119		0.898641		26.1512	3.23937	3.39207
	0.749822	1.12675	0.285358		0.265822		0.229033	0.821897	0.359228			0.613496	3.2773	3.72292		1.16954		11.8245	7.57899	0.995466
	1.46302	1.22115	0.835915		0.136897		0.376035	0.399747	0.335578			1.60501	2.02739	6.75165		2.87059		11.3515	6.13546	8.88368
	0.839971	1.67349	0.568642		0.227997		0.558135	0.654481	0.364076			0.965904	1.1258	1.07804		14.7786		14.8543	12.9549	8.82282
	1.46082	2.0247	1.17435		0.208595		0.759786	0.369194	0.699416			1.05972	1.37594	1.48053		7.30292		3.60571	2.14835	1.57195
	0.73875	0.460087	2.01179		0.302243		0.28624	0.583039	0.43842			0.573679	0.512103	1.51556		3.58616		14.5642	16.2182	14.0073
	1.52848	0.772983	1.17576		0.236324		0.593822	0.438795	0.503956			1.29657	0.778854	1.52314		1.7407		13.3133	2.01767	9.38476
	1.05798	1.92071	0.919576		-0.0402287		0.58943	0.603404	0.742568			1.18301	2.13617	1.21819		0.407491		2.94173	15.6122	0.823706
	0.467721	2.12947	1.19467		0.266411		0.194714	0.745807	0.0551533			0.699443	1.61843	4.54737		4.54737		15.3298	2.69638	7.21903
	0.653442	1.09216	1.07759		0.621955		0.394689	0.698733	0.863613			0.870916	0.596205	8.53753		2.70666		2.53365	9.72029	10.645
	0.680043	1.97289	0.538586		0.529936		0.499492	0.526087	0.500857			1.03303	0.708377	4.55933		8.53676		6.58337	5.627	5.83121
	0.993645	1.29097	0.6077		0.171731		0.749474	0.492422	0.175017			1.28824	2.83194	1.50336		4.50528		1.16556	15.271	6.05597
	1.05118	2.40137	0.556034		0.463203		0.238153	0.472866	0.398695			0.894489	1.45588	2.42094		1.18931		4.52909	9.30288	21.6898
	1.00852	1.83935	0.655057		0.229631		0.47527	-0.0477317	0.48734			1.16585	1.23884	1.59453		0.519916		10.9802	24.1904	22.5812
	0.850709	2.8853	0.743807		0.627672		0.475956	0.652497	0.442183			1.11278	3.97243	2.54861		16.3408		13.9736	5.08309	9.96315
Repeat 2	0.895693	0.94349		0.762725	0.364674	0.7084	0.318224	0.323331			Repeat 2	0.767577	0.886168		5.79287	13.2612	5.4173	7.48795	12.3218
	0.596537	0.77416		0.748467	0.312084	0.2273	0.452572	0.370131				0.657945	2.41842		8.92857	11.1095	7.06919	6.21621	12.5168
	0.857602	1.56231		0.835262	0.658514	0.24651	0.420856	0.345512				1.28929	0.504857		1.87964	4.66455	8.92049	8.1687	8.1118
	1.37648	1.58537		0.942459	0.546767	0.300972	0.40834	0.364653				0.562399	1.37142		1.72532	7.81552	12.697	8.02482	0.779225
	1.01274	1.24641		0.594332	0.234879	0.264277	0.459897	0.0415288				0.714218	1.09354		5.43429	5.46205	2.27372	7.15678	0.301064
	1.05982	1.0592		0.81352	0.265098	0.41592	0.37182	0.379358				0.524468	0.702439		1.65187	10.4183	3.74074	9.15735	17.2965
	1.05963	0.542444		0.558081	0.438525	0.174758	0.598586	0.189726				1.03878	2.71613		6.69892	20.3152	12.4901	10.0955	7.00825
	0.722185	0.757618		0.76347	0.479814	0.41855	0.411452	0.369299				1.09957	0.289051		6.45112	4.52539	11.8244	1.45215	2.22442
	1.23494	0.460703		0.741936	0.617972	0.570839	0.191069	0.212777				0.384432	0.414682		2.25953	2.25953	4.28257	0.473458	2.25033
	1.18542	1.17548		0.736271	0.487786	0.346119	0.350337	0.123444				0.503772	0.27147		1.77103	10.3443	8.34185	11.6947	5.48564
	0.982517	1.07803		0.787342	0.611597	0.353751	0.10172	0.23756				0.948832	1.21322		10.336	9.13867	4.22106	14.3262	0.775146
	0.855405	1.18658		0.522468	0.273093	0.373171	0.234571	0.226605				1.46279	1.63934		1.54554	10.2245	11.6929	1.95431	7.78405
	1.38412	0.982089		1.12863	0.275206	0.420672	0.196092	0.175551				1.56684	1.20205		3.57389	12.1076	4.3488	14.1462	10.9475
	0.8464	1.12747		0.604496	0.440376	0.510031	0.317725	0.26477				2.60613	3.61847		4.18984	14.4186	8.72165	17.4282	5.2344
	0.93051	1.11404		0.577066	0.7084	0.18299	0.345073	0.255415				0.872951	0.861651		5.85259	5.4173	16.6694	8.46233	5.07428

## Sheet: Figure 1H
FLAG-PPP2R1A	Vehicle	1'	2'	2.5'	5'	7.5'	10'	20'	30'		BubR1-pT620	Vehicle	1'	2'	2.5'	5'	7.5'	10'	20'	30'
Repeat 1	1.4559	1.40859	2.7528		2.05481		0.520028	1.1282	0.235965		Repeat 1	0.63786	1.28307	3.15977		1.21456		3.38215	6.25096	12.7822
	0.749822	1.68381	1.72015		2.06762		0.592128	1.06973	0.26394			0.613496	1.28852	2.46401		1.28906		4.81918	5.09051	12.8657
	1.46302	0.482648	1.16331		1.90877		0.755185	0.913335	0.284841			1.60501	5.73625	1.74427		1.86859		12.3219	8.64286	4.97781
	0.839971	0.680824	0.973311		1.78977		1.02525	0.823641	0.284841			0.965904	3.46388	1.38898		7.31434		10.0683	2.73829	4.97781
	1.46082	0.315658	0.939869		1.28555		0.574852	1.14022	0.917686			1.05972	7.5495	6.49425		0.715987		4.28528	4.53363	14.1928
	0.73875	0.812999	1.77763		1.76073		0.398635	0.565451	0.917686			0.573679	1.14075	1.75529		11.1849		3.02099	2.25316	14.1928
	1.52848	0.951047	2.01209		0.359775		0.375604	0.91405	0.26844			1.29657	1.17597	2.95944		1.70487		4.04058	9.23289	9.80389
	1.05798	1.92118	1.8375		0.597948		0.433248	0.767243	1.16362			1.18301	1.27738	2.50778		3.06225		2.67537	11.612	8.04714
	0.467721	1.95674	2.63429		1.16377		0.813335	0.619987	0.494406			0.699443	0.655343	2.19066		2.19066		6.83911	2.9396	15.9031
	0.653442	0.85966	1.45198		1.36639		0.762537	1.36352	0.461679			0.870916	0.452682	3.58909		5.36763		14.965	8.85902	4.42929
	0.680043	3.8992	1.87625		1.9272		0.599643	0.482286	0.173887			1.03303	1.15765	2.55863		10.5659		6.30998	3.38281	2.64341
	0.993645	1.23065	1.50129		1.08839		0.896403	0.0928854	0.909022			1.28824	0.87902	1.14973		1.12893		4.10284	0.296054	8.28315
	1.05118	4.76069	1.61796		0.498684		0.661523	0.977792	0.211547			0.894489	1.33727	1.19397		0.620402		2.63754	3.66422	7.09751
	1.00852	1.52729	1.98361		1.05741		0.353072	0.619073	0.350479			1.16585	2.01032	3.80332		1.47371		4.80225	1.45957	7.65172
	0.850709	0.84946	1.85147		1.74486		0.827261	0.522012	0.348323			1.11278	1.06816	2.04285		2.63577		8.3685	8.00347	4.39741
Repeat 2	0.895693	0.882692		0.66098	0.648184	1.89349	0.890619	0.46615			Repeat 2	0.767577	0.542111		1.49583	1.03227	1.83959	0.875583	15.6435
	0.596537	0.738789		0.656445	1.02051	1.7298	0.418367	0.201851				0.657945	1.32199		2.71107	1.81918	3.39145	6.26296	5.94606
	0.857602	1.03514		0.65557	0.804763	0.955605	0.564197	0.432781				1.28929	0.672971		1.17858	1.8124	2.72111	4.70941	6.17538
	1.37648	0.625375		0.635982	1.32414	1.16065	0.766931	0.510332				0.562399	1.95268		1.57332	0.64566	1.77254	10.904	4.95245
	1.01274	0.958359		0.604888	0.965965	1.17039	0.766931	0.382882				0.714218	4.50604		1.15576	1.48659	1.85741	10.904	5.83149
	1.05982	0.963066		0.681978	0.844985	0.957896	0.626498	0.431744				0.524468	0.842708		0.704952	0.766737	2.24693	2.49413	13.2824
	1.05963	0.9044		0.97974	1.42312	0.912603	1.01546	0.673737				1.03878	0.158174		3.14158	2.25373	1.36883	7.06272	2.88723
	0.722185	1.28		1.08479	1.07463	0.959066	0.725419	0.351435				1.09957	4.31742		0.920209	1.16723	0.727656	3.18901	16.9568
	1.23494	0.788707		1.14752	1.37174	0.888499	0.886228	0.253491				0.384432	0.542277		1.96219	1.96219	1.25619	1.45952	7.37746
	1.18542	1.47368		1.078	1.12127	0.711819	0.638109	0.40935				0.503772	2.07878		1.02751	4.87257	6.37077	7.23171	7.53433
	0.982517	0.597375		0.371695	1.87722	0.826099	1.41989	0.185276				0.948832	0.276175		0.754083	0.69622	12.1261	6.27568	11.0507
	0.855405	0.412733		0.485167	1.19063	0.850467	1.06975	0.307618				1.46279	0.126346		0.812789	1.16634	0.580812	5.18355	13.9083
	1.38412	0.756052		0.414693	0.768712	1.14714	0.706323	0.515548				1.56684	2.37794		0.595658	0.946048	2.00661	3.31837	2.77865
	0.8464	0.979		0.951669	1.5023	1.10324	0.788876	0.398755				2.60613	0.819829		0.75505	0.691194	0.716903	9.14896	10.0972
	0.93051	0.997735		0.825374	0.780269	0.813405	0.74519	0.722889				0.872951	0.752567		0.39674	0.606732	5.16939	3.39128	4.67207

## Sheet: Figure 2B and SF 2A (HFRT-rapa)
Unique_ID	t_test_p_value	t_test_difference
FAM103A1|S|36;36|___1	0.411237	0.127007
RPSA|S|43;43|___1	0.686223	-0.0709222
ESYT2|S|761|___1	0.970224	-0.015083
ESYT2|S|743|___1	0.317681	0.132114
UHRF1BP1L|S|414|___1	0.981906	0.00743071
KIAA1598|S|494|___1	0.910663	-0.0147759
KIAA1598|S|515|___1	0.0379318	0.158709
KIAA1598|S|532|___1	0.172485	0.41575
MEX3A|S|462|___1	0.750262	-0.0704896
PLEKHG3|S|1217|___1	0.13412	0.246862
PLEKHG3|S|76|___1	0.78341	0.0498107
PLEKHG3|S|741|___1	0.880915	0.0398038
PLEKHG3|S|1092|___1	0.197702	0.138712
PLEKHG3|S|631|___1	0.878047	0.0337254
PLEKHG3|S|643|___1	0.693045	-0.111894
SH3PXD2B|S|720|___1	0.660005	0.198197
CXorf23|S|402|___1	0.339508	-0.155943
CXorf23|S|192|___1	0.224935	-0.28555
ZNF320|S|452|___1	0.603862	-0.0625772
NBAS|S|473|___1	0.649732	-0.12808
NBAS|S|1384|___1	0.482121	0.168966
CCDC66|S|23|___1	0.200676	-0.218681
KIAA0922|S|1122|___1	0.0858186	0.111444
SBNO1|S|214|___1	0.25163	-0.101967
SBNO1|S|904|___1	0.425333	-0.20528
WDR91|S|256|___1	0.823811	-0.103367
KRBA1|S|253|___1	0.245607	-0.192567
KRBA1|S|288|___1	0.768971	0.0324303
FAM83G|S|781|___1	0.78642	0.0282393
FAM83G|S|666|___1	0.607091	-0.0244589
FAM83G|S|760|___1	0.578318	0.0426455
FAM83G|S|688|___1	0.77352	-0.167544
PALM3|S|375|___1	0.732427	0.0545225
PALM3|S|303|___1	0.987018	0.00415262
RCCD1|S|31|___1	0.313884	0.144032
RCCD1|S|33|___1	0.666404	0.0838121
ARHGAP42|S|434|___1	0.69441	0.0503085
ARHGAP42|S|683|___1	0.683806	0.0742807
ZSCAN5A;ZSCAN5B|S|296;295|___1	0.138645	-0.2048
NPIPB5;NPIPB3;NPIPB11;NPIPB4|S|1066;983;1123;1071;861;1100|___1	0.0176728	-0.122782
CCDC85C|S|246|___1	0.0823813	-0.275865
SAC3D1|S|402|___1	0.596754	0.0659939
RGPD3;RGPD1;RGPD2;RANBP2;RGPD4|S|1535;1519;1527;2510;1535|___1	0.814935	-0.0382579
RGPD3;RGPD1;RGPD2;RANBP2;RGPD4|S|1543;1527;1535;2518;1543|___1	0.324478	-0.239721
RGPD3;RGPD1;RGPD2;RANBP2;RGPD4;RGPD5;RGPD8|S|1479;1463;1471;2454;1479;1478;1478|___1	0.55238	-0.226154
RGPD3;RGPD1;RGPD2;RGPD5;RGPD8|S|1416;1400;1408;1415;1415|___1	0.463084	-0.138368
RGPD3;RGPD1;RGPD2;RANBP2;RGPD4;RGPD5;RGPD8|S|128;119;127;128;128;128;128|___1	0.697917	-0.0560706
RGPD3;RANBP2;RGPD4|S|395;394;395|___1	0.287936	-0.165157
RGPD3;RANBP2;RGPD4;RGPD5;RGPD8|S|1593;2568;1593;1592;1592|___1	0.293034	-0.0857248
RGPD3;RANBP2;RGPD4|S|810;809;810|___1	0.410889	-0.166261
RGPD3;RGPD1;RGPD2;RANBP2;RGPD4;RGPD5;RGPD8|S|789;779;787;788;789;788;788|___1	0.66846	0.111034
LRRC53|S|736|___1	0.661699	0.0578725
ZSWIM8|S|53|___1	0.826818	-0.10377
ZSWIM8|S|1836|___1	0.0253311	0.428761
ARHGAP32|S|952|___1	0.571243	-0.103584
ARHGAP32|S|613|___1	0.184043	0.183653
ARHGAP32|S|892|___1	0.924623	-0.0070467
POM121C;POM121;POMZP3|S|291;314;49|___1	0.915291	-0.0139786
POM121C|S|95|___1	0.65066	0.0502195
POM121C;POM121|S|2;2|___1	0.887595	0.0595382
MYO9A|S|2294|___1	0.787561	0.0146221
MYO9A|S|1299|___1	0.916243	0.0193027
MYO9A|S|1219|___1	0.12898	-0.392963
TDRD15|S|878|___1	0.739983	-0.163721
KCNJ12;KCNJ18|S|405;405|___1	0.905897	-0.0500193
LOC285556|S|1345|___1	0.637759	-0.55172
|S|2054;191|___1	0.365512	0.44353
C11orf98|S|65|___1	0.507119	0.0902809
|S|65|___1	0.506446	-0.0903864
DDX39A|S|37|___1	0.678902	0.0357943
DDX39A|S|40|___1	0.874139	-0.0116529
DDX39A|S|183|___1	0.151162	-0.125396
PDLIM1|S|130|___1	0.171204	0.143199
PDLIM1|S|90|___1	0.643374	0.0402104
MYO1C|S|408|___1	0.653251	-0.0649881
MYO1C|S|864|___1	0.480462	-0.0649964
MYO1C|S|536|___1	0.334876	0.124325
SNAP23|S|20|___1	0.484229	-0.0935087
HAX1|S|192|___1	0.46036	-0.0798098
AIP|S|43|___1	0.279801	0.133744
GTPBP1|S|580|___1	0.694032	0.057587
SMAP|S|17|___1	0.756284	0.0414648
AP3B1|S|276|___1	0.805938	-0.100102
CBX4|S|36|___1	0.423477	0.100982
PGRMC1|S|181|___1	0.772085	0.0341724
PGRMC1|S|57|___1	0.474442	-0.117833
SUPT5H|S|666|___1	0.241755	0.108815
DFFA|S|315|___1	0.772313	0.0516507
EIF3F|S|258|___1	0.807479	-0.12825
WWP2|S|211|___1	0.78134	-0.144741
SLC33A1|S|2|___1	0.869965	-0.0465053
EEF2K|S|470|___1	0.167876	0.209875
EEF2K|S|474|___1	0.199667	0.19734
EEF2K|S|18|___1	0.390526	-0.102043
EML1|S|113|___1	0.586604	-0.151162
EML1|S|140|___1	0.607475	-0.286077
DNM1L|S|529|___1	0.488222	-0.0256535
PIK3C2A|S|60|___1	0.559115	0.0563803
PIK3C2A|S|108|___1	0.307809	0.284333
PIK3C2A|S|338|___1	0.550375	0.104621
PIK3C2A|S|259|___1	0.187348	0.108855
IFRD1|S|21|___1	0.720681	0.0749877
HMGN4|S|80|___1	0.537657	-0.167289
BCL9|S|687|___1	0.626222	-0.105773
NOP56|S|520|___1	0.811915	0.0493619
NOP56|S|591|___1	0.864354	-0.0523011
NOP56|S|554|___1	0.425538	0.127236
DDX3X;DDX3Y|S|71;71|___1	0.0418949	0.0984354
DDX3X|S|76|___1	0.682567	0.109066
DDX3X|S|605|___1	0.63397	0.171774
DDX3X;DDX3Y|S|594;592|___1	0.0398218	0.151791
DDX3X|S|114|___1	0.646241	-0.123316
DDX3X|S|61|___1	0.380285	0.187008
DDX3X|S|102|___1	0.543711	-0.0745608
DDX3X;DDX3Y|S|152;150|___1	0.827385	0.0556596
DDX3X;DDX3Y|S|492;490|___1	0.200148	0.221045
DDX3X|S|90|___1	0.3301	0.185642
TRIM38|S|240|___1	0.869696	-0.0219393
NFIB|S|265|___1	0.826621	-0.0821085
PPAP2B|S|297|___1	0.265328	-0.340547
ARID1A|S|1944|___1	0.115045	0.115174
ARID1A|S|1513|___1	0.28514	-0.215101
ARID1A|S|233|___1	0.127454	0.0858876
ARID1A|S|363|___1	0.317489	0.174043
ARID1A|S|382|___1	0.420373	-0.113409
SOCS2|S|30|___1	0.9242	-0.0791414
C2CD2L|S|411|___1	0.246835	0.510868
TXNDC9|S|188|___1	0.0151943	0.518102
TRAFD1|S|327|___1	0.741678	-0.0322466
TRAFD1|S|415|___1	0.613137	-0.0535294
TRAFD1|S|543|___1	0.51717	-0.255359
CIT|S|1432|___1	0.691841	0.0552479
CIT|S|1971|___1	0.707536	0.120237
CIT|S|1993|___1	0.525592	0.172263
CIT|S|1322|___1	0.0618844	0.299536
CIT|S|1940|___1	0.95669	0.00719039
CIT|S|440|___1	0.417329	0.21183
COPE|S|99|___1	0.0608084	-0.36932
CDC42EP2|S|31|___1	0.0516223	-1.49178
CDC42EP2|S|101|___1	0.682803	-0.0214688
CDC42EP2|S|141|___1	0.788195	-0.0551418
AP3D1|S|658|___1	0.0484012	1.0588
AP3D1|S|9|___1	0.644345	-0.201318
AP3D1|S|829|___1	0.191597	0.190695
ZNF195|S|394|___1	0.661107	-0.208889
ABLIM1|S|426|___1	0.456013	-0.291716
ABLIM1|S|586|___1	0.317021	0.0783914
ABLIM1|S|587|___1	0.582853	0.095911
ABLIM1|S|458|___1	0.0770096	0.269354
ABLIM1|S|655|___1	0.718366	-0.0416657
ABLIM1|S|431|___1	0.62409	0.27689
DVL3;DVL2|S|209;228|___1	0.704337	-0.173954
CHD1|S|1677|___1	0.454541	0.0803645
CHD1|S|1328|___1	0.878052	-0.0592146
CHD1|S|1683|___1	0.679316	-0.0489378
CHD1|S|90|___1	0.683155	0.0377728
CHD1|S|966|___1	0.745312	0.00899379
CHD1|S|1040|___1	0.917899	-0.0425857
STX16|S|201|___1	0.613857	0.113336
EI24|S|330|___1	0.19116	-0.261895
EI24|S|56|___1	0.556022	-0.158124
KMT2D|S|2274|___1	0.187878	0.188156
KMT2D|S|4849|___1	0.592553	-0.0659863
KMT2D|S|4215|___1	0.607144	0.191605
KMT2D|S|4822|___1	0.649476	0.0474421
KMT2D|S|1606|___1	0.0985099	0.0340433
KMT2D|S|2640|___1	0.616898	0.0482162
MAP2K7|S|35|___1	0.357967	0.271602
PDCD5|S|119|___1	0.574912	-0.0465078
PDCD5|S|51|___1	0.097901	0.315164
SLC9A3R1|S|280|___1	0.0941238	0.203194
SLC9A3R1|S|46|___1	0.925672	-0.0239197
CHEK1|S|301|___1	0.889584	-0.0941626
CHEK1|S|331|___1	0.276519	0.118136
CHEK1|S|286|___1	0.00497643	0.0818593
NDC80|S|55|___1	0.17954	0.159533
NDC80|S|50|___1	0.154488	0.100586
UNC13B|S|254|___1	0.842559	-0.0587943
UNC13B|S|367|___1	0.584135	0.0633704
PSMA7;PSMA8|S|11;13|___1	0.343804	0.181429
SCAMP3|S|76|___1	0.498398	-0.11959
BACH1|S|445|___1	0.572113	-0.191993
|S|31|___1	0.881962	-0.0185881
IFIT3|S|203|___1	0.513534	-0.0743113
TAX1BP3|S|124|___1	0.491881	-0.0854692
TAX1BP3|S|61|___1	0.292591	0.313915
GIPC1|S|68|___1	0.136218	-0.290062
GIPC1|S|225|___1	0.745196	-0.239489
GIPC1|S|232|___1	0.360168	-0.0818427
PCDH17|S|808|___1	0.602978	-0.0823933
IKBKB|S|672|___1	0.563088	0.0528421
HAT1|S|361|___1	0.824467	0.016633
CASK|S|51|___1	0.279839	0.088872
PLD2|S|134|___1	0.678492	-0.0561393
PPP1R12A|S|299|___1	0.379402	0.226375
PPP1R12A|S|432|___1	0.393168	-0.0961987
PPP1R12A|S|422|___1	0.925704	-0.0219132
PPP1R12A|S|995|___1	0.858021	0.0350103
PPP1R12A|S|507|___1	0.884319	0.0397987
PPP1R12A|S|695|___1	0.236596	0.125387
PPP1R12A|S|910|___1	0.752621	-0.0386321
PPP1R12A|S|871|___1	0.532051	-0.0577641
PPP1R12A|S|680|___1	0.974913	-0.00578626
GAK|S|456|___1	0.738379	-0.0735044
XPO1|S|1031|___1	0.737605	-0.0937484
XPO1|S|391|___1	0.864959	-0.016792
BTAF1|S|91|___1	0.153787	-0.384052
BTAF1|S|95|___1	0.345382	0.366046
ARHGEF10|S|59|___1	0.955732	-0.043225
ZNF609|S|1055|___1	0.51433	0.105048
ZNF609|S|804|___1	0.895459	-0.0283953
ZNF646|S|521|___1	0.976066	-0.0104872
|S|2359|___1	0.491867	0.0792357
|S|2171|___1	0.353448	0.489786
SEC16A|S|2083|___1	0.773061	-0.0368808
SEC16A|S|122|___1	0.292831	0.0477489
SEC16A|S|1069|___1	0.842089	-0.0132233
SEC16A|S|1305|___1	0.226017	-0.261256
SEC16A|S|1327|___1	0.473797	0.0726611
SEC16A|S|595|___1	0.982031	0.00669479
SEC16A|S|314|___1	0.768569	0.0414934
SEC16A|S|1964|___1	0.305931	0.0886526
SEC16A|S|331|___1	0.328224	0.14154
SEC16A|S|569|___1	0.326713	0.0944185
SEC16A|S|1356|___1	0.938431	0.00998783
SEC16A|S|1362|___1	0.871164	0.0283578
SEC16A|S|29|___1	0.116252	0.13716
PLXNB2|S|1570|___1	0.939942	0.0058883
KHNYN|S|170|___1	0.162817	-0.198844
U2SURP|S|67|___1	0.668806	0.0936368
U2SURP|S|244|___1	0.616073	-0.186845
N4BP3|S|536|___1	0.409967	-0.119304
N4BP3|S|25|___1	0.182501	0.156328
TRANK1|S|2741|___1	0.292441	-0.257055
SYNM|S|1181|___1	0.620701	0.0659278
SYNM|S|1044|___1	0.289645	0.516473
SYNM|S|1049|___1	0.10375	-1.39786
SYNM|S|429|___1	0.271712	0.18592
SYNM|S|1435|___1	0.131501	0.228964
ZBTB5|S|234|___1	0.804236	-0.0456298
|S|723|___1	0.842986	-0.0241508
NACAD|S|1121|___1	0.673657	0.0765518
ANKRD28|S|1011|___1	0.214075	0.151519
TBX3|S|456|___1	0.777563	-0.0362775
TBX3|S|707|___1	0.538949	-0.130685
TBX3|S|680|___1	0.232429	0.246928
SCAMP2|S|319|___1	0.690483	-0.0830282
BET1|S|50|___1	0.419033	0.165823
TRIM24|S|1042|___1	0.0254683	0.0715691
TRIM24|S|209|___1	0.759196	-0.157565
PGRMC2|S|90|___1	0.191216	0.130102
WDR46|S|41|___1	0.579207	0.127985
NKRF|S|572|___1	0.583862	-0.0584701
RER1|S|95|___1	0.32956	-0.180756
OGT|S|20|___1	0.320052	0.12634
PPM1D|S|85|___1	0.817977	0.0305694
MID1|S|96|___1	0.88887	-0.0558805
|S|241|___1	0.642274	-0.0806564
EIF3D|S|161|___1	0.729193	-0.0746546
EIF3H|S|183|___1	0.311577	-0.321106
SLC16A6|S|247|___1	0.694769	0.081962
TNRC18|S|263|___1	0.532943	0.0693878
TNRC18|S|1359|___1	0.699877	0.0362797
TNRC18|S|1540|___1	0.878314	0.00981108
ABCC5|S|558|___1	0.368861	-0.327203
CD3EAP|S|285|___1	0.33462	0.0912167
CD3EAP|S|172|___1	0.279962	0.109505
YKT6|S|114|___1	0.390199	0.0585375
NUPL2|S|313|___1	0.784948	0.0804729
CLOCK|S|427|___1	0.19322	-0.137714
MAFG|S|124|___1	0.918119	-0.0225617
PDPK1;PDPK2P|S|241;214|___1	0.546859	0.0875165
RNF113A|S|6|___1	0.543309	-0.160614
DHX15|S|15|___1	0.150739	0.209182
ZZEF1|S|1540|___1	0.765775	0.0562735
ZZEF1|S|1518|___1	0.0155393	-0.540208
TTI1|S|459|___1	0.464382	-0.0750888
RRP8|S|223|___1	0.840115	-0.0244684
PJA2|S|309|___1	0.131651	0.210669
PJA2|S|253|___1	0.532052	0.102949
SIPA1L1|S|1565|___1	0.507817	-0.173733
SIPA1L1|S|1508|___1	0.865299	0.0768487
SIPA1L1|S|1433|___1	0.492168	0.0522585
SIPA1L1|S|1549|___1	0.304237	0.0737995
SIPA1L1|S|1270|___1	0.547702	-0.0918417
SIPA1L1|S|1647|___1	0.438445	-0.200487
SIPA1L1|S|1181|___1	0.919449	-0.03936
SIPA1L1|S|1255|___1	0.584261	0.0726239
CYB5B|S|23|___1	0.745784	-0.0668971
CYB5B|S|37|___1	0.0676646	0.514583
PHGDH|S|349|___1	0.650106	-0.122711
IRAK2|S|144|___1	0.858783	0.0137237
PHF1|S|20|___1	0.304592	0.133666
PHF1|S|522|___1	0.456989	0.13351
DYNC1LI2|S|194|___1	0.719675	-0.12335
DYNC1LI2|S|407|___1	0.296259	-0.139677
ZW10|S|88|___1	0.503069	0.11372
SART1|S|448|___1	0.66397	0.206154
SART1|S|787|___1	0.471664	0.077625
SART1|S|789|___1	0.923967	0.014966
SART1|S|348|___1	0.391166	0.369589
TGFB1I1|S|192|___1	0.474164	0.0558805
TGFB1I1|S|194|___1	0.708548	-0.0310125
ZNF264;ZNF460|S|496;433|___1	0.778432	0.15766
ZNF264|S|177|___1	0.394113	0.343269
ADCY6|S|54|___1	0.823597	0.118024
PPIP5K2|S|38|___1	0.975728	-0.00817585
PPIP5K2|S|1172|___1	0.26736	0.203547
PPIP5K2|S|1108|___1	0.565661	0.060105
MAP3K7|S|367|___1	0.454522	-0.157781
MAP3K7|S|439|___1	0.179026	0.229379
RIPK2|S|529|___1	0.590378	-0.104023
WDR62|S|1123|___1	0.469086	-0.380017
WDR62|S|974|___1	0.995601	0.000434558
WDR62|S|1348|___1	0.772025	0.0402911
WDR62|S|49|___1	0.553297	0.156949
WDR62|S|501|___1	0.618891	-0.0863139
PRPF3|S|133|___1	0.194	0.0801204
PRPF3|S|619|___1	0.224197	-0.786322
PRPF3|S|164|___1	0.82745	0.0242993
TPD52L2|S|21|___1	0.45663	-0.137121
TPD52L2|S|161|___1	0.39121	0.14758
TPD52L2|S|166|___1	0.0434166	0.35575
TPD52L2|S|12|___1	0.400696	-0.225224
TPD52L2|S|149|___1	0.753149	0.0954431
SYNJ1|S|1345|___1	0.518431	-0.0185817
SYNJ1|S|1565|___1	0.620284	-0.0516049
SYNJ1|S|1392|___1	0.377286	0.140552
EIF4G3|S|1156|___1	0.456437	0.385385
EIF4G3|S|495|___1	0.808172	0.0360874
EIF4G3|S|232|___1	0.984246	-0.00519212
SUV39H1|S|391|___1	0.124959	0.169892
EPB41L2|S|715|___1	0.410989	-0.132264
EPB41L2|S|598|___1	0.792892	0.0321493
EPB41L2|S|386|___1	0.468183	0.219416
EPB41L2|S|499|___1	0.759572	-0.0231053
EPB41L2|S|550|___1	0.473598	0.126634
EPB41L2|S|562|___1	0.973825	-0.00615883
RAD51C|S|20|___1	0.880954	0.0289679
WIPF1|S|350|___1	0.0567905	0.237714
FOXO3|S|284|___1	0.122159	-0.139625
FOXO3|S|294|___1	0.945504	0.0079387
|S|52|___1	0.114339	0.122297
|S|187|___1	0.48369	-0.0777356
DENR|S|73|___1	0.31718	-0.365244
DENR|S|20|___1	0.836211	0.0214205
DNPH1|S|128|___1	0.550261	0.575679
DNPH1|S|169|___1	0.593431	0.0416428
CHMP2A|S|203|___1	0.768493	0.0708869
PRC1|S|513|___1	0.065633	0.114413
PRC1|S|265|___1	0.271744	0.163471
PRC1|S|620|___1	0.258701	0.268509
BUB1|S|307|___1	0.221413	-0.234256
BUB1|S|314|___1	0.85262	-0.0388076
BUB1|S|596|___1	0.711416	-0.0907825
BUB1|S|557|___1	0.717312	0.0518328
BUB1|S|459|___1	0.498492	-0.288302
BUB3|S|211|___1	0.372568	-0.0352275
ACTN4;ACTN2;ACTN3;ACTN1|S|159;147;154;140|___1	0.517618	-0.213466
HTATSF1|S|498|___1	0.834723	-0.0687126
HTATSF1|S|387|___1	0.692131	0.127753
HTATSF1|S|616|___1	0.703526	-0.146677
SGTA|S|77|___1	0.362752	-0.0699708
SGTA|S|305|___1	0.701531	-0.208554
ENSA;ARPP19|S|67;62|___1	0.913208	0.0134401
|S|88|___1	0.567113	-0.172859
STRN|S|376|___1	0.722423	-0.0465905
STRN|S|245|___1	0.902404	-0.0204512
AKAP8|S|112|___1	0.644577	-0.220693
AKAP8|S|124|___1	0.76742	-0.12401
AKAP8|S|328|___1	0.774014	0.0425072
NRD1|S|86|___1	0.528956	-0.17638
NRD1|S|94|___1	0.522946	0.141068
KIF1C|S|494|___1	0.123061	0.21866
KIF1C|S|676|___1	0.694186	-0.159933
KIF1C|S|915|___1	0.206395	0.142646
KIF1C|S|1092|___1	0.705002	-0.119285
PRICKLE3|S|437|___1	0.226072	0.138306
PRICKLE3|S|491|___1	0.714794	0.0910441
TIMM8A|S|96|___1	0.938588	0.0264343
DHX16|S|103|___1	0.913778	0.0318527
DHX16|S|160|___1	0.990952	-0.003088
PCDH7|S|974|___1	0.167672	-0.246805
PCDH7|S|1011|___1	0.965194	0.0109396
PRPSAP2|S|227|___1	0.294775	0.058177
SMARCA5;SMARCA1|S|755;770|___1	0.783346	0.0407241
SMARCA5|S|137|___1	0.456832	0.113331
SMARCA5|S|116|___1	0.996501	0.00090758
ADCY3|S|39|___1	0.990501	-0.00263309
SPAG9|S|265|___1	0.27771	-0.349253
SPAG9|S|229|___1	0.0514607	-0.436028
SPAG9;MAPK8IP3|S|1144;1143|___1	0.675024	0.106435
SPAG9|S|183|___1	0.994011	0.000826836
SPAG9|S|730|___1	0.199817	0.228652
SPAG9|S|733|___1	0.967412	0.0106382
SPAG9|S|1188|___1	0.279666	-0.136237
SPAG9|S|251|___1	0.751692	-0.147542
SPAG9|S|311|___1	0.212078	-0.301087
SIPA1L3|S|100|___1	0.959737	-0.0286363
SIPA1L3|S|1364|___1	0.692345	0.0390825
ZFC3H1|S|128|___1	0.704574	0.0640484
ZFC3H1|S|206|___1	0.709955	0.111006
PIP5K1C|S|45|___1	0.177023	0.0502135
KIF1B|S|1416|___1	0.280436	-0.0832135
KIF1B;KIF1A|S|527;487|___1	0.438996	0.222693
KIF1B|S|1057|___1	0.0975045	0.257708
KDM1A|S|131|___1	0.565072	0.157746
KDM1A|S|137|___1	0.188679	0.343075
KDM1A|S|166|___1	0.502752	0.116175
KDM1A|S|849|___1	0.359568	0.099068
TBC1D4|S|648|___1	0.830865	0.0389484
TBC1D4|S|666|___1	0.477315	0.0935195
TBC1D4|S|370|___1	0.572778	0.0981747
TBC1D4|S|588|___1	0.8942	0.0153882
TBC1D4|S|591|___1	0.820936	0.0309957
TBC1D4|S|341|___1	0.914472	-0.0389818
TBC1D4|S|566|___1	0.889055	0.0476643
TBC1D4|S|570|___1	0.390079	0.156955
PHLPP1|S|425|___1	0.260556	-0.0801236
NME2;NME2P1|S|122;107|___1	0.592509	-0.200826
DFNA5|S|252|___1	0.0435917	0.575862
ACSL4|S|447|___1	0.840703	-0.0197687
SNX3|S|72|___1	0.0625523	0.377754
STX10|S|108|___1	0.795837	0.0252174
STX10|S|140|___1	0.946099	-0.00936413
ADCY9|S|1307|___1	0.880952	0.0448039
ADCY9|S|1352|___1	0.31757	0.187497
ADCY9|S|1259|___1	0.148553	0.129058
SORBS3|S|395|___1	0.714691	0.0545899
SORBS3|S|545|___1	0.572325	0.134052
SORBS3|S|530|___1	0.890002	-0.0689729
NEMF|S|900|___1	0.782791	-0.0437562
NEMF|S|417|___1	0.263596	0.244181
BUB1B|S|633|___1	0.103555	-0.388025
BUB1B|S|435|___1	0.358924	0.0644153
BUB1B|S|270|___1	0.569192	-0.213384
BUB1B|S|367|___1	0.196952	-0.361022
BUB1B|S|670|___1	0.483574	0.191609
BUB1B|S|1043|___1	0.373916	0.132257
DIAPH1|S|22|___1	0.888038	-0.0178639
|S|20|___1	0.0926885	-0.0598313
|S|429|___1	0.720518	-0.0923827
SLC16A7|S|448|___1	0.916257	0.0498625
REV3L|S|2220|___1	0.476025	0.0781514
REV3L|S|1724|___1	0.175337	0.164707
PEX10|S|261|___1	0.0807532	0.709682
KPNA6|S|6|___1	0.538726	0.0603844
CTNND1|S|288|___1	0.448776	0.151097
CTNND1|S|349|___1	0.79246	-0.0244729
CTNND1|S|352|___1	0.358729	-0.143208
CTNND1|S|230|___1	0.48235	-0.0789843
CTNND1|S|864|___1	0.105876	-0.154136
CTNND1|S|268|___1	0.853335	0.0341832
CTNND1|S|269|___1	0.618949	-0.0406332
CTNND1|S|47|___1	0.560059	0.124412
CTNND1|S|244|___1	0.138608	-0.218488
SNX2|S|277|___1	0.401317	0.132801
SNX2|S|185|___1	0.778781	0.053161
SNX2|S|119|___1	0.68382	0.0592435
DPM1|S|9|___1	0.640546	0.61458
DPM1|S|21|___1	0.746456	0.0506538
ZNF354A;ZNF354B|S|311;311|___1	0.691499	0.0877689
TOM1|S|462|___1	0.479667	0.112293
TOM1|S|160|___1	0.532389	0.168852
|S|175|___1	0.615883	-0.149369
PQBP1|S|247|___1	0.876859	0.0166839
DKC1|S|485|___1	0.250456	-0.152995
DKC1|S|494|___1	0.21994	-0.176778
DKC1|S|513|___1	0.807142	0.0308371
EIF5B|S|1168|___1	0.440426	-0.0837018
EIF5B|S|186|___1	0.448303	0.35014
EIF5B|S|190|___1	0.987142	-0.00419235
EIF5B|S|164|___1	0.733124	0.124255
EIF5B|S|214|___1	0.762272	-0.0426041
EIF5B|S|113|___1	0.390168	-0.190497
EIF5B|S|137|___1	0.976615	0.00905641
BRD4|S|1117|___1	0.702177	0.0318842
NBN|S|432|___1	0.966976	0.001647
DTNB|S|394|___1	0.187969	0.114399
SRGAP2|S|916|___1	0.253069	0.117503
SRGAP2;SRGAP2B|S|206;206|___1	0.603205	0.114153
SRGAP2|S|1061|___1	0.5187	-0.199108
DENND4B|S|953|___1	0.775684	0.0768986
N4BP1|S|288|___1	0.574245	-0.20395
ROCK2|S|1374|___1	0.833632	-0.107503
CLASP2|S|1013|___1	0.831088	-0.0269613
CLASP2|S|1029|___1	0.265871	0.224936
CLASP2|S|952|___1	0.34422	0.163893
CLASP2|S|370|___1	0.61886	0.0696586
CLASP2|S|489|___1	0.994217	-0.00159931
COBL|S|815|___1	0.64838	0.0483338
ZBED4|S|297|___1	0.273954	0.107889
HIP1R|S|1017|___1	0.245335	0.312296
PHF2|S|705|___1	0.292289	0.0729399
PHF2|S|539|___1	0.607701	0.0895624
PHF2|S|905|___1	0.447198	-0.167205
PHF2|S|625|___1	0.336657	-0.397047
ZC3H11A|S|132;132|___1	0.559916	0.058643
ZC3H11A|S|108|___1	0.33615	-0.131435
ZC3H11A|S|495;495;495|___1	0.85181	0.0709635
CLUH|S|664|___1	0.43049	0.126191
KDM4A|S|502|___1	0.633649	-0.0404882
PHACTR2|S|522|___1	0.207997	0.0829131
PPP6R2|S|289|___1	0.216385	0.139382
CNOT3|S|541|___1	0.863273	0.0175975
CNOT3|S|299|___1	0.545061	-0.212874
ANKRD17|S|2401|___1	0.999831	3.27e-05
ANKRD17|S|1940|___1	0.978166	-0.00245571
ANKRD17|S|19|___1	0.456134	-0.209641
ANKRD17|S|1457|___1	0.117408	0.478975
ANKRD17|S|1709|___1	0.733059	-0.0304524
ANKRD17|S|803|___1	0.214672	0.100501
DNAJB6|S|15|___1	0.844763	-0.0840979
TMEM127|S|17|___1	0.950352	0.00308641
HMMR|S|201|___1	0.694625	-0.133621
ZNF217|S|570|___1	0.744824	-0.0850509
ZNF217|S|890|___1	0.211862	0.137689
ZNF217|S|407|___1	0.727925	0.089769
H2AFY|S|170|___1	0.110574	0.190328
FLNB|S|886|___1	0.285729	0.141409
FLNB|S|2083|___1	0.109537	0.165842
FLNB|S|983|___1	0.344035	0.103796
FLNB|S|1902|___1	0.377036	-0.0804758
FLNB|S|730|___1	0.00324992	0.709933
FLNB|S|1433|___1	0.100567	0.172955
FLNB|S|2478|___1	0.0707784	0.259307
FLNB|S|2481|___1	0.355274	0.147159
FLNB|S|833|___1	0.0844446	0.160113
FLNB|S|1505|___1	0.541827	0.0534805
FLNB|S|2465|___1	0.348072	0.0825084
FLNB|S|1602|___1	0.250373	0.210018
NCOR1|S|1281|___1	0.114659	0.298343
NCOR1|S|1472|___1	0.906675	-0.0144434
NCOR1|S|2202|___1	0.791791	-0.0219355
NCOR1|S|1111|___1	0.541917	0.0672566
NCOR1|S|1592|___1	0.853816	0.0729885
NCOR1|S|2151|___1	0.754049	0.0484915
NCOR1|S|2120|___1	0.837408	-0.0265188
VAMP4|S|30|___1	0.921473	-0.0310672
PEX14|S|232|___1	0.524107	-0.0713727
PEX14|S|44|___1	0.884594	0.0331825
TRIM3|S|7|___1	0.480693	-0.0635602
TRIM3|S|437|___1	0.864281	-0.0844339
ULK1|S|556|___1	0.27434	0.436637
ULK1|S|623|___1	0.0623426	0.168356
SPAG7|S|158|___1	0.222267	0.225307
SPAG7|S|219|___1	0.512968	-0.0594333
SEC22B|S|175|___1	0.820814	-0.025377
SEC22B|S|137|___1	0.0145655	0.271587
PRPF40A|S|938|___1	0.971892	-0.00809415
PRPF40A|S|888|___1	0.677936	-0.0932245
PRPF40A|S|151|___1	0.589382	0.0563835
GIGYF1|S|406|___1	0.389537	0.264882
GIGYF1|S|230|___1	0.463804	-0.309271
GIGYF1|S|148|___1	0.432307	0.061876
LRCH4|S|521|___1	0.524774	0.146204
LRCH4|S|317|___1	0.955024	0.0199455
VPS26A|S|315|___1	0.158967	0.163175
MED24|S|873|___1	0.0564187	0.20746
KATNA1|S|170|___1	0.838481	0.0855033
ZNF324|S|164|___1	0.97957	-0.00384108
PSIP1|S|62|___1	0.243721	0.243165
PSIP1|S|443|___1	0.225284	0.35778
PSIP1|S|106|___1	0.587472	-0.200131
PSIP1|S|177|___1	0.375905	0.272042
SRSF10|S|133|___1	0.468671	-0.113901
SRSF10|S|158|___1	0.385816	-0.366299
SRSF10|S|131|___1	0.901542	-0.0246331
TNFRSF21|S|541|___1	0.364995	0.257353
TADA3|S|298|___1	0.838006	-0.0915159
SF3B1|S|322|___1	0.707945	0.125375
SF3B1|S|488|___1	0.17045	0.137178
CSDE1|S|514|___1	0.620767	-0.094018
WBP4|S|277|___1	0.806833	-0.0863326
PRKRA|S|18|___1	0.329756	0.214162
MYCBP2|S|2812|___1	0.649716	-0.146509
MYCBP2|S|3932|___1	0.798365	-0.0535765
MYCBP2|S|2985|___1	0.868989	-0.0238937
MYCBP2|S|3519|___1	0.449411	0.137451
MYCBP2|S|3505|___1	0.521486	0.171861
MYCBP2|S|2871|___1	0.755426	-0.0603927
MYCBP2|S|2789|___1	0.251848	-0.1127
SNRNP200|S|26|___1	0.135784	-0.122495
SNRNP200|S|225|___1	0.547739	-0.297993
SNRNP200|S|835|___1	0.713554	-0.0369171
OFD1|S|789|___1	0.644421	-0.0549014
OFD1|S|720|___1	0.0928271	0.282217
OFD1|S|686|___1	0.717954	-0.0898746
TOM1L1|S|321|___1	0.787281	-0.0327638
RPS6KA4|S|343|___1	0.488194	-0.097551
RPS6KA4|S|745|___1	0.520933	0.291969
RPS6KA4|S|682|___1	0.528509	0.127374
SURF6|S|138|___1	0.953409	0.0102097
SURF6|S|74|___1	0.961694	0.0233075
UTP20|S|788|___1	0.558745	0.117945
NUP155|S|992|___1	0.608427	0.0635214
NUP155|S|1057|___1	0.739917	0.0481634
WDHD1|S|374|___1	0.169881	0.586595
WDHD1|S|907|___1	0.352435	0.0824385
PALM|S|116|___1	0.876487	-0.0336847
PALM|S|162|___1	0.335848	0.0739927
RNASEH2A|S|298|___1	0.922894	-0.0162681
CDC123|S|314|___1	0.107158	-0.281358
BCAR3|S|83|___1	0.487238	0.110063
BCAR3|S|290|___1	0.0677092	-0.104624
BCAR3|S|375|___1	0.320669	-0.0892433
EIF3G|S|42|___1	0.92173	-0.0198278
EIF3J|S|127|___1	0.419157	-0.150907
ZMPSTE24|S|298|___1	0.559475	0.304167
ZMPSTE24|S|310|___1	0.542747	-0.210473
PPP1R37|S|561|___1	0.717306	0.0303265
CCNK|S|340|___1	0.131133	-0.375858
CCNK|S|324|___1	0.581814	-0.192722
PIAS1|S|503|___1	0.870698	0.0178588
BCAS2|S|94|___1	0.150303	-0.0934814
DNAJC8|S|35|___1	0.561245	-0.199818
SMNDC1|S|201|___1	0.328291	0.0749578
RAD17|S|416|___1	0.576945	0.322154
FLOT1|S|385|___1	0.926942	-0.0169751
TRIO|S|2440|___1	0.582699	-0.0325874
TRIO|S|2429|___1	0.939077	-0.0438592
TRIO;KALRN|S|1779;1773|___1	0.694405	0.0454461
TRIO|S|2282|___1	0.0633958	0.294393
TRIO|S|2631|___1	0.886042	-0.027516
TRIO|S|2417|___1	0.633799	-0.174005
MPDZ|S|230|___1	0.66849	0.102776
MPDZ|S|1194|___1	0.016549	-0.593633
MPDZ|S|790|___1	0.411435	-0.081399
MPDZ|S|1595|___1	0.308416	0.146451
RSL1D1|S|361|___1	0.265797	0.31699
RSL1D1|S|443|___1	0.243713	-0.346149
RSL1D1|S|469|___1	0.670067	0.0353511
RSL1D1|S|392|___1	0.255157	-0.435671
WFS1|S|32|___1	0.293946	-0.442397
CDKL5|S|407|___1	0.822145	0.0463355
CDKL5|S|306|___1	0.793443	-0.0497789
SRP72|S|541|___1	0.969445	0.00233873
DXO|S|262|___1	0.938447	-0.015969
RECQL4|S|323|___1	0.0928675	0.290014
MTA2|S|54|___1	0.625492	-0.102917
MTA2|S|435|___1	0.271637	0.187054
MTA2|S|548|___1	0.662732	-0.240286
USP1|S|313|___1	0.778649	0.0692914
USP1|S|273|___1	0.861903	-0.0234715
USP1|S|327|___1	0.0189718	-0.334939
STK10|S|438|___1	0.0568768	0.1848
PRKD3|S|213|___1	0.882414	0.030906
PRKD3;PRKD1|S|735;742|___1	0.646283	0.132962
TPPP|S|160|___1	0.941999	-0.0224441
TOMM70A|S|91|___1	0.480419	-0.0698366
SORBS2|S|259|___1	0.770947	0.0505746
SORBS2|S|302|___1	0.722925	-0.0913744
PHF14|S|530|___1	0.48445	-0.135397
PHF14|S|936|___1	0.924518	0.01465
|S|344;302|___1	0.647709	-0.101166
UBXN7|S|288|___1	0.211088	0.177182
UBXN7|S|350|___1	0.483993	-0.240765
SUN1|S|48|___1	0.619844	-0.0973533
SUN1|S|138|___1	0.819545	-0.0519323
SUN1|S|103|___1	0.963129	0.0113837
PRPF6|S|143|___1	0.399628	-0.108444
PCF11|S|705|___1	0.524854	-0.120123
PCF11|S|851|___1	0.62769	-0.0688562
PCF11|S|777|___1	0.915854	-0.00850582
PCF11|S|494|___1	0.540374	-0.121895
FRYL|S|844|___1	0.310599	-0.150608
FRYL|S|1980|___1	0.379903	0.075064
FRYL|S|2272|___1	0.648261	0.0630725
HAUS5|S|71|___1	0.902621	0.0148125
SOGA1|S|1244|___1	0.553519	0.0746148
SOGA1|S|1017|___1	0.751585	0.0319173
USP19|S|244|___1	0.470199	0.0902408
WDR47|S|304|___1	0.883699	0.0182587
SEC31A|S|799|___1	0.921713	0.016736
SEC31A|S|1163|___1	0.733347	-0.0438964
SLITRK5|S|846|___1	0.744769	-0.0424646
CCNB2|S|392|___1	0.623038	0.0866988
CCNB2|S|398|___1	0.433786	0.0654701
CCNB2|S|22|___1	0.0575876	0.0879386
YIF1A|S|5|___1	0.866915	0.0578534
UBR5|S|2241|___1	0.850699	0.0644665
UBR5;MISP|S|313;553|___1	0.932422	-0.0361449
UBR5|S|1308|___1	0.969708	-0.0052824
UBR5|S|1549|___1	0.894899	0.0405512
UBR5|S|327|___1	0.857608	-0.0229905
UBR5|S|110|___1	0.18834	0.483276
UBR5|S|139|___1	0.339404	0.721468
|S|1004|___1	0.100256	-0.305241
MFN2|S|27|___1	0.292252	-0.219973
SNUPN|S|41|___1	0.425074	-0.139755
UBE4B|S|1265|___1	0.110583	0.0858583
UBE4B|S|31|___1	0.82959	0.0720415
UBE4B|S|1256|___1	0.769442	-0.0444422
UBE4B|S|88|___1	0.450468	0.108336
IKBKAP|S|867|___1	0.826556	0.022095
NDUFB4|S|26|___1	0.518048	0.0859451
RTN3|S|229|___1	0.588098	-0.162812
STBD1|S|148|___1	0.333641	0.209428
ZRANB2|S|120|___1	0.619962	0.0949373
ZRANB2|S|153|___1	0.713216	-0.0480604
ZRANB2|S|188|___1	0.578071	-0.241308
SNX4|S|22|___1	0.893273	-0.0321585
LUC7L3|S|431|___1	0.536825	-0.140971
KIF20A|S|109|___1	0.955749	0.0037845
KIF20A|S|532|___1	0.921724	-0.0152121
KIF20A|S|825|___1	0.940434	-0.0271486
KIF20A|S|668|___1	0.277073	0.489496
KIF20A|S|670|___1	0.628657	-0.047994
KIF20A|S|878|___1	0.0967555	0.147393
KIF4A;KIF4B|S|1225;1227|___1	0.8829	-0.0755156
KIF4A;KIF4B|S|1038;1038|___1	0.816421	-0.0592915
KIF4A|S|1001|___1	0.922951	0.0286722
KIF4A;KIF4B|S|394;394|___1	0.0994589	-0.44286
KIF4A|S|1126|___1	0.172005	0.274225
KIF4A|S|801|___1	0.598163	-0.0192467
MBD4|S|428|___1	0.117338	-0.297935
SBF1|S|1229|___1	0.105584	0.16704
KAT7|S|162|___1	0.404436	-0.114699
KAT7|S|53|___1	0.284236	0.252074
KAT7|S|57|___1	0.324889	-0.333817
|S|397|___1	0.297645	-0.116149
VAPB|S|156|___1	0.588587	-0.0820525
VAPB|S|160|___1	0.415601	-0.208985
SNAPIN|S|133|___1	0.426547	-0.0681225
MPZL1|S|210|___1	0.787971	-0.07632
MPZL1|S|221|___1	0.521576	0.101139
PAPSS2|S|92|___1	0.209893	0.164083
TACC2|S|2512|___1	0.535269	-0.130556
TACC2|S|1562|___1	0.274055	0.138231
TACC2|S|2226|___1	0.819346	-0.101168
TRIM16|S|60|___1	0.559588	-0.351224
ZBTB7A|S|337|___1	0.666461	-0.0709969
ZBTB7A|S|549|___1	0.660564	0.124022
ZBTB7A|S|526|___1	0.162166	0.168157
SLU7|S|215|___1	0.735672	-0.150912
PGM3|S|64|___1	0.0338954	0.323005
MOCS3|S|47|___1	0.79441	0.0404329
CD2BP2|S|195|___1	0.923451	0.0141535
CD2BP2|S|49|___1	0.567013	-0.183325
MED26|S|361|___1	0.563739	-0.171276
MED26|S|447|___1	0.977429	-0.0201155
SVIL|S|50|___1	0.939154	0.00976022
SVIL|S|245|___1	0.49076	-0.05511
SVIL|S|920|___1	0.726507	0.0321697
SVIL|S|221|___1	0.0921568	-0.583275
SVIL|S|1120|___1	0.542782	-0.0542275
SVIL|S|968|___1	0.112266	0.330338
BAG4|S|7|___1	0.697111	-0.0636657
BAG4|S|179|___1	0.937825	0.0319007
BAG4|S|245|___1	0.25459	-0.109781
PARN|S|619|___1	0.0750039	-0.154382
PARN|S|557|___1	0.110654	0.188687
FMNL1|S|1031|___1	0.826904	-0.0540571
CBX6|S|106|___1	0.544888	0.104104
NADK|S|50|___1	0.378999	0.054712
POLR1A|S|1386|___1	0.476855	0.117498
POLR1A|S|1429|___1	0.598595	0.209726
ZBTB11|S|817|___1	0.56182	-0.113114
ZBTB11|S|1050|___1	0.662288	0.0377102
CPSF4|S|212|___1	0.0825247	0.215382
ASMTL|S|239|___1	0.586441	-0.109699
ASMTL|S|421|___1	0.57915	0.0328048
ASMTL|S|21|___1	0.3668	-0.0960728
CDS2|S|33|___1	0.863059	-0.0463746
EYA4|S|361|___1	0.872034	-0.0200459
FGFR1OP|S|228|___1	0.415177	0.741889
PPP1R3D|S|78|___1	0.844572	0.0608877
OXSR1|S|359|___1	0.738697	-0.0888427
OXSR1|S|427|___1	0.520693	-0.355595
OXSR1|S|339|___1	0.39383	0.23288
PTBP3|S|454|___1	0.709533	-0.0558176
PTBP3|S|131|___1	0.290763	0.261915
STARD3NL|S|39|___1	0.897403	0.0413243
STARD3NL|S|193|___1	0.607468	0.0953821
WIZ|S|1517|___1	0.666969	-0.0600227
WIZ|S|968|___1	0.800754	0.0248715
WIZ|S|1480|___1	0.886509	0.0158669
WIZ|S|983|___1	0.447033	-0.0586646
WIZ|S|1134|___1	0.691666	0.050039
WIZ|S|1017|___1	0.56615	0.115144
WIZ|S|1263|___1	0.0886368	0.204601
WIZ|S|1079|___1	0.204529	0.235228
WIZ|S|996|___1	0.981202	-0.0031004
ZMYM6|S|397|___1	0.766566	-0.0655597
TTC4|S|51|___1	0.38361	-0.0955725
SDPR|S|264|___1	0.176667	-0.406919
BAG2|S|73|___1	0.168764	0.212832
BAG2|S|20|___1	0.699976	-0.117231
BAG3|S|289|___1	0.463086	0.0955731
MAP4K4|S|844|___1	0.791367	0.117657
MAP4K4|S|631|___1	0.730974	0.0839529
|S|519|___1	0.777953	0.0730899
|S|100|___1	0.0144946	-0.389761
|S|266|___1	0.0948507	0.176258
|S|268|___1	0.894936	0.0188042
CLDN1|S|206|___1	0.189381	-0.32077
LATS1|S|613|___1	0.835496	0.0297391
LATS1|S|278|___1	0.132341	-0.246156
LATS1|S|464|___1	0.707575	0.0538635
C6orf47|S|112|___1	0.70119	-0.133728
TRUB2|S|297|___1	0.206764	0.170938
MBD3|S|37|___1	0.447079	0.097991
PTTG1;PTTG2|S|165;165|___1	0.835303	0.0335099
PTTG1;PTTG3P|S|28;28|___1	0.0942532	-0.140394
PTTG1;PTTG3P|S|31;31|___1	0.649623	0.0765909
PTTG1;PTTG3P;PTTG2|S|89;89;89|___1	0.305871	0.0991672
MOCS2|S|20|___1	0.347413	-0.1021
PAK4|S|148|___1	0.686122	-0.195739
PAK4|S|474|___1	0.599769	0.0863746
ACTL6A|S|233|___1	0.555194	0.0529254
WHSC1|S|369|___1	0.322217	0.158698
WHSC1|S|437|___1	0.500573	-0.193662
WHSC1|S|102|___1	0.28891	-0.267368
WHSC1|S|604|___1	0.293829	0.0748701
WHSC1|S|495|___1	0.896719	-0.0270433
WHSC1|S|1214|___1	0.603648	-0.17576
CYB5R3|S|38|___1	0.994577	-0.00151475
ABL1|S|917|___1	0.774676	-0.0716988
ABL1|S|569|___1	0.875879	-0.0229203
EGFR|S|991|___1	0.39175	0.116037
FOS|S|133|___1	0.79368	-0.0337515
MYC|S|77|___1	0.635307	-0.122335
COL1A1|S|1125|___1	0.80581	-0.0370671
LMNA|S|613|___1	0.178755	0.149805
LMNA|S|619|___1	0.460044	0.0960677
LMNA|S|414|___1	0.867968	0.0773846
LMNA|S|423|___1	0.713145	-0.101899
LMNA|S|426|___1	0.177214	-0.521818
LMNA|S|429|___1	0.424379	0.263258
LMNA|S|277|___1	0.974183	-0.0124372
LMNA|S|390|___1	0.857856	-0.0341806
LMNA|S|392|___1	0.600056	-0.10746
LMNA|S|458|___1	0.937121	-0.022789
LMNA|S|22|___1	0.444425	0.0685275
LMNA|S|628|___1	0.381164	0.0819286
LMNA|S|632|___1	0.291293	0.18389
LMNA|S|636|___1	0.245739	0.215441
LMNA|S|652|___1	0.208703	0.142771
LMNA|S|51|___1	0.69717	-0.0638863
MBP|S|96|___1	0.996551	-0.00340843
|S|34|___1	0.339328	-0.124318
|S|19|___1	0.138652	0.255123
|S|179|___1	0.358622	-0.279843
RAF1|S|43|___1	0.89527	0.034742
RAF1;ARAF|S|621;582|___1	0.436765	-0.0932652
ALDOA|S|36|___1	0.451027	-0.0915302
ALDOA|S|39|___1	0.950018	0.00805314
ANXA1|S|37|___1	0.599872	0.0538308
NR3C1|S|45|___1	0.605039	0.0643918
TUBB4A;TUBB;TUBB4B;TUBB3|S|172;172;172;172|___1	0.19228	-0.140964
ERBB2|S|1107|___1	0.319765	0.089221
TP53|S|315|___1	0.194244	-0.194055
HSPB1|S|82|___1	0.721447	-0.0409406
HSPB1|S|83|___1	0.245714	0.131906
HSPB1|S|199|___1	0.606132	0.239591
HSPB1|S|15|___1	0.595451	-0.11971
HMGN1|S|8|___1	0.510525	-0.318153
HMGN1|S|89|___1	0.427679	-0.479493
RPLP2;RPLP1|S|105;104|___1	0.228347	-0.305029
RPLP2|S|79|___1	0.118558	0.133
JUN|S|63|___1	0.789688	-0.0222546
JUN;JUND|S|73;100|___1	0.950288	-0.0108436
SSB|S|366|___1	0.903663	-0.0260413
|S|34|___1	0.755247	-0.034805
|S|42|___1	0.331619	0.177567
|S|15|___1	0.95101	0.0196625
|S|18|___1	0.252353	0.177885
|S|7|___1	0.0853453	-0.28617
FYN|S|21|___1	0.856297	0.0866559
RB1|S|795|___1	0.465694	-0.189857
RB1|S|807|___1	0.501347	-0.0536238
RB1|S|37|___1	0.608942	0.0338322
|S|2|___1	0.414729	-0.144304
CDK1|S|39|___1	0.968603	0.00593853
ENO1|S|419|___1	0.395284	-0.0705392
ENO1|S|272|___1	0.555938	0.117284
GPI|S|455|___1	0.428881	0.0525427
NPM1|S|125|___1	0.427595	0.390504
NPM1|S|70|___1	0.952861	-0.0192563
NPM1|S|260|___1	0.744647	0.0513913
NPM1|S|243|___1	0.203729	-0.218675
NPM1|S|139|___1	0.84454	0.0162312
NPM1|S|254|___1	0.777915	-0.0445197
ITGAV|S|1046|___1	0.65501	-0.121641
ANXA2|S|184|___1	0.0562755	0.439248
TUBB;TUBB2B;TUBB2A;TUBB3|S|75;75;75;75|___1	0.685578	0.0779845
EPRS|S|1000|___1	0.495963	0.229512
HSP90AA1|S|263|___1	0.953928	-0.027909
HSP90AA1|S|641|___1	0.819184	0.138604
HSP90AA1|S|453|___1	0.938074	0.0108182
HNRNPC|S|260|___1	0.891081	-0.0546004
HNRNPC|S|233|___1	0.491651	-0.188776
HNRNPC|S|162|___1	0.794417	0.226839
LYN|S|11|___1	0.450221	-0.106483
LYN|S|13|___1	0.368092	-0.0831512
SP1;SP4;SP8;SP2;SP9;SP6;SP3|S|670;691;400;569;376;298;665|___1	0.13208	0.108304
ZFY;ZFX|S|270;274|___1	0.519519	0.456434
ZFY;ZFX;ZNF711|S|539;543;500|___1	0.608906	-0.174578
SLC3A2|S|175|___1	0.797402	0.0431051
HSP90AB1|S|226|___1	0.124782	-0.224861
HSP90AB1;HSP90AB2P|S|255;177|___1	0.525709	-0.252958
HSP90AB1|S|445|___1	0.897876	-0.0113064
HSP90AB1|S|452|___1	0.00121059	-0.702943
|S|232|___1	0.422592	0.300447
|S|293;291|___1	0.569388	0.136298
SNRNP70|S|226|___1	0.649521	0.0340579
NFIC|S|194|___1	0.809065	-0.0744734
NFIC|S|323|___1	0.906956	0.0135673
NFIC|S|339|___1	0.301948	-0.201212
VIM|S|459|___1	0.780428	0.0245256
VIM|S|430|___1	0.341852	0.2545
VIM|S|438|___1	0.90265	-0.0504061
VIM|S|72|___1	0.607436	0.0168556
VIM|S|73|___1	0.483771	-0.114588
VIM|S|27|___1	0.752985	0.0995092
VIM|S|29|___1	0.879226	0.00994587
VIM|S|34|___1	0.546914	0.0415646
VIM|S|214|___1	0.789306	-0.0345736
VIM|S|51|___1	0.788668	0.0868816
VIM|S|56|___1	0.34618	0.0537316
VIM|S|66|___1	0.573668	0.390697
VIM|S|5|___1	0.654889	-0.163804
VIM|S|9|___1	0.889438	0.0520404
VIM|S|10|___1	0.665329	-0.154725
VIM|S|39|___1	0.358844	0.608828
VIM|S|42|___1	0.746364	-0.0308523
VIM|S|49|___1	0.12006	0.103429
HMGB1|S|35|___1	0.865298	-0.0237134
CLTA|S|105|___1	0.296798	-0.260873
CLTA|S|236|___1	0.697771	-0.118131
|S|9|___1	0.183889	-0.181808
HMOX1|S|229|___1	0.966724	0.0112238
PDGFRB|S|1104|___1	0.133264	0.371138
|S|142;142;97|___1	0.789574	0.0707159
|S|22;22|___1	0.208088	0.246606
|S|6|___1	0.440212	0.117991
|S|2|___1	0.69916	-0.070569
SNRPA1|S|197|___1	0.755973	-0.0258544
SNRPA1|S|178|___1	0.607122	-0.0799754
PARP1|S|41|___1	0.0831088	0.26254
PARP1|S|177|___1	0.0178925	0.385129
POLA1|S|209|___1	0.827174	-0.0802132
TFPT|S|180|___1	0.0174642	0.198759
ELFN1|S|629|___1	0.186572	-1.06624
POLR2M|S|270|___1	0.824551	0.0612027
ZNF865|S|401|___1	0.263003	0.13279
TRAPPC2;TRAPPC2B|S|119;119|___1	0.483982	0.0796315
|S|13|___1	0.766872	-0.112571
HSPA1A;HSPA1B|S|631;631|___1	0.662795	-0.0518821
HSPA1A;HSPA1B|S|633;633|___1	0.545863	-0.116501
HSPA1A;HSPA1B|S|418;418|___1	0.482633	-0.17656
ERCC6|S|158;158|___1	0.295041	0.131026
|S|104|___1	0.278515	0.106507
|S|17|___1	0.149794	-0.192649
GLI2|S|236|___1	0.806754	0.226305
GLI2|S|1101|___1	0.692896	-0.0283435
GLI2|S|1014|___1	0.495565	-0.138579
GLI3|S|445|___1	0.831332	0.0233367
ZNF133;ZNF337;HKR1|S|19;30;51|___1	0.775655	0.0597871
TROVE2|S|19|___1	0.907499	0.0346088
ARAF|S|186|___1	0.186696	0.110147
HIST1H1E;HIST1H1C;HIST1H1D;HIST1H1A;HIST1H1T|S|78;78;79;81;82|___1	0.478166	0.152876
HIST1H1E;HIST1H1C;HIST1H1D|S|55;55;56|___1	0.135789	0.434373
HIST1H1E;HIST1H1B;HIST1H1C;HIST1H1D;HIST1H1A;HIST1H1T|S|102;105;102;103;105;106|___1	0.82966	-0.0819076
HIST1H1E;HIST1H1B;HIST1H1C;HIST1H1D;HIST1H1A;HIST1H1T|S|104;107;104;105;107;108|___1	0.832462	0.0883996
HIST1H1E;HIST1H1C;HIST1H1D|S|36;36;37|___1	0.473217	0.1126
|S|100|___1	0.202097	-0.220768
MAPT|S|519|___1	0.925809	-0.0387195
MAPT|S|721|___1	0.491937	-0.0707127
|S|83|___1	0.674603	-0.0241187
|S|225|___1	0.39672	0.175933
|S|70|___1	0.0325641	0.204214
MAP2|S|1782|___1	0.605456	0.0462573
MAP2|S|1790|___1	0.644341	-0.0938873
|S|490|___1	0.144047	0.197076
EPB41|S|684|___1	0.112853	0.176579
EPB41|S|674|___1	0.963351	-0.00854651
EPB41|S|709|___1	0.858833	0.0264257
EPB41|S|712|___1	0.280694	0.112168
TOP1|S|10|___1	0.412543	-0.110969
TOP1|S|394|___1	0.249455	-0.439978
TOP2A|S|1106|___1	0.470411	-0.162101
TOP2A|S|1495|___1	0.0984731	0.335758
TOP2A|S|1504|___1	0.433696	0.105531
TOP2A|S|1247|___1	0.410754	0.065587
TOP2A|S|1471|___1	0.52633	-0.0456654
TOP2A|S|1474|___1	0.476448	-0.139293
TOP2A|S|29|___1	0.801413	-0.072353
TOP2A|S|1491|___1	0.17339	0.134688
TOP2A|S|1213|___1	0.0180323	0.144926
TOP2A|S|4|___1	0.457364	0.0933835
TOP2A|S|1295|___1	0.45496	-0.203595
TOP2A|S|1377|___1	0.36825	-0.131028
TOP2A|S|1525|___1	0.400483	0.157139
DMD|S|3623|___1	0.368626	-0.114242
DMD|S|3613|___1	0.465683	0.12196
IGF2R|S|2479|___1	0.497225	0.282161
IGF2R|S|2484|___1	0.3952	0.130373
PABPC1;PABPC3|S|629;624|___1	0.948697	0.00887998
PABPC1|S|315|___1	0.109254	0.0861483
PABPC1;PABPC3;PABPC1L;PABPC4|S|342;342;342;342|___1	0.89911	-0.0560935
PABPC1;PABPC4|S|51;51|___1	0.833961	-0.0401462
COL6A1|S|348|___1	0.51669	-0.211041
IMPDH2|S|416|___1	0.835772	0.0368388
IMPDH2|S|160|___1	0.346487	-0.473371
IMPDH2|S|122|___1	0.0447836	-0.130847
TPR|S|2037|___1	0.827285	0.143402
TPR|S|1185|___1	0.461264	-0.100191
TPR|S|379|___1	0.2247	0.145803
TPR|S|2155|___1	0.282725	0.159587
SRC|S|75|___1	0.0946939	0.277319
XRCC6|S|592|___1	0.65273	0.0335353
XRCC6|S|27|___1	0.215461	0.312127
XRCC6|S|306|___1	0.109742	0.145002
XRCC6|S|560|___1	0.288517	0.347328
XRCC5|S|258|___1	0.387508	0.211848
UNG|S|23|___1	0.269637	0.115623
UNG|S|12|___1	0.433372	0.240763
EEF2|S|48|___1	0.0524134	-0.430486
EEF2|S|502|___1	0.748118	0.060298
EEF2|S|279|___1	0.77439	-0.0825955
ALAD|S|214|___1	0.594509	-0.117468
F3|S|290|___1	0.979112	0.00414816
PLS3|S|326|___1	0.167781	0.299241
PLS3|S|293|___1	0.676295	-0.0507485
APEH|S|185|___1	0.551002	0.105124
APEH|S|187|___1	0.261589	0.271986
|S|727|___1	0.304235	-0.292716
PRKAR2A|S|99|___1	0.669627	0.325298
GTF2F2|S|248|___1	0.953281	0.0248702
CD99|S|168|___1	0.596349	0.268978
PKM|S|37|___1	0.77407	-0.0449203
|S|448|___1	0.386097	-0.0963004
|S|385;287|___1	0.943852	0.00590165
|S|249|___1	0.85565	-0.0414639
ETS1|S|282|___1	0.190821	-0.215375
JUP|S|182|___1	0.211361	-0.314619
BRAF|S|446|___1	0.411401	-0.0449444
BRAF|S|729|___1	0.862966	-0.00953197
EZR|S|366|___1	0.0945886	-0.37663
EZR|S|535|___1	0.639349	0.200839
EZR|S|539|___1	0.641644	-0.0655597
ATF2|S|112|___1	0.924039	0.0158803
UCHL3|S|130|___1	0.699687	0.0658894
FOSL1|S|74|___1	0.988949	0.00409603
FOSL1|S|101|___1	0.0436849	-0.995202
FOSL2|S|120|___1	0.375163	-0.237656
FOSL2|S|200|___1	0.968663	0.00506115
FOSL2|S|230|___1	0.18208	0.226584
FOSL2|S|211|___1	0.350867	-0.205466
FOSL2|S|83|___1	0.0248118	-0.15682
NQO1|S|82|___1	0.365168	-0.171105
HIVEP1|S|2682|___1	0.172767	-0.200246
HIVEP1|S|2327|___1	0.853267	-0.0325791
HIVEP1|S|1735|___1	0.57128	0.0869684
HIVEP1|S|1884|___1	0.221369	-0.396771
HIVEP1|S|1051|___1	0.217507	0.212099
HIVEP1|S|2599|___1	0.17725	0.172182
HIVEP1|S|1180|___1	0.689175	0.0441173
HIVEP1|S|148|___1	0.137734	-0.13443
RPS2|S|264|___1	0.16232	0.105182
RPS2|S|281|___1	0.756941	-0.118859
TCF3|S|379|___1	0.69287	0.083368
DSP|S|22|___1	0.470414	-0.0734657
DSP|S|2815|___1	0.568248	0.146711
DSP|S|398|___1	0.790406	0.0352736
CD44|S|686|___1	0.683199	-0.147215
CD44|S|706|___1	0.753844	-0.13465
H2AFX|S|140|___1	0.496976	-0.128301
CREB1|S|128|___1	0.471009	0.218355
CREB1|S|257|___1	0.116631	0.236977
PPP3CB|S|471|___1	0.829299	-0.043753
NCK1|S|96|___1	0.803259	-0.0451771
GCFC2|S|19|___1	0.924564	0.0280145
GCFC2|S|174|___1	0.876457	-0.10127
GCFC2|S|180|___1	0.941946	0.0277783
HIST1H1B|S|2|___1	0.841359	0.0503696
HIST1H1B|S|18|___1	0.449221	-0.173382
POR|S|62|___1	0.808551	0.0547352
POR|S|63|___1	0.820658	-0.0433381
FER|S|434|___1	0.245548	0.119954
ATP2A2|S|663|___1	0.298257	-0.175918
STMN1|S|16|___1	0.707314	0.0723839
STMN1|S|25|___1	0.0915748	0.288635
STMN1|S|38|___1	0.758331	-0.0677061
STMN1;STMN2|S|46;80|___1	0.971273	-0.00920963
STMN1|S|63|___1	0.79785	-0.0621926
YBX3|S|370|___1	0.840027	0.0296202
ZKSCAN1|S|13|___1	0.553523	-0.232956
ZNF3|S|143|___1	0.358809	-0.312293
HMGA1|S|102|___1	0.996166	-0.00192801
HMGA1|S|103|___1	0.913905	-0.038984
HMGA1|S|36|___1	0.941855	-0.0153379
HMGA1|S|44|___1	0.744573	-0.0633866
HMGA1|S|9|___1	0.712536	-0.144348
ZNF7|S|397|___1	0.163714	-0.337605
|S|13|___1	0.44865	-0.210057
|S|14|___1	0.765317	-0.103956
PRKCA|S|319|___1	0.906731	-0.0203091
PRKCA|S|226|___1	0.523678	0.761144
JUNB|S|117|___1	0.510799	0.057004
NPR3|S|533|___1	0.0578684	0.318977
UBTF|S|273|___1	0.509112	0.103077
UBTF|S|449|___1	0.263859	-0.302711
UBTF|S|412|___1	0.718342	-0.0702238
UBTF|S|638|___1	0.455341	-0.154601
AMD1|S|298|___1	0.529777	-0.0680278
CTPS1|S|575|___1	0.391417	-0.133172
CTPS1|S|562|___1	0.435274	-0.485758
DDX5|S|30|___1	0.920139	-0.0295413
DDX5|S|480|___1	0.109291	-0.588494
|S|68|___1	0.482533	0.0885194
PTPN1|S|295|___1	0.979579	-0.00912094
PTPN1|S|352|___1	0.923856	-0.0188595
PTPN1|S|365|___1	0.810284	-0.0506496
PTPN1|S|378|___1	0.917668	0.0224721
PTPN1|S|50|___1	0.368463	-0.172903
VCL|S|272|___1	0.258134	-0.16352
VCL|S|346|___1	0.99523	-0.00207933
VCL|S|290|___1	0.632097	-0.0729755
VCL|S|566|___1	0.430148	-0.290165
VCL|S|755|___1	0.252637	0.594726
PTPRA|S|189|___1	0.359716	-0.263579
SON|S|2129|___1	0.967578	-0.0146707
SON|S|2178|___1	0.743045	0.0782003
SON|S|2181|___1	0.727117	0.0492525
SON|S|1697|___1	0.103483	-0.226666
SON|S|2031|___1	0.51379	-0.136346
SON|S|1570|___1	0.732749	-0.024607
SON|S|2238|___1	0.786971	0.0605605
SON|S|2013|___1	0.952795	0.0167987
SON|S|1769|___1	0.905632	0.0288347
SON|S|1952|___1	0.409059	0.274511
SON|S|154|___1	0.268772	0.28142
SON|S|1026|___1	0.724275	0.104143
SON|S|283|___1	0.8694	-0.0648731
NELFE|S|249|___1	0.519698	-0.0674969
NELFE|S|251|___1	0.647195	0.0768989
NELFE|S|115|___1	0.52291	-0.0889387
NELFE|S|49|___1	0.236134	0.0843274
NELFE|S|131|___1	0.960178	0.0058101
NELFE|S|353|___1	0.776219	0.0341247
RPL17|S|5|___1	0.689747	0.0686108
PGAM1|S|31|___1	0.546542	0.0935914
PGAM1|S|14|___1	0.311175	0.153098
PGAM1;PGAM4|S|118;118|___1	0.620764	-0.0694698
RCC1|S|11|___1	0.563004	-0.0825688
ATF1|S|270|___1	0.734949	0.0378828
ATF1|S|72|___1	0.189637	0.115961
ATF1|S|198|___1	0.0432116	0.169372
LIG1|S|819|___1	0.966746	0.00461992
LIG1|S|141|___1	0.470816	-0.0991507
LIG1|S|66|___1	0.183331	-0.301319
XRCC1|S|241|___1	0.534662	-0.262707
XRCC1|S|151|___1	0.790682	0.0347996
XRCC1|S|226|___1	0.429037	0.425211
XRCC1|S|447|___1	0.228792	-0.148943
|S|1248|___1	0.935895	-0.0305821
|S|1233|___1	0.699021	0.0714849
NCL|S|563|___1	0.662904	0.0651553
NCL|S|619|___1	0.522503	-0.111377
NCL|S|67|___1	0.747373	-0.0933116
NCL|S|460|___1	0.965941	0.00499884
POLR2C|S|124|___1	0.955603	0.00809765
|S|83|___1	0.0852995	0.174692
|S|456|___1	0.994269	-0.000688553
TFE3|S|556|___1	0.559556	0.0516024
SLC9A1|S|703|___1	0.399178	-0.1253
SLC9A1|S|693|___1	0.110378	0.134531
CSNK2A2;CSNK2A1;CSNK2A3|S|195;194;194|___1	0.96278	0.0134172
RXRA|S|21|___1	0.0976013	0.263332
NFKB1|S|893|___1	0.403427	-0.0993268
NFKB1|S|907|___1	0.718463	0.0250947
ATP2B1;ATP2B2|S|1127;1150|___1	0.579121	0.119519
EIF2S2|S|105|___1	0.899717	-0.0285053
EIF2S2|S|2|___1	0.622233	-0.0689198
LMNB1|S|23|___1	0.406467	0.113559
LMNB1|S|375|___1	0.493151	0.134371
LMNB1;LMNB2|S|391;405|___1	0.649614	0.047073
LMNB1;LMNB2|S|393;407|___1	0.511401	-0.184236
LMNB1|S|284|___1	0.248547	-0.132266
LMNB1|S|404|___1	0.66456	-0.367408
BCL3|S|41|___1	0.309587	0.194151
CAST|S|440|___1	0.844957	-0.0455678
PTMS|S|13|___1	0.445815	0.189646
CDK11B;AJAP1;CDK11A|S|234;56;222|___1	0.556446	-0.118
CDK11B;CDK11A|S|283;271|___1	0.93275	-0.0226885
CDK11B;CDK11A|S|589;577|___1	0.360358	-0.157219
CDK11B|S|65|___1	0.883787	-0.0292571
CDK11B|S|47|___1	0.289003	-0.223843
CSRP1|S|192|___1	0.447521	0.111643
CSRP1|S|81|___1	0.231367	0.0931184
FLNA|S|2284|___1	0.759453	0.0260363
FLNA|S|1084|___1	0.200011	0.165392
FLNA|S|1459|___1	0.865443	0.0420561
FLNA|S|1533|___1	0.373554	0.35071
FLNA|S|2128|___1	0.197061	0.163891
FLNA|S|1734|___1	0.0954675	0.389381
FLNA|S|2327|___1	0.0190476	0.0974016
FLNA|S|2414|___1	0.000871709	0.237386
FLNA|S|757|___1	0.782561	0.0438487
FLNA|S|966|___1	0.162195	0.232095
FLNA|S|2053|___1	0.121468	0.20327
FLNA|S|1835|___1	0.358017	0.118838
FLNA|S|2510|___1	0.167061	0.152341
FLNA|S|1946|___1	0.133039	0.124351
NF1|S|2496|___1	0.411686	-0.254079
NF1|S|2515|___1	0.410831	-0.109281
NF1|S|2543|___1	0.85142	0.0174987
NF1|S|2188|___1	0.545666	-0.100345
TNFAIP3|S|645|___1	0.954738	0.00593472
TBXA2R|S|329|___1	0.46263	0.0761716
TBXA2R|S|331|___1	0.589335	0.0846357
VDAC1|S|104|___1	0.835114	0.0285667
VDAC1|S|57|___1	0.35496	-0.180862
COMT|S|267|___1	0.234728	0.237284
OSBP|S|351|___1	0.180185	-0.259627
OSBP|S|190|___1	0.342027	0.179053
FBL|S|124|___1	0.271491	-0.228134
PAICS|S|27|___1	0.0487385	0.172458
PAICS|S|107|___1	0.942043	0.0061512
UBA1|S|46|___1	0.402816	0.206646
USF1;USF2|S|186;222|___1	0.966432	0.0163431
GAL|S|116|___1	0.168761	0.183359
HNRNPA2B1|S|189|___1	0.421297	-0.148868
HNRNPA2B1|S|259|___1	0.985608	-0.00840155
HNRNPA2B1|S|225|___1	0.717955	-0.029685
HNRNPA2B1|S|341|___1	0.687265	-0.0666507
HNRNPA2B1|S|344|___1	0.110086	0.133433
RFX1|S|120|___1	0.364633	0.0999823
CBL|S|900|___1	0.275073	0.0856956
NR4A1;NR4A2;NR4A3|S|341;337;366|___1	0.640488	0.229843
TCEA1|S|100|___1	0.57866	-0.15142
|S|33|___1	0.685186	0.02928
|S|496|___1	0.425597	0.172502
TUBG1;TUBG2|S|80;80|___1	0.508094	0.189397
SP100|S|157|___1	0.902961	0.022493
SP100|S|394|___1	0.87112	0.0282491
SP100|S|180|___1	0.452344	0.126067
MCC|S|485|___1	0.670048	0.0820891
MCC|S|294|___1	0.888596	-0.00556978
CFL1|S|3|___1	0.981623	-0.0028321
EIF4B|S|359|___1	0.560255	-0.0814339
EIF4B|S|283|___1	0.0663801	-0.15424
EIF4B|S|71|___1	0.280062	-0.164023
EIF4B|S|207|___1	0.861522	-0.00670147
EIF4B|S|406|___1	0.806047	0.113393
EIF4B|S|544|___1	0.700478	0.0966749
EIF4B|S|309|___1	0.692539	-0.132436
EIF4B|S|504|___1	0.880441	0.0841484
EIF4B|S|597|___1	0.809532	0.0443598
GATA2|S|73|___1	0.699202	0.0501181
EEF1B2|S|106|___1	0.0910586	0.670819
PRKCH|S|317|___1	0.425095	0.042709
POLR2A|S|1864|___1	0.469924	-0.242745
POLR2A|S|1906|___1	0.771799	0.0402759
APC|S|780|___1	0.00802679	0.555792
APC|S|1360|___1	0.811247	-0.0329968
APC|S|2093|___1	0.839237	0.0368554
APC|S|2449|___1	0.373175	-0.128416
APC|S|2772|___1	0.738339	-0.130819
APC|S|2368|___1	0.587218	0.0376902
APC|S|2283|___1	0.5545	0.0614182
APC|S|2535|___1	0.700205	0.0336361
APC|S|2789|___1	0.157543	0.218693
APC|S|744|___1	0.837834	-0.0376116
APC|S|1042|___1	0.129461	0.454883
MCM3|S|275|___1	0.370888	0.141168
MCM3|S|711|___1	0.792899	-0.04551
BRD2|S|301|___1	0.942715	0.011281
BRD2|S|633|___1	0.301664	0.0638399
YY1|S|247|___1	0.757537	-0.147039
YY1;YY2;ZFP42|S|365;323;257|___1	0.804716	0.140283
DNAJB2|S|87|___1	0.0260912	0.216238
|S|76|___1	0.321096	0.311163
PSMA1|S|110|___1	0.731562	-0.0588655
PSMA1|S|14|___1	0.144161	0.200339
PSMA2|S|7|___1	0.57486	0.107088
PSMA2|S|14|___1	0.704761	0.0423009
PSMA3|S|250|___1	0.808088	-0.0372254
PSMA4|S|13|___1	0.592691	0.0985918
MSN|S|576|___1	0.160968	-0.293141
DNMT1|S|714|___1	0.839682	0.0189123
DNMT1|S|394|___1	0.140318	0.164419
DNMT1|S|954|___1	0.128185	0.199705
U2AF2|S|79|___1	0.465652	0.116452
RPL13|S|77|___1	0.967583	0.0173801
RPL13|S|140|___1	0.848843	-0.0651045
PTBP1|S|459|___1	0.934328	0.0150639
PTBP1|S|141|___1	0.635183	0.223238
|S|70|___1	0.46714	-0.173284
|S|8|___1	0.622251	0.307841
|S|702|___1	0.708297	0.0333109
ZFP36|S|60|___1	0.00786198	-0.180964
STOM|S|244|___1	0.666643	-0.0895599
|S|45;47;45;46;46;45;46|___1	0.791825	0.0349925
MARK3|S|469|___1	0.817859	-0.0204299
MARK3|S|601|___1	0.86277	0.020271
ARNT|S|77|___1	0.695985	-0.176306
|S|384|___1	0.362122	-0.117265
CAD|S|1038|___1	0.0587969	-0.335967
MAP4|S|280|___1	0.991577	0.0011975
MAP4|S|507|___1	0.646342	-0.150221
MAP4|S|1151|___1	0.355698	0.15868
MAP4|S|696|___1	0.468682	-0.187935
MAP4|S|358|___1	0.889301	0.0263001
MAP4|S|636|___1	0.238604	-0.319308
MAP4|S|928|___1	0.637808	0.150311
MAP4|S|787|___1	0.921445	-0.0613302
MAP4|S|825|___1	0.0304501	0.241546
MAP4|S|60|___1	0.349851	0.218388
MAP4|S|723|___1	0.734014	-0.11577
MAP4|S|876|___1	0.881492	0.0223783
CANX|S|583|___1	0.746692	0.0522146
CANX|S|554|___1	0.618613	-0.140654
CANX|S|564|___1	0.551674	-0.16163
PSMA5|S|16|___1	0.596568	-0.040604
PSMA5|S|56|___1	0.90338	-0.00966104
SSFA2|S|410|___1	0.504365	-0.140716
SSFA2|S|739|___1	0.303414	0.35333
SSFA2|S|746|___1	0.259819	0.243719
SSFA2|S|668|___1	0.294977	0.0975053
SSFA2|S|803|___1	0.00959465	0.431052
SSFA2|S|92|___1	0.715182	0.0665493
SMARCA1|S|116|___1	0.565227	0.161954
SMARCA1|S|119|___1	0.494025	0.110574
MAPK1|S|360|___1	0.497653	0.0903819
ERCC5|S|384|___1	0.137605	0.242538
ERCC5|S|341|___1	0.5701	-0.145613
ERCC5|S|389|___1	0.341695	0.0831067
GTF2E2|S|290|___1	0.769396	-0.0403566
GTF2E2|S|227|___1	0.307021	0.0972404
EPHA2|S|901|___1	0.425519	-0.126482
SHC1|S|139|___1	0.00353257	0.206769
MPG|S|78|___1	0.124662	0.119105
ARID4A|S|1076|___1	0.553422	0.0965287
KDM5A|S|204|___1	0.131035	-0.189356
KDM5A|S|1423|___1	0.0457195	0.115024
KDM5A|S|1331|___1	0.241786	-0.319024
TKT|S|295|___1	0.549965	-0.136782
|S|112;111|___1	0.694071	0.0700858
EEF1D|S|133|___1	0.785885	-0.0176776
EEF1D|S|86|___1	0.659247	-0.176497
EEF1D|S|162|___1	0.993381	-0.00520706
EEF1D|S|119|___1	0.11438	0.310736
EEF1D|S|64|___1	0.672011	-0.111258
EEF1D|S|65|___1	0.460956	0.0793368
MARCKS|S|27|___1	0.370602	-0.277404
MARCKS|S|101|___1	0.55597	-0.291602
MARCKS|S|170|___1	0.792001	0.0516971
MARCKS|S|46|___1	0.462194	-0.312815
RPL12|S|38|___1	0.841554	0.0240075
CDC27|S|426|___1	0.202551	0.236742
CDC27|S|438|___1	0.781922	-0.0784915
CDC27|S|387|___1	0.665476	-0.0875991
CDC27|S|220|___1	0.816113	-0.0554654
CDC27|S|339|___1	0.306597	-0.233716
CDC25B|S|160|___1	0.835123	-0.0218916
CDC25C|S|472|___1	0.412219	0.545492
CDC25C|S|216|___1	0.412233	-0.215775
CDC25C|S|168|___1	0.102106	0.112232
NKTR|S|379|___1	0.735009	-0.164436
NKTR|S|463|___1	0.980635	0.00384172
NKTR|S|320|___1	0.573036	-0.0657625
NMT1|S|69|___1	0.721962	-0.115832
NMT1|S|47|___1	0.366853	-0.274287
LRPAP1|S|50|___1	0.173166	-0.402824
ADSL|S|9|___1	0.114271	1.1368
ADSL|S|15|___1	NA	0
CLIP1|S|310|___1	0.509561	0.590135
CLIP1|S|204|___1	0.252774	0.171202
POLR2B|S|487|___1	0.542757	-0.155867
HOXC9|S|159|___1	0.651453	0.127997
PRKAR1B|S|83|___1	0.203093	0.328325
HIVEP2|S|2118|___1	0.417198	0.0493619
|S|104;104|___1	0.102038	0.109845
SFN|S|74|___1	0.164389	0.292523
STIP1|S|481|___1	0.876398	0.0593646
|S|6|___1	0.574738	-0.206948
PRDX2|S|112|___1	0.587975	-0.048631
ELF1|S|432|___1	0.177899	0.110258
ELF1|S|376|___1	0.461072	0.0917991
ELF1|S|334|___1	0.358404	-0.298903
KIF5B|S|933|___1	0.649983	-0.0730874
|S|248|___1	0.657861	-0.129575
ABCC1|S|915|___1	0.722662	-0.13392
ABCC1;ABCC3|S|1145;1141|___1	0.966647	0.00824579
TTK|S|436|___1	0.60847	-0.156672
TTK|S|281|___1	0.542233	-0.547951
MCM4|S|26|___1	0.810471	-0.128163
MCM4|S|120|___1	0.992863	-0.00293128
MCM4|S|406|___1	0.345114	0.114099
MCM5|S|133|___1	0.528892	-0.0824852
MCM7|S|670|___1	0.611432	-0.256028
MCM7|S|674|___1	0.00433449	-0.469182
MCM7|S|500|___1	0.662597	-0.0593392
MCM7|S|121|___1	0.659527	0.0552918
MCM7|S|678|___1	0.570117	-0.0885655
HSPA4|S|76|___1	0.862686	-0.0291344
GRK6;GRK5|S|484;484|___1	0.505783	-0.146867
CTNNA1|S|641|___1	0.770407	0.0394023
CTNNB1|S|675|___1	0.932997	0.0328331
CTNNB1|S|552|___1	0.366297	0.0527239
RFC1|S|368|___1	0.697971	-0.158261
RFC1|S|312|___1	0.868325	0.0348145
RFC1|S|139|___1	0.977197	0.00641028
GTF2F1|S|433|___1	0.155707	0.0795081
GTF2F1|S|442|___1	0.942276	-0.0347064
SPR|S|103|___1	0.264349	0.398242
HRH1|S|233|___1	0.834625	-0.0383011
PTGER4|S|245|___1	0.978845	-0.00385761
CBS|S|199|___1	0.351491	0.143547
IRS1|S|862|___1	0.972484	0.00377305
IRS1|S|531|___1	0.86231	-0.0782731
MYH9|S|1943|___1	0.32571	-0.283487
MYH9|S|1714|___1	0.864023	-0.0473261
COPB2|S|859|___1	0.106071	0.239755
ADD1|S|12|___1	0.984753	-0.00106335
ADD1|S|358|___1	0.54233	0.0828422
BSG|S|362|___1	0.402334	0.201054
NUP214|S|1081|___1	0.151963	0.173444
NUP214|S|970|___1	0.469608	-0.0748129
NUP214|S|646|___1	0.419977	0.0813201
NUP214|S|940|___1	0.751597	-0.0255327
DEK|S|210|___1	0.253412	0.394672
ARL3|S|5|___1	0.345054	0.40965
MAP2K2|S|295|___1	0.597916	-0.125662
RPL4|S|365|___1	0.303078	-0.114788
RPL4|S|295|___1	0.569243	0.0861432
PGM1|S|117|___1	0.655514	0.0558526
GNL1|S|51|___1	0.778714	0.0411622
GNL1|S|32|___1	0.541098	0.110497
NUP62|S|418|___1	0.0495247	-0.387132
ZEB1|S|995|___1	0.800901	0.0763251
ZEB1|S|679|___1	0.608168	-0.105487
TAGLN2;TAGLN3|S|185;185|___1	0.875269	0.0450789
TALDO1|S|237|___1	0.489708	-0.254395
|S|88|___1	0.306754	0.140619
|S|323;323|___1	0.963965	0.0172062
|S|326;326|___1	0.221524	0.519405
|S|277;277|___1	0.977236	-0.00218455
|S|284;284|___1	0.728968	0.0904681
|S|189|___1	0.649395	-0.194166
|S|208;208|___1	0.74166	-0.0328995
|S|249;249|___1	0.818702	0.0153306
|S|58;58;58;58|___1	0.744982	0.0568927
|S|352|___1	0.335137	-0.290014
|S|261|___1	0.967445	-0.0100085
|S|165|___1	0.875831	-0.0688674
|S|336|___1	0.236825	0.204068
|S|337|___1	0.837037	0.0626853
|S|316;316|___1	0.430762	-0.0821314
BRCA1|S|1009|___1	0.524363	-0.206165
BRCA1|S|1524|___1	0.728567	0.0384576
COIL|S|226|___1	0.861849	-0.0466604
COIL|S|489|___1	0.811535	0.0880826
|S|12|___1	0.621267	-0.110257
CDKN1A|S|130|___1	0.764507	-0.236739
RPL3|S|350|___1	0.129111	-0.237628
RPL3|S|265|___1	0.826601	0.0441262
ANP32A|S|17|___1	0.582474	0.164364
FEN1|S|351|___1	0.978148	0.00960191
FEN1|S|352|___1	0.7095	0.1305
CUX1|S|1496|___1	0.0204862	0.412192
CUX1|S|1270|___1	0.157744	0.10608
CUX1|S|1321|___1	0.0388926	0.502102
CUX1|S|887|___1	0.539755	0.187121
CUX1|S|409|___1	0.415337	0.110911
CAP2|S|312|___1	0.980987	-0.0126673
TXLNA|S|515|___1	0.38687	0.114026
CCT6A;CCT6B|S|246;246|___1	0.888079	-0.0224628
PBX2|S|330|___1	0.677123	-0.165714
USP8|S|392|___1	0.938958	-0.0145152
USP8|S|452|___1	0.415777	0.0687482
USP8|S|718|___1	0.673991	0.0769892
PEX19|S|35|___1	0.431728	-0.192417
PEX19|S|147|___1	0.955322	0.0114806
CETN2|S|20|___1	0.910836	0.0136423
ETV6|S|293|___1	0.785056	-0.0405922
ETV6|S|213|___1	0.508345	-0.237291
NAA10|S|205|___1	0.240193	-0.590548
GARS|S|653|___1	0.718628	-0.169595
MAP3K8|S|141|___1	0.156002	0.336624
ELK3|S|396|___1	0.213796	0.180135
|S|370|___1	0.476673	0.153114
|S|424|___1	0.477642	0.058348
|S|66;66|___1	0.0445844	0.629379
|S|67;67|___1	0.957136	-0.0143712
|S|351|___1	0.394129	0.0920445
|S|433|___1	0.358954	-0.0706409
|S|378|___1	0.482741	-0.133098
|S|385|___1	0.133606	0.125253
|S|387|___1	0.905768	0.0168123
|S|306|___1	0.0495815	0.132656
STAT1|S|727|___1	0.65374	0.0772429
STAT5A|S|193|___1	0.264458	0.10597
SKIV2L2|S|40|___1	0.892423	0.0253553
PI4KA|S|265|___1	0.0606989	0.140606
PI4KA|S|230|___1	0.565622	0.105868
EPS15|S|324|___1	0.367255	0.226409
EPS15|S|796|___1	0.588204	-0.0665728
EPS15|S|221|___1	0.494914	0.05537
RPS27|S|11|___1	0.666746	-0.10578
RPS27;RPS27L|S|27;27|___1	0.473811	-0.14482
ABL2|S|631|___1	0.00167282	-0.416183
ABL2|S|620|___1	0.562602	0.0451619
ABL2|S|820|___1	0.560204	-0.12459
ABL2|S|936|___1	0.705491	0.0405563
HELZ|S|1317|___1	0.670344	-0.092151
RBM34|S|14|___1	0.127865	-0.324331
LIFR|S|927|___1	0.141175	0.140086
|S|54|___1	0.989249	0.00370789
HTT|S|1179|___1	0.210812	0.158735
HTT|S|1199|___1	0.273107	0.1017
HTT|S|1870|___1	0.977588	0.00396665
HTT|S|432|___1	0.675921	0.249991
SLC1A4|S|507|___1	0.206423	-0.228213
PAFAH1B1|S|109|___1	0.805623	-0.0277688
MATR3|S|707|___1	0.988162	0.00531165
MATR3|S|188|___1	0.533067	0.117954
MATR3|S|208|___1	0.552318	0.156722
MATR3|S|211|___1	0.146495	0.428552
MATR3|S|157|___1	0.303795	-0.18581
MATR3|S|164|___1	0.575745	0.0495507
MATR3|S|9|___1	0.933094	-0.00813134
MATR3|S|14|___1	0.684001	0.0634235
MATR3|S|598|___1	0.242479	-0.446198
SSR1|S|268|___1	0.398492	0.177558
RANBP1|S|60|___1	0.668713	0.0681136
VDAC2|S|115|___1	0.907414	-0.0167665
CBX5|S|110|___1	0.627884	-0.151457
CBX5|S|92|___1	0.380497	-0.0971282
CBX5|S|95|___1	0.504372	-0.0733093
CBX5|S|97|___1	0.707919	0.0518465
MKI67|S|2528|___1	0.751848	0.0814536
MKI67|S|2542|___1	0.570607	-0.0636371
MKI67|S|1679|___1	0.89421	0.0182397
MKI67|S|2299|___1	0.512016	-0.129415
MKI67|S|579|___1	0.845623	-0.0337496
MKI67|S|584|___1	0.529296	0.152883
MKI67|S|1815|___1	0.748534	0.0318658
MKI67|S|1098|___1	0.86973	0.0251125
MKI67|S|2783|___1	0.176671	0.131763
MKI67|S|3041|___1	0.698471	0.0721655
MKI67|S|1861|___1	0.647003	-0.253032
MKI67|S|1864|___1	0.825748	0.0244999
MKI67|S|2828|___1	0.423706	-0.282766
MKI67|S|2901|___1	0.681585	0.0283779
MKI67|S|264|___1	0.54127	-0.161579
MKI67|S|1207|___1	0.643278	-0.0444504
MKI67|S|1937|___1	0.921355	0.0135374
MKI67|S|1329|___1	0.663605	0.0345354
MKI67|S|1447|___1	0.0988792	-0.162619
MKI67|S|3082|___1	0.90449	0.017602
MKI67|S|2638|___1	0.563158	0.0896781
MKI67|S|2505|___1	0.877782	-0.083478
MKI67|S|357|___1	0.971816	0.00599066
MKI67|S|1376|___1	0.340982	-0.327565
MKI67|S|1291|___1	0.483431	0.0923866
MKI67|S|1028|___1	0.537754	0.0550845
MKI67|S|2135|___1	0.15328	0.29717
MKI67|S|374|___1	0.522555	0.0994727
MKI67|S|648|___1	0.195208	0.245382
MKI67|S|308|___1	0.0901086	0.247931
MKI67|S|621|___1	0.618028	-0.182818
MKI67|S|878|___1	0.791681	-0.0928094
MKI67|S|3218|___1	0.306955	0.128012
MKI67|S|1628|___1	0.960268	0.0300506
MKI67|S|1071|___1	0.73554	-0.137206
MKI67|S|3249|___1	0.4048	-0.25584
MKI67|S|411|___1	0.240637	-0.104816
MKI67|S|2983|___1	0.84164	-0.0359907
|S|729|___1	0.714841	-0.0615533
|S|735|___1	0.341716	0.041098
|S|735|___1	0.145111	0.154649
RECQL|S|634|___1	0.188034	0.373834
NOP2|S|36|___1	0.587113	-0.0615803
NOP2|S|666|___1	0.365725	-0.0707375
NOP2|S|812|___1	0.486515	0.0892204
NOP2|S|786|___1	0.321379	-0.121882
NOP2|S|732|___1	0.402864	-0.165358
NOP2|S|58|___1	0.801061	-0.0331252
ATRX|S|566|___1	0.501849	-0.140695
ATRX|S|316|___1	0.16719	0.293379
CRK|S|125|___1	0.675847	0.142051
CRK|S|74|___1	0.449782	-0.160041
BAG6|S|1081|___1	0.984918	-0.00161203
BAG6|S|113|___1	0.436245	-0.176984
BAG6|S|973|___1	0.651534	-0.137326
BAG6|S|1117|___1	0.48488	0.0495265
BAG6|S|964|___1	0.979688	0.00527191
RPL21|S|104|___1	0.39983	-0.137148
RPL28|S|115|___1	0.958241	-0.0184593
RPS9|S|163|___1	0.284795	0.240898
RPS9|S|153|___1	0.62674	0.0705452
|S|142|___1	0.657458	-0.0692085
RPS10;RPS10P5|S|146;157|___1	0.405352	0.156987
RPS10|S|130|___1	0.429174	-0.273167
MAP1B|S|1389|___1	0.784156	-0.0748332
MAP1B|S|1797|___1	0.997197	0.000675519
MAP1B|S|1427|___1	0.739912	-0.047768
MAP1B|S|1785|___1	0.400709	0.170473
MAP1B|S|1265|___1	0.54036	0.137358
MAP1B|S|1965|___1	0.752194	-0.0504999
MAP1B|S|1779|___1	0.680566	0.0658096
YAP1|S|274|___1	0.549536	-0.187476
YAP1|S|276|___1	0.954228	-0.0179866
YAP1|S|289|___1	0.288833	0.274315
YAP1|S|340|___1	0.834094	-0.0844221
YAP1|S|109|___1	0.867812	0.0139157
YAP1|S|367|___1	0.675381	0.0433658
UTRN|S|1405|___1	0.428278	0.0918468
IQGAP1|S|330|___1	0.656737	-0.10295
PLA2G4A|S|437|___1	0.374013	-0.250237
RPL29|S|142|___1	0.900657	-0.0105619
|S|490;334|___1	0.639946	-0.166579
IREB2;KMT2A|S|157;279|___1	0.573124	0.053237
ARCN1|S|220|___1	0.755936	0.037858
ARCN1|S|493|___1	0.847882	-0.045111
GCLC|S|5|___1	0.371233	-0.152558
GCLC|S|8|___1	0.295812	0.153169
PRRC2A|S|1306|___1	0.00976616	0.599489
PRRC2A|S|166|___1	0.500275	-0.125017
PRRC2A|S|761|___1	0.909539	0.0178963
PRRC2A|S|1004|___1	0.578532	-0.0970694
PRRC2A|S|908|___1	0.502807	-0.292991
PRRC2A|S|1219|___1	0.311411	0.123862
PRRC2A|S|808|___1	0.826747	-0.0505133
PRRC2A|S|1014|___1	0.665979	-0.123017
PRRC2A|S|1089|___1	0.264297	0.153439
PRRC2A|S|2113|___1	0.415781	0.0986942
NES|S|680|___1	0.817019	-0.0580854
NES|S|905|___1	0.146368	0.127514
NES|S|768|___1	0.725465	0.0704165
NES|S|746|___1	0.0315411	0.425437
NES|S|564|___1	0.346724	-0.221991
NES|S|325|___1	0.936309	0.01695
CSNK1D|S|331|___1	0.666267	0.0865558
CD97|S|831|___1	0.512857	-0.104608
CD97|S|818|___1	0.450682	-0.201687
POLD2|S|15|___1	0.371776	0.0518014
MARCKSL1|S|22|___1	0.262069	-0.302117
MARCKSL1|S|104|___1	0.927096	-0.0138022
PXN|S|85|___1	0.716768	0.0170234
PXN|S|258|___1	0.642166	-0.195197
PXN|S|322|___1	0.330816	0.12529
PXN|S|106|___1	0.461102	-0.432705
CAMLG|S|55|___1	0.587941	-0.0680227
NR2C2|S|219|___1	0.0859028	0.187765
NR2C2|S|19|___1	0.210054	0.151511
NR2C2|S|46|___1	0.340554	0.156854
NR2C2|S|98|___1	0.802473	0.0620715
NR2C2|S|68|___1	0.980326	-0.002642
RPL34|S|12|___1	0.512641	0.16133
NASP|S|189|___1	0.833191	-0.0525535
NASP|S|408|___1	0.00334833	0.15029
NASP|S|421|___1	0.986609	0.00495879
FASN|S|1411|___1	0.188453	0.333287
FNTA|S|373|___1	0.841413	-0.099081
CCT3|S|252|___1	0.303301	-0.27628
|S|77|___1	0.349896	0.448595
ARRB1|S|412|___1	0.63995	0.265295
CYB561|S|250|___1	0.847673	-0.0203524
CENPA|S|32|___1	0.516016	-0.211847
CENPF|S|876|___1	0.774672	-0.0436481
CENPF|S|276|___1	0.786614	0.0192054
CENPF|S|2998|___1	0.287536	0.139242
CENPF|S|3023|___1	0.95785	0.00649293
CENPF|S|821|___1	0.549249	-0.313163
CENPF|S|1651|___1	0.002718	0.292226
CENPF|S|1654|___1	0.812882	0.0955032
CENPF|S|3079|___1	0.711965	-0.0813011
CENPF|S|3083|___1	0.609932	-0.114341
CENPF|S|3054|___1	0.584536	-0.0819082
CENPF|S|838|___1	0.709459	0.107493
PCYT1A|S|362|___1	0.750134	0.0463368
PCYT1A;PCYT1B|S|233;233|___1	0.691277	0.0339066
PCYT1A|S|329|___1	0.127798	-0.381045
PCYT1A|S|331|___1	0.438547	-0.206143
|S|67|___1	0.466482	-0.116098
PPM1F|S|454|___1	0.419473	-0.152246
CSNK1E|S|389|___1	0.0944351	-0.131994
CSNK1E|S|363|___1	0.845383	-0.0744174
CTCF|S|450|___1	0.618649	-0.148143
MCM2|S|139|___1	0.407284	0.145944
MCM2|S|27|___1	0.937178	0.0108989
MCM2|S|381|___1	0.867814	-0.0499716
MCM2|S|878|___1	0.460628	0.215701
MCM2|S|41|___1	0.481402	-0.334586
YLPM1|S|829|___1	0.112275	0.111039
YLPM1|S|756|___1	0.535697	0.0876678
|S|47|___1	0.142288	0.230205
RBM25|S|231|___1	0.359907	0.166177
RBM25|S|677|___1	0.607117	-0.0873845
RBM25|S|583|___1	0.720103	0.181417
RBM25|S|516|___1	0.0860952	0.182302
NUMB|S|194|___1	0.384901	0.327944
NUMB|S|7|___1	0.562462	0.0719366
NUMB|S|438|___1	0.650724	0.0837714
CLK1|S|61|___1	0.691494	0.115954
CLK2|S|50|___1	0.0514896	-0.746469
CLK3|S|157|___1	0.575554	0.0483929
PSEN1|S|367|___1	0.254607	0.136608
NUP153|S|614|___1	0.320422	0.179868
NUP153|S|619|___1	0.730952	0.0364758
NUP153|S|529|___1	0.325702	0.10254
NUP153|S|633|___1	0.90057	-0.0271883
NUP153|S|314|___1	0.238391	-0.0900653
NUP153|S|334|___1	0.129043	0.115218
NUP153|S|338|___1	0.236388	0.1174
NUP153|S|320|___1	0.491028	0.0616458
NUP153|S|209|___1	0.00633717	0.29406
NUP153|S|1463|___1	0.0896252	0.143872
NUP153|S|257|___1	0.897942	0.0256815
NUP153|S|711|___1	0.456645	0.0583671
NUP153|S|516|___1	0.488214	0.0571171
NUP153|S|522|___1	0.523203	-0.0673615
RANBP2|S|1400|___1	0.557197	0.211544
RANBP2|S|3207|___1	0.553802	-0.0527391
RANBP2|S|1835|___1	0.772379	0.0539643
RANBP2|S|2668|___1	0.352988	0.243316
RANBP2;RGPD4|S|2276;1301|___1	0.689787	0.0588395
RANBP2|S|1456|___1	0.96418	0.00973701
RANBP2|S|2526|___1	0.556744	-0.106754
RANBP2|S|2805|___1	0.719163	-0.0372737
RANBP2|S|21|___1	0.281104	0.10947
RGS19|S|97|___1	0.752556	-0.180792
PSEN2|S|25|___1	0.0230351	0.167683
TSC2|S|960|___1	0.95104	-0.0109161
TSC2|S|1452|___1	0.0509395	-1.85882
TSC2|S|939|___1	0.964856	-0.0145953
TSC2|S|664|___1	0.157534	-0.201006
TSC2|S|1155|___1	0.0206748	0.156991
TAF6|S|532|___1	0.814206	-0.0244913
NT5C2|S|502|___1	0.135087	0.322319
NT5C2|S|511|___1	0.819169	-0.0783497
LIG3|S|210|___1	0.246496	-0.250153
MNX1|S|79|___1	0.708705	-0.0738923
GDI2|S|61|___1	0.485806	0.0665642
EMD|S|163|___1	0.708742	-0.0604966
EMD|S|173|___1	0.605006	0.397296
EMD|S|98|___1	0.209353	0.177323
EMD|S|87|___1	0.528206	-0.202656
EMD|S|49|___1	0.948207	-0.00759474
EMD|S|29|___1	0.363502	0.133026
EMD|S|110|___1	0.172088	0.165952
SLC26A2|S|12|___1	0.819271	-0.0799309
ST13;ST13P4;ST13P5|S|181;177;181|___1	0.122266	-0.230735
ERF|S|21|___1	0.542585	0.0689942
ERF|S|327|___1	0.79833	0.0780468
CDK7|S|164|___1	0.35648	-0.286611
LRBA|S|1261|___1	0.15192	0.300264
LRBA|S|1498|___1	0.352647	0.279399
RPL14|S|139|___1	0.526585	-0.0799157
PAPOLA|S|24|___1	0.699781	0.0234963
FXR1|S|409|___1	0.198859	-0.614051
FXR2|S|645|___1	0.178672	-0.123056
FXR2|S|601|___1	0.373809	0.165891
FXR2|S|603|___1	0.445261	0.190529
RAB7A|S|72|___1	0.693461	-0.141219
RAB9A|S|179|___1	0.0280509	0.323939
SMARCA2|S|175|___1	0.480841	-0.0733379
SMARCA2|S|329|___1	0.150626	0.26593
SMARCA4|S|1417|___1	0.651892	0.283652
SMARCA4|S|1382|___1	0.0830482	-0.169244
SMARCA4|S|1452|___1	0.760654	-0.0688594
SMARCA4|S|695|___1	0.347671	0.0657123
TPMT|S|14|___1	0.764679	0.0419874
BRCA2|S|93|___1	0.383855	0.181016
BRCA2|S|253|___1	0.970565	-0.0108789
BRCA2|S|2095|___1	0.665022	-0.12771
MECP2|S|80|___1	0.568002	-0.0929569
MECP2|S|229|___1	0.465391	-0.0850541
MECP2|S|216|___1	0.770125	-0.0761671
HCFC1|S|1507|___1	0.788646	0.0529922
HCFC1|S|1222|___1	0.462175	-0.127077
HCFC1|S|2020|___1	0.87462	0.0281216
HCFC1|S|666|___1	0.998671	-0.000287692
HCFC1|S|598|___1	0.619158	-0.0698875
HCFC1|S|411|___1	0.796237	-0.0321131
CAV2|S|36|___1	0.465637	-0.329046
HSD17B4|S|318|___1	0.704047	0.0463502
STAT5B|S|128|___1	0.439115	-0.135798
STAT5B|S|193|___1	0.544457	0.0639207
RPS6KA3|S|715|___1	0.816839	-0.0386003
RPS6KA3|S|369|___1	0.856244	-0.0150487
HDGF|S|165|___1	0.395715	0.0827468
HDGF|S|239|___1	0.654771	-0.130142
HDGF|S|202|___1	0.935212	0.0395679
NEK4|S|340|___1	0.203246	-0.138382
NEK4|S|563|___1	0.622415	0.0446177
NEK4|S|484|___1	0.146631	-0.193659
HNRNPA3|S|350|___1	0.695562	0.0836159
HNRNPA3|S|14|___1	0.749617	0.095713
HNRNPA3|S|358|___1	0.0635881	0.190164
HNRNPA3|S|366|___1	0.630866	0.135631
HNRNPM|S|701|___1	0.467462	-0.342256
HNRNPM|S|637|___1	0.908939	0.0204252
HNRNPM|S|575|___1	0.508711	0.143845
HNRNPM|S|618|___1	0.623025	-0.106387
HNRNPM|S|528|___1	0.630266	0.203672
HNRNPM|S|468|___1	0.618514	-0.044116
HNRNPM|S|432|___1	0.628981	-0.0659062
HNRNPM|S|86|___1	0.596229	0.10511
KPNA2|S|490|___1	0.369848	-0.120393
KPNA2|S|62|___1	0.189231	0.0574166
NCBP2|S|130|___1	0.458173	-0.140749
SLC7A2|S|646|___1	0.521217	0.146873
SLC7A2|S|647|___1	0.259641	0.145781
AGFG1|S|181|___1	0.930878	0.00950209
AGFG1|S|167|___1	0.294508	-0.137012
|S|63|___1	0.846315	-0.0323222
MSH6|S|830|___1	0.281968	-0.138968
MSH6|S|14|___1	0.541078	-0.224755
MSH6|S|137|___1	0.436153	0.0668109
VAV2|S|576|___1	0.12079	-0.259761
ZNF131|S|440|___1	0.237618	-0.257337
RBM5|S|59|___1	0.375918	-0.26133
RBM5|S|624|___1	0.794604	0.021294
THOP1|S|529|___1	0.634714	-0.159189
HMGA2|S|102|___1	0.721347	-0.0975628
NUP98|S|623|___1	0.566688	-0.274675
NUP98|S|1816|___1	0.974409	0.00669002
NUP98|S|1034|___1	0.549815	-0.182014
NUP98|S|608|___1	0.357281	-0.161097
NUP98|S|612|___1	0.322668	0.128863
NUP98|S|524|___1	0.561398	-0.340814
NUP98|S|934|___1	0.366804	0.145541
NUP98|S|888|___1	0.708941	-0.115093
NKX2-5|S|78|___1	0.340496	0.228951
PLK1|S|331|___1	0.525309	0.0520105
ARFIP1|S|39|___1	0.283529	0.679592
ARFIP1|S|132|___1	0.639269	-0.0867605
ACLY|S|481|___1	0.448634	0.111576
ACLY|S|455|___1	0.753151	-0.077974
COPA|S|173|___1	0.11727	0.188217
LIMK2|S|191|___1	0.857966	0.0192862
TTC3|S|1819|___1	0.53088	0.166462
SMTN|S|576|___1	0.782772	0.161667
SMTN|S|503|___1	0.597108	0.0434071
SMTN|S|277|___1	0.353981	-0.357279
SMTN|S|341|___1	0.125401	0.13289
SMTN|S|729|___1	0.933011	-0.0111869
SMTN|S|779|___1	0.802266	-0.16085
SMTN|S|357|___1	0.48479	0.128538
SMTN|S|139|___1	0.688047	-0.171429
SMTN|S|304|___1	0.0938755	0.132674
SMTN|S|514|___1	0.778039	0.0531225
SLC16A1|S|483|___1	0.32511	-0.314394
SLC16A1|S|213|___1	0.939846	0.0209258
SUB1|S|17|___1	0.92512	0.0407508
SUB1|S|118|___1	0.177701	-0.323925
CLNS1A|S|102|___1	0.350304	0.178989
BLM|S|539|___1	0.359592	-0.151405
BLM|S|480|___1	0.769705	0.0951058
BLM|S|1280|___1	0.542266	0.0838677
BLM|S|1296|___1	0.219795	0.253932
HIRA|S|661|___1	0.774439	-0.0548871
ATXN1|S|406|___1	0.382547	-0.2383
ATXN1|S|366|___1	0.256209	-0.135473
ATXN1|S|775|___1	0.444569	0.0535008
ATN1|S|645|___1	0.636815	-0.0777508
ATN1|S|34|___1	0.891044	-0.0660362
ATN1|S|896|___1	0.716917	0.0434192
ATN1|S|632|___1	0.366071	0.121001
PMS2;PMS2CL|S|403;17|___1	0.480913	-0.209597
PMS2;PMS2CL|S|445;59|___1	0.549798	-0.156814
USP14|S|143|___1	0.617832	-0.243569
USP14|S|394|___1	0.923889	-0.0333255
PRKAA2|S|377|___1	0.539074	-0.0636377
RAD23A|S|133|___1	0.850521	-0.0431795
RAD23B|S|160|___1	0.960177	0.00625388
EPHA5|S|960|___1	0.213141	0.0980132
EIF5|S|410|___1	0.2983	0.200767
EIF5|S|390|___1	0.723512	-0.12267
EIF5|S|8|___1	0.890678	-0.0324376
EIF5|S|10|___1	0.561611	0.11163
EIF5|S|229|___1	0.644478	-0.0747697
SLC12A2|S|77|___1	0.118229	0.654514
PSMD4;PIPSL|S|256;741|___1	0.0647399	0.496184
VCP|S|702|___1	0.287456	0.277454
MFAP1|S|432|___1	0.55474	-0.212463
MFAP1|S|30|___1	0.663409	-0.0403668
MFAP1|S|94|___1	0.837621	-0.0385907
MFAP1|S|116|___1	0.973072	0.00646369
MLLT4|S|1182|___1	0.372136	0.291556
MLLT4|S|1721|___1	0.894764	0.0206633
MLLT10|S|436|___1	0.587393	-0.0778106
ELL|S|33|___1	0.512406	-0.175512
BRPF1|S|1029|___1	0.813601	-0.0685523
BRPF1|S|1187|___1	0.0987484	-0.201465
CASP7|S|37|___1	0.252378	0.144726
ADAR|S|825|___1	0.258322	0.104168
TPD52|S|156|___1	0.217189	0.175356
TPD52|S|171|___1	0.387164	0.0873766
TPD52|S|176|___1	0.973674	-0.00456715
GFER|S|59|___1	0.252815	0.0741669
|S|170|___1	0.206938	0.254656
EIF3B|S|125|___1	0.403387	-0.395189
EIF3B|S|738|___1	0.5964	-0.188548
EIF3B|S|239|___1	0.137974	0.203827
EIF3B|S|119|___1	0.659297	0.0822633
|S|105|___1	0.703339	0.182776
|S|209|___1	0.488408	-0.294905
ARPP19|S|46|___1	0.158903	0.233632
MAZ|S|361|___1	0.705071	-0.0591033
HDAC4|S|565|___1	0.518965	-0.184297
HDAC4;HDAC5;HDAC9|S|266;279;240|___1	0.291204	0.282132
EIF6|S|239|___1	0.759924	0.0424242
EIF6|S|243|___1	0.371229	0.14023
BCAR1|S|139|___1	0.316453	-0.0591647
BCAR1|S|428|___1	0.854165	-0.0781511
BCAR1|S|639|___1	0.876083	0.0207491
KLF3|S|250|___1	0.571312	-0.067764
CORO7|S|21|___1	0.952401	0.00841395
NUP107|S|86|___1	0.231152	-0.685801
NUP107|S|11|___1	0.0237835	0.208212
EPPK1|S|2422|___1	0.188592	0.143592
EPPK1|S|2718|___1	0.227071	0.266206
EPPK1|S|2720|___1	0.377806	0.252797
ZNF445|S|171|___1	0.627714	0.125399
EIF3E|S|399|___1	0.585405	0.0640383
SEC61B|S|63|___1	0.173684	-0.150974
SEC61B|S|17|___1	0.136908	0.181393
SEC61B|S|49|___1	0.318754	-0.231019
MYL6|S|57|___1	0.913999	-0.0203994
RPS20|S|93|___1	0.258725	-0.215932
PSMA6|S|17|___1	0.119944	0.161848
DSTN|S|3|___1	0.694283	-0.321317
RAB8A|S|181|___1	0.877105	-0.0522846
RAB8A|S|185|___1	0.733052	-0.0962731
CXCR4|S|319|___1	0.513113	0.0332899
UBE2K|S|159|___1	0.0189449	0.289347
ARF3;ARF1|S|147;147|___1	0.752374	-0.0744877
ARF3;ARF1|S|62;62|___1	0.211374	0.217686
RPS3A|S|263|___1	0.319869	-0.206873
RPL26;RPL26L1|S|32;32|___1	0.865435	-0.022493
PSME3|S|247|___1	0.834577	-0.0252282
RPL15|S|100|___1	0.0609929	-0.478254
SEC61A1|S|408|___1	0.429985	-0.215331
RPL37|S|50|___1	0.405897	0.196439
SUMO2;SUMO3;SUMO4|S|28;27;28|___1	0.0797422	-0.117351
HNRNPK|S|284|___1	0.937999	0.00698884
HNRNPK|S|216|___1	0.601895	0.060689
RPS8|S|160|___1	0.709237	-0.0499557
RPS14|S|70|___1	0.567721	0.136492
RPS29|S|9|___1	0.644751	0.0441478
RPS13|S|21|___1	0.770185	-0.0643228
TMSB4X|S|44|___1	0.294505	0.252554
TMSB4X|S|2|___1	0.621837	0.082029
RPL23A|S|85|___1	0.554841	-0.125908
RPL23A|S|43|___1	0.160475	0.116385
RPS6|S|148|___1	0.508295	0.143875
HIST1H4A|S|48|___1	0.527846	0.0835269
RAB1A;RAB1B|S|78;75|___1	0.721769	-0.0551201
RAN|S|135|___1	0.286313	-0.147941
RPL23|S|138|___1	0.576177	0.217605
RPL30|S|10|___1	0.248687	-0.081308
|S|40;40;40;40;40;40;40;40|___1	0.44873	-0.173233
FKBP1A|S|9|___1	0.41414	-0.0832262
TRA2B|S|99|___1	0.722306	-0.170925
TRA2B|S|215|___1	0.733056	-0.142962
TRA2B;TRA2A|S|264;260|___1	0.266907	0.132398
TRA2B;TRA2A|S|266;262|___1	0.466484	0.0735585
EIF5A;EIF5A2|S|44;44|___1	0.229135	-0.140224
YBX1|S|314|___1	0.638433	0.0514313
YBX1|S|176|___1	0.236752	-0.495171
CSNK2B|S|209|___1	0.119416	0.311194
TUBA1B;TUBA1A;TUBA3E;TUBA1C|S|48;48;48;48;48;48|___1	0.782765	0.0382767
HIST1H3A;HIST2H3A;HIST3H3;HIST2H3PS2|S|29;29;29;29|___1	0.729269	-0.106265
HIST1H3A;HIST2H3A;HIST3H3;H3F3C;H3F3A;HIST2H3PS2|S|58;58;58;57;58;58|___1	0.198649	0.175203
FAM193A|S|1144|___1	0.31043	-0.143673
FAM193A|S|1129|___1	0.80668	-0.02981
NOP14|S|96|___1	0.773221	-0.0463241
IGBP1|S|96|___1	0.709447	0.161803
RBM6|S|362|___1	0.795899	-0.0644744
RBM6|S|1025|___1	0.971462	0.00341257
RBM6|S|891|___1	0.936151	0.0312891
RBM6|S|44|___1	0.802073	0.163689
RBM6|S|17|___1	0.00441683	0.370032
EIF4G2|S|395|___1	0.73398	-0.0697114
RPP38|S|12|___1	0.884428	0.0171582
GTF2I|S|823|___1	0.895362	0.0489442
GTF2I|S|515|___1	0.419085	0.0711409
GTF2I|S|517|___1	0.281237	0.332022
GTF2I|S|784|___1	0.469348	-0.103729
GTF2I|S|412|___1	0.784111	0.0363839
GTF2I|S|210|___1	0.428771	-0.278165
GTF2I|S|103|___1	0.730231	-0.325321
CNTNAP1|S|1381|___1	0.139725	0.238851
CCT2|S|260|___1	0.41831	-0.274715
RAE1|S|209|___1	0.245045	-0.430999
PRKDC|S|511|___1	0.541233	-0.152857
PRKDC|S|3205|___1	0.426872	-0.130351
PRKDC|S|893|___1	0.839644	0.0277338
PRKDC|S|2612|___1	0.200259	0.320778
PRKDC|S|2624|___1	0.654346	0.266506
NTHL1|S|22|___1	0.853698	-0.0270046
CRADD|S|114|___1	0.657039	-0.0458946
[truncated: 7,908 more rows]

## Sheet: Figure2B and SFA (HFRT-rapalog)
Unique_ID	t_test_p_value	t_test_difference
FAM103A1|S|36;36|___1	0.807434	-0.0362873
RPSA|S|43;43|___1	0.579699	-0.11074
ESYT2|S|761|___1	0.727118	-0.0568536
ESYT2|S|743|___1	0.462789	0.12686
UHRF1BP1L|S|414|___1	0.823412	0.0781676
KIAA1598|S|494|___1	0.8338	-0.0253805
KIAA1598|S|515|___1	0.451569	0.0812956
KIAA1598|S|532|___1	0.185135	0.360193
MEX3A|S|462|___1	0.650809	0.126797
PLEKHG3|S|1217|___1	0.365498	0.130069
PLEKHG3|S|76|___1	0.865887	-0.0355104
PLEKHG3|S|741|___1	0.284098	0.302056
PLEKHG3|S|1092|___1	0.407822	0.155706
PLEKHG3|S|631|___1	0.849435	0.0265401
PLEKHG3|S|643|___1	0.421119	-0.0857782
SH3PXD2B|S|720|___1	0.662791	0.118285
CXorf23|S|402|___1	0.997428	-0.000489553
CXorf23|S|192|___1	0.518981	-0.202017
ZNF320|S|452|___1	0.554886	0.0806274
NBAS|S|473|___1	0.837023	-0.0581347
NBAS|S|1384|___1	0.508682	0.13165
CCDC66|S|23|___1	0.158849	-0.341037
KIAA0922|S|1122|___1	0.820997	0.0244974
SBNO1|S|214|___1	0.147927	-0.100795
SBNO1|S|904|___1	0.013587	-0.37676
WDR91|S|256|___1	0.893224	-0.0676314
KRBA1|S|253|___1	0.608896	0.0488014
KRBA1|S|288|___1	0.46281	0.0887171
FAM83G|S|781|___1	0.547888	-0.0755037
FAM83G|S|666|___1	0.233753	-0.0845636
FAM83G|S|760|___1	0.103172	-0.177135
FAM83G|S|688|___1	0.664332	0.227871
PALM3|S|375|___1	0.247693	0.220118
PALM3|S|303|___1	0.198675	0.261375
RCCD1|S|31|___1	0.355442	0.207217
RCCD1|S|33|___1	0.052248	0.179527
ARHGAP42|S|434|___1	0.646321	0.0645173
ARHGAP42|S|683|___1	0.222822	0.204999
ZSCAN5A;ZSCAN5B|S|296;295|___1	0.334642	0.139237
NPIPB5;NPIPB3;NPIPB11;NPIPB4|S|1066;983;1123;1071;861;1100|___1	0.43292	-0.0376422
CCDC85C|S|246|___1	0.740181	-0.0689163
SAC3D1|S|402|___1	0.747757	0.04636
RGPD3;RGPD1;RGPD2;RANBP2;RGPD4|S|1535;1519;1527;2510;1535|___1	0.150529	-0.263404
RGPD3;RGPD1;RGPD2;RANBP2;RGPD4|S|1543;1527;1535;2518;1543|___1	0.297423	-0.200932
RGPD3;RGPD1;RGPD2;RANBP2;RGPD4;RGPD5;RGPD8|S|1479;1463;1471;2454;1479;1478;1478|___1	0.658457	-0.137343
RGPD3;RGPD1;RGPD2;RGPD5;RGPD8|S|1416;1400;1408;1415;1415|___1	0.636057	-0.0656668
RGPD3;RGPD1;RGPD2;RANBP2;RGPD4;RGPD5;RGPD8|S|128;119;127;128;128;128;128|___1	0.889147	-0.0163263
RGPD3;RANBP2;RGPD4|S|395;394;395|___1	0.412406	-0.216054
RGPD3;RANBP2;RGPD4;RGPD5;RGPD8|S|1593;2568;1593;1592;1592|___1	0.900325	-0.0131785
RGPD3;RANBP2;RGPD4|S|810;809;810|___1	0.659957	-0.097737
RGPD3;RGPD1;RGPD2;RANBP2;RGPD4;RGPD5;RGPD8|S|789;779;787;788;789;788;788|___1	0.841876	-0.0372423
LRRC53|S|736|___1	0.999259	0.000108719
ZSWIM8|S|53|___1	0.911119	-0.0500167
ZSWIM8|S|1836|___1	0.434021	0.202282
ARHGAP32|S|952|___1	0.340847	-0.172854
ARHGAP32|S|613|___1	0.195438	0.20574
ARHGAP32|S|892|___1	0.901085	0.0112178
POM121C;POM121;POMZP3|S|291;314;49|___1	0.93408	0.0148932
POM121C|S|95|___1	0.899429	-0.0138531
POM121C;POM121|S|2;2|___1	0.801002	0.115489
MYO9A|S|2294|___1	0.802097	0.0166575
MYO9A|S|1299|___1	0.92638	0.0143897
MYO9A|S|1219|___1	0.74814	0.0564496
TDRD15|S|878|___1	0.7716	-0.131935
KCNJ12;KCNJ18|S|405;405|___1	0.826145	-0.0787601
LOC285556|S|1345|___1	0.711813	-0.433711
|S|2054;191|___1	0.875314	0.113456
C11orf98|S|65|___1	0.211238	0.165656
|S|65|___1	0.826767	-0.0223293
DDX39A|S|37|___1	0.489676	-0.0721235
DDX39A|S|40|___1	0.859441	0.0121002
DDX39A|S|183|___1	0.159591	-0.275008
PDLIM1|S|130|___1	0.404742	0.0685959
PDLIM1|S|90|___1	0.567301	0.0624555
MYO1C|S|408|___1	0.971925	-0.00574112
MYO1C|S|864|___1	0.470037	0.0643597
MYO1C|S|536|___1	0.423372	-0.100367
SNAP23|S|20|___1	0.69807	-0.079524
HAX1|S|192|___1	0.680585	0.0664959
AIP|S|43|___1	0.478142	-0.0801137
GTPBP1|S|580|___1	0.13499	-0.212794
SMAP|S|17|___1	0.539965	0.0958939
AP3B1|S|276|___1	0.985495	-0.00722504
CBX4|S|36|___1	0.864376	-0.0351582
PGRMC1|S|181|___1	0.887826	-0.0170778
PGRMC1|S|57|___1	0.558621	-0.0843589
SUPT5H|S|666|___1	0.480656	0.080623
DFFA|S|315|___1	0.811346	-0.0430272
EIF3F|S|258|___1	0.636929	0.334826
WWP2|S|211|___1	0.984302	-0.00971826
SLC33A1|S|2|___1	0.867683	-0.0444717
EEF2K|S|470|___1	0.91935	0.0267038
EEF2K|S|474|___1	0.271885	0.247728
EEF2K|S|18|___1	0.708238	-0.048329
EML1|S|113|___1	0.793023	0.083024
EML1|S|140|___1	0.860776	-0.0933568
DNM1L|S|529|___1	0.470816	-0.0940297
PIK3C2A|S|60|___1	0.970919	-0.00456238
PIK3C2A|S|108|___1	0.847271	0.0481478
PIK3C2A|S|338|___1	0.21923	0.23135
PIK3C2A|S|259|___1	0.877492	0.0164852
IFRD1|S|21|___1	0.514139	-0.121463
HMGN4|S|80|___1	0.709508	-0.142375
BCL9|S|687|___1	0.546689	-0.122643
NOP56|S|520|___1	0.851118	-0.030077
NOP56|S|591|___1	0.961226	-0.0164712
NOP56|S|554|___1	0.822673	-0.0738335
DDX3X;DDX3Y|S|71;71|___1	0.800206	-0.00837707
DDX3X|S|76|___1	0.814799	-0.0765556
DDX3X|S|605|___1	0.547255	-0.176953
DDX3X;DDX3Y|S|594;592|___1	0.347412	-0.0883764
DDX3X|S|114|___1	0.562133	-0.109312
DDX3X|S|61|___1	0.384221	0.230328
DDX3X|S|102|___1	0.684847	0.062534
DDX3X;DDX3Y|S|152;150|___1	0.174971	0.446961
DDX3X;DDX3Y|S|492;490|___1	0.844708	-0.0324456
DDX3X|S|90|___1	0.461905	0.112015
TRIM38|S|240|___1	0.325192	-0.141361
NFIB|S|265|___1	0.689662	-0.171714
PPAP2B|S|297|___1	0.6144	-0.142056
ARID1A|S|1944|___1	0.400614	0.106155
ARID1A|S|1513|___1	0.962352	-0.0166623
ARID1A|S|233|___1	0.566102	0.0516555
ARID1A|S|363|___1	0.564597	0.0871251
ARID1A|S|382|___1	0.982138	-0.003486
SOCS2|S|30|___1	0.685368	-0.432457
C2CD2L|S|411|___1	0.168915	0.597417
TXNDC9|S|188|___1	0.007856	0.602791
TRAFD1|S|327|___1	0.679031	-0.0369841
TRAFD1|S|415|___1	0.395207	-0.102217
TRAFD1|S|543|___1	0.779381	0.102422
CIT|S|1432|___1	0.254101	0.149167
CIT|S|1971|___1	0.814521	-0.0635815
CIT|S|1993|___1	0.81628	-0.0820662
CIT|S|1322|___1	0.583157	0.0495942
CIT|S|1940|___1	0.944678	-0.0147425
CIT|S|440|___1	0.718196	-0.107446
COPE|S|99|___1	0.639097	-0.182596
CDC42EP2|S|31|___1	0.0402824	-1.14222
CDC42EP2|S|101|___1	0.111723	-0.216307
CDC42EP2|S|141|___1	0.744817	-0.0723988
AP3D1|S|658|___1	0.0436877	0.94716
AP3D1|S|9|___1	0.74588	0.0970879
AP3D1|S|829|___1	0.871961	0.0220191
ZNF195|S|394|___1	0.795446	0.0981579
ABLIM1|S|426|___1	0.897536	-0.0504856
ABLIM1|S|586|___1	0.273325	0.137986
ABLIM1|S|587|___1	0.992689	0.00161743
ABLIM1|S|458|___1	0.318094	0.177561
ABLIM1|S|655|___1	0.954327	0.00651105
ABLIM1|S|431|___1	0.675089	0.247965
DVL3;DVL2|S|209;228|___1	0.881717	-0.0750481
CHD1|S|1677|___1	0.959745	-0.00487073
CHD1|S|1328|___1	0.875947	0.0531286
CHD1|S|1683|___1	0.875697	-0.0162354
CHD1|S|90|___1	0.820462	-0.0156479
CHD1|S|966|___1	0.409992	0.0681426
CHD1|S|1040|___1	0.596097	-0.268289
STX16|S|201|___1	0.972435	-0.00632254
EI24|S|330|___1	0.642897	0.0699285
EI24|S|56|___1	0.93587	0.0242017
KMT2D|S|2274|___1	0.607123	0.0849876
KMT2D|S|4849|___1	0.901313	-0.0136598
KMT2D|S|4215|___1	0.366988	0.269398
KMT2D|S|4822|___1	0.730746	-0.0336714
KMT2D|S|1606|___1	0.588277	0.0315278
KMT2D|S|2640|___1	0.934207	-0.00835927
MAP2K7|S|35|___1	0.0619343	0.434461
PDCD5|S|119|___1	0.121157	-0.163518
PDCD5|S|51|___1	0.192946	0.218767
SLC9A3R1|S|280|___1	0.733131	0.0514355
SLC9A3R1|S|46|___1	0.482067	0.106162
CHEK1|S|301|___1	0.05408	-0.784781
CHEK1|S|331|___1	0.231875	0.128582
CHEK1|S|286|___1	0.871824	-0.0178242
NDC80|S|55|___1	0.253829	0.185762
NDC80|S|50|___1	0.81241	0.0189826
UNC13B|S|254|___1	0.990442	-0.00408109
UNC13B|S|367|___1	0.481792	0.0931438
PSMA7;PSMA8|S|11;13|___1	0.848105	0.0408783
SCAMP3|S|76|___1	0.702569	0.0928548
BACH1|S|445|___1	0.806825	-0.0951675
|S|31|___1	0.983835	-0.0025177
IFIT3|S|203|___1	0.744045	0.037159
TAX1BP3|S|124|___1	0.424829	-0.0948569
TAX1BP3|S|61|___1	0.974198	-0.0124969
GIPC1|S|68|___1	0.226827	-0.19338
GIPC1|S|225|___1	0.617325	-0.377681
GIPC1|S|232|___1	0.964349	0.00619125
PCDH17|S|808|___1	0.630264	-0.0490837
IKBKB|S|672|___1	0.835256	-0.02001
HAT1|S|361|___1	0.276158	-0.108868
CASK|S|51|___1	0.791892	-0.0222975
PLD2|S|134|___1	0.619823	-0.0840111
PPP1R12A|S|299|___1	0.918672	-0.0325413
PPP1R12A|S|432|___1	0.801252	0.0414569
PPP1R12A|S|422|___1	0.946507	0.0154349
PPP1R12A|S|995|___1	0.480144	0.0954952
PPP1R12A|S|507|___1	0.904577	-0.0217985
PPP1R12A|S|695|___1	0.683414	-0.0487811
PPP1R12A|S|910|___1	0.523444	-0.137678
PPP1R12A|S|871|___1	0.322589	-0.122666
PPP1R12A|S|680|___1	0.331867	0.212363
GAK|S|456|___1	0.782893	-0.0512613
XPO1|S|1031|___1	0.947842	0.0204601
XPO1|S|391|___1	0.73143	0.0503661
BTAF1|S|91|___1	0.0149853	-0.453341
BTAF1|S|95|___1	0.708075	-0.123399
ARHGEF10|S|59|___1	0.381229	0.431024
ZNF609|S|1055|___1	0.695812	-0.0757046
ZNF609|S|804|___1	0.775933	0.0725549
ZNF646|S|521|___1	0.291063	0.343515
|S|2359|___1	0.70502	0.0656503
|S|2171|___1	0.758366	-0.154656
SEC16A|S|2083|___1	0.968137	-0.00496992
SEC16A|S|122|___1	0.447589	-0.0901168
SEC16A|S|1069|___1	0.733217	-0.0255915
SEC16A|S|1305|___1	0.572542	-0.184303
SEC16A|S|1327|___1	0.23232	-0.111283
SEC16A|S|595|___1	0.8431	-0.0463444
SEC16A|S|314|___1	0.618946	-0.0737712
SEC16A|S|1964|___1	0.316689	0.0934048
SEC16A|S|331|___1	0.414157	-0.274535
SEC16A|S|569|___1	0.729672	0.0455608
SEC16A|S|1356|___1	0.113079	0.139854
SEC16A|S|1362|___1	0.417616	-0.14058
SEC16A|S|29|___1	0.894846	0.0116698
PLXNB2|S|1570|___1	0.346148	0.159057
KHNYN|S|170|___1	0.393011	-0.125353
U2SURP|S|67|___1	0.398379	0.430855
U2SURP|S|244|___1	0.800993	-0.102335
N4BP3|S|536|___1	0.613774	0.103266
N4BP3|S|25|___1	0.13122	0.12275
TRANK1|S|2741|___1	0.836257	0.0389907
SYNM|S|1181|___1	0.884716	-0.0164827
SYNM|S|1044|___1	0.62766	0.362634
SYNM|S|1049|___1	NA	0
SYNM|S|429|___1	0.534345	0.100585
SYNM|S|1435|___1	0.816464	-0.0334504
ZBTB5|S|234|___1	0.816786	0.0353018
|S|723|___1	0.622667	0.065025
NACAD|S|1121|___1	0.93495	0.0165297
ANKRD28|S|1011|___1	0.0996652	0.199092
TBX3|S|456|___1	0.683511	-0.0365187
TBX3|S|707|___1	0.762658	0.0597102
TBX3|S|680|___1	0.830064	0.074839
SCAMP2|S|319|___1	0.781636	-0.0472263
BET1|S|50|___1	0.618408	0.116099
TRIM24|S|1042|___1	0.924149	0.00377274
TRIM24|S|209|___1	0.770662	0.134245
PGRMC2|S|90|___1	0.355178	0.100632
WDR46|S|41|___1	0.473113	0.144161
NKRF|S|572|___1	0.364046	0.174543
RER1|S|95|___1	0.626801	-0.171872
OGT|S|20|___1	0.0829938	0.330017
PPM1D|S|85|___1	0.533968	-0.0834128
MID1|S|96|___1	0.711024	-0.137594
|S|241|___1	0.436899	-0.137326
EIF3D|S|161|___1	0.919984	-0.0247078
EIF3H|S|183|___1	0.49562	-0.164931
SLC16A6|S|247|___1	0.301984	0.261337
TNRC18|S|263|___1	0.408567	-0.0539071
TNRC18|S|1359|___1	0.131745	0.198505
TNRC18|S|1540|___1	0.233853	-0.109093
ABCC5|S|558|___1	0.998867	0.000436783
CD3EAP|S|285|___1	0.693171	-0.0458978
CD3EAP|S|172|___1	0.88081	0.015337
YKT6|S|114|___1	0.864592	0.040692
NUPL2|S|313|___1	0.719107	-0.118584
CLOCK|S|427|___1	0.74946	0.0254199
MAFG|S|124|___1	0.852579	0.0245368
PDPK1;PDPK2P|S|241;214|___1	0.693858	0.0659021
RNF113A|S|6|___1	0.862891	-0.0469729
DHX15|S|15|___1	0.60559	0.107599
ZZEF1|S|1540|___1	0.966115	-0.0148147
ZZEF1|S|1518|___1	0.378573	-0.423967
TTI1|S|459|___1	0.43588	-0.0783259
RRP8|S|223|___1	0.753185	-0.0404415
PJA2|S|309|___1	0.866593	0.0252317
PJA2|S|253|___1	0.551535	0.044308
SIPA1L1|S|1565|___1	0.774697	-0.0738926
SIPA1L1|S|1508|___1	0.80167	0.122094
SIPA1L1|S|1433|___1	0.350989	-0.0966091
SIPA1L1|S|1549|___1	0.583567	0.0327269
SIPA1L1|S|1270|___1	0.860891	0.0317408
SIPA1L1|S|1647|___1	0.544365	-0.15428
SIPA1L1|S|1181|___1	0.788983	-0.117533
SIPA1L1|S|1255|___1	0.862257	0.0202217
CYB5B|S|23|___1	0.788311	0.0526965
CYB5B|S|37|___1	0.341699	-0.212501
PHGDH|S|349|___1	0.537735	-0.13829
IRAK2|S|144|___1	0.579706	-0.0624008
PHF1|S|20|___1	0.0293904	0.189953
PHF1|S|522|___1	0.501073	0.105256
DYNC1LI2|S|194|___1	0.916652	0.0477915
DYNC1LI2|S|407|___1	0.317002	-0.131723
ZW10|S|88|___1	0.0728988	0.38134
SART1|S|448|___1	0.96927	0.0139599
SART1|S|787|___1	0.958582	-0.0056413
SART1|S|789|___1	0.990797	-0.00200653
SART1|S|348|___1	0.330395	0.258728
TGFB1I1|S|192|___1	0.958377	0.00276057
TGFB1I1|S|194|___1	0.125488	-0.154449
ZNF264;ZNF460|S|496;433|___1	0.917804	-0.0758251
ZNF264|S|177|___1	0.292237	-0.308169
ADCY6|S|54|___1	0.620559	0.23818
PPIP5K2|S|38|___1	0.97896	0.00678444
PPIP5K2|S|1172|___1	0.942576	0.0168749
PPIP5K2|S|1108|___1	0.905075	0.0164105
MAP3K7|S|367|___1	0.623379	-0.0576757
MAP3K7|S|439|___1	0.749019	0.0644407
RIPK2|S|529|___1	0.744158	-0.0752277
WDR62|S|1123|___1	0.271108	0.701677
WDR62|S|974|___1	0.444305	-0.0747935
WDR62|S|1348|___1	0.977252	-0.00301552
WDR62|S|49|___1	0.0989905	0.479775
WDR62|S|501|___1	0.428544	-0.15675
PRPF3|S|133|___1	0.949608	-0.00675329
PRPF3|S|619|___1	0.877404	-0.125594
PRPF3|S|164|___1	0.891411	-0.0141385
TPD52L2|S|21|___1	0.394977	-0.18081
TPD52L2|S|161|___1	0.759992	-0.0561543
TPD52L2|S|166|___1	0.20687	0.330088
TPD52L2|S|12|___1	0.821296	-0.0542901
TPD52L2|S|149|___1	0.624455	0.14168
SYNJ1|S|1345|___1	0.378533	0.0414111
SYNJ1|S|1565|___1	0.898837	-0.0205981
SYNJ1|S|1392|___1	0.93534	0.00806904
EIF4G3|S|1156|___1	0.210773	0.661264
EIF4G3|S|495|___1	0.891954	0.0170275
EIF4G3|S|232|___1	0.506792	0.155611
SUV39H1|S|391|___1	0.53488	0.0870126
EPB41L2|S|715|___1	0.853488	0.0321051
EPB41L2|S|598|___1	0.695356	-0.034586
EPB41L2|S|386|___1	0.727657	0.0814695
EPB41L2|S|499|___1	0.682507	0.0687459
EPB41L2|S|550|___1	0.927896	0.0164436
EPB41L2|S|562|___1	0.908241	0.0228761
RAD51C|S|20|___1	0.996926	0.000696182
WIPF1|S|350|___1	0.552534	0.0773214
FOXO3|S|284|___1	0.669118	-0.0564712
FOXO3|S|294|___1	0.750573	-0.0313511
|S|52|___1	0.795773	-0.0319691
|S|187|___1	0.895972	0.0199858
DENR|S|73|___1	0.909086	-0.0502936
DENR|S|20|___1	0.975694	0.00609144
DNPH1|S|128|___1	0.540686	0.679009
DNPH1|S|169|___1	0.433724	0.095588
CHMP2A|S|203|___1	0.724818	-0.0845108
PRC1|S|513|___1	0.508089	0.052639
PRC1|S|265|___1	0.284801	0.280057
PRC1|S|620|___1	0.707513	0.0965608
BUB1|S|307|___1	0.0762291	-0.359811
BUB1|S|314|___1	0.744519	0.0735483
BUB1|S|596|___1	0.418877	0.148297
BUB1|S|557|___1	0.117523	-0.277059
BUB1|S|459|___1	0.763594	-0.129063
BUB3|S|211|___1	0.540796	-0.0704266
ACTN4;ACTN2;ACTN3;ACTN1|S|159;147;154;140|___1	0.972121	0.00762717
HTATSF1|S|498|___1	0.538521	0.190931
HTATSF1|S|387|___1	0.815235	0.072279
HTATSF1|S|616|___1	0.626053	-0.196187
SGTA|S|77|___1	0.340063	-0.0882835
SGTA|S|305|___1	0.648359	-0.295446
ENSA;ARPP19|S|67;62|___1	0.539788	-0.0725473
|S|88|___1	0.931952	0.0257133
STRN|S|376|___1	0.353487	-0.0914847
STRN|S|245|___1	0.998469	0.000303268
AKAP8|S|112|___1	0.846872	-0.123525
AKAP8|S|124|___1	0.550994	-0.218122
AKAP8|S|328|___1	0.878	0.0222251
NRD1|S|86|___1	0.176109	-0.295143
NRD1|S|94|___1	0.934714	-0.0168044
KIF1C|S|494|___1	0.846011	-0.0430806
KIF1C|S|676|___1	0.807668	-0.104204
KIF1C|S|915|___1	0.478184	0.0669146
KIF1C|S|1092|___1	0.957838	0.0163161
PRICKLE3|S|437|___1	0.126442	0.146942
PRICKLE3|S|491|___1	0.356099	0.150613
TIMM8A|S|96|___1	0.296739	-0.219585
DHX16|S|103|___1	0.780013	-0.0738535
DHX16|S|160|___1	0.548645	-0.256985
PCDH7|S|974|___1	0.733033	-0.0508706
PCDH7|S|1011|___1	0.397363	0.112104
PRPSAP2|S|227|___1	0.746953	-0.0257225
SMARCA5;SMARCA1|S|755;770|___1	0.159902	0.238395
SMARCA5|S|137|___1	0.661854	0.0564763
SMARCA5|S|116|___1	0.878499	-0.0217896
ADCY3|S|39|___1	0.596902	-0.106627
SPAG9|S|265|___1	0.901422	-0.0313101
SPAG9|S|229|___1	0.871637	-0.0480131
SPAG9;MAPK8IP3|S|1144;1143|___1	0.337126	0.315036
SPAG9|S|183|___1	0.788137	0.0366116
SPAG9|S|730|___1	0.724188	-0.0577145
SPAG9|S|733|___1	0.555969	0.144129
SPAG9|S|1188|___1	0.538412	0.0676641
SPAG9|S|251|___1	0.93769	0.0365903
SPAG9|S|311|___1	0.828255	-0.072642
SIPA1L3|S|100|___1	0.497014	0.343425
SIPA1L3|S|1364|___1	0.79128	-0.0316277
ZFC3H1|S|128|___1	0.245095	0.255713
ZFC3H1|S|206|___1	0.797943	0.0656443
PIP5K1C|S|45|___1	0.194462	0.119259
KIF1B|S|1416|___1	0.768615	-0.0269324
KIF1B;KIF1A|S|527;487|___1	0.799132	0.0667076
KIF1B|S|1057|___1	0.156317	-0.279934
KDM1A|S|131|___1	0.0994013	0.544732
KDM1A|S|137|___1	0.901102	0.0661023
KDM1A|S|166|___1	0.367917	-0.0769087
KDM1A|S|849|___1	0.960508	0.00575765
TBC1D4|S|648|___1	0.860019	0.0402931
TBC1D4|S|666|___1	0.629933	0.0670579
TBC1D4|S|370|___1	0.821608	-0.049811
TBC1D4|S|588|___1	0.79573	-0.0293032
TBC1D4|S|591|___1	0.554394	-0.0627982
TBC1D4|S|341|___1	0.809076	-0.117583
TBC1D4|S|566|___1	0.784256	-0.0785058
TBC1D4|S|570|___1	0.949173	-0.0112448
PHLPP1|S|425|___1	0.761961	0.0168457
NME2;NME2P1|S|122;107|___1	0.192664	-0.318602
DFNA5|S|252|___1	0.310375	0.341553
ACSL4|S|447|___1	0.908875	0.0146707
SNX3|S|72|___1	0.871151	0.0197519
STX10|S|108|___1	0.821049	0.028567
STX10|S|140|___1	0.964554	-0.00889842
ADCY9|S|1307|___1	0.762302	-0.0999521
ADCY9|S|1352|___1	0.369218	0.162628
ADCY9|S|1259|___1	0.701065	0.0404676
SORBS3|S|395|___1	0.717289	0.0748253
SORBS3|S|545|___1	0.714243	-0.105296
SORBS3|S|530|___1	0.343879	0.582813
NEMF|S|900|___1	0.851424	-0.0234095
NEMF|S|417|___1	0.228114	0.403583
BUB1B|S|633|___1	0.464941	-0.279868
BUB1B|S|435|___1	0.773379	0.0258179
BUB1B|S|270|___1	0.350082	-0.476974
BUB1B|S|367|___1	0.782497	-0.0675389
BUB1B|S|670|___1	0.836358	-0.0590846
BUB1B|S|1043|___1	0.937662	-0.0144231
DIAPH1|S|22|___1	0.298044	-0.143545
|S|20|___1	0.0171279	-0.100351
|S|429|___1	0.768297	0.0822481
SLC16A7|S|448|___1	0.671667	-0.2094
REV3L|S|2220|___1	0.187322	0.146401
REV3L|S|1724|___1	0.7885	-0.0627422
PEX10|S|261|___1	0.262212	0.402831
KPNA6|S|6|___1	0.627383	-0.0547924
CTNND1|S|288|___1	0.565297	-0.0917784
CTNND1|S|349|___1	0.371002	-0.0753555
CTNND1|S|352|___1	0.795703	-0.0435499
CTNND1|S|230|___1	0.0748119	-0.196618
CTNND1|S|864|___1	0.725958	-0.0321681
CTNND1|S|268|___1	0.0561937	-0.257107
CTNND1|S|269|___1	0.237265	-0.145857
CTNND1|S|47|___1	0.624528	0.115816
CTNND1|S|244|___1	0.308976	-0.14419
SNX2|S|277|___1	0.940707	-0.0119311
SNX2|S|185|___1	0.469331	0.0914097
SNX2|S|119|___1	0.330709	0.131643
DPM1|S|9|___1	0.334826	-0.878898
DPM1|S|21|___1	0.646008	-0.0665188
ZNF354A;ZNF354B|S|311;311|___1	0.777573	0.0425657
TOM1|S|462|___1	0.491008	0.10907
TOM1|S|160|___1	0.851314	-0.0460405
|S|175|___1	0.591775	0.443254
PQBP1|S|247|___1	0.376311	0.0987937
DKC1|S|485|___1	0.0580473	-0.120275
DKC1|S|494|___1	0.625009	-0.101348
DKC1|S|513|___1	0.419289	-0.0893224
EIF5B|S|1168|___1	0.87089	0.0229206
EIF5B|S|186|___1	0.487118	0.321453
EIF5B|S|190|___1	0.652677	-0.119683
EIF5B|S|164|___1	0.936552	-0.0288703
EIF5B|S|214|___1	0.947845	0.00788244
EIF5B|S|113|___1	0.825788	-0.0464725
EIF5B|S|137|___1	0.992301	0.00263341
BRD4|S|1117|___1	0.353566	-0.11269
NBN|S|432|___1	0.935149	-0.00668844
DTNB|S|394|___1	0.87615	0.0204748
SRGAP2|S|916|___1	0.94747	0.00698725
SRGAP2;SRGAP2B|S|206;206|___1	0.771107	0.0510572
SRGAP2|S|1061|___1	0.345981	0.133875
DENND4B|S|953|___1	0.81119	-0.0595198
N4BP1|S|288|___1	0.993456	0.0031271
ROCK2|S|1374|___1	0.8853	0.065732
CLASP2|S|1013|___1	0.357217	-0.111688
CLASP2|S|1029|___1	0.879306	0.0292892
CLASP2|S|952|___1	0.315452	0.193943
CLASP2|S|370|___1	0.507418	-0.101103
CLASP2|S|489|___1	0.738576	-0.0341117
COBL|S|815|___1	0.627158	0.0668519
ZBED4|S|297|___1	0.769083	0.0309772
HIP1R|S|1017|___1	0.979163	-0.00952148
PHF2|S|705|___1	0.849937	0.0192293
PHF2|S|539|___1	0.697384	0.0630328
PHF2|S|905|___1	0.189585	-0.152482
PHF2|S|625|___1	0.959656	-0.0260534
ZC3H11A|S|132;132|___1	0.539834	-0.0764097
ZC3H11A|S|108|___1	0.667257	0.0612052
ZC3H11A|S|495;495;495|___1	0.82382	0.0732915
CLUH|S|664|___1	0.397929	-0.104725
KDM4A|S|502|___1	0.545207	-0.0549437
PHACTR2|S|522|___1	0.110943	0.209766
PPP6R2|S|289|___1	0.500866	0.066618
CNOT3|S|541|___1	0.313621	-0.138344
CNOT3|S|299|___1	0.919978	-0.0396455
ANKRD17|S|2401|___1	0.898133	0.0230268
ANKRD17|S|1940|___1	0.784576	0.0233714
ANKRD17|S|19|___1	0.950683	-0.015014
ANKRD17|S|1457|___1	0.831434	0.117064
ANKRD17|S|1709|___1	0.722157	0.0399456
ANKRD17|S|803|___1	0.782893	0.047465
DNAJB6|S|15|___1	0.8108	-0.122141
TMEM127|S|17|___1	0.550217	-0.0503629
HMMR|S|201|___1	0.938648	-0.0213645
ZNF217|S|570|___1	0.648889	-0.105014
ZNF217|S|890|___1	0.499141	-0.0881465
ZNF217|S|407|___1	0.645103	0.11456
H2AFY|S|170|___1	0.667384	0.0742054
FLNB|S|886|___1	0.487797	0.131653
FLNB|S|2083|___1	0.923671	0.0180009
FLNB|S|983|___1	0.858954	-0.0237834
FLNB|S|1902|___1	0.784094	-0.0241801
FLNB|S|730|___1	0.0267868	0.493159
FLNB|S|1433|___1	0.358194	0.104459
FLNB|S|2478|___1	0.300095	0.236334
FLNB|S|2481|___1	0.563609	0.0953706
FLNB|S|833|___1	0.502214	0.0626799
FLNB|S|1505|___1	0.859261	0.0243181
FLNB|S|2465|___1	0.44391	0.0889517
FLNB|S|1602|___1	0.909095	0.0216856
NCOR1|S|1281|___1	0.998593	-0.000445684
NCOR1|S|1472|___1	0.189536	-0.18211
NCOR1|S|2202|___1	0.563486	-0.0515677
NCOR1|S|1111|___1	0.441119	-0.0926393
NCOR1|S|1592|___1	0.852445	0.066239
NCOR1|S|2151|___1	0.36051	-0.154623
NCOR1|S|2120|___1	0.638914	-0.0814215
VAMP4|S|30|___1	0.743868	-0.0951357
PEX14|S|232|___1	0.522649	-0.0633914
PEX14|S|44|___1	0.489627	0.128325
TRIM3|S|7|___1	0.852308	-0.0168292
TRIM3|S|437|___1	0.920343	-0.0481475
ULK1|S|556|___1	0.80804	0.068428
ULK1|S|623|___1	0.334809	0.089805
SPAG7|S|158|___1	0.836383	-0.0543086
SPAG7|S|219|___1	0.919662	-0.00771077
SEC22B|S|175|___1	0.479533	0.0892722
SEC22B|S|137|___1	0.36589	0.200442
PRPF40A|S|938|___1	0.588525	-0.142183
PRPF40A|S|888|___1	0.827085	-0.0622946
PRPF40A|S|151|___1	0.80629	-0.0249449
GIGYF1|S|406|___1	0.471051	0.234189
GIGYF1|S|230|___1	0.502878	-0.268615
GIGYF1|S|148|___1	0.850792	-0.0155748
LRCH4|S|521|___1	0.970311	-0.00802008
LRCH4|S|317|___1	0.193148	0.356584
VPS26A|S|315|___1	0.803792	-0.0209662
MED24|S|873|___1	0.290349	0.138781
KATNA1|S|170|___1	0.56415	0.290389
ZNF324|S|164|___1	0.369059	-0.130529
PSIP1|S|62|___1	0.746411	0.0677436
PSIP1|S|443|___1	0.219969	0.305002
PSIP1|S|106|___1	0.724151	-0.133936
PSIP1|S|177|___1	0.811064	0.05889
SRSF10|S|133|___1	0.115307	-0.239652
SRSF10|S|158|___1	0.947321	-0.0305554
SRSF10|S|131|___1	0.98593	-0.00581773
TNFRSF21|S|541|___1	0.415266	0.211525
TADA3|S|298|___1	0.859601	-0.0830266
SF3B1|S|322|___1	0.666679	0.139139
SF3B1|S|488|___1	0.917909	-0.00950686
CSDE1|S|514|___1	0.993338	0.00139237
WBP4|S|277|___1	0.785937	-0.100868
PRKRA|S|18|___1	0.925786	0.0296199
MYCBP2|S|2812|___1	0.951153	0.0251605
MYCBP2|S|3932|___1	0.7056	0.0700442
MYCBP2|S|2985|___1	0.888092	0.0202312
MYCBP2|S|3519|___1	0.359722	0.171112
MYCBP2|S|3505|___1	0.604892	-0.130954
MYCBP2|S|2871|___1	0.398627	-0.139967
MYCBP2|S|2789|___1	0.458693	-0.0928726
SNRNP200|S|26|___1	0.935259	0.00907739
SNRNP200|S|225|___1	0.433581	-0.478857
SNRNP200|S|835|___1	0.60933	-0.0696853
OFD1|S|789|___1	0.671718	-0.0307948
OFD1|S|720|___1	0.0812357	0.249532
OFD1|S|686|___1	0.978596	0.00788879
TOM1L1|S|321|___1	0.761939	0.0309407
RPS6KA4|S|343|___1	0.642215	-0.0686261
RPS6KA4|S|745|___1	0.227451	0.567683
RPS6KA4|S|682|___1	0.67197	0.10906
SURF6|S|138|___1	0.534132	-0.127621
SURF6|S|74|___1	0.981957	0.00876776
UTP20|S|788|___1	0.740257	-0.0592521
NUP155|S|992|___1	0.725346	-0.0447229
NUP155|S|1057|___1	0.441963	0.0939585
WDHD1|S|374|___1	0.192095	0.380195
WDHD1|S|907|___1	0.852111	0.0216052
PALM|S|116|___1	0.26595	0.314467
PALM|S|162|___1	0.530414	0.0881729
RNASEH2A|S|298|___1	0.68858	-0.0646795
CDC123|S|314|___1	0.380188	-0.213541
BCAR3|S|83|___1	0.763035	-0.072978
BCAR3|S|290|___1	0.0560362	-0.152825
BCAR3|S|375|___1	0.749811	-0.0335738
EIF3G|S|42|___1	0.819069	-0.048639
EIF3J|S|127|___1	0.236658	-0.163392
ZMPSTE24|S|298|___1	0.545833	0.324737
ZMPSTE24|S|310|___1	0.987798	-0.0049092
PPP1R37|S|561|___1	0.147706	-0.143109
CCNK|S|340|___1	0.821891	-0.0602566
CCNK|S|324|___1	0.872585	-0.06331
PIAS1|S|503|___1	0.723813	-0.0412629
BCAS2|S|94|___1	0.103464	-0.0734126
DNAJC8|S|35|___1	0.808136	-0.0849711
SMNDC1|S|201|___1	0.589886	-0.0571823
RAD17|S|416|___1	0.216353	0.828816
FLOT1|S|385|___1	0.807433	-0.0406958
TRIO|S|2440|___1	0.761843	-0.0432901
TRIO|S|2429|___1	0.881431	-0.0792713
TRIO;KALRN|S|1779;1773|___1	0.766596	-0.0381819
TRIO|S|2282|___1	0.201819	0.212233
TRIO|S|2631|___1	0.722401	-0.0544278
TRIO|S|2417|___1	0.966347	-0.0143992
MPDZ|S|230|___1	0.910091	0.0277732
MPDZ|S|1194|___1	0.446815	-0.189861
MPDZ|S|790|___1	0.624968	0.0191612
MPDZ|S|1595|___1	0.988947	-0.00193278
RSL1D1|S|361|___1	0.675003	-0.144011
RSL1D1|S|443|___1	0.945904	-0.0239639
RSL1D1|S|469|___1	0.642979	0.0476996
RSL1D1|S|392|___1	0.746929	-0.157904
WFS1|S|32|___1	0.509797	-0.21987
CDKL5|S|407|___1	0.885669	0.0388981
CDKL5|S|306|___1	0.803103	-0.0518557
SRP72|S|541|___1	0.642587	-0.0226898
DXO|S|262|___1	0.563916	-0.104577
RECQL4|S|323|___1	0.129158	0.246437
MTA2|S|54|___1	0.491459	0.0666558
MTA2|S|435|___1	0.714835	-0.0583302
MTA2|S|548|___1	0.258208	0.45227
USP1|S|313|___1	0.274254	0.22711
USP1|S|273|___1	0.079359	-0.212161
USP1|S|327|___1	0.973768	0.00507069
STK10|S|438|___1	0.907719	-0.0129299
PRKD3|S|213|___1	0.306653	0.31789
PRKD3;PRKD1|S|735;742|___1	0.829239	0.0637779
TPPP|S|160|___1	0.446874	0.215166
TOMM70A|S|91|___1	0.67484	-0.055378
SORBS2|S|259|___1	0.147006	0.28297
SORBS2|S|302|___1	0.272972	-0.213926
PHF14|S|530|___1	0.812134	-0.0345726
PHF14|S|936|___1	0.763924	0.0437387
|S|344;302|___1	0.383592	-0.2125
UBXN7|S|288|___1	0.832601	0.0282707
UBXN7|S|350|___1	0.77079	0.0959145
SUN1|S|48|___1	0.551057	0.0977999
SUN1|S|138|___1	0.695947	-0.0692921
SUN1|S|103|___1	0.467558	-0.128004
PRPF6|S|143|___1	0.0800904	0.273324
PCF11|S|705|___1	0.889524	-0.0235767
PCF11|S|851|___1	0.905094	-0.0232061
PCF11|S|777|___1	0.219713	-0.106498
PCF11|S|494|___1	0.246912	-0.164185
FRYL|S|844|___1	0.441852	0.176395
FRYL|S|1980|___1	0.642551	-0.058061
FRYL|S|2272|___1	0.769877	0.049394
HAUS5|S|71|___1	0.425392	0.0749559
SOGA1|S|1244|___1	0.204663	0.111916
SOGA1|S|1017|___1	0.43483	0.0913245
USP19|S|244|___1	0.966201	-0.00527382
WDR47|S|304|___1	0.354732	0.105685
SEC31A|S|799|___1	0.709417	-0.0604598
SEC31A|S|1163|___1	0.467724	0.0548089
SLITRK5|S|846|___1	0.226802	0.0763499
CCNB2|S|392|___1	0.418056	-0.0863145
CCNB2|S|398|___1	0.931589	-0.00712458
CCNB2|S|22|___1	0.734933	0.0352389
YIF1A|S|5|___1	0.825008	0.0787214
UBR5|S|2241|___1	0.734688	0.107064
UBR5;MISP|S|313;553|___1	0.905432	0.049662
UBR5|S|1308|___1	0.791685	-0.0381349
UBR5|S|1549|___1	0.984358	-0.00551605
UBR5|S|327|___1	0.755851	0.0269896
UBR5|S|110|___1	0.0906383	0.627745
UBR5|S|139|___1	0.760625	0.214837
|S|1004|___1	0.105762	-0.407109
MFN2|S|27|___1	0.606805	0.056413
SNUPN|S|41|___1	0.323806	-0.182353
UBE4B|S|1265|___1	0.661737	-0.041907
UBE4B|S|31|___1	0.909052	-0.0377773
UBE4B|S|1256|___1	0.980272	-0.00333468
UBE4B|S|88|___1	0.684444	0.0918929
IKBKAP|S|867|___1	0.417669	0.103446
NDUFB4|S|26|___1	0.943127	0.0128876
RTN3|S|229|___1	0.582647	0.187366
STBD1|S|148|___1	0.201292	0.232651
ZRANB2|S|120|___1	0.541541	0.107078
ZRANB2|S|153|___1	0.846969	0.0449432
ZRANB2|S|188|___1	0.922067	-0.0348228
SNX4|S|22|___1	0.496115	0.147077
LUC7L3|S|431|___1	0.58195	-0.158694
KIF20A|S|109|___1	0.486015	-0.06792
KIF20A|S|532|___1	0.849659	0.0240981
KIF20A|S|825|___1	0.588146	0.189624
KIF20A|S|668|___1	0.414825	0.301589
KIF20A|S|670|___1	0.446659	0.181087
KIF20A|S|878|___1	0.0690388	0.132256
KIF4A;KIF4B|S|1225;1227|___1	0.514101	0.482807
KIF4A;KIF4B|S|1038;1038|___1	0.814937	-0.0581652
KIF4A|S|1001|___1	0.292519	-0.350564
KIF4A;KIF4B|S|394;394|___1	0.286213	-0.227503
KIF4A|S|1126|___1	0.953854	0.0182374
KIF4A|S|801|___1	0.893497	0.0129808
MBD4|S|428|___1	0.725019	-0.058363
SBF1|S|1229|___1	0.17379	0.178497
KAT7|S|162|___1	0.903902	0.014979
KAT7|S|53|___1	0.434034	0.185664
KAT7|S|57|___1	0.781187	-0.0984494
|S|397|___1	0.799166	0.066652
VAPB|S|156|___1	0.946764	-0.0128924
VAPB|S|160|___1	0.924275	-0.0264352
SNAPIN|S|133|___1	0.228462	-0.176435
MPZL1|S|210|___1	0.331949	0.259699
MPZL1|S|221|___1	0.959501	0.00611877
PAPSS2|S|92|___1	0.352205	0.13833
TACC2|S|2512|___1	0.331213	-0.208807
TACC2|S|1562|___1	0.476516	0.151324
TACC2|S|2226|___1	0.978181	-0.0121028
TRIM16|S|60|___1	0.983231	0.0147413
ZBTB7A|S|337|___1	0.949979	0.00871086
ZBTB7A|S|549|___1	0.776413	0.0762424
ZBTB7A|S|526|___1	0.741504	-0.0545832
SLU7|S|215|___1	0.824348	-0.106629
PGM3|S|64|___1	0.655568	0.0790641
MOCS3|S|47|___1	0.754102	-0.0398204
CD2BP2|S|195|___1	0.244425	-0.177551
CD2BP2|S|49|___1	0.942153	0.0265897
MED26|S|361|___1	0.823589	-0.0414104
MED26|S|447|___1	0.365211	0.360505
SVIL|S|50|___1	0.976457	0.00320689
SVIL|S|245|___1	0.463331	-0.0573826
SVIL|S|920|___1	0.657955	-0.0393219
SVIL|S|221|___1	0.0519998	-0.639756
SVIL|S|1120|___1	0.224862	-0.138751
SVIL|S|968|___1	0.185593	0.274873
BAG4|S|7|___1	0.0652227	-0.187584
BAG4|S|179|___1	0.92677	0.0385221
BAG4|S|245|___1	0.72544	-0.0258048
PARN|S|619|___1	0.265217	-0.0662429
PARN|S|557|___1	0.527949	0.10826
FMNL1|S|1031|___1	0.854533	0.0326792
CBX6|S|106|___1	0.698006	-0.0732524
NADK|S|50|___1	0.395626	0.0337989
POLR1A|S|1386|___1	0.0647944	0.302577
POLR1A|S|1429|___1	0.850922	0.0674489
ZBTB11|S|817|___1	0.516385	-0.144693
ZBTB11|S|1050|___1	0.998853	0.000185331
CPSF4|S|212|___1	0.473372	0.090718
ASMTL|S|239|___1	0.597681	-0.101621
ASMTL|S|421|___1	0.898024	-0.0182651
ASMTL|S|21|___1	0.12215	-0.165704
CDS2|S|33|___1	0.930408	-0.0279646
EYA4|S|361|___1	0.150195	-0.209174
FGFR1OP|S|228|___1	0.789208	0.294158
PPP1R3D|S|78|___1	0.919993	0.013636
OXSR1|S|359|___1	0.224213	-0.229356
OXSR1|S|427|___1	0.925699	0.0536957
OXSR1|S|339|___1	0.692243	0.109293
PTBP3|S|454|___1	0.296192	-0.0793482
PTBP3|S|131|___1	0.753927	0.0803099
STARD3NL|S|39|___1	0.543234	-0.184533
STARD3NL|S|193|___1	0.6932	0.137105
WIZ|S|1517|___1	0.472551	-0.0990715
WIZ|S|968|___1	0.199456	-0.171275
WIZ|S|1480|___1	0.769515	-0.0203317
WIZ|S|983|___1	0.535323	-0.0505161
WIZ|S|1134|___1	0.829416	0.0296917
WIZ|S|1017|___1	0.555835	-0.11971
WIZ|S|1263|___1	0.845912	0.0186618
WIZ|S|1079|___1	0.288549	0.211069
WIZ|S|996|___1	0.80012	-0.0402107
ZMYM6|S|397|___1	0.740934	-0.0780131
TTC4|S|51|___1	0.517247	-0.0576591
SDPR|S|264|___1	0.464743	0.287868
BAG2|S|73|___1	0.197435	-0.146305
BAG2|S|20|___1	0.960656	-0.0139217
BAG3|S|289|___1	0.772414	0.0397243
MAP4K4|S|844|___1	0.953375	-0.0244465
MAP4K4|S|631|___1	0.875828	0.0393082
|S|519|___1	0.255483	-0.323104
|S|100|___1	0.0947485	-0.389927
|S|266|___1	0.0983835	0.345653
|S|268|___1	0.988991	0.00211652
CLDN1|S|206|___1	0.720415	0.112017
LATS1|S|613|___1	0.568146	-0.0886358
LATS1|S|278|___1	0.639624	-0.0760066
LATS1|S|464|___1	0.894651	0.0234407
C6orf47|S|112|___1	0.756924	0.118345
TRUB2|S|297|___1	0.495715	0.097086
MBD3|S|37|___1	0.90615	-0.0160923
PTTG1;PTTG2|S|165;165|___1	0.954179	-0.0106583
PTTG1;PTTG3P|S|28;28|___1	0.092423	-0.268912
PTTG1;PTTG3P|S|31;31|___1	0.629463	0.0860707
PTTG1;PTTG3P;PTTG2|S|89;89;89|___1	0.416284	0.0783456
MOCS2|S|20|___1	0.518129	-0.10625
PAK4|S|148|___1	0.828755	-0.0829271
PAK4|S|474|___1	0.947802	-0.0183153
ACTL6A|S|233|___1	0.469516	-0.0684783
WHSC1|S|369|___1	0.747248	-0.0683432
WHSC1|S|437|___1	0.884162	-0.0480893
WHSC1|S|102|___1	0.585406	-0.192525
WHSC1|S|604|___1	0.104202	0.119995
WHSC1|S|495|___1	0.333077	0.279058
WHSC1|S|1214|___1	0.854194	0.064181
CYB5R3|S|38|___1	0.443423	0.183508
ABL1|S|917|___1	0.517036	-0.167792
ABL1|S|569|___1	0.838481	-0.0358009
EGFR|S|991|___1	0.806141	0.0394929
FOS|S|133|___1	0.897917	0.0204849
MYC|S|77|___1	0.792476	-0.0800794
COL1A1|S|1125|___1	0.442491	0.14061
LMNA|S|613|___1	0.349308	-0.0771071
LMNA|S|619|___1	0.589623	0.0849873
LMNA|S|414|___1	0.984218	-0.00756709
LMNA|S|423|___1	0.780589	-0.074398
LMNA|S|426|___1	0.955587	0.0211315
LMNA|S|429|___1	0.833398	-0.0861753
LMNA|S|277|___1	0.947621	0.0259533
LMNA|S|390|___1	0.782182	-0.0517025
LMNA|S|392|___1	0.51828	-0.1561
LMNA|S|458|___1	0.73742	0.0902646
LMNA|S|22|___1	0.910794	-0.0135473
LMNA|S|628|___1	0.965694	-0.00658671
LMNA|S|632|___1	0.799869	0.0440763
LMNA|S|636|___1	0.306253	0.203365
LMNA|S|652|___1	0.48349	0.072457
LMNA|S|51|___1	0.864816	-0.026377
MBP|S|96|___1	0.596532	0.434068
|S|34|___1	0.743764	0.0496823
|S|19|___1	0.175891	0.204861
|S|179|___1	0.841155	-0.0929909
RAF1|S|43|___1	0.809572	-0.0619558
RAF1;ARAF|S|621;582|___1	0.924578	-0.00461388
ALDOA|S|36|___1	0.40149	-0.0768878
ALDOA|S|39|___1	0.963543	0.00357374
ANXA1|S|37|___1	0.68909	0.054931
NR3C1|S|45|___1	0.74941	0.0406303
TUBB4A;TUBB;TUBB4B;TUBB3|S|172;172;172;172|___1	0.0601818	-0.332401
ERBB2|S|1107|___1	0.802838	0.0435759
TP53|S|315|___1	0.937602	0.0149161
HSPB1|S|82|___1	0.567026	0.0780223
HSPB1|S|83|___1	0.486023	0.101283
HSPB1|S|199|___1	0.80149	0.110395
HSPB1|S|15|___1	0.682102	0.0996564
HMGN1|S|8|___1	0.825815	0.0980771
HMGN1|S|89|___1	0.969897	-0.0220833
RPLP2;RPLP1|S|105;104|___1	0.933156	-0.0201413
RPLP2|S|79|___1	0.528994	0.0928256
JUN|S|63|___1	0.602273	-0.0620289
JUN;JUND|S|73;100|___1	0.385102	-0.149233
SSB|S|366|___1	0.891368	-0.0211461
|S|34|___1	0.896452	-0.021307
|S|42|___1	0.453516	0.133216
|S|15|___1	0.387805	-0.120799
|S|18|___1	0.155755	0.141296
|S|7|___1	0.216608	-0.207035
FYN|S|21|___1	0.849953	0.102305
RB1|S|795|___1	0.990904	0.00349808
RB1|S|807|___1	0.873376	0.0425959
RB1|S|37|___1	0.279163	0.080375
|S|2|___1	0.219779	-0.218246
CDK1|S|39|___1	0.716378	-0.0626933
ENO1|S|419|___1	0.818999	-0.0156899
ENO1|S|272|___1	0.540103	0.13141
GPI|S|455|___1	0.253853	-0.0783106
NPM1|S|125|___1	0.163029	0.814824
NPM1|S|70|___1	0.621858	0.210515
NPM1|S|260|___1	0.647279	-0.0743923
NPM1|S|243|___1	0.513904	-0.147682
NPM1|S|139|___1	0.0213531	-0.124774
NPM1|S|254|___1	0.896775	-0.0141678
ITGAV|S|1046|___1	0.829137	0.0653222
ANXA2|S|184|___1	0.0183091	0.313709
TUBB;TUBB2B;TUBB2A;TUBB3|S|75;75;75;75|___1	0.987342	0.00429312
EPRS|S|1000|___1	0.406283	0.304101
HSP90AA1|S|263|___1	0.743172	0.217773
HSP90AA1|S|641|___1	0.508235	-0.317794
HSP90AA1|S|453|___1	0.448201	0.0924911
HNRNPC|S|260|___1	0.558689	-0.128329
HNRNPC|S|233|___1	0.946181	-0.0237446
HNRNPC|S|162|___1	0.669215	-0.420427
LYN|S|11|___1	0.300728	-0.0876824
LYN|S|13|___1	0.907677	-0.0131849
SP1;SP4;SP8;SP2;SP9;SP6;SP3|S|670;691;400;569;376;298;665|___1	0.568635	-0.0682856
ZFY;ZFX|S|270;274|___1	0.696217	0.265631
ZFY;ZFX;ZNF711|S|539;543;500|___1	0.656106	-0.140383
SLC3A2|S|175|___1	0.952073	0.0100753
HSP90AB1|S|226|___1	0.900001	-0.0286992
HSP90AB1;HSP90AB2P|S|255;177|___1	0.925932	-0.0429694
HSP90AB1|S|445|___1	0.389346	-0.0387363
HSP90AB1|S|452|___1	0.00133304	-0.896706
|S|232|___1	0.61134	0.16297
|S|293;291|___1	0.498488	0.168444
SNRNP70|S|226|___1	0.974751	0.00266647
NFIC|S|194|___1	0.993158	0.00260544
NFIC|S|323|___1	0.507184	0.0918585
NFIC|S|339|___1	0.889972	-0.0387125
VIM|S|459|___1	0.394785	-0.0752322
VIM|S|430|___1	0.975747	-0.00905991
VIM|S|438|___1	0.470869	-0.27396
VIM|S|72|___1	0.731875	0.0238221
VIM|S|73|___1	0.504003	0.158049
VIM|S|27|___1	0.816229	0.0862554
VIM|S|29|___1	0.825602	-0.0217533
VIM|S|34|___1	0.551301	-0.0373662
VIM|S|214|___1	0.331222	-0.105475
VIM|S|51|___1	0.483918	-0.268184
VIM|S|56|___1	0.554632	-0.0451997
VIM|S|66|___1	0.814566	-0.232095
VIM|S|5|___1	0.741035	-0.132686
VIM|S|9|___1	0.754536	0.108786
VIM|S|10|___1	0.72543	-0.111067
VIM|S|39|___1	0.966809	-0.00831445
VIM|S|42|___1	0.864225	-0.016271
VIM|S|49|___1	0.908708	0.0175355
HMGB1|S|35|___1	0.729936	0.0398979
CLTA|S|105|___1	0.935995	-0.0161012
CLTA|S|236|___1	0.791112	-0.0500539
|S|9|___1	0.126305	-0.269614
HMOX1|S|229|___1	0.920913	0.0284653
PDGFRB|S|1104|___1	0.316075	0.338548
|S|142;142;97|___1	0.789617	0.0754172
|S|22;22|___1	0.900992	0.0276585
|S|6|___1	0.923069	0.0162392
|S|2|___1	0.446465	-0.140606
SNRPA1|S|197|___1	0.90965	0.0155735
SNRPA1|S|178|___1	0.924709	0.0156994
PARP1|S|41|___1	0.07343	0.25786
PARP1|S|177|___1	0.670946	0.056427
POLA1|S|209|___1	0.85011	-0.0719598
TFPT|S|180|___1	0.0175649	0.258918
ELFN1|S|629|___1	0.448532	-0.690471
POLR2M|S|270|___1	0.772897	0.107257
ZNF865|S|401|___1	0.560768	-0.157059
TRAPPC2;TRAPPC2B|S|119;119|___1	0.752118	-0.0556107
|S|13|___1	0.837611	-0.0733217
HSPA1A;HSPA1B|S|631;631|___1	0.519516	-0.0851243
HSPA1A;HSPA1B|S|633;633|___1	0.186104	-0.241342
HSPA1A;HSPA1B|S|418;418|___1	0.960946	0.0128988
ERCC6|S|158;158|___1	0.795846	-0.0243441
|S|104|___1	0.175451	-0.177821
|S|17|___1	0.000326374	-0.440129
GLI2|S|236|___1	0.382342	0.535837
GLI2|S|1101|___1	0.601523	-0.0534465
GLI2|S|1014|___1	0.740781	0.0702594
GLI3|S|445|___1	0.981389	0.00263977
ZNF133;ZNF337;HKR1|S|19;30;51|___1	0.564446	-0.120015
TROVE2|S|19|___1	0.566904	0.154801
ARAF|S|186|___1	0.873051	-0.0381301
HIST1H1E;HIST1H1C;HIST1H1D;HIST1H1A;HIST1H1T|S|78;78;79;81;82|___1	0.414212	0.165882
HIST1H1E;HIST1H1C;HIST1H1D|S|55;55;56|___1	0.619055	0.155475
HIST1H1E;HIST1H1B;HIST1H1C;HIST1H1D;HIST1H1A;HIST1H1T|S|102;105;102;103;105;106|___1	0.704061	0.142771
HIST1H1E;HIST1H1B;HIST1H1C;HIST1H1D;HIST1H1A;HIST1H1T|S|104;107;104;105;107;108|___1	0.350265	0.379353
HIST1H1E;HIST1H1C;HIST1H1D|S|36;36;37|___1	0.690684	-0.0660655
|S|100|___1	0.855667	-0.0372499
MAPT|S|519|___1	0.541533	-0.256996
MAPT|S|721|___1	0.565051	-0.0835749
|S|83|___1	0.557538	0.072258
|S|225|___1	0.349835	0.136237
|S|70|___1	0.432784	0.0920715
MAP2|S|1782|___1	0.34275	0.0919507
MAP2|S|1790|___1	0.914175	-0.0337865
|S|490|___1	0.184037	0.190972
EPB41|S|684|___1	0.00299474	0.481549
EPB41|S|674|___1	0.198267	-0.193305
EPB41|S|709|___1	0.784682	0.0491575
EPB41|S|712|___1	0.663996	0.0549494
TOP1|S|10|___1	0.702351	-0.06589
TOP1|S|394|___1	0.783136	-0.111809
TOP2A|S|1106|___1	0.947005	0.0206979
TOP2A|S|1495|___1	0.827242	0.045948
TOP2A|S|1504|___1	0.960826	0.00640933
TOP2A|S|1247|___1	0.764584	0.0397867
TOP2A|S|1471|___1	0.849164	-0.0228647
TOP2A|S|1474|___1	0.889524	0.0434106
TOP2A|S|29|___1	0.987377	-0.00341479
TOP2A|S|1491|___1	0.692818	0.0356029
TOP2A|S|1213|___1	0.265631	0.108516
TOP2A|S|4|___1	0.363594	0.116753
TOP2A|S|1295|___1	0.482015	-0.0679153
TOP2A|S|1377|___1	0.7791	0.074824
TOP2A|S|1525|___1	0.822451	0.0394618
DMD|S|3623|___1	0.377026	-0.201616
DMD|S|3613|___1	0.733523	0.0475836
IGF2R|S|2479|___1	0.700374	0.139089
IGF2R|S|2484|___1	0.903751	0.018954
PABPC1;PABPC3|S|629;624|___1	0.49822	0.0620197
PABPC1|S|315|___1	0.997192	0.000401815
PABPC1;PABPC3;PABPC1L;PABPC4|S|342;342;342;342|___1	0.19484	0.98433
PABPC1;PABPC4|S|51;51|___1	0.431705	-0.137936
COL6A1|S|348|___1	0.946177	0.0170418
IMPDH2|S|416|___1	0.979093	-0.00559839
IMPDH2|S|160|___1	0.51399	-0.264074
IMPDH2|S|122|___1	0.377227	-0.0773869
TPR|S|2037|___1	0.905721	0.0757527
TPR|S|1185|___1	0.800837	0.0364653
TPR|S|379|___1	0.889627	-0.0210686
TPR|S|2155|___1	0.060848	0.135049
SRC|S|75|___1	0.135179	0.343647
XRCC6|S|592|___1	0.705583	-0.0663191
XRCC6|S|27|___1	0.208024	0.321546
XRCC6|S|306|___1	0.787553	0.0223694
XRCC6|S|560|___1	0.597448	0.165735
XRCC5|S|258|___1	0.564759	-0.354065
UNG|S|23|___1	0.439168	0.120774
UNG|S|12|___1	0.845497	0.0435308
EEF2|S|48|___1	0.170963	-0.344335
EEF2|S|502|___1	0.656399	-0.0592753
EEF2|S|279|___1	0.66027	-0.108025
ALAD|S|214|___1	0.395315	-0.123892
F3|S|290|___1	0.774705	0.0282504
PLS3|S|326|___1	0.62519	-0.0880527
PLS3|S|293|___1	0.385213	-0.131006
APEH|S|185|___1	0.261275	0.150625
APEH|S|187|___1	0.627447	0.118241
|S|727|___1	0.689272	0.0951007
PRKAR2A|S|99|___1	0.524869	0.557823
GTF2F2|S|248|___1	0.91455	0.0472158
CD99|S|168|___1	0.479696	0.447389
PKM|S|37|___1	0.529413	-0.0848643
|S|448|___1	0.812275	-0.0321395
|S|385;287|___1	0.870541	0.0143356
|S|249|___1	0.917797	0.0204827
ETS1|S|282|___1	0.173893	-0.236941
JUP|S|182|___1	0.562821	0.160453
BRAF|S|446|___1	0.658223	-0.0521472
BRAF|S|729|___1	0.95564	-0.00640106
EZR|S|366|___1	0.678167	-0.126723
EZR|S|535|___1	0.631768	0.185659
EZR|S|539|___1	0.710482	-0.0660251
ATF2|S|112|___1	0.615868	0.0857887
UCHL3|S|130|___1	0.307401	-0.173012
FOSL1|S|74|___1	0.752705	0.100769
FOSL1|S|101|___1	0.911428	0.0545794
FOSL2|S|120|___1	0.811758	-0.0611534
FOSL2|S|200|___1	0.354484	-0.123613
FOSL2|S|230|___1	0.669407	-0.0984758
FOSL2|S|211|___1	0.612925	0.0888246
FOSL2|S|83|___1	0.279944	-0.159883
NQO1|S|82|___1	0.0653154	-0.256169
HIVEP1|S|2682|___1	0.750505	-0.0663335
HIVEP1|S|2327|___1	0.705802	0.0542399
HIVEP1|S|1735|___1	0.769628	-0.0842724
HIVEP1|S|1884|___1	0.792067	-0.0420227
HIVEP1|S|1051|___1	0.680352	0.0674524
HIVEP1|S|2599|___1	0.304462	-0.26488
HIVEP1|S|1180|___1	0.0896609	-0.222786
HIVEP1|S|148|___1	0.212438	-0.0993576
RPS2|S|264|___1	0.857018	-0.0243009
RPS2|S|281|___1	0.739705	-0.1081
TCF3|S|379|___1	0.969705	0.00789229
DSP|S|22|___1	0.928379	0.0105426
DSP|S|2815|___1	0.786104	0.0616328
DSP|S|398|___1	0.242008	0.0961959
CD44|S|686|___1	0.680961	-0.254944
CD44|S|706|___1	0.934593	-0.0319767
H2AFX|S|140|___1	0.471577	-0.17831
CREB1|S|128|___1	0.658362	0.155943
CREB1|S|257|___1	0.17166	0.178832
PPP3CB|S|471|___1	0.516419	-0.119347
NCK1|S|96|___1	0.632527	-0.0960573
GCFC2|S|19|___1	0.461739	-0.155141
GCFC2|S|174|___1	0.96849	-0.0263344
GCFC2|S|180|___1	0.590183	0.211938
HIST1H1B|S|2|___1	0.809121	0.06534
HIST1H1B|S|18|___1	0.833884	-0.052372
POR|S|62|___1	0.98762	-0.0035073
POR|S|63|___1	0.576676	0.11685
FER|S|434|___1	0.949313	-0.00649007
ATP2A2|S|663|___1	0.423702	-0.126186
STMN1|S|16|___1	0.939491	0.019605
STMN1|S|25|___1	0.57384	0.104709
STMN1|S|38|___1	0.819971	0.0513376
STMN1;STMN2|S|46;80|___1	0.900182	-0.0338653
STMN1|S|63|___1	0.907748	0.0321865
YBX3|S|370|___1	0.412709	-0.0875581
ZKSCAN1|S|13|___1	0.886204	-0.0416695
ZNF3|S|143|___1	0.231481	-0.350861
HMGA1|S|102|___1	0.42879	0.210503
HMGA1|S|103|___1	0.656214	-0.175531
HMGA1|S|36|___1	0.725001	-0.0584005
HMGA1|S|44|___1	0.424007	-0.275901
HMGA1|S|9|___1	0.949005	-0.0251865
ZNF7|S|397|___1	0.219578	-0.234068
|S|13|___1	0.472237	-0.296401
|S|14|___1	0.831751	0.0691621
PRKCA|S|319|___1	0.65666	0.0538572
PRKCA|S|226|___1	0.418081	0.625631
JUNB|S|117|___1	0.983242	-0.00430234
NPR3|S|533|___1	0.032331	0.462553
UBTF|S|273|___1	0.936879	0.0119731
UBTF|S|449|___1	0.998624	0.000637372
UBTF|S|412|___1	0.644829	-0.0773544
UBTF|S|638|___1	0.723458	-0.0893701
AMD1|S|298|___1	0.687436	-0.0500094
CTPS1|S|575|___1	0.78175	0.0871983
CTPS1|S|562|___1	0.40423	0.613228
DDX5|S|30|___1	0.821816	0.0619055
DDX5|S|480|___1	0.840458	-0.0224733
|S|68|___1	0.962254	0.00219186
PTPN1|S|295|___1	0.509967	-0.179322
PTPN1|S|352|___1	0.675514	0.106171
PTPN1|S|365|___1	0.673625	-0.0865765
PTPN1|S|378|___1	0.82279	0.0560303
PTPN1|S|50|___1	0.161294	-0.211836
VCL|S|272|___1	0.779032	0.0483971
VCL|S|346|___1	0.933802	0.0268911
VCL|S|290|___1	0.878247	0.0241772
VCL|S|566|___1	0.380292	-0.408834
VCL|S|755|___1	0.647807	0.308839
PTPRA|S|189|___1	0.842152	-0.0611525
SON|S|2129|___1	0.910086	0.0294577
SON|S|2178|___1	0.942718	-0.0214151
SON|S|2181|___1	0.865899	-0.0285384
SON|S|1697|___1	0.636605	0.185648
SON|S|2031|___1	0.330596	-0.186805
SON|S|1570|___1	0.386009	0.0766093
SON|S|2238|___1	0.674085	-0.106742
SON|S|2013|___1	0.774377	-0.0941575
SON|S|1769|___1	0.133834	-0.216674
SON|S|1952|___1	0.916721	-0.0318727
SON|S|154|___1	0.294839	0.495808
SON|S|1026|___1	0.614479	-0.166137
SON|S|283|___1	0.982293	0.00868988
NELFE|S|249|___1	0.171131	-0.182971
NELFE|S|251|___1	0.632512	-0.078893
NELFE|S|115|___1	0.341958	-0.112692
NELFE|S|49|___1	0.441572	-0.0683104
NELFE|S|131|___1	0.678339	-0.0508099
NELFE|S|353|___1	0.893686	0.0187918
RPL17|S|5|___1	0.689455	0.0592645
PGAM1|S|31|___1	0.83215	-0.0333462
PGAM1|S|14|___1	0.929399	0.0096035
PGAM1;PGAM4|S|118;118|___1	0.072305	-0.234384
RCC1|S|11|___1	0.850816	0.0262229
ATF1|S|270|___1	0.045555	0.0765406
ATF1|S|72|___1	0.344708	0.0958462
ATF1|S|198|___1	0.125483	0.070172
LIG1|S|819|___1	0.585839	0.0957292
LIG1|S|141|___1	0.684955	-0.0431716
LIG1|S|66|___1	0.283167	-0.368763
XRCC1|S|241|___1	0.986072	-0.00765864
XRCC1|S|151|___1	0.823567	-0.0444485
XRCC1|S|226|___1	0.341149	0.40885
XRCC1|S|447|___1	0.667047	-0.0233479
|S|1248|___1	0.996271	0.00159264
|S|1233|___1	0.476286	-0.151788
NCL|S|563|___1	0.601849	-0.107249
NCL|S|619|___1	0.678225	-0.0889686
NCL|S|67|___1	0.664285	-0.116105
NCL|S|460|___1	0.599308	-0.0639909
POLR2C|S|124|___1	0.791102	-0.0362879
|S|83|___1	0.143254	0.112379
|S|456|___1	0.373776	0.163285
TFE3|S|556|___1	0.793547	-0.0300929
SLC9A1|S|703|___1	0.51652	0.154198
SLC9A1|S|693|___1	0.573257	0.0586694
CSNK2A2;CSNK2A1;CSNK2A3|S|195;194;194|___1	0.677255	-0.153268
RXRA|S|21|___1	0.30491	0.166597
NFKB1|S|893|___1	0.262499	0.131245
NFKB1|S|907|___1	0.487463	0.104291
ATP2B1;ATP2B2|S|1127;1150|___1	0.31456	0.230315
EIF2S2|S|105|___1	0.387135	0.199758
EIF2S2|S|2|___1	0.204619	-0.195365
LMNB1|S|23|___1	0.485059	-0.0825806
LMNB1|S|375|___1	0.697086	0.073569
LMNB1;LMNB2|S|391;405|___1	0.390311	-0.0867418
LMNB1;LMNB2|S|393;407|___1	0.585952	-0.166696
LMNB1|S|284|___1	0.788967	-0.0427341
LMNB1|S|404|___1	0.640996	-0.380166
BCL3|S|41|___1	0.414772	0.232091
CAST|S|440|___1	0.451278	-0.142091
PTMS|S|13|___1	0.461403	0.228575
CDK11B;AJAP1;CDK11A|S|234;56;222|___1	0.730741	-0.0667515
CDK11B;CDK11A|S|283;271|___1	0.978065	-0.00661278
CDK11B;CDK11A|S|589;577|___1	0.724542	-0.0700124
CDK11B|S|65|___1	0.856597	-0.0315406
CDK11B|S|47|___1	0.837848	-0.0384452
CSRP1|S|192|___1	0.834988	-0.0274118
CSRP1|S|81|___1	0.717178	0.0708478
FLNA|S|2284|___1	0.992583	-0.00116539
FLNA|S|1084|___1	0.871828	0.0254421
FLNA|S|1459|___1	0.229379	0.348796
FLNA|S|1533|___1	0.983669	0.00903765
FLNA|S|2128|___1	0.256204	0.192562
FLNA|S|1734|___1	0.034132	0.628333
FLNA|S|2327|___1	0.0766872	0.0904039
FLNA|S|2414|___1	0.269714	0.164892
FLNA|S|757|___1	0.744037	0.0591294
FLNA|S|966|___1	0.878316	0.0220572
FLNA|S|2053|___1	0.392246	-0.142077
FLNA|S|1835|___1	0.791591	0.0449737
FLNA|S|2510|___1	0.434328	0.122768
FLNA|S|1946|___1	0.820084	0.0408758
NF1|S|2496|___1	0.908665	0.0347398
NF1|S|2515|___1	0.763103	-0.0637442
NF1|S|2543|___1	0.216932	0.179638
NF1|S|2188|___1	0.516599	0.0868511
TNFAIP3|S|645|___1	0.472912	-0.0743554
TBXA2R|S|329|___1	0.771937	0.0318
TBXA2R|S|331|___1	0.622569	0.0944811
VDAC1|S|104|___1	0.57701	0.0999292
VDAC1|S|57|___1	0.567274	-0.112307
COMT|S|267|___1	0.729982	-0.0683854
OSBP|S|351|___1	0.700723	0.0672391
OSBP|S|190|___1	0.474287	-0.261933
FBL|S|124|___1	0.245691	-0.306781
PAICS|S|27|___1	0.463545	0.0919107
PAICS|S|107|___1	0.67387	-0.0431264
UBA1|S|46|___1	0.340826	-0.251611
USF1;USF2|S|186;222|___1	0.991267	0.00413259
GAL|S|116|___1	0.999099	0.000185649
HNRNPA2B1|S|189|___1	0.133977	-0.21117
HNRNPA2B1|S|259|___1	0.808463	0.104064
HNRNPA2B1|S|225|___1	0.489597	0.0663891
HNRNPA2B1|S|341|___1	0.6837	-0.068538
HNRNPA2B1|S|344|___1	0.205551	0.0488332
RFX1|S|120|___1	0.456668	0.0792707
CBL|S|900|___1	0.576713	0.0548058
NR4A1;NR4A2;NR4A3|S|341;337;366|___1	0.958519	-0.0255651
TCEA1|S|100|___1	0.802742	-0.0734431
|S|33|___1	0.0900133	0.146804
|S|496|___1	0.893019	0.0243171
TUBG1;TUBG2|S|80;80|___1	0.833279	-0.0439208
SP100|S|157|___1	0.799034	-0.0635007
SP100|S|394|___1	0.0962201	0.313946
SP100|S|180|___1	0.676464	-0.0700429
MCC|S|485|___1	0.466226	0.229065
MCC|S|294|___1	0.0156875	0.150153
CFL1|S|3|___1	0.265712	-0.143358
EIF4B|S|359|___1	0.215868	-0.15062
EIF4B|S|283|___1	0.109401	-0.12526
EIF4B|S|71|___1	0.240241	-0.186347
EIF4B|S|207|___1	0.222624	-0.0803019
EIF4B|S|406|___1	0.988904	-0.0052096
EIF4B|S|544|___1	0.626174	-0.190218
EIF4B|S|309|___1	0.915779	-0.0384744
EIF4B|S|504|___1	0.461525	0.326669
EIF4B|S|597|___1	0.684157	0.115642
GATA2|S|73|___1	0.601766	-0.146159
EEF1B2|S|106|___1	0.289707	0.473244
PRKCH|S|317|___1	0.504141	0.0324961
POLR2A|S|1864|___1	0.651349	-0.182445
POLR2A|S|1906|___1	0.934365	-0.015288
APC|S|780|___1	0.0704886	0.774766
APC|S|1360|___1	0.995967	0.000542323
APC|S|2093|___1	0.326048	0.126691
APC|S|2449|___1	0.784002	-0.0304038
APC|S|2772|___1	0.920756	-0.0299444
APC|S|2368|___1	0.817598	0.0169163
APC|S|2283|___1	0.806405	-0.0275135
APC|S|2535|___1	0.447864	-0.117375
APC|S|2789|___1	0.627016	0.107334
APC|S|744|___1	0.959826	-0.00680097
APC|S|1042|___1	0.622105	0.151017
MCM3|S|275|___1	0.975413	0.0057017
MCM3|S|711|___1	0.685619	-0.0639372
BRD2|S|301|___1	0.428556	-0.10758
BRD2|S|633|___1	0.785973	-0.0170485
YY1|S|247|___1	0.297269	0.321825
YY1;YY2;ZFP42|S|365;323;257|___1	0.517642	0.311294
DNAJB2|S|87|___1	0.242996	0.23463
|S|76|___1	0.791551	0.0782258
PSMA1|S|110|___1	0.636291	-0.0586046
PSMA1|S|14|___1	0.617033	0.0443598
PSMA2|S|7|___1	0.971824	0.00665347
PSMA2|S|14|___1	0.825976	0.0274925
PSMA3|S|250|___1	0.911177	-0.0168114
PSMA4|S|13|___1	0.695797	-0.0725155
MSN|S|576|___1	0.212948	-0.293686
DNMT1|S|714|___1	0.630454	-0.0176379
DNMT1|S|394|___1	0.528049	0.0646242
DNMT1|S|954|___1	0.659666	-0.0599893
U2AF2|S|79|___1	0.528275	-0.0889943
RPL13|S|77|___1	0.8196	0.0691357
RPL13|S|140|___1	0.77088	0.0978139
PTBP1|S|459|___1	0.933516	0.0102139
PTBP1|S|141|___1	0.999274	0.000424703
|S|70|___1	0.374188	-0.168357
|S|8|___1	0.498772	0.492815
|S|702|___1	0.796572	0.0197086
ZFP36|S|60|___1	0.21022	-0.178885
STOM|S|244|___1	0.919521	0.0175651
|S|45;47;45;46;46;45;46|___1	0.9471	0.00697263
MARK3|S|469|___1	0.342459	0.107505
MARK3|S|601|___1	0.420114	-0.0943826
ARNT|S|77|___1	0.322546	0.44158
|S|384|___1	0.558618	-0.082681
CAD|S|1038|___1	0.0919276	-0.326146
MAP4|S|280|___1	0.447877	0.0864194
MAP4|S|507|___1	0.813431	0.0863501
MAP4|S|1151|___1	0.763788	0.052295
MAP4|S|696|___1	0.929194	0.0273844
MAP4|S|358|___1	0.982548	0.0043958
MAP4|S|636|___1	0.157413	0.536046
MAP4|S|928|___1	0.984586	-0.00245539
MAP4|S|787|___1	0.920895	0.0495189
MAP4|S|825|___1	0.589408	0.0519047
MAP4|S|60|___1	0.955855	-0.00871817
MAP4|S|723|___1	0.180521	-0.265224
MAP4|S|876|___1	0.411382	-0.081461
CANX|S|583|___1	0.913217	0.00990295
CANX|S|554|___1	0.765955	-0.0828349
CANX|S|564|___1	0.901062	-0.0300719
PSMA5|S|16|___1	0.595872	-0.0839367
PSMA5|S|56|___1	0.855888	-0.01673
SSFA2|S|410|___1	0.774294	-0.0626799
SSFA2|S|739|___1	0.526129	0.275798
SSFA2|S|746|___1	0.281366	0.105076
SSFA2|S|668|___1	0.705964	0.0847486
SSFA2|S|803|___1	0.961704	0.00700251
SSFA2|S|92|___1	0.842736	0.0257311
SMARCA1|S|116|___1	0.395913	0.252536
SMARCA1|S|119|___1	0.792538	-0.0383104
MAPK1|S|360|___1	0.89261	0.0153599
ERCC5|S|384|___1	0.112682	0.154936
ERCC5|S|341|___1	0.788506	0.054574
ERCC5|S|389|___1	0.940212	-0.00853093
GTF2E2|S|290|___1	0.823567	0.0334307
GTF2E2|S|227|___1	0.421002	-0.145931
EPHA2|S|901|___1	0.2391	-0.14181
SHC1|S|139|___1	0.13639	0.22936
MPG|S|78|___1	0.809989	0.0332057
ARID4A|S|1076|___1	0.908091	0.0198568
KDM5A|S|204|___1	0.890543	-0.0156078
KDM5A|S|1423|___1	0.262869	-0.0603517
KDM5A|S|1331|___1	0.523158	-0.202321
TKT|S|295|___1	0.808705	-0.0816615
|S|112;111|___1	0.604079	0.0791721
EEF1D|S|133|___1	0.487519	-0.0499236
EEF1D|S|86|___1	0.622775	-0.161389
EEF1D|S|162|___1	0.782467	-0.146981
EEF1D|S|119|___1	0.689213	-0.146214
EEF1D|S|64|___1	0.484707	-0.190226
EEF1D|S|65|___1	0.375095	-0.176237
MARCKS|S|27|___1	0.735654	-0.172544
MARCKS|S|101|___1	0.927763	-0.0518303
MARCKS|S|170|___1	0.84381	-0.0414689
MARCKS|S|46|___1	0.735814	0.169424
RPL12|S|38|___1	0.370686	-0.118242
CDC27|S|426|___1	0.825435	0.0358775
CDC27|S|438|___1	0.836197	0.0574042
CDC27|S|387|___1	0.725216	0.0697091
CDC27|S|220|___1	0.944813	-0.0147425
CDC27|S|339|___1	0.876792	-0.0293353
CDC25B|S|160|___1	0.624932	0.0656567
CDC25C|S|472|___1	0.770373	0.215586
CDC25C|S|216|___1	0.368113	-0.285226
CDC25C|S|168|___1	0.921206	-0.0104796
NKTR|S|379|___1	0.902123	0.0634788
NKTR|S|463|___1	0.46153	-0.115998
NKTR|S|320|___1	0.320131	0.0793482
NMT1|S|69|___1	0.736336	0.135897
NMT1|S|47|___1	0.81611	0.0648123
LRPAP1|S|50|___1	0.502874	-0.214506
ADSL|S|9|___1	0.322819	0.566214
ADSL|S|15|___1	0.472143	-0.743957
CLIP1|S|310|___1	0.668092	0.374853
CLIP1|S|204|___1	0.658909	0.0728264
POLR2B|S|487|___1	0.774399	0.0805314
HOXC9|S|159|___1	0.9654	-0.00993061
PRKAR1B|S|83|___1	0.352632	0.286168
HIVEP2|S|2118|___1	0.787699	-0.030269
|S|104;104|___1	0.869018	0.0161552
SFN|S|74|___1	0.0428779	0.220329
STIP1|S|481|___1	0.95571	-0.0173041
|S|6|___1	0.738642	-0.127983
PRDX2|S|112|___1	0.829678	-0.0412369
ELF1|S|432|___1	0.856337	-0.0179965
ELF1|S|376|___1	0.805069	0.0432345
ELF1|S|334|___1	0.760433	0.0820882
KIF5B|S|933|___1	0.563192	0.134139
|S|248|___1	0.941925	-0.0167109
ABCC1|S|915|___1	0.58486	0.263969
ABCC1;ABCC3|S|1145;1141|___1	0.394582	0.200921
TTK|S|436|___1	0.714241	-0.131619
TTK|S|281|___1	0.33545	0.886494
MCM4|S|26|___1	0.988861	0.00764179
MCM4|S|120|___1	0.961772	0.0101121
MCM4|S|406|___1	0.560283	-0.0886701
MCM5|S|133|___1	0.224429	-0.200604
MCM7|S|670|___1	0.725189	0.0953029
MCM7|S|674|___1	0.00271316	-0.576325
MCM7|S|500|___1	0.108984	0.268241
MCM7|S|121|___1	0.834459	-0.0294813
MCM7|S|678|___1	0.756989	-0.0481485
HSPA4|S|76|___1	0.542648	-0.153385
GRK6;GRK5|S|484;484|___1	0.557816	0.151974
CTNNA1|S|641|___1	0.958565	-0.0059824
CTNNB1|S|675|___1	0.788648	-0.128376
CTNNB1|S|552|___1	0.584826	0.0299435
RFC1|S|368|___1	0.954109	0.0258996
RFC1|S|312|___1	0.965151	0.00736745
RFC1|S|139|___1	0.479176	0.147049
GTF2F1|S|433|___1	0.754819	0.0231018
GTF2F1|S|442|___1	0.76329	0.138652
SPR|S|103|___1	0.977842	0.00996812
HRH1|S|233|___1	0.714222	0.0662944
PTGER4|S|245|___1	0.952936	0.00853856
CBS|S|199|___1	0.40888	0.186675
IRS1|S|862|___1	0.972048	-0.00354894
IRS1|S|531|___1	0.67939	-0.228225
MYH9|S|1943|___1	0.832669	-0.0607535
MYH9|S|1714|___1	0.861155	0.0632448
COPB2|S|859|___1	0.406583	0.142636
ADD1|S|12|___1	0.312994	-0.0534045
ADD1|S|358|___1	0.604254	-0.117196
BSG|S|362|___1	0.240487	0.293772
NUP214|S|1081|___1	0.434623	0.100056
NUP214|S|970|___1	0.255994	-0.0479921
NUP214|S|646|___1	0.97872	-0.00284449
NUP214|S|940|___1	0.87147	-0.0153071
DEK|S|210|___1	0.34282	0.271959
ARL3|S|5|___1	0.276497	0.53695
MAP2K2|S|295|___1	0.960487	0.0127118
RPL4|S|365|___1	0.884593	-0.0258671
RPL4|S|295|___1	0.725458	-0.0624243
PGM1|S|117|___1	0.575453	0.0824566
GNL1|S|51|___1	0.450636	0.100543
GNL1|S|32|___1	0.870166	-0.0292225
NUP62|S|418|___1	0.850505	0.0333271
ZEB1|S|995|___1	0.508225	-0.216535
ZEB1|S|679|___1	0.829819	-0.0540895
TAGLN2;TAGLN3|S|185;185|___1	0.935381	-0.0196969
TALDO1|S|237|___1	0.995291	-0.00112184
|S|88|___1	0.757395	0.0536486
|S|323;323|___1	0.703294	0.147862
|S|326;326|___1	0.144809	0.509964
|S|277;277|___1	0.625927	0.0613311
|S|284;284|___1	0.464642	-0.202006
|S|189|___1	0.841834	-0.103802
|S|208;208|___1	0.45552	-0.0472355
|S|249;249|___1	0.387831	0.0908117
|S|58;58;58;58|___1	0.721937	0.0777461
|S|352|___1	0.28602	-0.345623
|S|261|___1	0.994105	0.000804265
|S|165|___1	0.831488	0.120712
|S|336|___1	0.656153	0.0909812
|S|337|___1	0.375226	0.161694
|S|316;316|___1	0.339046	-0.115299
BRCA1|S|1009|___1	0.282281	-0.24446
BRCA1|S|1524|___1	0.52921	0.049345
COIL|S|226|___1	0.671227	-0.165863
COIL|S|489|___1	0.714803	0.145085
|S|12|___1	0.236337	-0.0939309
CDKN1A|S|130|___1	0.741576	0.201375
RPL3|S|350|___1	0.841438	-0.0438201
RPL3|S|265|___1	0.912501	-0.0262292
ANP32A|S|17|___1	0.820143	0.059597
FEN1|S|351|___1	0.915994	0.0324618
FEN1|S|352|___1	0.702201	0.12666
CUX1|S|1496|___1	0.92514	0.0111812
CUX1|S|1270|___1	0.808679	0.030337
CUX1|S|1321|___1	0.228221	0.275787
CUX1|S|887|___1	0.605896	0.132452
CUX1|S|409|___1	0.201695	0.0982386
CAP2|S|312|___1	0.948342	-0.0348797
TXLNA|S|515|___1	0.614521	0.0669842
CCT6A;CCT6B|S|246;246|___1	0.426189	0.200537
PBX2|S|330|___1	0.826605	0.0940479
USP8|S|392|___1	0.599664	-0.0914059
USP8|S|452|___1	0.0421175	0.112165
USP8|S|718|___1	0.734313	-0.0556691
PEX19|S|35|___1	0.918933	-0.0291754
PEX19|S|147|___1	0.355934	0.134968
CETN2|S|20|___1	0.621394	0.0627975
ETV6|S|293|___1	0.429736	-0.0928911
ETV6|S|213|___1	0.846714	0.0531702
NAA10|S|205|___1	0.679386	-0.233769
GARS|S|653|___1	0.717293	-0.180347
MAP3K8|S|141|___1	0.0506697	0.385949
ELK3|S|396|___1	0.333326	0.155946
|S|370|___1	0.124461	0.231354
|S|424|___1	0.500358	0.0615641
|S|66;66|___1	0.229885	0.282172
|S|67;67|___1	0.646772	-0.158485
|S|351|___1	0.6971	-0.0450071
|S|433|___1	0.401167	-0.0590185
|S|378|___1	0.315162	-0.165935
|S|385|___1	0.826954	-0.0262674
|S|387|___1	0.838034	-0.0280679
|S|306|___1	0.0942666	0.099638
STAT1|S|727|___1	0.66518	0.0725768
STAT5A|S|193|___1	0.160874	0.146475
SKIV2L2|S|40|___1	0.704264	-0.103217
PI4KA|S|265|___1	0.0183732	0.142369
PI4KA|S|230|___1	0.978993	-0.00493431
EPS15|S|324|___1	0.651594	0.173544
EPS15|S|796|___1	0.879446	0.0343548
EPS15|S|221|___1	0.900533	-0.0168775
RPS27|S|11|___1	0.983924	0.00600815
RPS27;RPS27L|S|27;27|___1	0.895627	-0.0288315
ABL2|S|631|___1	0.485104	-0.0928726
ABL2|S|620|___1	0.510099	-0.0878696
ABL2|S|820|___1	0.588353	0.14403
ABL2|S|936|___1	0.759189	-0.0310052
HELZ|S|1317|___1	0.775482	-0.0720698
RBM34|S|14|___1	0.938666	-0.0232077
LIFR|S|927|___1	0.128181	0.158568
|S|54|___1	0.543122	-0.238864
HTT|S|1179|___1	0.640658	0.0669683
HTT|S|1199|___1	0.877694	0.0159391
HTT|S|1870|___1	0.752417	-0.095547
HTT|S|432|___1	0.347518	0.675552
SLC1A4|S|507|___1	0.858024	0.032835
PAFAH1B1|S|109|___1	0.491343	0.0849158
MATR3|S|707|___1	0.617458	0.181822
MATR3|S|188|___1	0.600845	-0.10467
MATR3|S|208|___1	0.399456	-0.237619
MATR3|S|211|___1	0.176903	0.372741
MATR3|S|157|___1	0.484613	-0.143499
MATR3|S|164|___1	0.893944	-0.00936508
MATR3|S|9|___1	0.859926	0.0132395
MATR3|S|14|___1	0.981133	0.00374889
MATR3|S|598|___1	0.566465	-0.273226
SSR1|S|268|___1	0.437473	0.143927
RANBP1|S|60|___1	0.754393	0.0764936
VDAC2|S|115|___1	0.945374	0.0120347
CBX5|S|110|___1	0.69428	-0.117945
CBX5|S|92|___1	0.787894	0.0350863
CBX5|S|95|___1	0.673027	0.0287933
CBX5|S|97|___1	0.61327	0.0724614
MKI67|S|2528|___1	0.693589	-0.118998
MKI67|S|2542|___1	0.949753	-0.00825755
MKI67|S|1679|___1	0.592571	0.0762685
MKI67|S|2299|___1	0.983632	0.00398572
MKI67|S|579|___1	0.893382	-0.0191027
MKI67|S|584|___1	0.792789	0.066068
MKI67|S|1815|___1	0.806797	-0.0267652
MKI67|S|1098|___1	0.520652	0.15768
MKI67|S|2783|___1	0.685955	0.0302792
MKI67|S|3041|___1	0.752433	-0.057655
MKI67|S|1861|___1	0.320501	0.753902
MKI67|S|1864|___1	0.784432	-0.0801773
MKI67|S|2828|___1	0.245136	0.498617
MKI67|S|2901|___1	0.719099	-0.0473703
MKI67|S|264|___1	0.691591	0.168475
MKI67|S|1207|___1	0.356717	-0.105287
MKI67|S|1937|___1	0.587542	0.097908
MKI67|S|1329|___1	0.893061	0.0101191
MKI67|S|1447|___1	0.209066	0.0359872
MKI67|S|3082|___1	0.386614	0.14865
MKI67|S|2638|___1	0.421287	-0.0973034
MKI67|S|2505|___1	0.830356	0.121622
MKI67|S|357|___1	0.458375	0.146379
MKI67|S|1376|___1	0.982527	0.0128673
MKI67|S|1291|___1	0.874104	0.0131989
MKI67|S|1028|___1	0.692108	-0.0409667
MKI67|S|2135|___1	0.381645	0.141576
MKI67|S|374|___1	0.604237	0.0519597
MKI67|S|648|___1	0.853049	0.0496184
MKI67|S|308|___1	0.858948	0.0347303
MKI67|S|621|___1	0.777562	-0.0971038
MKI67|S|878|___1	0.935669	-0.0243155
MKI67|S|3218|___1	0.678361	-0.0923274
MKI67|S|1628|___1	0.900135	0.0672115
MKI67|S|1071|___1	0.805489	0.100592
MKI67|S|3249|___1	0.635249	-0.155309
MKI67|S|411|___1	0.93648	0.0189568
MKI67|S|2983|___1	0.856326	-0.0274057
|S|729|___1	0.715177	-0.0783199
|S|735|___1	0.590958	0.0417067
|S|735|___1	0.0753242	0.221084
RECQL|S|634|___1	0.983013	0.00722758
NOP2|S|36|___1	0.568096	-0.0379976
NOP2|S|666|___1	0.933051	0.00869306
NOP2|S|812|___1	0.634624	-0.0666491
NOP2|S|786|___1	0.677539	-0.0420144
NOP2|S|732|___1	0.878957	0.0443617
NOP2|S|58|___1	0.642713	-0.0555236
ATRX|S|566|___1	0.761593	0.050094
ATRX|S|316|___1	0.971368	-0.00882085
CRK|S|125|___1	0.384049	-0.319203
CRK|S|74|___1	0.0730652	-0.277105
BAG6|S|1081|___1	0.325091	-0.0915724
BAG6|S|113|___1	0.473501	-0.223964
BAG6|S|973|___1	0.938557	-0.0267884
BAG6|S|1117|___1	0.741219	-0.0202999
BAG6|S|964|___1	0.738722	0.0519447
RPL21|S|104|___1	0.759976	-0.0442715
RPL28|S|115|___1	0.992941	-0.00238768
RPS9|S|163|___1	0.919272	0.0212027
RPS9|S|153|___1	0.500906	0.0890417
|S|142|___1	0.356419	-0.146969
RPS10;RPS10P5|S|146;157|___1	0.680988	0.0697212
RPS10|S|130|___1	0.66627	-0.146466
MAP1B|S|1389|___1	0.905408	0.0255556
MAP1B|S|1797|___1	0.887511	-0.0272624
MAP1B|S|1427|___1	0.37775	-0.125392
MAP1B|S|1785|___1	0.723272	0.0754083
MAP1B|S|1265|___1	0.277055	-0.106159
MAP1B|S|1965|___1	0.414837	-0.125271
MAP1B|S|1779|___1	0.975625	-0.00547981
YAP1|S|274|___1	0.681707	0.151269
YAP1|S|276|___1	0.735822	0.116087
YAP1|S|289|___1	0.892612	0.0387093
YAP1|S|340|___1	0.937162	0.0307579
YAP1|S|109|___1	0.599339	-0.0491635
YAP1|S|367|___1	0.165645	0.0835114
UTRN|S|1405|___1	0.416623	0.0920823
IQGAP1|S|330|___1	0.817233	-0.0586109
PLA2G4A|S|437|___1	0.812991	0.0943937
RPL29|S|142|___1	0.852897	-0.0201219
|S|490;334|___1	0.409092	-0.283154
IREB2;KMT2A|S|157;279|___1	0.858496	-0.0256011
ARCN1|S|220|___1	0.578736	0.0685081
ARCN1|S|493|___1	0.844154	-0.0556399
GCLC|S|5|___1	0.864749	-0.0336787
GCLC|S|8|___1	0.921505	0.0160325
PRRC2A|S|1306|___1	0.637909	0.0978216
PRRC2A|S|166|___1	0.42879	0.0950209
PRRC2A|S|761|___1	0.710508	-0.0706189
PRRC2A|S|1004|___1	0.625875	0.101665
PRRC2A|S|908|___1	0.575512	-0.23249
PRRC2A|S|1219|___1	0.848743	-0.0297279
PRRC2A|S|808|___1	0.528143	0.176771
PRRC2A|S|1014|___1	0.8916	-0.0329186
PRRC2A|S|1089|___1	0.311555	0.172704
PRRC2A|S|2113|___1	0.679085	0.0539932
NES|S|680|___1	0.677748	0.106599
NES|S|905|___1	0.728073	-0.0680701
NES|S|768|___1	0.759948	0.0901229
NES|S|746|___1	0.195435	0.228198
NES|S|564|___1	0.717397	-0.0707788
NES|S|325|___1	0.507504	0.13676
CSNK1D|S|331|___1	0.507817	-0.147031
CD97|S|831|___1	0.597327	-0.0837924
CD97|S|818|___1	0.866211	-0.0451145
POLD2|S|15|___1	0.629073	-0.0433668
MARCKSL1|S|22|___1	0.846144	-0.0780296
MARCKSL1|S|104|___1	0.208589	0.106204
PXN|S|85|___1	0.347197	0.0650889
PXN|S|258|___1	0.932298	0.0380462
PXN|S|322|___1	0.335782	0.145953
PXN|S|106|___1	0.460932	0.509907
CAMLG|S|55|___1	0.928714	-0.0116075
NR2C2|S|219|___1	0.226969	0.118368
NR2C2|S|19|___1	0.618171	0.0639299
NR2C2|S|46|___1	0.683051	0.0804577
NR2C2|S|98|___1	0.363494	-0.286333
NR2C2|S|68|___1	0.213179	-0.130538
RPL34|S|12|___1	0.507489	0.203181
NASP|S|189|___1	0.768657	0.06416
NASP|S|408|___1	0.183883	0.125391
NASP|S|421|___1	0.830194	0.0657234
FASN|S|1411|___1	0.101629	0.431133
FNTA|S|373|___1	0.979741	-0.0114698
CCT3|S|252|___1	0.601343	-0.153924
|S|77|___1	0.421168	0.51705
ARRB1|S|412|___1	0.961596	0.0220658
CYB561|S|250|___1	0.763361	0.0504313
CENPA|S|32|___1	0.851092	-0.0450176
CENPF|S|876|___1	0.588141	-0.0854721
CENPF|S|276|___1	0.827283	0.0126858
CENPF|S|2998|___1	0.799357	-0.0424887
CENPF|S|3023|___1	0.766828	0.0388629
CENPF|S|821|___1	0.992877	-0.00507673
CENPF|S|1651|___1	0.362248	0.140107
CENPF|S|1654|___1	0.776285	0.126096
CENPF|S|3079|___1	0.72008	-0.0546335
CENPF|S|3083|___1	0.81041	-0.0468362
CENPF|S|3054|___1	0.749063	0.047411
CENPF|S|838|___1	0.839829	0.0503095
PCYT1A|S|362|___1	0.855608	0.0191873
PCYT1A;PCYT1B|S|233;233|___1	0.36811	-0.0826791
PCYT1A|S|329|___1	0.684081	-0.106713
PCYT1A|S|331|___1	0.179447	-0.315235
|S|67|___1	0.426447	-0.110617
PPM1F|S|454|___1	0.161543	-0.277243
CSNK1E|S|389|___1	0.234609	-0.139215
CSNK1E|S|363|___1	0.99824	0.000800451
CTCF|S|450|___1	0.780197	-0.053971
MCM2|S|139|___1	0.140596	-0.191659
MCM2|S|27|___1	0.559457	-0.0834185
MCM2|S|381|___1	0.5292	-0.181955
MCM2|S|878|___1	0.745967	0.0977192
MCM2|S|41|___1	0.768404	-0.208013
YLPM1|S|829|___1	0.433193	0.0955232
YLPM1|S|756|___1	0.399064	0.121103
|S|47|___1	0.122207	0.24477
RBM25|S|231|___1	0.43784	0.138555
RBM25|S|677|___1	0.875022	0.020805
RBM25|S|583|___1	0.99788	-0.00113392
RBM25|S|516|___1	0.516458	-0.0633272
NUMB|S|194|___1	0.752927	0.121066
NUMB|S|7|___1	0.720092	-0.0332489
NUMB|S|438|___1	0.820806	-0.040383
CLK1|S|61|___1	0.477026	0.17579
CLK2|S|50|___1	0.317774	-0.360879
CLK3|S|157|___1	0.400072	-0.0712414
PSEN1|S|367|___1	0.518196	0.0796967
NUP153|S|614|___1	0.682703	0.0783618
NUP153|S|619|___1	0.671736	0.0524346
NUP153|S|529|___1	0.839716	-0.0236575
NUP153|S|633|___1	0.41032	0.25677
NUP153|S|314|___1	0.236526	-0.102616
NUP153|S|334|___1	0.178915	0.13018
NUP153|S|338|___1	0.0049657	0.498739
NUP153|S|320|___1	0.545099	-0.0510082
NUP153|S|209|___1	0.0836838	0.166785
NUP153|S|1463|___1	0.378987	0.0638123
NUP153|S|257|___1	0.669165	0.0631555
NUP153|S|711|___1	0.336336	-0.0852089
NUP153|S|516|___1	0.779212	0.0300617
NUP153|S|522|___1	0.939136	-0.00996526
RANBP2|S|1400|___1	0.714691	-0.189318
RANBP2|S|3207|___1	0.475952	-0.0618191
RANBP2|S|1835|___1	0.785329	-0.0331688
RANBP2|S|2668|___1	0.99128	-0.00263723
RANBP2;RGPD4|S|2276;1301|___1	0.897321	-0.0149295
RANBP2|S|1456|___1	0.789547	0.092165
RANBP2|S|2526|___1	0.717498	-0.0619342
RANBP2|S|2805|___1	0.999015	-0.00011762
RANBP2|S|21|___1	0.719014	0.0539926
RGS19|S|97|___1	0.784657	-0.137736
PSEN2|S|25|___1	0.889226	0.014679
TSC2|S|960|___1	0.793312	0.0552616
TSC2|S|1452|___1	NA	0
TSC2|S|939|___1	0.618358	0.159644
TSC2|S|664|___1	0.856855	-0.0529887
TSC2|S|1155|___1	0.637084	0.025753
TAF6|S|532|___1	0.504667	-0.0809619
NT5C2|S|502|___1	0.908571	-0.0244376
NT5C2|S|511|___1	0.968608	0.0146592
LIG3|S|210|___1	0.870116	0.0283149
MNX1|S|79|___1	0.657731	-0.146103
GDI2|S|61|___1	0.396474	-0.0847104
EMD|S|163|___1	0.731147	0.0552578
EMD|S|173|___1	0.407184	0.697334
EMD|S|98|___1	0.618897	0.0695159
EMD|S|87|___1	0.86293	-0.0389233
EMD|S|49|___1	0.280423	0.153677
EMD|S|29|___1	0.681014	0.0665029
EMD|S|110|___1	0.202835	0.117665
SLC26A2|S|12|___1	0.852352	0.0636457
ST13;ST13P4;ST13P5|S|181;177;181|___1	0.89339	-0.0192871
ERF|S|21|___1	0.850839	-0.0406965
ERF|S|327|___1	0.589185	-0.170252
CDK7|S|164|___1	0.593946	-0.197773
LRBA|S|1261|___1	0.933399	0.0134964
LRBA|S|1498|___1	0.337239	-0.289033
RPL14|S|139|___1	0.285962	-0.159638
PAPOLA|S|24|___1	0.900717	-0.00871976
FXR1|S|409|___1	0.116885	-0.581164
FXR2|S|645|___1	0.00990978	0.129643
FXR2|S|601|___1	0.130996	0.314413
FXR2|S|603|___1	0.29392	0.213752
RAB7A|S|72|___1	0.770585	-0.12253
RAB9A|S|179|___1	0.562575	-0.0630671
SMARCA2|S|175|___1	0.660781	-0.0358709
SMARCA2|S|329|___1	0.567746	0.106827
SMARCA4|S|1417|___1	0.458054	0.513093
SMARCA4|S|1382|___1	0.951293	0.00998751
SMARCA4|S|1452|___1	0.520533	-0.130286
SMARCA4|S|695|___1	0.955503	-0.00670052
TPMT|S|14|___1	0.9573	-0.00577164
BRCA2|S|93|___1	0.387261	0.264688
BRCA2|S|253|___1	0.921072	0.0305332
BRCA2|S|2095|___1	0.600312	-0.111592
MECP2|S|80|___1	0.571776	0.100655
MECP2|S|229|___1	0.935799	0.0115744
MECP2|S|216|___1	0.930167	-0.0217234
HCFC1|S|1507|___1	0.363555	0.175948
HCFC1|S|1222|___1	0.958087	-0.0123361
HCFC1|S|2020|___1	0.71109	0.0563641
HCFC1|S|666|___1	0.975609	0.00773398
HCFC1|S|598|___1	0.458478	-0.101029
HCFC1|S|411|___1	0.425593	-0.0815636
CAV2|S|36|___1	0.858093	0.0956656
HSD17B4|S|318|___1	0.361606	0.170726
STAT5B|S|128|___1	0.748633	0.0494
STAT5B|S|193|___1	0.590036	0.0771071
RPS6KA3|S|715|___1	0.836618	0.0312545
RPS6KA3|S|369|___1	0.911126	-0.0102278
HDGF|S|165|___1	0.601853	-0.0780811
HDGF|S|239|___1	0.83381	-0.0675027
HDGF|S|202|___1	0.936814	-0.0650422
NEK4|S|340|___1	0.511484	-0.057071
NEK4|S|563|___1	0.29708	-0.192952
NEK4|S|484|___1	0.634979	-0.0399278
HNRNPA3|S|350|___1	0.284887	0.334139
HNRNPA3|S|14|___1	0.121971	0.181968
HNRNPA3|S|358|___1	0.820473	-0.0344855
HNRNPA3|S|366|___1	0.34282	0.173794
HNRNPM|S|701|___1	0.488855	0.409122
HNRNPM|S|637|___1	0.818477	-0.0530723
HNRNPM|S|575|___1	0.396979	0.183577
HNRNPM|S|618|___1	0.578871	0.130667
HNRNPM|S|528|___1	0.409179	0.290661
HNRNPM|S|468|___1	0.454635	-0.0700963
HNRNPM|S|432|___1	0.336517	-0.100638
HNRNPM|S|86|___1	0.772493	0.0458132
KPNA2|S|490|___1	0.599097	-0.0719121
KPNA2|S|62|___1	0.533257	0.038297
NCBP2|S|130|___1	0.816533	-0.0646648
SLC7A2|S|646|___1	0.787899	-0.0929829
SLC7A2|S|647|___1	0.576441	-0.064497
AGFG1|S|181|___1	0.936384	-0.0107034
AGFG1|S|167|___1	0.136753	-0.150414
|S|63|___1	0.542247	-0.101645
MSH6|S|830|___1	0.611927	-0.0722834
MSH6|S|14|___1	0.964333	0.0180626
MSH6|S|137|___1	0.828225	-0.0294304
VAV2|S|576|___1	0.767844	0.0563202
ZNF131|S|440|___1	0.877366	-0.0322536
RBM5|S|59|___1	0.658982	-0.146753
RBM5|S|624|___1	0.985935	-0.00276184
THOP1|S|529|___1	0.583949	-0.224783
HMGA2|S|102|___1	0.691322	-0.129348
NUP98|S|623|___1	0.842917	-0.0731694
NUP98|S|1816|___1	0.600711	-0.103273
NUP98|S|1034|___1	0.686455	-0.125575
NUP98|S|608|___1	0.187937	-0.256457
NUP98|S|612|___1	0.531086	0.144568
NUP98|S|524|___1	0.694607	0.235106
NUP98|S|934|___1	0.278363	0.227602
NUP98|S|888|___1	0.886145	-0.0256742
NKX2-5|S|78|___1	0.869863	-0.0568651
PLK1|S|331|___1	0.546299	0.0800915
ARFIP1|S|39|___1	0.688602	-0.218369
ARFIP1|S|132|___1	0.762616	0.0478061
ACLY|S|481|___1	0.729806	0.0553837
ACLY|S|455|___1	0.919127	0.0245673
COPA|S|173|___1	0.976597	0.00293573
LIMK2|S|191|___1	0.97367	0.00368309
TTC3|S|1819|___1	0.41614	0.173984
SMTN|S|576|___1	0.120573	0.841059
SMTN|S|503|___1	0.074072	-0.130093
SMTN|S|277|___1	0.957346	-0.0203978
SMTN|S|341|___1	0.416782	0.0623995
SMTN|S|729|___1	0.308511	-0.150461
SMTN|S|779|___1	0.656404	0.181459
SMTN|S|357|___1	0.795571	0.046505
SMTN|S|139|___1	0.956203	0.0216707
SMTN|S|304|___1	0.970081	-0.00354894
SMTN|S|514|___1	0.926445	-0.014403
SLC16A1|S|483|___1	0.550289	-0.213133
SLC16A1|S|213|___1	0.346483	0.157643
SUB1|S|17|___1	0.800812	-0.0842743
SUB1|S|118|___1	0.181392	-0.321435
CLNS1A|S|102|___1	0.706996	-0.0836277
BLM|S|539|___1	0.424824	-0.107965
BLM|S|480|___1	0.815168	0.0561581
BLM|S|1280|___1	0.375662	0.117172
BLM|S|1296|___1	0.80466	0.0674057
HIRA|S|661|___1	0.622401	-0.117841
ATXN1|S|406|___1	0.489131	-0.160212
ATXN1|S|366|___1	0.10791	-0.160213
ATXN1|S|775|___1	0.317191	0.0573349
ATN1|S|645|___1	0.718408	0.0563246
ATN1|S|34|___1	0.861775	-0.0607646
ATN1|S|896|___1	0.893876	-0.0134398
ATN1|S|632|___1	0.563086	-0.0823434
PMS2;PMS2CL|S|403;17|___1	0.846042	-0.0647669
PMS2;PMS2CL|S|445;59|___1	0.851879	-0.0392793
USP14|S|143|___1	0.230861	0.397481
USP14|S|394|___1	0.790622	-0.0808729
PRKAA2|S|377|___1	0.808423	0.0324465
RAD23A|S|133|___1	0.568486	0.156885
RAD23B|S|160|___1	0.671128	-0.0688674
EPHA5|S|960|___1	0.513689	0.0717697
EIF5|S|410|___1	0.595161	-0.0985479
EIF5|S|390|___1	0.522331	-0.150482
EIF5|S|8|___1	0.692842	0.0937621
EIF5|S|10|___1	0.748726	-0.0588519
EIF5|S|229|___1	0.499551	-0.113871
SLC12A2|S|77|___1	0.344124	0.311827
PSMD4;PIPSL|S|256;741|___1	0.214244	0.323862
VCP|S|702|___1	0.832896	-0.0442435
MFAP1|S|432|___1	0.550197	0.211058
MFAP1|S|30|___1	0.929644	-0.00937589
MFAP1|S|94|___1	0.285823	-0.495772
MFAP1|S|116|___1	0.915256	-0.0179933
MLLT4|S|1182|___1	0.361613	0.28811
MLLT4|S|1721|___1	0.669804	0.0710551
MLLT10|S|436|___1	0.841602	-0.0275923
ELL|S|33|___1	0.963533	0.0172876
BRPF1|S|1029|___1	0.924735	0.0286897
BRPF1|S|1187|___1	0.953914	0.00556946
CASP7|S|37|___1	0.0986785	0.151538
ADAR|S|825|___1	0.982555	-0.00194232
TPD52|S|156|___1	0.456122	0.0930971
TPD52|S|171|___1	0.699363	-0.0487881
TPD52|S|176|___1	0.291543	0.217513
GFER|S|59|___1	0.375469	-0.0650171
|S|170|___1	0.364222	0.194801
EIF3B|S|125|___1	0.416694	-0.692742
EIF3B|S|738|___1	0.91386	-0.0359678
EIF3B|S|239|___1	0.329552	0.140066
EIF3B|S|119|___1	0.514283	0.0800025
|S|105|___1	0.524771	0.237158
|S|209|___1	0.613554	-0.261783
ARPP19|S|46|___1	0.485411	0.134843
MAZ|S|361|___1	0.602241	-0.105227
HDAC4|S|565|___1	0.73998	-0.116863
HDAC4;HDAC5;HDAC9|S|266;279;240|___1	0.442022	0.132111
EIF6|S|239|___1	0.452024	0.0846443
EIF6|S|243|___1	0.99949	7.88e-05
BCAR1|S|139|___1	0.864396	0.0070982
BCAR1|S|428|___1	0.910471	0.048261
BCAR1|S|639|___1	0.511174	0.0950375
KLF3|S|250|___1	0.747146	-0.028375
CORO7|S|21|___1	0.994142	0.000961622
NUP107|S|86|___1	0.690614	0.230166
NUP107|S|11|___1	0.655385	0.0379581
EPPK1|S|2422|___1	0.0448138	0.288708
EPPK1|S|2718|___1	0.684776	0.106101
EPPK1|S|2720|___1	0.53509	0.19062
ZNF445|S|171|___1	0.667148	0.11682
EIF3E|S|399|___1	0.917494	0.0137018
SEC61B|S|63|___1	0.536194	0.0627677
SEC61B|S|17|___1	0.169323	0.147783
SEC61B|S|49|___1	0.0645572	-0.142125
MYL6|S|57|___1	0.97644	-0.00559552
RPS20|S|93|___1	0.126006	-0.184
PSMA6|S|17|___1	0.249653	0.151533
DSTN|S|3|___1	0.149259	-1.05077
RAB8A|S|181|___1	0.842498	-0.0624332
RAB8A|S|185|___1	0.584013	0.157048
CXCR4|S|319|___1	0.184506	0.168466
UBE2K|S|159|___1	0.226593	0.15806
ARF3;ARF1|S|147;147|___1	0.588973	0.118601
ARF3;ARF1|S|62;62|___1	0.181661	0.323275
RPS3A|S|263|___1	0.8282	0.0434189
RPL26;RPL26L1|S|32;32|___1	0.944931	-0.0122089
PSME3|S|247|___1	0.256021	-0.132544
RPL15|S|100|___1	0.13615	-0.174904
SEC61A1|S|408|___1	0.832906	-0.05115
RPL37|S|50|___1	0.285963	0.287986
SUMO2;SUMO3;SUMO4|S|28;27;28|___1	0.170167	-0.0947189
HNRNPK|S|284|___1	0.747305	-0.0325419
HNRNPK|S|216|___1	0.978208	-0.00456619
RPS8|S|160|___1	0.852742	0.036829
RPS14|S|70|___1	0.754772	0.0739377
RPS29|S|9|___1	0.46468	0.0543143
RPS13|S|21|___1	0.750699	-0.0653426
TMSB4X|S|44|___1	0.574742	-0.182348
TMSB4X|S|2|___1	0.179467	-0.197399
RPL23A|S|85|___1	0.403752	-0.0576515
RPL23A|S|43|___1	0.500772	-0.0793521
RPS6|S|148|___1	0.134557	0.349994
HIST1H4A|S|48|___1	0.558045	0.0857728
RAB1A;RAB1B|S|78;75|___1	0.222726	-0.138394
RAN|S|135|___1	0.97812	0.00382042
RPL23|S|138|___1	0.717741	0.160242
RPL30|S|10|___1	0.169375	0.106976
|S|40;40;40;40;40;40;40;40|___1	0.949882	-0.0118294
FKBP1A|S|9|___1	0.345621	-0.100209
TRA2B|S|99|___1	0.759216	-0.1392
TRA2B|S|215|___1	0.984575	-0.00809828
TRA2B;TRA2A|S|264;260|___1	0.82273	-0.0244166
TRA2B;TRA2A|S|266;262|___1	0.355854	-0.106678
EIF5A;EIF5A2|S|44;44|___1	0.692664	0.0548216
YBX1|S|314|___1	0.51715	-0.0866152
YBX1|S|176|___1	0.683041	-0.199365
CSNK2B|S|209|___1	0.779239	0.048612
TUBA1B;TUBA1A;TUBA3E;TUBA1C|S|48;48;48;48;48;48|___1	0.969965	-0.00529321
HIST1H3A;HIST2H3A;HIST3H3;HIST2H3PS2|S|29;29;29;29|___1	0.81062	0.0493444
HIST1H3A;HIST2H3A;HIST3H3;H3F3C;H3F3A;HIST2H3PS2|S|58;58;58;57;58;58|___1	0.258977	0.145466
FAM193A|S|1144|___1	0.87423	0.0255413
FAM193A|S|1129|___1	0.540915	-0.198945
NOP14|S|96|___1	0.661893	-0.0643469
IGBP1|S|96|___1	0.691846	-0.220397
RBM6|S|362|___1	0.192621	0.228127
RBM6|S|1025|___1	0.439921	-0.0672913
RBM6|S|891|___1	0.950743	0.0221329
RBM6|S|44|___1	0.819898	0.171029
RBM6|S|17|___1	0.00454939	0.388576
EIF4G2|S|395|___1	0.930148	-0.025116
RPP38|S|12|___1	0.208895	-0.186415
GTF2I|S|823|___1	0.770608	0.10999
GTF2I|S|515|___1	0.112998	0.129475
GTF2I|S|517|___1	0.337657	0.29916
GTF2I|S|784|___1	0.840842	-0.0459967
GTF2I|S|412|___1	0.31717	0.138936
GTF2I|S|210|___1	0.531572	0.288466
GTF2I|S|103|___1	0.416266	-0.67328
CNTNAP1|S|1381|___1	0.336013	0.1328
CCT2|S|260|___1	0.75352	-0.109753
RAE1|S|209|___1	0.940437	-0.0275068
PRKDC|S|511|___1	0.12479	-0.433048
PRKDC|S|3205|___1	0.779994	0.0536118
PRKDC|S|893|___1	0.587713	-0.060764
PRKDC|S|2612|___1	0.355327	0.205194
PRKDC|S|2624|___1	0.708753	0.196774
NTHL1|S|22|___1	0.45055	0.0995852
CRADD|S|114|___1	0.691783	-0.072353
[truncated: 7,908 more rows]

## Sheet: Figure 2B and SFA (LIE1-rapa)
Unique_ID	t_test_p_value	t_test_difference
FAM103A1|S|36;36|___1	0.652859	0.0917001
RPSA|S|43;43|___1	0.901989	-0.0349692
ESYT2|S|761|___1	0.967444	-0.0148816
ESYT2|S|743|___1	0.124606	0.32339
UHRF1BP1L|S|414|___1	0.433781	0.138493
KIAA1598|S|494|___1	0.375207	-0.0798259
KIAA1598|S|515|___1	0.0751807	-0.307678
KIAA1598|S|532|___1	0.648951	0.0332009
MEX3A|S|462|___1	0.102187	0.320334
PLEKHG3|S|1217|___1	0.151595	-0.222674
PLEKHG3|S|76|___1	0.0142928	-0.208009
PLEKHG3|S|741|___1	0.378251	0.232242
PLEKHG3|S|1092|___1	0.361915	-0.145603
PLEKHG3|S|631|___1	0.0993405	-0.140966
PLEKHG3|S|643|___1	0.84301	-0.0627696
SH3PXD2B|S|720|___1	0.348952	-0.234881
CXorf23|S|402|___1	0.0043299	0.420516
CXorf23|S|192|___1	0.00294467	0.166656
ZNF320|S|452|___1	0.662757	-0.0321274
NBAS|S|473|___1	0.482816	0.171841
NBAS|S|1384|___1	0.231642	-0.347073
CCDC66|S|23|___1	0.997159	0.000337919
KIAA0922|S|1122|___1	0.174481	0.656485
SBNO1|S|214|___1	0.0596685	0.170906
SBNO1|S|904|___1	0.249796	0.173795
WDR91|S|256|___1	0.532254	-0.135023
KRBA1|S|253|___1	0.130932	0.142961
KRBA1|S|288|___1	0.836367	-0.0416838
FAM83G|S|781|___1	0.385649	-0.27464
FAM83G|S|666|___1	0.170737	-0.142693
FAM83G|S|760|___1	0.463793	-0.0830833
FAM83G|S|688|___1	0.843964	-0.0680356
PALM3|S|375|___1	0.140418	-0.312103
PALM3|S|303|___1	0.134005	0.587575
RCCD1|S|31|___1	0.227776	-0.22068
RCCD1|S|33|___1	0.805658	-0.0351745
ARHGAP42|S|434|___1	0.0390792	0.684985
ARHGAP42|S|683|___1	0.325193	0.229796
ZSCAN5A;ZSCAN5B|S|296;295|___1	0.750566	0.0854332
NPIPB5;NPIPB3;NPIPB11;NPIPB4|S|1066;983;1123;1071;861;1100|___1	0.182943	-0.0693746
CCDC85C|S|246|___1	0.176222	1.1432
SAC3D1|S|402|___1	0.396108	-0.0909654
RGPD3;RGPD1;RGPD2;RANBP2;RGPD4|S|1535;1519;1527;2510;1535|___1	0.345093	0.200219
RGPD3;RGPD1;RGPD2;RANBP2;RGPD4|S|1543;1527;1535;2518;1543|___1	0.693541	0.136706
RGPD3;RGPD1;RGPD2;RANBP2;RGPD4;RGPD5;RGPD8|S|1479;1463;1471;2454;1479;1478;1478|___1	0.0937855	0.712132
RGPD3;RGPD1;RGPD2;RGPD5;RGPD8|S|1416;1400;1408;1415;1415|___1	0.00469399	-0.567823
RGPD3;RGPD1;RGPD2;RANBP2;RGPD4;RGPD5;RGPD8|S|128;119;127;128;128;128;128|___1	0.871488	0.0259357
RGPD3;RANBP2;RGPD4|S|395;394;395|___1	0.392825	0.394246
RGPD3;RANBP2;RGPD4;RGPD5;RGPD8|S|1593;2568;1593;1592;1592|___1	0.271987	-0.172418
RGPD3;RANBP2;RGPD4|S|810;809;810|___1	0.124419	0.516584
RGPD3;RGPD1;RGPD2;RANBP2;RGPD4;RGPD5;RGPD8|S|789;779;787;788;789;788;788|___1	0.734396	0.117062
LRRC53|S|736|___1	0.430119	-0.107384
ZSWIM8|S|53|___1	0.271099	-0.31375
ZSWIM8|S|1836|___1	0.790306	-0.124981
ARHGAP32|S|952|___1	0.440148	0.390153
ARHGAP32|S|613|___1	0.73811	0.0399691
ARHGAP32|S|892|___1	0.974918	0.00415977
POM121C;POM121;POMZP3|S|291;314;49|___1	0.512874	0.250387
POM121C|S|95|___1	0.345894	-0.0793052
POM121C;POM121|S|2;2|___1	0.087709	-0.140849
MYO9A|S|2294|___1	0.990345	0.00153907
MYO9A|S|1299|___1	0.533245	0.132891
MYO9A|S|1219|___1	0.201527	0.852178
TDRD15|S|878|___1	0.0978914	-0.352754
KCNJ12;KCNJ18|S|405;405|___1	0.768436	0.0692232
LOC285556|S|1345|___1	0.728617	-0.415021
|S|2054;191|___1	0.230257	1.17076
C11orf98|S|65|___1	0.24744	-0.0502038
|S|65|___1	0.383514	-0.152595
DDX39A|S|37|___1	0.759767	0.0890196
DDX39A|S|40|___1	0.983104	-0.00460482
DDX39A|S|183|___1	0.271725	-0.191781
PDLIM1|S|130|___1	0.586785	-0.0726221
PDLIM1|S|90|___1	0.409102	0.123735
MYO1C|S|408|___1	0.376744	0.247704
MYO1C|S|864|___1	0.440412	-0.0929535
MYO1C|S|536|___1	0.0462537	-0.816418
SNAP23|S|20|___1	0.242261	-0.35342
HAX1|S|192|___1	0.301065	-0.284292
AIP|S|43|___1	0.0371394	-0.340202
GTPBP1|S|580|___1	0.30237	-0.311106
SMAP|S|17|___1	0.0746535	-0.159342
AP3B1|S|276|___1	0.155759	0.710489
CBX4|S|36|___1	0.148417	-0.39866
PGRMC1|S|181|___1	0.00907512	-0.30336
PGRMC1|S|57|___1	0.621896	0.0980163
SUPT5H|S|666|___1	0.181143	-0.163336
DFFA|S|315|___1	0.192077	-0.339701
EIF3F|S|258|___1	0.733324	0.145432
WWP2|S|211|___1	0.603696	-0.070271
SLC33A1|S|2|___1	0.545495	-0.134053
EEF2K|S|470|___1	0.071403	-0.262255
EEF2K|S|474|___1	0.523964	-0.118351
EEF2K|S|18|___1	0.360167	0.282009
EML1|S|113|___1	0.079065	0.24922
EML1|S|140|___1	0.602228	0.177072
DNM1L|S|529|___1	0.244297	0.29128
PIK3C2A|S|60|___1	0.789226	-0.0473568
PIK3C2A|S|108|___1	0.751548	-0.065296
PIK3C2A|S|338|___1	0.0914584	-0.281348
PIK3C2A|S|259|___1	0.78525	0.0267631
IFRD1|S|21|___1	0.439205	-0.545681
HMGN4|S|80|___1	0.28448	-0.157551
BCL9|S|687|___1	0.361564	-0.165511
NOP56|S|520|___1	0.0580943	-0.114613
NOP56|S|591|___1	0.187841	-0.171453
NOP56|S|554|___1	0.244937	-0.545469
DDX3X;DDX3Y|S|71;71|___1	0.973753	-0.0108007
DDX3X|S|76|___1	0.198186	-0.591808
DDX3X|S|605|___1	0.963471	0.0246832
DDX3X;DDX3Y|S|594;592|___1	0.917816	0.0216934
DDX3X|S|114|___1	0.790791	-0.1263
DDX3X|S|61|___1	0.448996	0.251655
DDX3X|S|102|___1	0.974779	0.00805839
DDX3X;DDX3Y|S|152;150|___1	0.836397	0.0746485
DDX3X;DDX3Y|S|492;490|___1	0.276182	-0.243889
DDX3X|S|90|___1	0.666694	-0.130561
TRIM38|S|240|___1	0.594078	-0.0650922
NFIB|S|265|___1	0.639952	0.0416611
PPAP2B|S|297|___1	0.031013	0.892559
ARID1A|S|1944|___1	0.343242	0.130016
ARID1A|S|1513|___1	0.0584908	0.676663
ARID1A|S|233|___1	0.264358	0.0983167
ARID1A|S|363|___1	0.503939	0.0966999
ARID1A|S|382|___1	0.640999	0.0447052
SOCS2|S|30|___1	0.812933	0.273729
C2CD2L|S|411|___1	0.0249893	-0.453356
TXNDC9|S|188|___1	0.789833	-0.0746655
TRAFD1|S|327|___1	0.451752	0.148994
TRAFD1|S|415|___1	0.242766	-0.157999
TRAFD1|S|543|___1	0.948681	-0.0293444
CIT|S|1432|___1	0.66208	-0.0246224
CIT|S|1971|___1	0.30591	-0.247939
CIT|S|1993|___1	0.112328	-0.715014
CIT|S|1322|___1	0.153007	-0.305851
CIT|S|1940|___1	0.338786	0.224222
CIT|S|440|___1	0.158206	-0.666075
COPE|S|99|___1	0.318807	0.577642
CDC42EP2|S|31|___1	0.231037	-0.752297
CDC42EP2|S|101|___1	0.269169	-0.291294
CDC42EP2|S|141|___1	0.226488	0.37173
AP3D1|S|658|___1	0.313584	0.519238
AP3D1|S|9|___1	0.102875	-0.126642
AP3D1|S|829|___1	0.179283	0.224526
ZNF195|S|394|___1	0.983076	0.00627184
ABLIM1|S|426|___1	0.289037	0.434237
ABLIM1|S|586|___1	0.577416	-0.0694162
ABLIM1|S|587|___1	0.707193	0.0579066
ABLIM1|S|458|___1	0.984225	-0.00859658
ABLIM1|S|655|___1	0.636796	-0.0303539
ABLIM1|S|431|___1	0.786944	0.136223
DVL3;DVL2|S|209;228|___1	0.772222	0.0424188
CHD1|S|1677|___1	0.291269	-0.161355
CHD1|S|1328|___1	0.330312	-0.162989
CHD1|S|1683|___1	0.950526	0.011121
CHD1|S|90|___1	0.363635	0.186449
CHD1|S|966|___1	0.875531	-0.0268408
CHD1|S|1040|___1	0.213533	-0.803421
STX16|S|201|___1	0.976869	-0.010125
EI24|S|330|___1	0.0961796	0.608735
EI24|S|56|___1	0.0370223	0.256145
KMT2D|S|2274|___1	0.550427	-0.0954995
KMT2D|S|4849|___1	0.605247	-0.0442443
KMT2D|S|4215|___1	0.748336	-0.191492
KMT2D|S|4822|___1	0.961257	0.0069739
KMT2D|S|1606|___1	0.87808	0.014737
KMT2D|S|2640|___1	0.181555	0.103769
MAP2K7|S|35|___1	0.356741	0.201361
PDCD5|S|119|___1	0.606179	-0.0510503
PDCD5|S|51|___1	0.258476	0.107896
SLC9A3R1|S|280|___1	0.59259	-0.060451
SLC9A3R1|S|46|___1	0.343114	0.28279
CHEK1|S|301|___1	0.964167	0.0339378
CHEK1|S|331|___1	0.366263	-0.0750527
CHEK1|S|286|___1	0.193247	-0.158253
NDC80|S|55|___1	0.0377254	0.611366
NDC80|S|50|___1	0.547283	-0.114853
UNC13B|S|254|___1	0.154135	-0.207357
UNC13B|S|367|___1	0.721995	-0.0564265
PSMA7;PSMA8|S|11;13|___1	0.265246	-0.431085
SCAMP3|S|76|___1	0.797158	-0.0436931
BACH1|S|445|___1	0.835921	0.0313721
|S|31|___1	0.342186	-0.183845
IFIT3|S|203|___1	0.771363	-0.0540721
TAX1BP3|S|124|___1	0.824294	0.0265689
TAX1BP3|S|61|___1	0.673413	-0.168163
GIPC1|S|68|___1	0.903631	-0.0338833
GIPC1|S|225|___1	0.830163	0.154658
GIPC1|S|232|___1	0.662297	0.0875057
PCDH17|S|808|___1	0.0788792	0.147024
IKBKB|S|672|___1	0.0012657	-0.188897
HAT1|S|361|___1	0.485104	-0.0877264
CASK|S|51|___1	0.367754	-0.148599
PLD2|S|134|___1	0.576126	0.114137
PPP1R12A|S|299|___1	0.337488	-0.539888
PPP1R12A|S|432|___1	0.0805117	0.46619
PPP1R12A|S|422|___1	0.0628971	0.477458
PPP1R12A|S|995|___1	0.821607	-0.0725969
PPP1R12A|S|507|___1	0.658266	-0.116834
PPP1R12A|S|695|___1	0.370379	-0.105184
PPP1R12A|S|910|___1	0.576856	0.0763672
PPP1R12A|S|871|___1	0.871453	0.0143469
PPP1R12A|S|680|___1	0.00439592	1.07069
GAK|S|456|___1	0.0238305	-0.316005
XPO1|S|1031|___1	0.322004	0.372613
XPO1|S|391|___1	0.131607	0.101068
BTAF1|S|91|___1	0.349313	-1.0156
BTAF1|S|95|___1	0.00411786	-2.08362
ARHGEF10|S|59|___1	0.321805	-0.601289
ZNF609|S|1055|___1	0.786175	-0.0708289
ZNF609|S|804|___1	0.0634847	0.537537
ZNF646|S|521|___1	0.475069	0.194957
|S|2359|___1	0.716199	0.0716691
|S|2171|___1	0.239236	1.19177
SEC16A|S|2083|___1	0.331698	0.110352
SEC16A|S|122|___1	0.395296	-0.113951
SEC16A|S|1069|___1	0.0134459	-0.143481
SEC16A|S|1305|___1	0.86874	-0.0308522
SEC16A|S|1327|___1	0.0863002	0.377784
SEC16A|S|595|___1	0.0968062	-0.262316
SEC16A|S|314|___1	0.467749	-0.0442627
SEC16A|S|1964|___1	0.140877	0.240601
SEC16A|S|331|___1	0.0675606	-0.661136
SEC16A|S|569|___1	0.573807	-0.0361753
SEC16A|S|1356|___1	0.786527	0.0546619
SEC16A|S|1362|___1	0.406892	0.1796
SEC16A|S|29|___1	0.0792407	-0.202721
PLXNB2|S|1570|___1	0.620167	-0.0989178
KHNYN|S|170|___1	0.000730362	-0.274765
U2SURP|S|67|___1	0.627288	0.528853
U2SURP|S|244|___1	0.271315	0.145329
N4BP3|S|536|___1	0.104498	0.376372
N4BP3|S|25|___1	0.879897	-0.0262513
TRANK1|S|2741|___1	0.0862762	0.617254
SYNM|S|1181|___1	0.18089	0.0976202
SYNM|S|1044|___1	0.148183	-0.386543
SYNM|S|1049|___1	0.256389	-1.53053
SYNM|S|429|___1	0.339323	0.064405
SYNM|S|1435|___1	0.82308	-0.0365596
ZBTB5|S|234|___1	0.0382834	0.449718
|S|723|___1	0.675376	-0.0845806
NACAD|S|1121|___1	0.170848	-0.22361
ANKRD28|S|1011|___1	0.613838	-0.0815136
TBX3|S|456|___1	0.00749044	0.256911
TBX3|S|707|___1	0.31442	0.246844
TBX3|S|680|___1	0.000475721	-0.751346
SCAMP2|S|319|___1	0.500479	-0.128464
BET1|S|50|___1	0.153802	-0.233393
TRIM24|S|1042|___1	0.479957	-0.181567
TRIM24|S|209|___1	0.596055	-0.15253
PGRMC2|S|90|___1	0.296689	0.173581
WDR46|S|41|___1	0.249077	-0.357086
NKRF|S|572|___1	0.491409	0.348434
RER1|S|95|___1	0.251324	0.764026
OGT|S|20|___1	0.171661	-0.152906
PPM1D|S|85|___1	0.237781	-0.380383
MID1|S|96|___1	0.591089	0.0471552
|S|241|___1	0.100976	-0.244433
EIF3D|S|161|___1	0.0865407	-0.234645
EIF3H|S|183|___1	0.0509632	0.493677
SLC16A6|S|247|___1	0.325272	-0.194132
TNRC18|S|263|___1	0.871433	0.0418962
TNRC18|S|1359|___1	0.414845	0.192897
TNRC18|S|1540|___1	0.033188	0.11318
ABCC5|S|558|___1	0.338221	0.39478
CD3EAP|S|285|___1	0.576982	-0.0862896
CD3EAP|S|172|___1	0.394875	-0.184178
YKT6|S|114|___1	0.0877974	0.309387
NUPL2|S|313|___1	0.842541	-0.0545479
CLOCK|S|427|___1	0.341284	-0.241321
MAFG|S|124|___1	0.569077	-0.0897994
PDPK1;PDPK2P|S|241;214|___1	0.104773	-0.270954
RNF113A|S|6|___1	0.0988108	0.617269
DHX15|S|15|___1	0.300515	-0.342736
ZZEF1|S|1540|___1	0.437617	-0.227041
ZZEF1|S|1518|___1	0.616012	-0.0938964
TTI1|S|459|___1	0.626523	-0.071087
RRP8|S|223|___1	0.0920224	0.359947
PJA2|S|309|___1	0.494817	0.0957999
PJA2|S|253|___1	0.150473	0.304728
SIPA1L1|S|1565|___1	0.643387	0.179235
SIPA1L1|S|1508|___1	0.0538934	0.381806
SIPA1L1|S|1433|___1	0.680184	-0.0904253
SIPA1L1|S|1549|___1	0.463528	-0.0598521
SIPA1L1|S|1270|___1	0.0119041	0.525323
SIPA1L1|S|1647|___1	0.0311836	-0.561683
SIPA1L1|S|1181|___1	0.155805	-0.189949
SIPA1L1|S|1255|___1	0.937819	0.00710249
CYB5B|S|23|___1	0.320986	0.283533
CYB5B|S|37|___1	0.204103	-1.49694
PHGDH|S|349|___1	0.732589	0.0276252
IRAK2|S|144|___1	0.302948	-0.0954798
PHF1|S|20|___1	0.0285409	-0.23733
PHF1|S|522|___1	0.0496403	-0.17347
DYNC1LI2|S|194|___1	0.462323	-0.204766
DYNC1LI2|S|407|___1	0.0256093	-0.13522
ZW10|S|88|___1	0.0665656	0.901721
SART1|S|448|___1	0.300485	0.523635
SART1|S|787|___1	0.381862	-0.125229
SART1|S|789|___1	0.317776	-0.164505
SART1|S|348|___1	0.384137	-0.405112
TGFB1I1|S|192|___1	0.951631	0.0119357
TGFB1I1|S|194|___1	0.615904	-0.121016
ZNF264;ZNF460|S|496;433|___1	0.125204	0.610014
ZNF264|S|177|___1	0.592256	-0.34206
ADCY6|S|54|___1	0.365468	0.521435
PPIP5K2|S|38|___1	0.798766	0.0419329
PPIP5K2|S|1172|___1	0.245242	-0.535122
PPIP5K2|S|1108|___1	0.380501	-0.205406
MAP3K7|S|367|___1	0.236571	-0.253353
MAP3K7|S|439|___1	0.284171	-0.237457
RIPK2|S|529|___1	0.079817	0.509498
WDR62|S|1123|___1	0.319343	-0.34485
WDR62|S|974|___1	0.630941	-0.0911549
WDR62|S|1348|___1	0.0940568	0.193283
WDR62|S|49|___1	0.0415488	0.292207
WDR62|S|501|___1	0.530578	-0.0922278
PRPF3|S|133|___1	0.185404	-0.201418
PRPF3|S|619|___1	0.122331	0.839609
PRPF3|S|164|___1	0.723334	0.0606929
TPD52L2|S|21|___1	0.0593636	0.39467
TPD52L2|S|161|___1	0.202479	-0.198603
TPD52L2|S|166|___1	0.304724	-0.177818
TPD52L2|S|12|___1	0.239154	0.480941
TPD52L2|S|149|___1	0.344025	-0.328937
SYNJ1|S|1345|___1	0.486983	0.112873
SYNJ1|S|1565|___1	0.31943	0.224699
SYNJ1|S|1392|___1	0.957265	-0.0132912
EIF4G3|S|1156|___1	0.165791	0.536436
EIF4G3|S|495|___1	0.302112	0.196363
EIF4G3|S|232|___1	0.721949	0.113391
SUV39H1|S|391|___1	0.498563	-0.105234
EPB41L2|S|715|___1	0.17767	0.488178
EPB41L2|S|598|___1	0.240718	0.177844
EPB41L2|S|386|___1	0.809846	0.203464
EPB41L2|S|499|___1	0.0237924	0.380539
EPB41L2|S|550|___1	0.0266732	0.669529
EPB41L2|S|562|___1	0.676623	0.252197
RAD51C|S|20|___1	0.634567	0.118314
WIPF1|S|350|___1	0.296762	-0.151532
FOXO3|S|284|___1	0.786223	0.0485975
FOXO3|S|294|___1	0.623156	0.0424948
|S|52|___1	0.598497	-0.0873529
|S|187|___1	0.0514458	0.394167
DENR|S|73|___1	0.169902	0.551195
DENR|S|20|___1	0.16159	0.359272
DNPH1|S|128|___1	NA	0
DNPH1|S|169|___1	0.489311	0.0721567
CHMP2A|S|203|___1	0.106769	0.265723
PRC1|S|513|___1	0.0872252	0.0936227
PRC1|S|265|___1	0.593135	0.16694
PRC1|S|620|___1	0.359935	0.308036
BUB1|S|307|___1	0.883123	-0.0179248
BUB1|S|314|___1	0.563756	0.138864
BUB1|S|596|___1	0.172425	0.362426
BUB1|S|557|___1	0.0432068	0.562012
BUB1|S|459|___1	0.25018	0.255089
BUB3|S|211|___1	0.403287	0.0858863
ACTN4;ACTN2;ACTN3;ACTN1|S|159;147;154;140|___1	0.190979	-0.688593
HTATSF1|S|498|___1	0.222231	0.473264
HTATSF1|S|387|___1	0.779555	-0.0323879
HTATSF1|S|616|___1	0.264604	0.373614
SGTA|S|77|___1	0.458465	0.0648427
SGTA|S|305|___1	0.865852	0.0464493
ENSA;ARPP19|S|67;62|___1	0.675776	-0.0696829
|S|88|___1	0.104405	0.562774
STRN|S|376|___1	0.0966107	0.23407
STRN|S|245|___1	0.937797	-0.0205795
AKAP8|S|112|___1	0.730537	0.124663
AKAP8|S|124|___1	0.370604	-0.715607
AKAP8|S|328|___1	0.151788	-0.156635
NRD1|S|86|___1	0.662574	-0.199701
NRD1|S|94|___1	0.317588	-0.429645
KIF1C|S|494|___1	0.504751	-0.189821
KIF1C|S|676|___1	0.879569	-0.0276031
KIF1C|S|915|___1	0.339586	-0.13511
KIF1C|S|1092|___1	0.330941	0.239359
PRICKLE3|S|437|___1	0.373357	-0.201464
PRICKLE3|S|491|___1	0.689809	-0.0744824
TIMM8A|S|96|___1	0.415939	-0.32038
DHX16|S|103|___1	0.0812779	-0.373343
DHX16|S|160|___1	0.0714614	-1.23138
PCDH7|S|974|___1	0.0960388	0.297369
PCDH7|S|1011|___1	0.25102	0.292222
PRPSAP2|S|227|___1	0.22635	-0.195751
SMARCA5;SMARCA1|S|755;770|___1	0.0922588	0.458057
SMARCA5|S|137|___1	0.553564	-0.0939593
SMARCA5|S|116|___1	0.1645	-0.2367
ADCY3|S|39|___1	0.719862	-0.152889
SPAG9|S|265|___1	0.0435605	0.560057
SPAG9|S|229|___1	0.429934	0.40067
SPAG9;MAPK8IP3|S|1144;1143|___1	0.949972	0.0439426
SPAG9|S|183|___1	0.729101	0.0281059
SPAG9|S|730|___1	0.0777406	0.229792
SPAG9|S|733|___1	0.365936	0.373206
SPAG9|S|1188|___1	0.200704	-0.243532
SPAG9|S|251|___1	0.5867	0.252805
SPAG9|S|311|___1	0.762113	0.0954064
SIPA1L3|S|100|___1	0.456681	0.297969
SIPA1L3|S|1364|___1	0.953614	-0.00980584
ZFC3H1|S|128|___1	0.542569	0.0970391
ZFC3H1|S|206|___1	0.674235	-0.15396
PIP5K1C|S|45|___1	0.452325	0.147519
KIF1B|S|1416|___1	0.0758566	-0.202028
KIF1B;KIF1A|S|527;487|___1	0.317395	0.309073
KIF1B|S|1057|___1	0.612309	0.0748518
KDM1A|S|131|___1	0.767654	-0.107531
KDM1A|S|137|___1	0.60394	0.214769
KDM1A|S|166|___1	0.587485	-0.115447
KDM1A|S|849|___1	0.0857833	-0.140427
TBC1D4|S|648|___1	0.319098	-0.278477
TBC1D4|S|666|___1	0.817902	0.00741529
TBC1D4|S|370|___1	0.788457	0.0137275
TBC1D4|S|588|___1	0.195695	0.129081
TBC1D4|S|591|___1	0.806802	-0.0871752
TBC1D4|S|341|___1	0.617549	-0.0465333
TBC1D4|S|566|___1	0.526801	-0.10396
TBC1D4|S|570|___1	0.667465	0.100711
PHLPP1|S|425|___1	0.517741	-0.0704192
NME2;NME2P1|S|122;107|___1	0.502633	0.608977
DFNA5|S|252|___1	0.494016	-0.130601
ACSL4|S|447|___1	0.388114	-0.0541741
SNX3|S|72|___1	0.282916	-0.396941
STX10|S|108|___1	0.468357	0.213665
STX10|S|140|___1	0.513541	-0.203391
ADCY9|S|1307|___1	0.361333	-0.167142
ADCY9|S|1352|___1	0.969356	-0.00814645
ADCY9|S|1259|___1	0.93096	0.00955884
SORBS3|S|395|___1	0.141895	0.344947
SORBS3|S|545|___1	0.33178	-0.169733
SORBS3|S|530|___1	0.167268	-0.345926
NEMF|S|900|___1	0.691572	-0.0622249
NEMF|S|417|___1	0.0312843	0.616527
BUB1B|S|633|___1	0.0023806	2.45323
BUB1B|S|435|___1	0.00374609	0.197853
BUB1B|S|270|___1	0.00419155	1.88162
BUB1B|S|367|___1	0.0545034	1.07134
BUB1B|S|670|___1	0.487504	-0.278546
BUB1B|S|1043|___1	0.343573	-0.206602
DIAPH1|S|22|___1	0.454411	-0.12315
|S|20|___1	0.406525	0.144595
|S|429|___1	0.487079	0.164937
SLC16A7|S|448|___1	0.583604	-0.359328
REV3L|S|2220|___1	0.364458	0.14462
REV3L|S|1724|___1	0.813879	0.0600133
PEX10|S|261|___1	0.222615	0.238281
KPNA6|S|6|___1	0.979541	-0.00228707
CTNND1|S|288|___1	0.372221	0.125966
CTNND1|S|349|___1	0.553627	0.124936
CTNND1|S|352|___1	0.0921176	0.134902
CTNND1|S|230|___1	0.790838	0.0209228
CTNND1|S|864|___1	0.414836	-0.0931282
CTNND1|S|268|___1	0.2497	-0.154437
CTNND1|S|269|___1	0.913195	-0.0102255
CTNND1|S|47|___1	0.78995	-0.0623083
CTNND1|S|244|___1	0.166444	0.539759
SNX2|S|277|___1	0.4731	-0.190229
SNX2|S|185|___1	0.391544	-0.109381
SNX2|S|119|___1	0.92758	0.0167286
DPM1|S|9|___1	0.295795	1.12828
DPM1|S|21|___1	0.373835	-0.16217
ZNF354A;ZNF354B|S|311;311|___1	0.0364633	0.585572
TOM1|S|462|___1	0.126635	0.338161
TOM1|S|160|___1	0.102169	-0.282231
|S|175|___1	0.459792	0.137174
PQBP1|S|247|___1	0.237875	0.115454
DKC1|S|485|___1	0.302767	-0.0845825
DKC1|S|494|___1	0.799998	0.0686491
DKC1|S|513|___1	0.0207709	-0.124762
EIF5B|S|1168|___1	0.201561	0.172487
EIF5B|S|186|___1	0.590058	-0.249938
EIF5B|S|190|___1	0.296193	-0.140742
EIF5B|S|164|___1	0.38293	-0.342631
EIF5B|S|214|___1	0.534763	-0.0886852
EIF5B|S|113|___1	0.644135	-0.120243
EIF5B|S|137|___1	0.950147	0.035382
BRD4|S|1117|___1	0.149929	-0.214289
NBN|S|432|___1	0.900026	-0.00658051
DTNB|S|394|___1	0.452045	-0.125024
SRGAP2|S|916|___1	0.373498	-0.182606
SRGAP2;SRGAP2B|S|206;206|___1	0.0680351	-0.218753
SRGAP2|S|1061|___1	0.529935	0.116624
DENND4B|S|953|___1	0.148326	-0.551433
N4BP1|S|288|___1	0.483152	0.09771
ROCK2|S|1374|___1	0.502293	0.171114
CLASP2|S|1013|___1	0.799553	0.0203961
CLASP2|S|1029|___1	0.400766	0.391242
CLASP2|S|952|___1	0.375341	0.133918
CLASP2|S|370|___1	0.314098	-0.242633
CLASP2|S|489|___1	0.7738	-0.0453769
COBL|S|815|___1	0.734685	0.0956969
ZBED4|S|297|___1	0.657258	-0.0483632
HIP1R|S|1017|___1	0.216365	-0.489334
PHF2|S|705|___1	0.559329	0.0495521
PHF2|S|539|___1	0.623271	-0.0544127
PHF2|S|905|___1	0.493862	-0.247681
PHF2|S|625|___1	0.12038	1.08706
ZC3H11A|S|132;132|___1	0.975517	-0.00437307
ZC3H11A|S|108|___1	0.0715534	0.727904
ZC3H11A|S|495;495;495|___1	0.0241546	0.231613
CLUH|S|664|___1	0.375091	0.205521
KDM4A|S|502|___1	0.892644	0.0137976
PHACTR2|S|522|___1	0.173852	-0.279482
PPP6R2|S|289|___1	0.838053	-0.0121497
CNOT3|S|541|___1	0.185243	-0.279778
CNOT3|S|299|___1	0.399374	0.318562
ANKRD17|S|2401|___1	0.0575321	0.704136
ANKRD17|S|1940|___1	0.777906	-0.0505818
ANKRD17|S|19|___1	0.143328	-0.560695
ANKRD17|S|1457|___1	0.22507	-1.61132
ANKRD17|S|1709|___1	0.0665104	0.263839
ANKRD17|S|803|___1	0.246625	-0.171805
DNAJB6|S|15|___1	0.717043	0.110685
TMEM127|S|17|___1	0.34349	-0.165395
HMMR|S|201|___1	0.937541	-0.0230239
ZNF217|S|570|___1	0.259011	-0.272825
ZNF217|S|890|___1	0.9051	0.0339082
ZNF217|S|407|___1	0.479263	0.104509
H2AFY|S|170|___1	0.743356	-0.0609056
FLNB|S|886|___1	0.529669	0.0595407
FLNB|S|2083|___1	0.936842	0.0159418
FLNB|S|983|___1	0.263866	-0.0916753
FLNB|S|1902|___1	0.0109295	0.485042
FLNB|S|730|___1	0.799149	0.111477
FLNB|S|1433|___1	0.377398	-0.174345
FLNB|S|2478|___1	0.0391179	0.472828
FLNB|S|2481|___1	0.831959	-0.0375292
FLNB|S|833|___1	0.939449	-0.013008
FLNB|S|1505|___1	0.68218	0.0659588
FLNB|S|2465|___1	0.716085	-0.0412917
FLNB|S|1602|___1	0.303977	-0.246136
NCOR1|S|1281|___1	0.188385	-0.727971
NCOR1|S|1472|___1	0.76199	-0.10928
NCOR1|S|2202|___1	0.83349	-0.0155177
NCOR1|S|1111|___1	0.365365	-0.129986
NCOR1|S|1592|___1	0.0899054	-0.770847
NCOR1|S|2151|___1	0.0380343	-0.199922
NCOR1|S|2120|___1	0.125315	0.540505
VAMP4|S|30|___1	0.560433	0.122756
PEX14|S|232|___1	0.677224	0.0459231
PEX14|S|44|___1	0.577105	-0.135289
TRIM3|S|7|___1	0.694492	0.0494402
TRIM3|S|437|___1	0.794881	-0.0617757
ULK1|S|556|___1	0.353745	0.24599
ULK1|S|623|___1	0.456421	-0.168548
SPAG7|S|158|___1	0.255376	-0.698091
SPAG7|S|219|___1	0.319609	-0.213884
SEC22B|S|175|___1	0.162503	0.16358
SEC22B|S|137|___1	0.879546	-0.0300234
PRPF40A|S|938|___1	0.972844	0.0117326
PRPF40A|S|888|___1	0.117982	0.318064
PRPF40A|S|151|___1	0.163851	-0.147198
GIGYF1|S|406|___1	0.838874	0.0558262
GIGYF1|S|230|___1	0.767237	-0.0798403
GIGYF1|S|148|___1	0.158241	-0.319258
LRCH4|S|521|___1	0.428256	-0.0955172
LRCH4|S|317|___1	0.402293	-0.391249
VPS26A|S|315|___1	0.0872954	-0.413022
MED24|S|873|___1	0.572943	0.223154
KATNA1|S|170|___1	0.419489	0.252192
ZNF324|S|164|___1	0.964013	-0.00482798
PSIP1|S|62|___1	0.39081	-0.267946
PSIP1|S|443|___1	0.830711	0.116142
PSIP1|S|106|___1	0.313459	0.319017
PSIP1|S|177|___1	0.156587	-0.721047
SRSF10|S|133|___1	0.00204341	-0.628667
SRSF10|S|158|___1	0.0591868	-0.343969
SRSF10|S|131|___1	0.840307	0.0524017
TNFRSF21|S|541|___1	0.372063	-0.457781
TADA3|S|298|___1	0.33489	-0.134492
SF3B1|S|322|___1	0.338544	-0.352974
SF3B1|S|488|___1	0.0368973	-0.180475
CSDE1|S|514|___1	0.950964	0.00924826
WBP4|S|277|___1	0.826815	-0.0443781
PRKRA|S|18|___1	0.242328	-0.495291
MYCBP2|S|2812|___1	0.313698	-0.331733
MYCBP2|S|3932|___1	0.620354	0.125329
MYCBP2|S|2985|___1	0.477755	-0.137416
MYCBP2|S|3519|___1	0.496375	0.122138
MYCBP2|S|3505|___1	0.175339	0.447166
MYCBP2|S|2871|___1	0.515197	0.0662618
MYCBP2|S|2789|___1	0.948171	-0.00746934
SNRNP200|S|26|___1	0.852978	0.0798726
SNRNP200|S|225|___1	0.72101	-0.243801
SNRNP200|S|835|___1	0.78696	-0.0876234
OFD1|S|789|___1	0.155498	0.0598227
OFD1|S|720|___1	0.0805681	0.102499
OFD1|S|686|___1	0.154464	0.0926414
TOM1L1|S|321|___1	0.806717	0.0417902
RPS6KA4|S|343|___1	0.945552	0.0200795
RPS6KA4|S|745|___1	0.764984	0.0855263
RPS6KA4|S|682|___1	0.0674316	-0.42184
SURF6|S|138|___1	0.0866914	-0.357384
SURF6|S|74|___1	0.342474	0.0745775
UTP20|S|788|___1	0.14863	0.427649
NUP155|S|992|___1	0.75603	0.0347908
NUP155|S|1057|___1	0.354314	0.338502
WDHD1|S|374|___1	0.328619	-0.264181
WDHD1|S|907|___1	0.195015	-0.270185
PALM|S|116|___1	0.0887146	0.540854
PALM|S|162|___1	0.505173	0.115018
RNASEH2A|S|298|___1	0.719078	-0.0441031
CDC123|S|314|___1	0.42137	0.325497
BCAR3|S|83|___1	0.306936	-0.357243
BCAR3|S|290|___1	0.971057	-0.0106959
BCAR3|S|375|___1	0.848002	-0.0291835
EIF3G|S|42|___1	0.173523	0.867411
EIF3J|S|127|___1	0.0305759	0.329459
ZMPSTE24|S|298|___1	0.815495	-0.0924784
ZMPSTE24|S|310|___1	0.835764	0.0801547
PPP1R37|S|561|___1	0.0642133	-0.101757
CCNK|S|340|___1	0.465309	0.14958
CCNK|S|324|___1	0.134435	-0.483017
PIAS1|S|503|___1	0.727212	-0.0228664
BCAS2|S|94|___1	0.384181	0.104849
DNAJC8|S|35|___1	0.378502	0.167296
SMNDC1|S|201|___1	0.443799	-0.112633
RAD17|S|416|___1	0.271318	0.646821
FLOT1|S|385|___1	0.568402	-0.0799573
TRIO|S|2440|___1	0.922752	-0.0143088
TRIO|S|2429|___1	0.0744205	-0.615571
TRIO;KALRN|S|1779;1773|___1	0.0829603	-0.120057
TRIO|S|2282|___1	0.0140174	-0.279976
TRIO|S|2631|___1	0.511581	0.144888
TRIO|S|2417|___1	0.683005	0.106296
MPDZ|S|230|___1	0.35271	0.395777
MPDZ|S|1194|___1	0.345054	-0.759693
MPDZ|S|790|___1	0.0840229	0.481885
MPDZ|S|1595|___1	0.883859	-0.0316602
RSL1D1|S|361|___1	0.303945	-0.482757
RSL1D1|S|443|___1	0.157479	0.510028
RSL1D1|S|469|___1	0.152565	-0.18995
RSL1D1|S|392|___1	0.686989	-0.0293495
WFS1|S|32|___1	0.437761	-0.171573
CDKL5|S|407|___1	0.453303	0.184313
CDKL5|S|306|___1	0.316373	-0.12774
SRP72|S|541|___1	0.356245	-0.334627
DXO|S|262|___1	0.140627	-0.342913
RECQL4|S|323|___1	0.63166	-0.0202708
MTA2|S|54|___1	0.834683	0.0490084
MTA2|S|435|___1	0.450455	-0.286048
MTA2|S|548|___1	0.0937289	-0.617334
USP1|S|313|___1	0.144757	0.47692
USP1|S|273|___1	0.49994	-0.130613
USP1|S|327|___1	0.0668715	0.460111
STK10|S|438|___1	0.239606	-0.197923
PRKD3|S|213|___1	0.0573792	0.762241
PRKD3;PRKD1|S|735;742|___1	0.439266	-0.202964
TPPP|S|160|___1	0.895504	0.0187534
TOMM70A|S|91|___1	0.232049	0.347791
SORBS2|S|259|___1	0.142041	0.395453
SORBS2|S|302|___1	0.219721	-0.352846
PHF14|S|530|___1	0.676735	-0.0748506
PHF14|S|936|___1	0.138116	-0.376615
|S|344;302|___1	0.573792	-0.127298
UBXN7|S|288|___1	0.127358	-0.187855
UBXN7|S|350|___1	0.0840381	0.39275
SUN1|S|48|___1	0.209131	0.595285
SUN1|S|138|___1	0.442663	0.202334
SUN1|S|103|___1	0.123204	0.853399
PRPF6|S|143|___1	0.0549137	0.355746
PCF11|S|705|___1	0.07148	0.319425
PCF11|S|851|___1	0.518859	0.207665
PCF11|S|777|___1	0.753863	-0.0476114
PCF11|S|494|___1	0.705155	-0.0400078
FRYL|S|844|___1	0.162509	0.417487
FRYL|S|1980|___1	0.28686	-0.222047
FRYL|S|2272|___1	0.19224	-0.176745
HAUS5|S|71|___1	0.378673	-0.072203
SOGA1|S|1244|___1	0.407131	0.309669
SOGA1|S|1017|___1	0.956523	0.00479952
USP19|S|244|___1	0.257187	-0.113437
WDR47|S|304|___1	0.854332	0.0204075
SEC31A|S|799|___1	0.818617	0.0533783
SEC31A|S|1163|___1	0.416962	0.19786
SLITRK5|S|846|___1	0.44834	0.155433
CCNB2|S|392|___1	0.535289	-0.201241
CCNB2|S|398|___1	0.918471	-0.0120991
CCNB2|S|22|___1	0.471413	-0.140744
YIF1A|S|5|___1	0.15642	-0.317878
UBR5|S|2241|___1	0.285987	0.411949
UBR5;MISP|S|313;553|___1	0.14443	0.580658
UBR5|S|1308|___1	0.0343287	-0.230478
UBR5|S|1549|___1	0.140904	-0.171762
UBR5|S|327|___1	0.658436	-0.048353
UBR5|S|110|___1	0.389577	-0.168258
UBR5|S|139|___1	0.770159	-0.2609
|S|1004|___1	0.0576578	-0.615039
MFN2|S|27|___1	0.179682	0.209211
SNUPN|S|41|___1	0.784174	-0.0699162
UBE4B|S|1265|___1	0.427315	-0.0639529
UBE4B|S|31|___1	0.190769	0.559283
UBE4B|S|1256|___1	0.363826	0.252789
UBE4B|S|88|___1	0.0411312	-0.322612
IKBKAP|S|867|___1	0.0923133	-0.165906
NDUFB4|S|26|___1	0.51568	-0.0627154
RTN3|S|229|___1	0.280109	0.490822
STBD1|S|148|___1	0.47628	-0.105382
ZRANB2|S|120|___1	0.190357	0.469752
ZRANB2|S|153|___1	0.628715	0.12122
ZRANB2|S|188|___1	0.143151	0.625486
SNX4|S|22|___1	0.811157	-0.0772886
LUC7L3|S|431|___1	0.905899	-0.0281507
KIF20A|S|109|___1	0.0197067	-0.298267
KIF20A|S|532|___1	0.922095	-0.0110408
KIF20A|S|825|___1	0.0486969	-0.103355
KIF20A|S|668|___1	0.367929	0.774961
KIF20A|S|670|___1	0.808831	-0.0822318
KIF20A|S|878|___1	0.186663	-0.171901
KIF4A;KIF4B|S|1225;1227|___1	0.561789	-0.251219
KIF4A;KIF4B|S|1038;1038|___1	0.095525	0.694204
KIF4A|S|1001|___1	0.0242682	0.457889
KIF4A;KIF4B|S|394;394|___1	0.236807	0.416293
KIF4A|S|1126|___1	0.190286	-0.650594
KIF4A|S|801|___1	0.473026	0.0208224
MBD4|S|428|___1	0.270295	0.162614
SBF1|S|1229|___1	0.776128	-0.0492864
KAT7|S|162|___1	0.931521	0.0196948
KAT7|S|53|___1	0.793154	-0.0489581
KAT7|S|57|___1	0.881977	0.0260456
|S|397|___1	0.900523	-0.0536087
VAPB|S|156|___1	0.442289	0.213306
VAPB|S|160|___1	0.987819	0.00562986
SNAPIN|S|133|___1	0.899388	0.0122778
MPZL1|S|210|___1	0.0904837	-0.547461
MPZL1|S|221|___1	0.315854	-0.117332
PAPSS2|S|92|___1	0.374913	-0.263638
TACC2|S|2512|___1	0.971628	0.0104086
TACC2|S|1562|___1	0.231221	0.408931
TACC2|S|2226|___1	0.479152	0.0902705
TRIM16|S|60|___1	0.220116	0.780517
ZBTB7A|S|337|___1	0.804645	0.0413286
ZBTB7A|S|549|___1	0.0177461	-0.371631
ZBTB7A|S|526|___1	0.0772294	-0.699696
SLU7|S|215|___1	0.288153	0.419795
PGM3|S|64|___1	0.315258	-0.393071
MOCS3|S|47|___1	0.460939	-0.0858992
CD2BP2|S|195|___1	0.944376	-0.0177859
CD2BP2|S|49|___1	0.141493	0.674474
MED26|S|361|___1	0.407331	0.213856
MED26|S|447|___1	0.66332	-0.203403
SVIL|S|50|___1	0.625694	0.144111
SVIL|S|245|___1	0.511106	-0.0190015
SVIL|S|920|___1	0.88995	-0.0180704
SVIL|S|221|___1	0.0292321	-0.807036
SVIL|S|1120|___1	0.408244	-0.0785031
SVIL|S|968|___1	0.97932	0.00689888
BAG4|S|7|___1	0.828422	0.02812
BAG4|S|179|___1	0.111983	-0.307826
BAG4|S|245|___1	0.709254	0.070384
PARN|S|619|___1	0.0785034	0.123347
PARN|S|557|___1	0.786255	0.049444
FMNL1|S|1031|___1	0.3457	0.255102
CBX6|S|106|___1	0.364941	-0.234618
NADK|S|50|___1	0.106455	0.282817
POLR1A|S|1386|___1	0.524611	-0.308329
POLR1A|S|1429|___1	0.28172	1.14722
ZBTB11|S|817|___1	0.987467	0.00354465
ZBTB11|S|1050|___1	0.936384	-0.00979662
CPSF4|S|212|___1	0.335391	-0.187709
ASMTL|S|239|___1	0.828135	0.213276
ASMTL|S|421|___1	0.541773	0.324035
ASMTL|S|21|___1	0.894239	0.0294356
CDS2|S|33|___1	0.245201	0.395888
EYA4|S|361|___1	0.524351	0.0892955
FGFR1OP|S|228|___1	0.834248	-0.232596
PPP1R3D|S|78|___1	0.515935	0.116785
OXSR1|S|359|___1	0.077362	0.24136
OXSR1|S|427|___1	0.286571	0.489861
OXSR1|S|339|___1	0.884679	0.0626063
PTBP3|S|454|___1	0.155226	0.297302
PTBP3|S|131|___1	0.4804	-0.161373
STARD3NL|S|39|___1	0.0401923	-0.551998
STARD3NL|S|193|___1	0.343184	-0.249649
WIZ|S|1517|___1	0.803755	-0.0178787
WIZ|S|968|___1	0.193553	-0.131643
WIZ|S|1480|___1	0.362804	0.186738
WIZ|S|983|___1	0.767636	0.0142388
WIZ|S|1134|___1	0.136304	-0.0377275
WIZ|S|1017|___1	0.220599	-0.660649
WIZ|S|1263|___1	0.114263	0.321077
WIZ|S|1079|___1	0.789481	-0.0845693
WIZ|S|996|___1	0.174081	0.283503
ZMYM6|S|397|___1	0.053418	0.171566
TTC4|S|51|___1	0.423799	0.126847
SDPR|S|264|___1	0.114697	-0.583857
BAG2|S|73|___1	0.338193	-0.308368
BAG2|S|20|___1	0.368599	-0.197399
BAG3|S|289|___1	0.858253	0.0427642
MAP4K4|S|844|___1	0.389213	-0.154779
MAP4K4|S|631|___1	0.551348	-0.131275
|S|519|___1	0.344973	-0.395261
|S|100|___1	0.00752266	-0.265983
|S|266|___1	0.12653	-0.184947
|S|268|___1	0.159126	-0.183694
CLDN1|S|206|___1	0.176799	0.462801
LATS1|S|613|___1	0.455637	-0.244284
LATS1|S|278|___1	0.240875	0.492659
LATS1|S|464|___1	0.338016	-0.218842
C6orf47|S|112|___1	0.727675	0.0639224
TRUB2|S|297|___1	0.957043	-0.0179911
MBD3|S|37|___1	0.909052	-0.0116744
PTTG1;PTTG2|S|165;165|___1	0.0549782	0.366318
PTTG1;PTTG3P|S|28;28|___1	0.73972	0.0707617
PTTG1;PTTG3P|S|31;31|___1	0.120373	-0.195102
PTTG1;PTTG3P;PTTG2|S|89;89;89|___1	0.16855	-0.229947
MOCS2|S|20|___1	0.345703	0.205146
PAK4|S|148|___1	0.591179	-0.144958
PAK4|S|474|___1	0.151801	-0.648865
ACTL6A|S|233|___1	0.0162214	-0.124933
WHSC1|S|369|___1	0.752735	0.0963351
WHSC1|S|437|___1	0.729562	-0.0676179
WHSC1|S|102|___1	0.626033	-0.131179
WHSC1|S|604|___1	0.625132	-0.069387
WHSC1|S|495|___1	0.15496	0.71121
WHSC1|S|1214|___1	0.635799	0.15333
CYB5R3|S|38|___1	0.351971	0.540573
ABL1|S|917|___1	0.137469	-0.448335
ABL1|S|569|___1	0.188468	0.181981
EGFR|S|991|___1	0.121473	-0.257079
FOS|S|133|___1	0.133078	0.414115
MYC|S|77|___1	0.0449048	-0.758893
COL1A1|S|1125|___1	0.944035	-0.0356676
LMNA|S|613|___1	0.223658	-0.142071
LMNA|S|619|___1	0.55367	-0.142753
LMNA|S|414|___1	0.292237	-0.436013
LMNA|S|423|___1	0.014668	-0.432122
LMNA|S|426|___1	0.80422	0.0780495
LMNA|S|429|___1	0.115357	-0.744914
LMNA|S|277|___1	0.213216	-0.269768
LMNA|S|390|___1	0.27057	-0.185638
LMNA|S|392|___1	0.175208	-0.234133
LMNA|S|458|___1	0.76725	0.039645
LMNA|S|22|___1	0.209792	-0.199502
LMNA|S|628|___1	0.872116	0.0351295
LMNA|S|632|___1	0.0209219	-0.233827
LMNA|S|636|___1	0.312862	-0.160574
LMNA|S|652|___1	0.381315	0.0289079
LMNA|S|51|___1	0.942422	-0.00911538
MBP|S|96|___1	0.032976	1.36581
|S|34|___1	0.0324499	-0.338928
|S|19|___1	0.678576	-0.0487393
|S|179|___1	0.502266	0.340095
RAF1|S|43|___1	0.624451	-0.121373
RAF1;ARAF|S|621;582|___1	0.609094	-0.0468882
ALDOA|S|36|___1	0.302969	0.0914013
ALDOA|S|39|___1	0.105165	-0.210516
ANXA1|S|37|___1	0.23406	-0.270839
NR3C1|S|45|___1	0.627149	0.0891747
TUBB4A;TUBB;TUBB4B;TUBB3|S|172;172;172;172|___1	0.696451	-0.0602425
ERBB2|S|1107|___1	0.940203	-0.0128125
TP53|S|315|___1	0.570384	0.0992872
HSPB1|S|82|___1	0.589697	0.129624
HSPB1|S|83|___1	0.0785994	0.138599
HSPB1|S|199|___1	0.213947	-0.402947
HSPB1|S|15|___1	0.131859	0.692183
HMGN1|S|8|___1	0.268763	0.393584
HMGN1|S|89|___1	0.585426	0.215825
RPLP2;RPLP1|S|105;104|___1	0.822911	-0.201977
RPLP2|S|79|___1	0.170979	0.304846
JUN|S|63|___1	0.648912	-0.055982
JUN;JUND|S|73;100|___1	0.347651	-0.105691
SSB|S|366|___1	0.253443	0.329706
|S|34|___1	0.18214	-0.545098
|S|42|___1	0.453027	-0.0711541
|S|15|___1	0.936699	0.0218765
|S|18|___1	0.0549114	-0.239875
|S|7|___1	0.75383	-0.0827956
FYN|S|21|___1	0.203535	0.428677
RB1|S|795|___1	0.130456	0.68404
RB1|S|807|___1	0.0328691	1.01915
RB1|S|37|___1	0.913233	-0.00683578
|S|2|___1	0.0412894	-0.25035
CDK1|S|39|___1	0.202387	-0.114117
ENO1|S|419|___1	0.871759	0.0128992
ENO1|S|272|___1	0.276014	0.389323
GPI|S|455|___1	0.31374	-0.278206
NPM1|S|125|___1	0.0959072	-0.762545
NPM1|S|70|___1	0.111292	0.917879
NPM1|S|260|___1	0.256153	-0.194388
NPM1|S|243|___1	0.379196	0.288226
NPM1|S|139|___1	0.951186	0.011964
NPM1|S|254|___1	0.972401	-0.00148821
ITGAV|S|1046|___1	0.211448	0.684026
ANXA2|S|184|___1	0.170605	-0.452289
TUBB;TUBB2B;TUBB2A;TUBB3|S|75;75;75;75|___1	0.314667	-0.226385
EPRS|S|1000|___1	0.193287	0.448397
HSP90AA1|S|263|___1	0.813697	-0.147697
HSP90AA1|S|641|___1	0.506506	0.411318
HSP90AA1|S|453|___1	0.342591	0.206697
HNRNPC|S|260|___1	0.460024	-0.337635
HNRNPC|S|233|___1	0.760806	-0.106673
HNRNPC|S|162|___1	0.96763	-0.016703
LYN|S|11|___1	0.623983	0.100533
LYN|S|13|___1	0.431475	0.146242
SP1;SP4;SP8;SP2;SP9;SP6;SP3|S|670;691;400;569;376;298;665|___1	0.00762712	-0.388583
ZFY;ZFX|S|270;274|___1	0.258509	-0.157221
ZFY;ZFX;ZNF711|S|539;543;500|___1	0.206359	0.335416
SLC3A2|S|175|___1	0.824074	0.0287636
HSP90AB1|S|226|___1	0.15783	0.340182
HSP90AB1;HSP90AB2P|S|255;177|___1	0.0973067	0.984484
HSP90AB1|S|445|___1	0.835241	-0.0264363
HSP90AB1|S|452|___1	0.84619	0.0373913
|S|232|___1	0.259006	-0.500583
|S|293;291|___1	0.471043	-0.2778
SNRNP70|S|226|___1	0.338206	-0.152616
NFIC|S|194|___1	0.175406	-0.26776
NFIC|S|323|___1	0.970863	0.00273212
NFIC|S|339|___1	0.380022	0.406824
VIM|S|459|___1	0.0540156	-0.205439
VIM|S|430|___1	0.171819	-0.638517
VIM|S|438|___1	0.194334	-1.42942
VIM|S|72|___1	0.348735	0.149393
VIM|S|73|___1	0.46132	0.196769
VIM|S|27|___1	0.136772	-0.865456
VIM|S|29|___1	0.326304	-0.212718
VIM|S|34|___1	0.166091	-0.340773
VIM|S|214|___1	0.297055	0.148866
VIM|S|51|___1	0.265084	-0.519018
VIM|S|56|___1	0.475052	-0.100853
VIM|S|66|___1	0.0432586	-1.20051
VIM|S|5|___1	0.0890962	-0.529051
VIM|S|9|___1	0.0377329	-0.724532
VIM|S|10|___1	0.717496	-0.0610652
VIM|S|39|___1	0.252548	-0.20707
VIM|S|42|___1	0.169437	-0.258577
VIM|S|49|___1	0.346634	-0.106691
HMGB1|S|35|___1	0.460176	0.167648
CLTA|S|105|___1	0.0806289	0.418609
CLTA|S|236|___1	0.204205	-0.327068
|S|9|___1	0.301699	-0.222435
HMOX1|S|229|___1	0.379259	0.225025
PDGFRB|S|1104|___1	0.770741	-0.111277
|S|142;142;97|___1	0.636079	0.0954177
|S|22;22|___1	0.545267	-0.183839
|S|6|___1	0.382847	0.140867
|S|2|___1	0.151336	-0.269355
SNRPA1|S|197|___1	0.495004	0.166658
SNRPA1|S|178|___1	0.133507	0.340083
PARP1|S|41|___1	0.410952	-0.077647
PARP1|S|177|___1	0.965558	-0.0106335
POLA1|S|209|___1	0.0637882	-0.146158
TFPT|S|180|___1	0.165991	-0.334021
ELFN1|S|629|___1	0.216622	-1.36687
POLR2M|S|270|___1	0.190864	-0.176847
ZNF865|S|401|___1	0.520995	0.30193
TRAPPC2;TRAPPC2B|S|119;119|___1	0.0435642	-0.129675
|S|13|___1	0.354654	-0.182003
HSPA1A;HSPA1B|S|631;631|___1	0.301292	-0.0638289
HSPA1A;HSPA1B|S|633;633|___1	0.0025615	-0.317613
HSPA1A;HSPA1B|S|418;418|___1	0.200669	-0.186656
ERCC6|S|158;158|___1	0.706829	-0.0287665
|S|104|___1	0.394181	-0.207842
|S|17|___1	0.610499	0.0804399
GLI2|S|236|___1	0.333905	0.947696
GLI2|S|1101|___1	0.116866	0.413064
GLI2|S|1014|___1	0.0752001	-0.125517
GLI3|S|445|___1	0.0371526	-0.102117
ZNF133;ZNF337;HKR1|S|19;30;51|___1	0.361023	0.219254
TROVE2|S|19|___1	0.425648	-0.268365
ARAF|S|186|___1	0.240049	-0.27241
HIST1H1E;HIST1H1C;HIST1H1D;HIST1H1A;HIST1H1T|S|78;78;79;81;82|___1	0.415387	-0.440826
HIST1H1E;HIST1H1C;HIST1H1D|S|55;55;56|___1	0.541884	-0.204594
HIST1H1E;HIST1H1B;HIST1H1C;HIST1H1D;HIST1H1A;HIST1H1T|S|102;105;102;103;105;106|___1	0.884647	-0.0277085
HIST1H1E;HIST1H1B;HIST1H1C;HIST1H1D;HIST1H1A;HIST1H1T|S|104;107;104;105;107;108|___1	0.556369	0.174619
HIST1H1E;HIST1H1C;HIST1H1D|S|36;36;37|___1	0.280127	-0.256327
|S|100|___1	0.151585	-0.524442
MAPT|S|519|___1	0.655369	-0.115377
MAPT|S|721|___1	0.255233	-0.112744
|S|83|___1	0.305278	0.0959134
|S|225|___1	0.909002	-0.0221087
|S|70|___1	0.266953	-0.148589
MAP2|S|1782|___1	0.256799	-0.0911749
MAP2|S|1790|___1	0.742317	0.0330032
|S|490|___1	0.461563	-0.142781
EPB41|S|684|___1	0.812207	-0.0833853
EPB41|S|674|___1	0.234157	-0.271411
EPB41|S|709|___1	0.547466	0.0810672
EPB41|S|712|___1	0.0680279	-0.182363
TOP1|S|10|___1	0.96928	-0.00807381
TOP1|S|394|___1	0.106908	0.313716
TOP2A|S|1106|___1	0.550849	0.190364
TOP2A|S|1495|___1	0.225486	-0.425627
TOP2A|S|1504|___1	0.046158	-0.138352
TOP2A|S|1247|___1	0.316086	-0.140793
TOP2A|S|1471|___1	0.559557	-0.0605788
TOP2A|S|1474|___1	0.979757	-0.00243775
TOP2A|S|29|___1	0.428017	-0.122261
TOP2A|S|1491|___1	0.160808	-0.440195
TOP2A|S|1213|___1	0.488127	-0.112638
TOP2A|S|4|___1	0.634542	-0.0763008
TOP2A|S|1295|___1	0.173198	0.344234
TOP2A|S|1377|___1	0.393473	0.427456
TOP2A|S|1525|___1	0.394206	-0.111446
DMD|S|3623|___1	0.450904	0.0694706
DMD|S|3613|___1	0.325332	0.252418
IGF2R|S|2479|___1	0.457381	-0.153216
IGF2R|S|2484|___1	0.279484	-0.19139
PABPC1;PABPC3|S|629;624|___1	0.702681	-0.132731
PABPC1|S|315|___1	0.47463	0.101629
PABPC1;PABPC3;PABPC1L;PABPC4|S|342;342;342;342|___1	0.700281	-0.229046
PABPC1;PABPC4|S|51;51|___1	0.115407	0.306532
COL6A1|S|348|___1	0.0358952	0.547967
IMPDH2|S|416|___1	0.0570328	-0.412609
IMPDH2|S|160|___1	0.559798	0.45051
IMPDH2|S|122|___1	0.87676	0.0239781
TPR|S|2037|___1	0.829135	-0.111136
TPR|S|1185|___1	0.544142	0.0990303
TPR|S|379|___1	0.244339	-0.143007
TPR|S|2155|___1	0.222289	-0.212153
SRC|S|75|___1	0.391916	-0.112022
XRCC6|S|592|___1	0.337725	-0.168947
XRCC6|S|27|___1	0.876575	-0.0791539
XRCC6|S|306|___1	0.133625	-0.280456
XRCC6|S|560|___1	0.41649	-0.339993
XRCC5|S|258|___1	0.175514	-0.844781
UNG|S|23|___1	0.581859	0.0997883
UNG|S|12|___1	0.305967	0.624979
EEF2|S|48|___1	0.0382749	-1.02568
EEF2|S|502|___1	0.362414	-0.138724
EEF2|S|279|___1	0.208883	-0.183228
ALAD|S|214|___1	0.863691	-0.0222599
F3|S|290|___1	0.241569	-0.348505
PLS3|S|326|___1	0.925426	-0.05396
PLS3|S|293|___1	0.178286	-0.212317
APEH|S|185|___1	0.203048	-0.199544
APEH|S|187|___1	0.801661	-0.0387398
|S|727|___1	0.949839	-0.0838442
PRKAR2A|S|99|___1	0.294763	-0.529393
GTF2F2|S|248|___1	0.949109	-0.0279279
CD99|S|168|___1	0.630769	0.563193
PKM|S|37|___1	0.367674	-0.127808
|S|448|___1	0.0875403	0.449538
|S|385;287|___1	0.0610724	0.270149
|S|249|___1	0.815483	-0.0268289
ETS1|S|282|___1	0.471827	-0.177059
JUP|S|182|___1	0.551341	-0.676724
BRAF|S|446|___1	0.439055	-0.118277
BRAF|S|729|___1	0.108541	-0.208051
EZR|S|366|___1	0.853946	0.200694
EZR|S|535|___1	0.521214	0.158203
EZR|S|539|___1	0.917778	-0.0516237
ATF2|S|112|___1	0.275176	-0.135191
UCHL3|S|130|___1	0.151873	-0.311039
FOSL1|S|74|___1	0.230306	0.326039
FOSL1|S|101|___1	0.386721	-0.456251
FOSL2|S|120|___1	0.213799	0.505535
FOSL2|S|200|___1	0.658389	-0.0544839
FOSL2|S|230|___1	0.149535	-0.513116
FOSL2|S|211|___1	0.0695823	0.783031
FOSL2|S|83|___1	0.00651813	0.518344
NQO1|S|82|___1	0.19281	-0.383275
HIVEP1|S|2682|___1	0.139197	0.106953
HIVEP1|S|2327|___1	0.718493	-0.035967
HIVEP1|S|1735|___1	0.226798	-0.813315
HIVEP1|S|1884|___1	0.772097	0.0744203
HIVEP1|S|1051|___1	0.563753	-0.0489267
HIVEP1|S|2599|___1	0.055339	-0.39091
HIVEP1|S|1180|___1	0.35162	0.0868759
HIVEP1|S|148|___1	0.112184	0.169905
RPS2|S|264|___1	0.215152	-0.304392
RPS2|S|281|___1	0.201053	-0.185579
TCF3|S|379|___1	0.330059	0.175715
DSP|S|22|___1	0.393006	0.189508
DSP|S|2815|___1	0.284593	-0.226531
DSP|S|398|___1	0.681468	0.0907693
CD44|S|686|___1	0.921481	0.0204732
CD44|S|706|___1	0.187538	0.854823
H2AFX|S|140|___1	0.301611	-0.129951
CREB1|S|128|___1	0.689405	0.161609
CREB1|S|257|___1	0.988521	-0.00233157
PPP3CB|S|471|___1	0.807354	-0.109441
NCK1|S|96|___1	0.901193	-0.0163611
GCFC2|S|19|___1	0.923183	-0.0177805
GCFC2|S|174|___1	0.451505	0.234294
GCFC2|S|180|___1	0.969769	0.00930643
HIST1H1B|S|2|___1	0.365901	-0.19333
HIST1H1B|S|18|___1	0.539258	-0.0653605
POR|S|62|___1	0.11858	-0.356634
POR|S|63|___1	0.895978	0.0117795
FER|S|434|___1	0.047699	-0.18553
ATP2A2|S|663|___1	0.7204	-0.0453849
STMN1|S|16|___1	0.323002	-0.321551
STMN1|S|25|___1	0.746024	-0.061275
STMN1|S|38|___1	0.091009	0.604519
STMN1;STMN2|S|46;80|___1	0.935262	0.020453
STMN1|S|63|___1	0.162516	0.275545
YBX3|S|370|___1	0.3319	-0.25743
ZKSCAN1|S|13|___1	0.117111	0.629716
ZNF3|S|143|___1	0.952813	-0.0137075
HMGA1|S|102|___1	0.748809	-0.127068
HMGA1|S|103|___1	0.450697	0.377147
HMGA1|S|36|___1	0.888349	-0.0328129
HMGA1|S|44|___1	0.924599	0.0285236
HMGA1|S|9|___1	0.757754	0.11072
ZNF7|S|397|___1	0.969999	0.00995906
|S|13|___1	0.0597663	-0.530806
|S|14|___1	0.358906	-0.141158
PRKCA|S|319|___1	0.56571	-0.134973
PRKCA|S|226|___1	0.869957	-0.143728
JUNB|S|117|___1	0.933989	0.0110358
NPR3|S|533|___1	0.130064	0.407737
UBTF|S|273|___1	0.62465	0.0773894
UBTF|S|449|___1	0.240247	0.619988
UBTF|S|412|___1	0.33228	-0.100476
UBTF|S|638|___1	0.479262	-0.146478
AMD1|S|298|___1	0.681502	0.0336264
CTPS1|S|575|___1	0.0709638	0.675651
CTPS1|S|562|___1	0.108058	-0.506608
DDX5|S|30|___1	0.238861	-0.193178
DDX5|S|480|___1	0.701649	-0.322288
|S|68|___1	0.551281	0.122065
PTPN1|S|295|___1	0.32938	0.30259
PTPN1|S|352|___1	0.137349	0.444487
PTPN1|S|365|___1	0.804426	-0.0521641
PTPN1|S|378|___1	0.863387	0.0124583
PTPN1|S|50|___1	0.0574358	-0.429469
VCL|S|272|___1	0.0446153	0.499059
VCL|S|346|___1	0.14732	-0.303662
VCL|S|290|___1	0.445469	-0.146534
VCL|S|566|___1	0.670052	0.128441
VCL|S|755|___1	0.264727	-0.373576
PTPRA|S|189|___1	0.343307	0.33526
SON|S|2129|___1	0.370311	0.275544
SON|S|2178|___1	0.945385	0.0166437
SON|S|2181|___1	0.684721	-0.0917026
SON|S|1697|___1	0.139067	0.950481
SON|S|2031|___1	0.81779	-0.0218633
SON|S|1570|___1	0.0777737	0.174442
SON|S|2238|___1	0.986943	-0.00991488
SON|S|2013|___1	0.533265	0.152945
SON|S|1769|___1	0.0992454	0.181022
SON|S|1952|___1	0.716071	-0.0266411
SON|S|154|___1	0.526232	-0.523483
SON|S|1026|___1	0.466905	-0.203917
SON|S|283|___1	0.434479	-0.147895
NELFE|S|249|___1	0.147052	0.1256
NELFE|S|251|___1	0.0651703	-0.321535
NELFE|S|115|___1	0.279547	-0.180123
NELFE|S|49|___1	0.392232	-0.182871
NELFE|S|131|___1	0.509682	-0.116466
NELFE|S|353|___1	0.97324	0.0067865
RPL17|S|5|___1	0.322447	0.126236
PGAM1|S|31|___1	0.114857	-0.38496
PGAM1|S|14|___1	0.00595227	-0.188045
PGAM1;PGAM4|S|118;118|___1	0.0735035	-0.283856
RCC1|S|11|___1	0.772794	0.0115403
ATF1|S|270|___1	0.0567625	0.247032
ATF1|S|72|___1	0.448887	0.128141
ATF1|S|198|___1	0.4925	0.0594624
LIG1|S|819|___1	0.148533	-0.266224
LIG1|S|141|___1	0.452993	-0.0852946
LIG1|S|66|___1	0.769134	-0.0666394
XRCC1|S|241|___1	0.0528992	0.302886
XRCC1|S|151|___1	0.639075	-0.112604
XRCC1|S|226|___1	0.0329467	-0.401716
XRCC1|S|447|___1	0.220547	0.14483
|S|1248|___1	0.0961386	-0.271033
|S|1233|___1	0.499308	0.0706952
NCL|S|563|___1	0.261594	-0.370717
NCL|S|619|___1	0.584478	-0.0584083
NCL|S|67|___1	0.209416	-0.237804
NCL|S|460|___1	0.807962	-0.0394692
POLR2C|S|124|___1	0.304502	-0.100507
|S|83|___1	0.405337	-0.201499
|S|456|___1	0.0148666	0.407754
TFE3|S|556|___1	0.426854	-0.0990332
SLC9A1|S|703|___1	0.194589	0.655991
SLC9A1|S|693|___1	0.122372	-0.240799
CSNK2A2;CSNK2A1;CSNK2A3|S|195;194;194|___1	0.104029	-1.13508
RXRA|S|21|___1	0.533365	-0.290888
NFKB1|S|893|___1	0.705255	0.0529688
NFKB1|S|907|___1	0.135392	0.249024
ATP2B1;ATP2B2|S|1127;1150|___1	0.738204	-0.0751643
EIF2S2|S|105|___1	0.912096	0.0356778
EIF2S2|S|2|___1	0.289436	0.0639914
LMNB1|S|23|___1	0.768651	-0.0443956
LMNB1|S|375|___1	0.228918	-0.183178
LMNB1;LMNB2|S|391;405|___1	0.200758	-0.200877
LMNB1;LMNB2|S|393;407|___1	0.240854	-0.214885
LMNB1|S|284|___1	0.128111	0.225715
LMNB1|S|404|___1	0.3201	-0.560871
BCL3|S|41|___1	0.123508	0.382627
CAST|S|440|___1	0.00614882	0.385063
PTMS|S|13|___1	0.5839	0.110231
CDK11B;AJAP1;CDK11A|S|234;56;222|___1	0.283625	-0.272492
CDK11B;CDK11A|S|283;271|___1	0.158145	0.492362
CDK11B;CDK11A|S|589;577|___1	0.0328083	0.418826
CDK11B|S|65|___1	0.0579033	0.193087
CDK11B|S|47|___1	0.126602	0.254019
CSRP1|S|192|___1	0.225417	-0.199307
CSRP1|S|81|___1	0.7808	0.0873601
FLNA|S|2284|___1	0.808888	0.0722696
FLNA|S|1084|___1	0.196453	-0.143683
FLNA|S|1459|___1	0.377673	-0.370681
FLNA|S|1533|___1	0.129708	-1.02669
FLNA|S|2128|___1	0.685527	-0.0526137
FLNA|S|1734|___1	0.47166	0.343723
FLNA|S|2327|___1	0.00470827	0.178411
FLNA|S|2414|___1	0.0840518	-0.348371
FLNA|S|757|___1	0.605167	-0.223844
FLNA|S|966|___1	0.284574	-0.184125
FLNA|S|2053|___1	0.771463	-0.0810345
FLNA|S|1835|___1	0.0284255	-0.371674
FLNA|S|2510|___1	0.694691	0.0543427
FLNA|S|1946|___1	0.521402	-0.0828099
NF1|S|2496|___1	0.106064	0.894811
NF1|S|2515|___1	0.116107	0.164684
NF1|S|2543|___1	0.0733316	0.627245
NF1|S|2188|___1	0.349038	0.161314
TNFAIP3|S|645|___1	0.365697	-0.219767
TBXA2R|S|329|___1	0.645356	-0.0814783
TBXA2R|S|331|___1	0.235892	-0.219872
VDAC1|S|104|___1	0.492323	0.190765
VDAC1|S|57|___1	0.622761	-0.119726
COMT|S|267|___1	0.159204	-0.493638
OSBP|S|351|___1	0.295167	-0.16768
OSBP|S|190|___1	0.414633	-0.389421
FBL|S|124|___1	0.137642	-0.201574
PAICS|S|27|___1	0.576223	-0.104577
PAICS|S|107|___1	0.151557	0.174558
UBA1|S|46|___1	0.599677	0.112637
USF1;USF2|S|186;222|___1	0.85367	0.0475221
GAL|S|116|___1	0.604386	0.0919126
HNRNPA2B1|S|189|___1	0.726069	-0.189532
HNRNPA2B1|S|259|___1	0.436384	-0.228917
HNRNPA2B1|S|225|___1	0.321199	-0.157427
HNRNPA2B1|S|341|___1	0.282509	-0.417196
HNRNPA2B1|S|344|___1	0.0868002	-0.210268
RFX1|S|120|___1	0.786952	-0.0226728
CBL|S|900|___1	0.523964	0.0914826
NR4A1;NR4A2;NR4A3|S|341;337;366|___1	0.247451	-0.813436
TCEA1|S|100|___1	0.129751	0.542218
|S|33|___1	0.742431	-0.0553242
|S|496|___1	0.787576	-0.0568671
TUBG1;TUBG2|S|80;80|___1	0.949932	0.0192808
SP100|S|157|___1	0.063532	-0.260683
SP100|S|394|___1	0.277608	0.247151
SP100|S|180|___1	0.775523	-0.0906787
MCC|S|485|___1	0.278322	0.419997
MCC|S|294|___1	0.0599587	0.200713
CFL1|S|3|___1	0.186903	-0.156571
EIF4B|S|359|___1	0.0308151	-0.427725
EIF4B|S|283|___1	0.433693	-0.107187
EIF4B|S|71|___1	0.491148	0.132501
EIF4B|S|207|___1	0.699858	-0.0900909
EIF4B|S|406|___1	0.197136	-0.550132
EIF4B|S|544|___1	0.145406	-0.878759
EIF4B|S|309|___1	0.641322	-0.0574643
EIF4B|S|504|___1	0.466075	-0.233791
EIF4B|S|597|___1	0.244273	-0.302269
GATA2|S|73|___1	0.479503	0.185279
EEF1B2|S|106|___1	0.528616	-0.191843
PRKCH|S|317|___1	0.302974	-0.128266
POLR2A|S|1864|___1	0.54538	0.137887
POLR2A|S|1906|___1	0.106158	0.639474
APC|S|780|___1	0.650548	-0.36089
APC|S|1360|___1	0.463938	0.072645
APC|S|2093|___1	0.569621	0.0940982
APC|S|2449|___1	0.149766	0.25095
APC|S|2772|___1	0.656364	-0.0731877
APC|S|2368|___1	0.94958	0.0107779
APC|S|2283|___1	0.333205	-0.164681
APC|S|2535|___1	0.30523	-0.154789
APC|S|2789|___1	0.281158	-0.222918
APC|S|744|___1	0.245555	0.24242
APC|S|1042|___1	0.0523491	0.623554
MCM3|S|275|___1	0.533114	-0.0343293
MCM3|S|711|___1	0.789755	0.0619666
BRD2|S|301|___1	0.102704	-0.259111
BRD2|S|633|___1	0.364459	0.129977
YY1|S|247|___1	0.280673	0.36689
YY1;YY2;ZFP42|S|365;323;257|___1	0.372529	0.767759
DNAJB2|S|87|___1	0.441685	0.225856
|S|76|___1	0.103951	-0.946772
PSMA1|S|110|___1	0.679204	-0.0723329
PSMA1|S|14|___1	0.739063	0.0394905
PSMA2|S|7|___1	0.0941526	-0.253637
PSMA2|S|14|___1	0.0204601	-0.333005
PSMA3|S|250|___1	0.474585	-0.192227
PSMA4|S|13|___1	0.229082	-0.20915
MSN|S|576|___1	0.375832	0.332613
DNMT1|S|714|___1	0.35557	0.136958
DNMT1|S|394|___1	0.436031	-0.210179
DNMT1|S|954|___1	0.163977	-0.595088
U2AF2|S|79|___1	0.793744	0.0364683
RPL13|S|77|___1	0.396897	0.0755874
RPL13|S|140|___1	0.619491	0.122749
PTBP1|S|459|___1	0.846725	0.0491853
PTBP1|S|141|___1	0.50962	-0.343136
|S|70|___1	0.281275	0.291587
|S|8|___1	0.876238	-0.137884
|S|702|___1	0.366858	-0.160243
ZFP36|S|60|___1	0.188088	0.27408
STOM|S|244|___1	0.665428	-0.0928706
|S|45;47;45;46;46;45;46|___1	0.0292076	-0.172907
MARK3|S|469|___1	0.76605	0.0264926
MARK3|S|601|___1	0.172909	-0.193975
ARNT|S|77|___1	0.830681	0.0445994
|S|384|___1	0.383685	0.166284
CAD|S|1038|___1	0.538964	0.0947668
MAP4|S|280|___1	0.622617	0.0521468
MAP4|S|507|___1	0.152036	0.848652
MAP4|S|1151|___1	0.551365	-0.0767417
MAP4|S|696|___1	0.220341	0.442496
MAP4|S|358|___1	0.568111	0.195936
MAP4|S|636|___1	0.93008	-0.0607195
MAP4|S|928|___1	0.492844	-0.275082
MAP4|S|787|___1	0.454544	-0.294076
MAP4|S|825|___1	0.104809	-0.255057
MAP4|S|60|___1	0.0488135	-0.523974
MAP4|S|723|___1	0.0467396	-0.641149
MAP4|S|876|___1	0.367932	-0.250321
CANX|S|583|___1	0.844995	0.0557415
CANX|S|554|___1	0.124091	0.729527
CANX|S|564|___1	0.178878	0.552756
PSMA5|S|16|___1	0.692733	-0.0347177
PSMA5|S|56|___1	0.554918	-0.0658692
SSFA2|S|410|___1	0.00789924	0.652408
SSFA2|S|739|___1	0.81103	-0.0594015
SSFA2|S|746|___1	0.388044	0.371335
SSFA2|S|668|___1	0.975403	0.00520563
SSFA2|S|803|___1	0.429353	0.106555
SSFA2|S|92|___1	0.275173	0.184281
SMARCA1|S|116|___1	0.832229	-0.0434426
SMARCA1|S|119|___1	0.247451	-0.19879
MAPK1|S|360|___1	0.277143	-0.126107
ERCC5|S|384|___1	0.136156	-0.244458
ERCC5|S|341|___1	0.691119	0.118387
ERCC5|S|389|___1	0.705332	-0.0410864
GTF2E2|S|290|___1	0.148528	0.432772
GTF2E2|S|227|___1	0.700243	-0.0926305
EPHA2|S|901|___1	0.0108921	0.215781
SHC1|S|139|___1	0.607359	-0.110192
MPG|S|78|___1	0.979942	0.00374619
ARID4A|S|1076|___1	0.287465	0.17544
KDM5A|S|204|___1	0.284429	-0.100646
KDM5A|S|1423|___1	0.297922	-0.183533
KDM5A|S|1331|___1	0.883802	0.0259099
TKT|S|295|___1	0.163245	-0.228837
|S|112;111|___1	0.749947	-0.0733379
EEF1D|S|133|___1	0.560692	0.0397503
EEF1D|S|86|___1	0.229165	-0.368943
EEF1D|S|162|___1	0.841112	0.127387
EEF1D|S|119|___1	0.112333	-0.946996
EEF1D|S|64|___1	0.899055	-0.0346409
EEF1D|S|65|___1	0.688907	-0.119248
MARCKS|S|27|___1	0.0713987	1.20628
MARCKS|S|101|___1	0.164145	1.09301
MARCKS|S|170|___1	0.630105	0.140792
MARCKS|S|46|___1	0.240862	0.673237
RPL12|S|38|___1	0.193662	-0.152135
CDC27|S|426|___1	0.15416	-0.600356
CDC27|S|438|___1	0.0406082	0.782996
CDC27|S|387|___1	0.350986	0.265755
CDC27|S|220|___1	0.303815	0.211471
CDC27|S|339|___1	0.10442	0.295321
CDC25B|S|160|___1	0.888771	0.0232704
CDC25C|S|472|___1	0.164244	-1.01416
CDC25C|S|216|___1	0.136554	-0.276984
CDC25C|S|168|___1	0.298409	-0.112301
NKTR|S|379|___1	0.225548	0.300325
NKTR|S|463|___1	0.231901	-0.110671
NKTR|S|320|___1	0.0453294	0.287479
NMT1|S|69|___1	0.6098	-0.199219
NMT1|S|47|___1	0.527603	0.213435
LRPAP1|S|50|___1	0.114573	0.741149
ADSL|S|9|___1	0.728242	-0.21957
ADSL|S|15|___1	NA	0
CLIP1|S|310|___1	0.860123	0.189205
CLIP1|S|204|___1	0.512702	-0.0781247
POLR2B|S|487|___1	0.657197	-0.211458
HOXC9|S|159|___1	0.498599	-0.197943
PRKAR1B|S|83|___1	0.873759	-0.080911
HIVEP2|S|2118|___1	0.320428	-0.0980868
|S|104;104|___1	0.383273	-0.103185
SFN|S|74|___1	0.71916	0.0526025
STIP1|S|481|___1	0.0251463	-0.462622
|S|6|___1	0.433472	-0.158336
PRDX2|S|112|___1	0.904639	-0.0276977
ELF1|S|432|___1	0.845943	-0.0283961
ELF1|S|376|___1	0.608524	-0.13788
ELF1|S|334|___1	0.870882	0.0326939
KIF5B|S|933|___1	0.0947233	0.538005
|S|248|___1	0.934625	-0.0102286
ABCC1|S|915|___1	0.478496	-0.302344
ABCC1;ABCC3|S|1145;1141|___1	0.303151	-0.215432
TTK|S|436|___1	0.237043	0.342053
TTK|S|281|___1	0.55017	-0.357504
MCM4|S|26|___1	0.528532	0.315172
MCM4|S|120|___1	0.306484	-0.20603
MCM4|S|406|___1	0.120109	-0.420843
MCM5|S|133|___1	0.908442	-0.0185267
MCM7|S|670|___1	0.0895483	-0.490273
MCM7|S|674|___1	0.13159	-0.333696
MCM7|S|500|___1	0.0962535	0.445748
MCM7|S|121|___1	0.145894	-0.268825
MCM7|S|678|___1	0.00712224	-0.278588
HSPA4|S|76|___1	0.321844	0.498933
GRK6;GRK5|S|484;484|___1	0.0794671	0.343626
CTNNA1|S|641|___1	0.182737	-0.131706
CTNNB1|S|675|___1	0.0557464	-0.369986
CTNNB1|S|552|___1	0.833648	0.0137204
RFC1|S|368|___1	0.538568	0.211632
RFC1|S|312|___1	0.820878	-0.0231191
RFC1|S|139|___1	0.408227	0.259827
GTF2F1|S|433|___1	0.473039	0.172593
GTF2F1|S|442|___1	0.343028	0.123538
SPR|S|103|___1	0.526749	-0.181782
HRH1|S|233|___1	0.622035	-0.0781679
PTGER4|S|245|___1	0.936126	-0.0135053
CBS|S|199|___1	0.0208624	0.461595
IRS1|S|862|___1	0.781595	-0.06249
IRS1|S|531|___1	0.0488044	-0.161716
MYH9|S|1943|___1	0.274516	0.330799
MYH9|S|1714|___1	0.316099	0.367391
COPB2|S|859|___1	0.112517	-0.215894
ADD1|S|12|___1	0.619811	-0.0339112
ADD1|S|358|___1	0.278567	-0.522344
BSG|S|362|___1	0.205789	0.517387
NUP214|S|1081|___1	0.244661	-0.23735
NUP214|S|970|___1	0.0885822	-0.171559
NUP214|S|646|___1	0.585002	-0.0535925
NUP214|S|940|___1	0.00616018	0.0735685
DEK|S|210|___1	0.0202108	-0.947686
ARL3|S|5|___1	0.997151	0.000749906
MAP2K2|S|295|___1	0.154753	0.527409
RPL4|S|365|___1	0.193215	0.338497
RPL4|S|295|___1	0.70039	-0.0694327
PGM1|S|117|___1	0.828803	-0.0315584
GNL1|S|51|___1	0.0128656	0.317792
GNL1|S|32|___1	0.602299	0.0758526
NUP62|S|418|___1	0.29032	0.552069
ZEB1|S|995|___1	0.371007	-0.35833
ZEB1|S|679|___1	0.0161493	1.33952
TAGLN2;TAGLN3|S|185;185|___1	0.638859	-0.245446
TALDO1|S|237|___1	0.573521	-0.368679
|S|88|___1	0.142198	-0.279608
|S|323;323|___1	0.76332	0.132844
|S|326;326|___1	0.556405	0.308964
|S|277;277|___1	0.046386	0.346977
|S|284;284|___1	0.0602733	-0.300846
|S|189|___1	0.00609318	0.860585
|S|208;208|___1	0.134756	0.164062
|S|249;249|___1	0.947743	-0.0183482
|S|58;58;58;58|___1	0.219015	0.320692
|S|352|___1	0.627493	-0.0322512
|S|261|___1	0.848235	0.0518931
|S|165|___1	0.0992334	0.592751
|S|336|___1	0.489484	-0.263659
|S|337|___1	0.795149	0.0450447
|S|316;316|___1	0.789538	-0.0315493
BRCA1|S|1009|___1	0.536554	-0.170154
BRCA1|S|1524|___1	0.818925	0.0270537
COIL|S|226|___1	0.288301	-0.606877
COIL|S|489|___1	0.398297	0.374083
|S|12|___1	0.752016	-0.108176
CDKN1A|S|130|___1	0.796273	0.0558818
RPL3|S|350|___1	0.0691865	0.375598
RPL3|S|265|___1	0.0770279	-0.89588
ANP32A|S|17|___1	0.713084	0.0959949
FEN1|S|351|___1	0.0683552	-0.616691
FEN1|S|352|___1	0.128051	-0.516751
CUX1|S|1496|___1	0.59003	-0.197453
CUX1|S|1270|___1	0.0836211	-0.081395
CUX1|S|1321|___1	0.322237	0.499551
CUX1|S|887|___1	0.15083	0.293093
CUX1|S|409|___1	0.625285	-0.106657
CAP2|S|312|___1	0.997177	-0.00171677
TXLNA|S|515|___1	0.426161	0.106795
CCT6A;CCT6B|S|246;246|___1	0.0665767	0.72919
PBX2|S|330|___1	0.25229	0.42433
USP8|S|392|___1	0.223845	-0.15509
USP8|S|452|___1	0.210161	0.178294
USP8|S|718|___1	0.0504664	-0.311248
PEX19|S|35|___1	0.0661894	0.80345
PEX19|S|147|___1	0.695948	-0.0951888
CETN2|S|20|___1	0.206433	0.301143
ETV6|S|293|___1	0.905447	-0.0506576
ETV6|S|213|___1	0.30878	-0.305095
NAA10|S|205|___1	0.465219	0.383721
GARS|S|653|___1	0.398505	-0.224521
MAP3K8|S|141|___1	0.0418379	-0.399444
ELK3|S|396|___1	0.410216	-0.160949
|S|370|___1	0.371461	-0.121476
|S|424|___1	0.138874	-0.0968928
|S|66;66|___1	0.526019	-0.28355
|S|67;67|___1	0.097268	-0.637135
|S|351|___1	0.353872	-0.07207
|S|433|___1	0.543146	0.144637
|S|378|___1	0.131281	0.454957
|S|385|___1	0.0899412	-0.249078
|S|387|___1	0.60016	0.054324
|S|306|___1	0.170906	-0.231901
STAT1|S|727|___1	0.989707	-0.00311009
STAT5A|S|193|___1	0.178585	-0.286799
SKIV2L2|S|40|___1	0.121546	-0.578635
PI4KA|S|265|___1	0.814	-0.0430894
PI4KA|S|230|___1	0.272943	-0.129735
EPS15|S|324|___1	0.0977215	1.16978
EPS15|S|796|___1	0.0909769	0.685413
EPS15|S|221|___1	0.495912	0.0944638
RPS27|S|11|___1	0.0607052	0.473369
RPS27;RPS27L|S|27;27|___1	0.986822	0.00153685
ABL2|S|631|___1	0.181762	0.426395
ABL2|S|620|___1	0.712076	-0.0916244
ABL2|S|820|___1	0.778215	0.177366
ABL2|S|936|___1	0.0231371	0.318115
HELZ|S|1317|___1	0.0885314	-0.436411
RBM34|S|14|___1	0.177663	-0.204096
LIFR|S|927|___1	0.403583	0.279134
|S|54|___1	0.12538	0.31987
HTT|S|1179|___1	0.70995	0.0201621
HTT|S|1199|___1	0.68881	0.0285694
HTT|S|1870|___1	0.135816	-0.43885
HTT|S|432|___1	0.911894	-0.0454117
SLC1A4|S|507|___1	0.0943401	0.432422
PAFAH1B1|S|109|___1	0.0399342	-0.317066
MATR3|S|707|___1	0.566083	0.220633
MATR3|S|188|___1	0.618109	-0.05901
MATR3|S|208|___1	0.38202	-0.146964
MATR3|S|211|___1	0.0403485	-0.414159
MATR3|S|157|___1	0.898516	-0.0209131
MATR3|S|164|___1	0.615325	0.0958784
MATR3|S|9|___1	0.741983	-0.0357629
MATR3|S|14|___1	0.571087	-0.0615247
MATR3|S|598|___1	0.346557	0.402037
SSR1|S|268|___1	0.725016	-0.034321
RANBP1|S|60|___1	0.131247	0.124145
VDAC2|S|115|___1	0.421834	-0.119709
CBX5|S|110|___1	0.120229	-0.268519
CBX5|S|92|___1	0.627095	0.0661556
CBX5|S|95|___1	0.612029	-0.0993279
CBX5|S|97|___1	0.947833	0.00877206
MKI67|S|2528|___1	0.21201	-0.639314
MKI67|S|2542|___1	0.323174	0.138514
MKI67|S|1679|___1	0.182889	0.380575
MKI67|S|2299|___1	0.1491	0.264404
MKI67|S|579|___1	0.430296	-0.144634
MKI67|S|584|___1	0.459171	-0.114609
MKI67|S|1815|___1	0.301335	0.063079
MKI67|S|1098|___1	0.402538	0.362681
MKI67|S|2783|___1	0.202932	-0.182896
MKI67|S|3041|___1	0.269162	-0.13122
MKI67|S|1861|___1	0.430581	-0.532291
MKI67|S|1864|___1	0.0774867	-0.336778
MKI67|S|2828|___1	0.223794	-0.306945
MKI67|S|2901|___1	0.196673	-0.302034
MKI67|S|264|___1	0.275609	0.63859
MKI67|S|1207|___1	0.218236	-0.193347
MKI67|S|1937|___1	0.408241	0.179656
MKI67|S|1329|___1	0.357913	-0.13345
MKI67|S|1447|___1	0.563795	0.0789135
MKI67|S|3082|___1	0.0915877	0.580945
MKI67|S|2638|___1	0.283214	-0.272033
MKI67|S|2505|___1	0.622497	0.207557
MKI67|S|357|___1	0.249707	0.364428
MKI67|S|1376|___1	0.29728	-0.451365
MKI67|S|1291|___1	0.246933	-0.200891
MKI67|S|1028|___1	0.957997	0.013735
MKI67|S|2135|___1	0.271318	0.330784
MKI67|S|374|___1	0.921694	0.0164746
MKI67|S|648|___1	0.545667	0.170728
MKI67|S|308|___1	0.127714	-0.489083
MKI67|S|621|___1	0.712394	-0.0503135
MKI67|S|878|___1	0.684869	0.0746471
MKI67|S|3218|___1	0.0840304	-0.556938
MKI67|S|1628|___1	0.39404	-0.338407
MKI67|S|1071|___1	0.148491	0.359241
MKI67|S|3249|___1	0.0707038	-0.196623
MKI67|S|411|___1	0.220985	0.345978
MKI67|S|2983|___1	0.0323636	-0.343631
|S|729|___1	0.245478	0.272494
|S|735|___1	0.260582	0.165765
|S|735|___1	0.360104	-0.0906247
RECQL|S|634|___1	0.400069	-0.397815
NOP2|S|36|___1	0.00919503	0.183346
NOP2|S|666|___1	0.938358	-0.0169727
NOP2|S|812|___1	0.0158842	-0.214409
NOP2|S|786|___1	0.380968	0.15139
NOP2|S|732|___1	0.0974803	0.765424
NOP2|S|58|___1	0.0175539	-0.154889
ATRX|S|566|___1	0.849792	0.0409471
ATRX|S|316|___1	0.448807	-0.257665
CRK|S|125|___1	0.721678	0.0958238
CRK|S|74|___1	0.0859594	0.125102
BAG6|S|1081|___1	0.0295954	-0.180687
BAG6|S|113|___1	0.492383	0.0883676
BAG6|S|973|___1	0.127499	0.690272
BAG6|S|1117|___1	0.694674	0.0457524
BAG6|S|964|___1	0.0377583	0.388273
RPL21|S|104|___1	0.283625	0.162708
RPL28|S|115|___1	0.841085	-0.0769717
RPS9|S|163|___1	0.319821	-0.458509
RPS9|S|153|___1	0.439526	-0.0886275
|S|142|___1	0.979639	-0.00381168
RPS10;RPS10P5|S|146;157|___1	0.0968359	-0.272953
RPS10|S|130|___1	0.159384	0.357979
MAP1B|S|1389|___1	0.175018	0.353157
MAP1B|S|1797|___1	0.541367	-0.125934
MAP1B|S|1427|___1	0.319869	-0.138174
MAP1B|S|1785|___1	0.387694	0.153163
MAP1B|S|1265|___1	0.338049	0.273293
MAP1B|S|1965|___1	0.676752	-0.0251937
MAP1B|S|1779|___1	0.463243	0.128143
YAP1|S|274|___1	0.878498	-0.0506032
YAP1|S|276|___1	0.195987	0.346631
YAP1|S|289|___1	0.285797	-0.695205
YAP1|S|340|___1	0.566632	0.0702796
YAP1|S|109|___1	0.592986	0.0950866
YAP1|S|367|___1	0.215911	-0.155874
UTRN|S|1405|___1	0.0282557	-0.167508
IQGAP1|S|330|___1	0.70819	0.148954
PLA2G4A|S|437|___1	0.331015	0.48595
RPL29|S|142|___1	0.242193	-0.245962
|S|490;334|___1	0.406247	-0.277691
IREB2;KMT2A|S|157;279|___1	0.101465	-0.205697
ARCN1|S|220|___1	0.365666	0.0974577
ARCN1|S|493|___1	0.940971	0.0176746
GCLC|S|5|___1	0.181902	0.317463
GCLC|S|8|___1	0.553867	0.0533603
PRRC2A|S|1306|___1	0.118617	-0.751995
PRRC2A|S|166|___1	0.850459	0.0316423
PRRC2A|S|761|___1	0.907659	0.01758
PRRC2A|S|1004|___1	0.486163	-0.0497872
PRRC2A|S|908|___1	0.980849	-0.0270516
PRRC2A|S|1219|___1	0.808151	-0.0375835
PRRC2A|S|808|___1	0.128293	0.64821
PRRC2A|S|1014|___1	0.805616	-0.0164323
PRRC2A|S|1089|___1	0.243315	-0.177551
PRRC2A|S|2113|___1	0.785774	-0.013583
NES|S|680|___1	0.178141	0.503974
NES|S|905|___1	0.184863	-0.216744
NES|S|768|___1	0.435571	0.455462
NES|S|746|___1	0.0653674	-0.759218
NES|S|564|___1	0.343498	0.353337
NES|S|325|___1	0.0413394	0.740764
CSNK1D|S|331|___1	0.329135	-0.258641
CD97|S|831|___1	0.302666	-0.173735
CD97|S|818|___1	0.469254	0.127154
POLD2|S|15|___1	0.409146	-0.106333
MARCKSL1|S|22|___1	0.151015	0.798645
MARCKSL1|S|104|___1	0.298258	0.360432
PXN|S|85|___1	0.301359	-0.0693924
PXN|S|258|___1	0.391183	0.103605
PXN|S|322|___1	0.492375	-0.123574
PXN|S|106|___1	0.462528	-0.315844
CAMLG|S|55|___1	0.495941	-0.096036
NR2C2|S|219|___1	0.39636	-0.195107
NR2C2|S|19|___1	0.677529	-0.0620856
NR2C2|S|46|___1	0.741889	0.0572225
NR2C2|S|98|___1	0.278915	-0.711133
NR2C2|S|68|___1	0.271999	-0.131631
RPL34|S|12|___1	0.168613	-0.392797
NASP|S|189|___1	0.183549	0.578393
NASP|S|408|___1	0.602982	0.0531538
NASP|S|421|___1	0.229572	0.479763
FASN|S|1411|___1	0.183923	0.468111
FNTA|S|373|___1	0.910106	-0.0132707
CCT3|S|252|___1	0.395579	0.268505
|S|77|___1	0.675139	0.158797
ARRB1|S|412|___1	0.651127	0.154389
CYB561|S|250|___1	0.709022	-0.103656
CENPA|S|32|___1	0.0241953	0.184882
CENPF|S|876|___1	0.230759	-0.194877
CENPF|S|276|___1	0.224171	0.146185
CENPF|S|2998|___1	0.113694	-0.308498
CENPF|S|3023|___1	0.231813	0.265804
CENPF|S|821|___1	0.306871	0.617685
CENPF|S|1651|___1	0.0158678	0.404862
CENPF|S|1654|___1	0.20821	0.546015
CENPF|S|3079|___1	0.770396	-0.107699
CENPF|S|3083|___1	0.167213	0.314356
CENPF|S|3054|___1	0.196012	0.46713
CENPF|S|838|___1	0.587327	0.156459
PCYT1A|S|362|___1	0.26446	-0.168027
PCYT1A;PCYT1B|S|233;233|___1	0.348853	-0.131126
PCYT1A|S|329|___1	0.432078	0.444336
PCYT1A|S|331|___1	0.0144383	-0.278095
|S|67|___1	0.353178	-0.047922
PPM1F|S|454|___1	0.620506	-0.187548
CSNK1E|S|389|___1	0.960396	0.00630188
CSNK1E|S|363|___1	0.217133	-0.16991
CTCF|S|450|___1	0.00433917	0.675792
MCM2|S|139|___1	0.159349	-0.236557
MCM2|S|27|___1	0.434732	-0.0525489
MCM2|S|381|___1	0.292453	-0.410207
MCM2|S|878|___1	0.448919	-0.364202
MCM2|S|41|___1	0.294422	0.589285
YLPM1|S|829|___1	0.459542	-0.0552681
YLPM1|S|756|___1	0.482976	-0.0198061
|S|47|___1	0.609798	0.0600483
RBM25|S|231|___1	0.991995	0.00285673
RBM25|S|677|___1	0.699669	0.063409
RBM25|S|583|___1	0.474058	0.529606
RBM25|S|516|___1	0.5557	-0.08182
NUMB|S|194|___1	0.286006	-0.851961
NUMB|S|7|___1	0.144711	-0.390243
NUMB|S|438|___1	0.727627	0.078661
CLK1|S|61|___1	0.651485	-0.147386
CLK2|S|50|___1	0.861224	0.0630434
CLK3|S|157|___1	0.149359	-0.0761765
PSEN1|S|367|___1	0.101303	-0.162929
NUP153|S|614|___1	0.616002	-0.159085
NUP153|S|619|___1	0.682331	0.185823
NUP153|S|529|___1	0.129235	-0.198468
NUP153|S|633|___1	0.127726	0.660742
NUP153|S|314|___1	0.385617	0.218177
NUP153|S|334|___1	0.351812	-0.0966255
NUP153|S|338|___1	0.923889	0.0221562
NUP153|S|320|___1	0.434139	-0.0930648
NUP153|S|209|___1	0.376747	-0.115987
NUP153|S|1463|___1	0.832446	-0.0277781
NUP153|S|257|___1	0.821441	-0.0663196
NUP153|S|711|___1	0.00157448	0.430811
NUP153|S|516|___1	0.848994	0.0316405
NUP153|S|522|___1	0.874723	0.008032
RANBP2|S|1400|___1	0.0859711	-1.08515
RANBP2|S|3207|___1	0.0827159	0.169672
RANBP2|S|1835|___1	0.362657	-0.219072
RANBP2|S|2668|___1	0.37225	-0.567228
RANBP2;RGPD4|S|2276;1301|___1	0.249381	-0.235734
RANBP2|S|1456|___1	0.00348885	0.437661
RANBP2|S|2526|___1	0.988089	0.00339174
RANBP2|S|2805|___1	0.0135687	0.500934
RANBP2|S|21|___1	0.556168	0.0681456
RGS19|S|97|___1	0.913813	-0.0244896
PSEN2|S|25|___1	0.282071	-0.177047
TSC2|S|960|___1	0.13576	0.414692
TSC2|S|1452|___1	0.955765	0.051776
TSC2|S|939|___1	0.909419	-0.0157049
TSC2|S|664|___1	0.339021	0.107999
TSC2|S|1155|___1	0.314001	-0.246344
TAF6|S|532|___1	0.634417	-0.0715671
NT5C2|S|502|___1	0.674242	0.252216
NT5C2|S|511|___1	0.119752	0.660963
LIG3|S|210|___1	0.0487077	0.656298
MNX1|S|79|___1	0.260284	0.198861
GDI2|S|61|___1	0.0882899	-0.15255
EMD|S|163|___1	0.188252	-0.316528
EMD|S|173|___1	0.432957	0.554346
EMD|S|98|___1	0.0628288	-0.519522
EMD|S|87|___1	0.0652895	0.621469
EMD|S|49|___1	0.104114	0.368129
EMD|S|29|___1	0.465021	-0.119214
EMD|S|110|___1	0.738231	0.0672398
SLC26A2|S|12|___1	0.207569	-0.214432
ST13;ST13P4;ST13P5|S|181;177;181|___1	0.163453	0.390459
ERF|S|21|___1	0.0197071	0.200734
ERF|S|327|___1	0.0774704	-0.504731
CDK7|S|164|___1	0.302613	0.161283
LRBA|S|1261|___1	0.102903	-0.356297
LRBA|S|1498|___1	0.650045	-0.319878
RPL14|S|139|___1	0.743053	-0.0320258
PAPOLA|S|24|___1	0.979076	0.00274579
FXR1|S|409|___1	0.854275	0.130044
FXR2|S|645|___1	0.309665	0.0999599
FXR2|S|601|___1	0.271637	0.140084
FXR2|S|603|___1	0.657828	0.216578
RAB7A|S|72|___1	0.991529	-0.0014348
RAB9A|S|179|___1	0.114898	-0.279937
SMARCA2|S|175|___1	0.224244	0.378486
SMARCA2|S|329|___1	0.175423	-0.256316
SMARCA4|S|1417|___1	0.317361	-0.330006
SMARCA4|S|1382|___1	0.0325928	0.435281
SMARCA4|S|1452|___1	0.336538	0.0607934
SMARCA4|S|695|___1	0.0877519	-0.217495
TPMT|S|14|___1	0.546569	-0.105063
BRCA2|S|93|___1	0.108267	0.807306
BRCA2|S|253|___1	0.266976	0.17608
BRCA2|S|2095|___1	0.685105	-0.0410131
MECP2|S|80|___1	0.197576	0.384173
MECP2|S|229|___1	0.20245	0.269782
MECP2|S|216|___1	0.99815	-0.000691255
HCFC1|S|1507|___1	0.143195	-0.10436
HCFC1|S|1222|___1	0.138916	0.444736
HCFC1|S|2020|___1	0.724907	-0.0306468
HCFC1|S|666|___1	0.0443512	0.824871
HCFC1|S|598|___1	0.650396	-0.0604246
HCFC1|S|411|___1	0.654342	0.114555
CAV2|S|36|___1	0.285237	0.629093
HSD17B4|S|318|___1	0.707862	-0.138611
STAT5B|S|128|___1	0.682435	-0.0668983
STAT5B|S|193|___1	7.79e-05	-0.205113
RPS6KA3|S|715|___1	0.468335	-0.160217
RPS6KA3|S|369|___1	0.654014	-0.0898039
HDGF|S|165|___1	0.498288	-0.123985
HDGF|S|239|___1	0.0489661	0.585764
HDGF|S|202|___1	0.921642	-0.0327037
NEK4|S|340|___1	0.969543	-0.00573969
NEK4|S|563|___1	0.48965	-0.0996029
NEK4|S|484|___1	0.980429	0.0049661
HNRNPA3|S|350|___1	0.0454995	-0.799982
HNRNPA3|S|14|___1	0.0166465	0.289384
HNRNPA3|S|358|___1	0.245112	-0.165083
HNRNPA3|S|366|___1	0.788668	-0.0334865
HNRNPM|S|701|___1	0.560016	-0.356653
HNRNPM|S|637|___1	0.931661	-0.0198859
HNRNPM|S|575|___1	0.891945	0.0244398
HNRNPM|S|618|___1	0.162919	0.386391
HNRNPM|S|528|___1	0.531892	-0.0871716
HNRNPM|S|468|___1	0.955576	0.0102242
HNRNPM|S|432|___1	0.00354432	0.300622
HNRNPM|S|86|___1	0.530616	-0.107971
KPNA2|S|490|___1	0.497861	-0.0952344
KPNA2|S|62|___1	0.11775	0.115444
NCBP2|S|130|___1	0.993379	0.000778198
SLC7A2|S|646|___1	0.515654	-0.201211
SLC7A2|S|647|___1	0.682771	-0.0653478
AGFG1|S|181|___1	0.568353	0.0677883
AGFG1|S|167|___1	0.315536	-0.269356
|S|63|___1	0.389098	-0.125492
MSH6|S|830|___1	0.159303	0.303177
MSH6|S|14|___1	0.224052	0.458821
MSH6|S|137|___1	0.585838	-0.0456767
VAV2|S|576|___1	0.218228	0.317079
ZNF131|S|440|___1	0.582414	0.122769
RBM5|S|59|___1	0.25773	0.379484
RBM5|S|624|___1	0.196922	0.417086
THOP1|S|529|___1	0.136571	-0.287902
HMGA2|S|102|___1	0.592405	-0.131584
NUP98|S|623|___1	0.579998	-0.20931
NUP98|S|1816|___1	0.907923	-0.00970459
NUP98|S|1034|___1	0.265272	0.176881
NUP98|S|608|___1	0.480101	-0.0431905
NUP98|S|612|___1	0.136116	0.236413
NUP98|S|524|___1	0.170284	0.624686
NUP98|S|934|___1	0.347332	0.253311
NUP98|S|888|___1	0.438452	0.246441
NKX2-5|S|78|___1	0.202486	-0.698464
PLK1|S|331|___1	0.021288	0.543466
ARFIP1|S|39|___1	0.667333	0.161739
ARFIP1|S|132|___1	0.250352	-0.149848
ACLY|S|481|___1	0.189089	-0.13232
ACLY|S|455|___1	0.242012	0.297941
COPA|S|173|___1	0.184535	-0.119075
LIMK2|S|191|___1	0.576163	-0.0961264
TTC3|S|1819|___1	0.230819	-0.22555
SMTN|S|576|___1	0.11962	0.338363
SMTN|S|503|___1	0.193507	-0.269361
SMTN|S|277|___1	0.241743	0.547537
SMTN|S|341|___1	0.131603	-0.117242
SMTN|S|729|___1	0.21438	-0.0981167
SMTN|S|779|___1	0.386345	-0.317666
SMTN|S|357|___1	0.975962	-0.00552161
SMTN|S|139|___1	0.384079	0.235134
SMTN|S|304|___1	0.13765	-0.137377
SMTN|S|514|___1	0.175869	-0.173443
SLC16A1|S|483|___1	0.412093	0.486238
SLC16A1|S|213|___1	0.273693	-0.286944
SUB1|S|17|___1	0.701241	0.109949
SUB1|S|118|___1	0.35182	0.413738
CLNS1A|S|102|___1	0.86937	0.0201244
BLM|S|539|___1	0.201693	-0.220863
BLM|S|480|___1	0.240128	-0.200143
BLM|S|1280|___1	0.993479	-0.00131941
BLM|S|1296|___1	0.0868094	-0.0822935
HIRA|S|661|___1	0.854652	-0.0813622
ATXN1|S|406|___1	0.565477	-0.0581636
ATXN1|S|366|___1	0.447154	-0.0506698
ATXN1|S|775|___1	0.582352	0.066498
ATN1|S|645|___1	0.389622	0.0589697
ATN1|S|34|___1	0.104275	-0.418493
ATN1|S|896|___1	0.597401	-0.125142
ATN1|S|632|___1	0.625214	-0.0925978
PMS2;PMS2CL|S|403;17|___1	0.19185	0.255226
PMS2;PMS2CL|S|445;59|___1	0.395482	-0.12179
USP14|S|143|___1	0.43521	0.465381
USP14|S|394|___1	0.171554	-0.304592
PRKAA2|S|377|___1	0.138584	0.21558
RAD23A|S|133|___1	0.154095	0.662953
RAD23B|S|160|___1	0.27576	-0.218222
EPHA5|S|960|___1	0.885272	0.033874
EIF5|S|410|___1	0.769661	-0.0505126
EIF5|S|390|___1	0.132693	0.216218
EIF5|S|8|___1	0.717335	-0.116066
EIF5|S|10|___1	0.339174	-0.140286
EIF5|S|229|___1	0.754359	0.0439598
SLC12A2|S|77|___1	0.912619	-0.0442489
PSMD4;PIPSL|S|256;741|___1	0.274943	-0.358329
VCP|S|702|___1	0.133082	-0.56751
MFAP1|S|432|___1	0.31162	0.453783
MFAP1|S|30|___1	0.423694	0.0623809
MFAP1|S|94|___1	0.0697852	0.990605
MFAP1|S|116|___1	0.107537	-0.186535
MLLT4|S|1182|___1	0.628115	-0.130278
MLLT4|S|1721|___1	0.10457	-0.168831
MLLT10|S|436|___1	0.0727332	0.389842
ELL|S|33|___1	0.714464	-0.148042
BRPF1|S|1029|___1	0.271073	0.230989
BRPF1|S|1187|___1	0.948219	0.00208044
CASP7|S|37|___1	0.228311	-0.174526
ADAR|S|825|___1	0.886045	-0.0415495
TPD52|S|156|___1	0.617747	-0.0742199
TPD52|S|171|___1	0.80238	0.0437576
TPD52|S|176|___1	0.0677693	0.679969
GFER|S|59|___1	0.940579	-0.0092454
|S|170|___1	0.356473	-0.117146
EIF3B|S|125|___1	0.865632	0.0389918
EIF3B|S|738|___1	0.678475	0.122003
EIF3B|S|239|___1	0.325739	-0.147342
EIF3B|S|119|___1	0.527508	0.0715888
|S|105|___1	0.531335	-0.164938
|S|209|___1	0.291548	-0.119397
ARPP19|S|46|___1	0.750706	-0.0937277
MAZ|S|361|___1	0.228377	0.207485
HDAC4|S|565|___1	0.894943	-0.0318912
HDAC4;HDAC5;HDAC9|S|266;279;240|___1	0.194194	-0.200501
EIF6|S|239|___1	0.240814	0.194538
EIF6|S|243|___1	0.248849	-0.131451
BCAR1|S|139|___1	0.769266	-0.0315676
BCAR1|S|428|___1	0.841628	0.0211646
BCAR1|S|639|___1	0.00563704	0.277342
KLF3|S|250|___1	0.110636	0.23193
CORO7|S|21|___1	0.0599863	0.0887106
NUP107|S|86|___1	0.329796	-0.401887
NUP107|S|11|___1	0.941526	-0.0105535
EPPK1|S|2422|___1	0.334305	0.41922
EPPK1|S|2718|___1	0.398237	0.200176
EPPK1|S|2720|___1	0.484497	0.0580961
ZNF445|S|171|___1	0.241781	0.400063
EIF3E|S|399|___1	0.389911	0.0310051
SEC61B|S|63|___1	0.718142	-0.0212634
SEC61B|S|17|___1	0.477904	-0.158916
SEC61B|S|49|___1	0.336226	-0.158877
MYL6|S|57|___1	0.515038	-0.141421
RPS20|S|93|___1	0.0715741	-0.318117
PSMA6|S|17|___1	0.613632	0.0473911
DSTN|S|3|___1	0.881146	0.0883208
RAB8A|S|181|___1	0.168562	-0.239128
RAB8A|S|185|___1	0.0448932	-0.362027
CXCR4|S|319|___1	0.161943	0.284881
UBE2K|S|159|___1	0.837174	-0.0277173
ARF3;ARF1|S|147;147|___1	0.306751	0.177142
ARF3;ARF1|S|62;62|___1	0.064684	0.485018
RPS3A|S|263|___1	0.0700836	-0.31912
RPL26;RPL26L1|S|32;32|___1	0.161321	-0.164718
PSME3|S|247|___1	0.322561	-0.121014
RPL15|S|100|___1	0.526341	0.111757
SEC61A1|S|408|___1	0.318252	0.325054
RPL37|S|50|___1	0.819659	-0.0382578
SUMO2;SUMO3;SUMO4|S|28;27;28|___1	0.994866	-0.000825087
HNRNPK|S|284|___1	0.2478	-0.0517077
HNRNPK|S|216|___1	0.572347	-0.0423436
RPS8|S|160|___1	0.691073	-0.101765
RPS14|S|70|___1	0.196127	-0.383589
RPS29|S|9|___1	0.263483	-0.186949
RPS13|S|21|___1	0.557043	0.164131
TMSB4X|S|44|___1	0.17109	-0.840055
TMSB4X|S|2|___1	0.382464	-0.145611
RPL23A|S|85|___1	0.253345	0.148844
RPL23A|S|43|___1	0.360252	-0.255575
RPS6|S|148|___1	0.221768	0.207606
HIST1H4A|S|48|___1	0.215058	-0.22643
RAB1A;RAB1B|S|78;75|___1	0.779439	-0.0331295
RAN|S|135|___1	0.601657	-0.114459
RPL23|S|138|___1	0.106271	-0.150086
RPL30|S|10|___1	0.0670268	0.391593
|S|40;40;40;40;40;40;40;40|___1	0.573376	-0.0822457
FKBP1A|S|9|___1	0.702797	-0.0384906
TRA2B|S|99|___1	0.295833	-0.302619
TRA2B|S|215|___1	0.48762	0.226467
TRA2B;TRA2A|S|264;260|___1	0.760102	-0.0450021
TRA2B;TRA2A|S|266;262|___1	0.00787556	-0.200909
EIF5A;EIF5A2|S|44;44|___1	0.667245	0.0723844
YBX1|S|314|___1	0.136345	-0.167281
YBX1|S|176|___1	0.392877	0.458036
CSNK2B|S|209|___1	0.1783	-0.489545
TUBA1B;TUBA1A;TUBA3E;TUBA1C|S|48;48;48;48;48;48|___1	0.405173	0.1794
HIST1H3A;HIST2H3A;HIST3H3;HIST2H3PS2|S|29;29;29;29|___1	0.478842	-0.114619
HIST1H3A;HIST2H3A;HIST3H3;H3F3C;H3F3A;HIST2H3PS2|S|58;58;58;57;58;58|___1	0.286996	-0.166099
FAM193A|S|1144|___1	0.190274	0.246809
FAM193A|S|1129|___1	0.398667	-0.238184
NOP14|S|96|___1	0.656999	-0.0523219
IGBP1|S|96|___1	0.128301	-1.52326
RBM6|S|362|___1	0.2242	0.385759
RBM6|S|1025|___1	0.0607176	-0.120486
RBM6|S|891|___1	0.346574	-0.242865
RBM6|S|44|___1	0.228758	-0.994017
RBM6|S|17|___1	0.164042	-0.294076
EIF4G2|S|395|___1	0.162204	0.633948
RPP38|S|12|___1	0.198117	-0.339546
GTF2I|S|823|___1	0.261333	-0.217739
GTF2I|S|515|___1	0.699737	0.10015
GTF2I|S|517|___1	0.840137	0.0527293
GTF2I|S|784|___1	0.845998	-0.0479604
GTF2I|S|412|___1	0.301203	0.130973
GTF2I|S|210|___1	0.532606	-0.171437
GTF2I|S|103|___1	0.596383	-0.23513
CNTNAP1|S|1381|___1	0.177778	-0.27585
CCT2|S|260|___1	0.0743218	-0.299697
RAE1|S|209|___1	0.523321	0.31846
PRKDC|S|511|___1	0.338698	0.190142
PRKDC|S|3205|___1	0.363203	0.300389
PRKDC|S|893|___1	0.336114	0.25681
PRKDC|S|2612|___1	0.223575	-0.140525
PRKDC|S|2624|___1	0.954665	0.0121516
NTHL1|S|22|___1	0.82683	0.0402501
CRADD|S|114|___1	0.0559742	0.471648
[truncated: 7,908 more rows]

## Sheet: Figure2B and SFA (LIE1-rapalog)
Unique_ID	t_test_p_value	t_test_difference
FAM103A1|S|36;36|___1	0.827954	0.0376309
RPSA|S|43;43|___1	0.843761	0.0586152
ESYT2|S|761|___1	0.343487	0.169013
ESYT2|S|743|___1	0.267211	0.229322
UHRF1BP1L|S|414|___1	0.422459	-0.161512
KIAA1598|S|494|___1	0.436801	-0.123646
KIAA1598|S|515|___1	0.336099	-0.186799
KIAA1598|S|532|___1	0.250869	0.122384
MEX3A|S|462|___1	0.161401	0.354973
PLEKHG3|S|1217|___1	0.303919	-0.137455
PLEKHG3|S|76|___1	0.0870655	-0.134649
PLEKHG3|S|741|___1	0.251476	0.178589
PLEKHG3|S|1092|___1	0.825626	0.0238946
PLEKHG3|S|631|___1	0.0737213	-0.213569
PLEKHG3|S|643|___1	0.492043	-0.102426
SH3PXD2B|S|720|___1	0.12192	-0.474723
CXorf23|S|402|___1	0.163621	0.32867
CXorf23|S|192|___1	0.00197558	0.13047
ZNF320|S|452|___1	0.105789	-0.0988973
NBAS|S|473|___1	0.0471187	0.354551
NBAS|S|1384|___1	0.844085	0.0567387
CCDC66|S|23|___1	0.319467	0.264647
KIAA0922|S|1122|___1	0.00308732	1.12234
SBNO1|S|214|___1	0.117244	0.233868
SBNO1|S|904|___1	0.224071	0.372932
WDR91|S|256|___1	0.139927	-0.486563
KRBA1|S|253|___1	0.121541	0.168506
KRBA1|S|288|___1	0.0571958	-0.393677
FAM83G|S|781|___1	0.177964	-0.156836
FAM83G|S|666|___1	0.0562039	-0.107482
FAM83G|S|760|___1	0.647607	-0.0609927
FAM83G|S|688|___1	0.29552	-0.35899
PALM3|S|375|___1	0.487094	-0.123172
PALM3|S|303|___1	0.123246	0.492382
RCCD1|S|31|___1	0.874952	0.00492779
RCCD1|S|33|___1	0.165529	0.177618
ARHGAP42|S|434|___1	0.00131555	0.56801
ARHGAP42|S|683|___1	0.190311	0.344488
ZSCAN5A;ZSCAN5B|S|296;295|___1	0.322755	0.193769
NPIPB5;NPIPB3;NPIPB11;NPIPB4|S|1066;983;1123;1071;861;1100|___1	0.216002	0.0600432
CCDC85C|S|246|___1	0.153206	0.966424
SAC3D1|S|402|___1	0.889665	0.00682529
RGPD3;RGPD1;RGPD2;RANBP2;RGPD4|S|1535;1519;1527;2510;1535|___1	0.387365	0.12535
RGPD3;RGPD1;RGPD2;RANBP2;RGPD4|S|1543;1527;1535;2518;1543|___1	0.642345	0.225472
RGPD3;RGPD1;RGPD2;RANBP2;RGPD4;RGPD5;RGPD8|S|1479;1463;1471;2454;1479;1478;1478|___1	0.0893002	0.579608
RGPD3;RGPD1;RGPD2;RGPD5;RGPD8|S|1416;1400;1408;1415;1415|___1	0.162966	-0.278488
RGPD3;RGPD1;RGPD2;RANBP2;RGPD4;RGPD5;RGPD8|S|128;119;127;128;128;128;128|___1	0.769097	-0.0538077
RGPD3;RANBP2;RGPD4|S|395;394;395|___1	0.498084	-0.293606
RGPD3;RANBP2;RGPD4;RGPD5;RGPD8|S|1593;2568;1593;1592;1592|___1	0.653325	0.0496572
RGPD3;RANBP2;RGPD4|S|810;809;810|___1	0.425246	0.246937
RGPD3;RGPD1;RGPD2;RANBP2;RGPD4;RGPD5;RGPD8|S|789;779;787;788;789;788;788|___1	0.329629	0.364303
LRRC53|S|736|___1	0.547314	-0.0557246
ZSWIM8|S|53|___1	0.0653071	-0.722723
ZSWIM8|S|1836|___1	0.219384	-0.518774
ARHGAP32|S|952|___1	0.667108	0.252727
ARHGAP32|S|613|___1	0.882434	0.0366532
ARHGAP32|S|892|___1	0.820408	0.0102922
POM121C;POM121;POMZP3|S|291;314;49|___1	0.523934	0.208023
POM121C|S|95|___1	0.888428	0.00579659
POM121C;POM121|S|2;2|___1	0.21315	-0.411989
MYO9A|S|2294|___1	0.239341	-0.168756
MYO9A|S|1299|___1	0.0962156	0.138311
MYO9A|S|1219|___1	0.0896716	0.787896
TDRD15|S|878|___1	0.0566194	-0.793406
KCNJ12;KCNJ18|S|405;405|___1	0.881113	-0.044099
LOC285556|S|1345|___1	0.784558	0.264402
|S|2054;191|___1	0.24315	1.28653
C11orf98|S|65|___1	0.437756	0.0780377
|S|65|___1	0.648049	-0.0775466
DDX39A|S|37|___1	0.994097	0.00305351
DDX39A|S|40|___1	0.883019	-0.0502899
DDX39A|S|183|___1	0.20671	-0.188881
PDLIM1|S|130|___1	0.124906	-0.129051
PDLIM1|S|90|___1	0.832312	0.02783
MYO1C|S|408|___1	0.237933	0.161404
MYO1C|S|864|___1	0.791982	-0.0352546
MYO1C|S|536|___1	0.104844	-0.494578
SNAP23|S|20|___1	0.435603	-0.339126
HAX1|S|192|___1	0.28123	-0.266944
AIP|S|43|___1	0.236845	-0.123325
GTPBP1|S|580|___1	0.143501	-0.213311
SMAP|S|17|___1	0.555096	0.0926083
AP3B1|S|276|___1	0.0150111	0.626606
CBX4|S|36|___1	0.0838491	-0.33181
PGRMC1|S|181|___1	0.360367	-0.204246
PGRMC1|S|57|___1	0.434043	0.247663
SUPT5H|S|666|___1	0.530952	-0.1374
DFFA|S|315|___1	0.23374	-0.226982
EIF3F|S|258|___1	0.226479	0.287279
WWP2|S|211|___1	0.215815	-0.473626
SLC33A1|S|2|___1	0.197491	-0.304957
EEF2K|S|470|___1	0.965059	0.0125901
EEF2K|S|474|___1	0.549687	-0.106457
EEF2K|S|18|___1	0.2705	0.352469
EML1|S|113|___1	0.00382005	0.359959
EML1|S|140|___1	0.600494	-0.244419
DNM1L|S|529|___1	0.364229	0.152385
PIK3C2A|S|60|___1	0.928114	-0.0165013
PIK3C2A|S|108|___1	0.654821	0.115062
PIK3C2A|S|338|___1	0.0377009	-0.401038
PIK3C2A|S|259|___1	0.752793	-0.0193804
IFRD1|S|21|___1	0.235731	-0.70726
HMGN4|S|80|___1	0.313631	-0.196849
BCL9|S|687|___1	0.441527	-0.234107
NOP56|S|520|___1	0.81745	0.028103
NOP56|S|591|___1	0.124179	-0.421113
NOP56|S|554|___1	0.060083	-0.338347
DDX3X;DDX3Y|S|71;71|___1	0.866593	0.0677519
DDX3X|S|76|___1	0.0383772	-0.383175
DDX3X|S|605|___1	0.741246	0.36218
DDX3X;DDX3Y|S|594;592|___1	0.606974	-0.0626448
DDX3X|S|114|___1	0.699311	-0.12683
DDX3X|S|61|___1	0.73536	0.208641
DDX3X|S|102|___1	0.51846	-0.298297
DDX3X;DDX3Y|S|152;150|___1	0.690342	0.189647
DDX3X;DDX3Y|S|492;490|___1	0.434479	-0.155543
DDX3X|S|90|___1	0.56179	-0.127495
TRIM38|S|240|___1	0.46966	-0.115229
NFIB|S|265|___1	0.337591	-0.212958
PPAP2B|S|297|___1	0.50292	0.313764
ARID1A|S|1944|___1	0.0351017	0.137073
ARID1A|S|1513|___1	0.00184344	0.493179
ARID1A|S|233|___1	0.010875	0.107197
ARID1A|S|363|___1	0.503724	0.125848
ARID1A|S|382|___1	0.408016	0.100836
SOCS2|S|30|___1	0.355826	-0.487857
C2CD2L|S|411|___1	0.171322	-0.377441
TXNDC9|S|188|___1	0.633289	-0.112992
TRAFD1|S|327|___1	0.545374	0.0994716
TRAFD1|S|415|___1	0.483052	-0.0989671
TRAFD1|S|543|___1	0.382315	-0.489923
CIT|S|1432|___1	0.807947	-0.0203446
CIT|S|1971|___1	0.113345	-0.329318
CIT|S|1993|___1	0.196935	-0.455191
CIT|S|1322|___1	0.45038	-0.0856622
CIT|S|1940|___1	0.335088	0.14885
CIT|S|440|___1	0.136677	-0.382639
COPE|S|99|___1	0.874929	0.0838186
CDC42EP2|S|31|___1	0.451492	-0.505375
CDC42EP2|S|101|___1	0.861051	-0.0389511
CDC42EP2|S|141|___1	0.202631	0.432314
AP3D1|S|658|___1	0.020281	0.706539
AP3D1|S|9|___1	0.085885	-0.384953
AP3D1|S|829|___1	0.256923	0.249262
ZNF195|S|394|___1	0.24266	-0.3263
ABLIM1|S|426|___1	0.358031	0.203491
ABLIM1|S|586|___1	0.0339228	-0.180229
ABLIM1|S|587|___1	0.395992	0.159427
ABLIM1|S|458|___1	0.591444	-0.168462
ABLIM1|S|655|___1	0.663244	0.0322784
ABLIM1|S|431|___1	0.65096	0.193768
DVL3;DVL2|S|209;228|___1	0.0721256	-0.359226
CHD1|S|1677|___1	0.928089	-0.016877
CHD1|S|1328|___1	0.186237	-0.210558
CHD1|S|1683|___1	0.319914	0.103733
CHD1|S|90|___1	0.210458	0.229095
CHD1|S|966|___1	0.448377	0.132571
CHD1|S|1040|___1	0.246541	-0.987506
STX16|S|201|___1	0.9099	0.0512643
EI24|S|330|___1	0.141772	0.528565
EI24|S|56|___1	0.938005	0.019453
KMT2D|S|2274|___1	0.772874	-0.0513167
KMT2D|S|4849|___1	0.599275	0.0668839
KMT2D|S|4215|___1	0.433695	-0.285829
KMT2D|S|4822|___1	0.397716	0.0867697
KMT2D|S|1606|___1	0.870178	0.0137029
KMT2D|S|2640|___1	0.610245	0.0421535
MAP2K7|S|35|___1	0.895247	-0.0510689
PDCD5|S|119|___1	0.753086	0.0452978
PDCD5|S|51|___1	0.116701	0.294503
SLC9A3R1|S|280|___1	0.914956	0.0110507
SLC9A3R1|S|46|___1	0.481191	0.164516
CHEK1|S|301|___1	0.979123	-0.0191463
CHEK1|S|331|___1	0.596151	-0.0249343
CHEK1|S|286|___1	0.0815539	-0.124264
NDC80|S|55|___1	0.0562598	0.617006
NDC80|S|50|___1	0.783886	-0.0553187
UNC13B|S|254|___1	0.202503	-0.401235
UNC13B|S|367|___1	0.567247	0.0428796
PSMA7;PSMA8|S|11;13|___1	0.0994749	-0.386882
SCAMP3|S|76|___1	0.880056	0.0391466
BACH1|S|445|___1	0.00344203	-0.220407
|S|31|___1	0.807487	-0.0504177
IFIT3|S|203|___1	0.966382	0.0066096
TAX1BP3|S|124|___1	0.614355	0.0659299
TAX1BP3|S|61|___1	0.758176	-0.0964653
GIPC1|S|68|___1	0.445074	-0.141702
GIPC1|S|225|___1	0.0627143	1.10452
GIPC1|S|232|___1	0.479856	-0.146728
PCDH17|S|808|___1	0.0547005	0.116957
IKBKB|S|672|___1	0.224171	-0.152102
HAT1|S|361|___1	0.471237	-0.100435
CASK|S|51|___1	0.228294	-0.222442
PLD2|S|134|___1	0.846273	-0.0426478
PPP1R12A|S|299|___1	0.270673	-0.413551
PPP1R12A|S|432|___1	0.37029	0.248216
PPP1R12A|S|422|___1	0.229726	0.255953
PPP1R12A|S|995|___1	0.853804	0.0427094
PPP1R12A|S|507|___1	0.177989	0.254371
PPP1R12A|S|695|___1	0.418102	-0.118131
PPP1R12A|S|910|___1	0.550503	0.125942
PPP1R12A|S|871|___1	0.883164	0.0306513
PPP1R12A|S|680|___1	0.165689	0.638463
GAK|S|456|___1	0.0638602	-0.289675
XPO1|S|1031|___1	0.570102	0.281022
XPO1|S|391|___1	0.823204	0.0291831
BTAF1|S|91|___1	0.285765	-0.801452
BTAF1|S|95|___1	0.0640991	-1.04993
ARHGEF10|S|59|___1	0.443174	-0.512407
ZNF609|S|1055|___1	0.966114	-0.00605949
ZNF609|S|804|___1	0.569729	0.17965
ZNF646|S|521|___1	0.174038	0.35361
|S|2359|___1	0.395452	0.216627
|S|2171|___1	0.980625	-0.0189203
SEC16A|S|2083|___1	0.85022	0.032681
SEC16A|S|122|___1	0.74346	-0.0426181
SEC16A|S|1069|___1	0.306669	-0.104411
SEC16A|S|1305|___1	0.73587	0.124573
SEC16A|S|1327|___1	0.0592922	0.44912
SEC16A|S|595|___1	0.330596	-0.188035
SEC16A|S|314|___1	0.57099	-0.0284785
SEC16A|S|1964|___1	0.160132	0.253456
SEC16A|S|331|___1	0.129565	-0.655476
SEC16A|S|569|___1	0.747021	-0.0493229
SEC16A|S|1356|___1	0.0323629	0.215302
SEC16A|S|1362|___1	0.617632	0.0960457
SEC16A|S|29|___1	0.459631	-0.0757642
PLXNB2|S|1570|___1	0.484928	-0.0848937
KHNYN|S|170|___1	0.280897	-0.133603
U2SURP|S|67|___1	0.6454	0.121023
U2SURP|S|244|___1	0.888121	-0.0511422
N4BP3|S|536|___1	0.122979	0.271859
N4BP3|S|25|___1	0.257791	-0.180814
TRANK1|S|2741|___1	0.0486624	0.626702
SYNM|S|1181|___1	0.584551	0.0439413
SYNM|S|1044|___1	0.137008	-0.333943
SYNM|S|1049|___1	0.698534	-0.43475
SYNM|S|429|___1	0.0219587	0.17261
SYNM|S|1435|___1	0.688571	-0.0211282
ZBTB5|S|234|___1	0.0953268	0.423618
|S|723|___1	0.774318	-0.0584693
NACAD|S|1121|___1	0.454108	-0.115091
ANKRD28|S|1011|___1	0.634037	-0.0796854
TBX3|S|456|___1	0.0246409	0.332387
TBX3|S|707|___1	0.151072	0.335427
TBX3|S|680|___1	0.147111	-0.791545
SCAMP2|S|319|___1	0.85617	-0.0328905
BET1|S|50|___1	0.112054	-0.160624
TRIM24|S|1042|___1	0.953239	0.00552988
TRIM24|S|209|___1	0.699543	0.25858
PGRMC2|S|90|___1	0.297491	0.109043
WDR46|S|41|___1	0.281776	-0.31108
NKRF|S|572|___1	0.695274	0.221412
RER1|S|95|___1	0.00532332	0.950888
OGT|S|20|___1	0.197763	-0.183976
PPM1D|S|85|___1	0.485685	-0.188163
MID1|S|96|___1	0.240322	-0.139305
|S|241|___1	0.341977	-0.201797
EIF3D|S|161|___1	0.0980188	-0.402972
EIF3H|S|183|___1	0.21142	0.217924
SLC16A6|S|247|___1	0.963513	-0.00549793
TNRC18|S|263|___1	0.838895	0.0529989
TNRC18|S|1359|___1	0.329512	0.140677
TNRC18|S|1540|___1	0.0391348	0.0987954
ABCC5|S|558|___1	0.147751	0.216116
CD3EAP|S|285|___1	0.930853	-0.00807079
CD3EAP|S|172|___1	0.333939	-0.175123
YKT6|S|114|___1	0.168241	0.314597
NUPL2|S|313|___1	0.922975	0.0386378
CLOCK|S|427|___1	0.355759	-0.326216
MAFG|S|124|___1	0.459628	-0.0741003
PDPK1;PDPK2P|S|241;214|___1	0.549141	-0.087256
RNF113A|S|6|___1	0.0516853	0.594226
DHX15|S|15|___1	0.386509	-0.234438
ZZEF1|S|1540|___1	0.869511	-0.0296588
ZZEF1|S|1518|___1	0.66235	0.0830871
TTI1|S|459|___1	0.479585	-0.0584213
RRP8|S|223|___1	0.244992	0.29646
PJA2|S|309|___1	0.120631	0.0898798
PJA2|S|253|___1	0.192744	0.290711
SIPA1L1|S|1565|___1	0.489703	0.244297
SIPA1L1|S|1508|___1	0.623591	0.0866728
SIPA1L1|S|1433|___1	0.695805	-0.0535337
SIPA1L1|S|1549|___1	0.69419	-0.0376039
SIPA1L1|S|1270|___1	0.0795736	0.426547
SIPA1L1|S|1647|___1	0.0410769	-0.602932
SIPA1L1|S|1181|___1	0.219923	-0.377738
SIPA1L1|S|1255|___1	0.48214	-0.0661
CYB5B|S|23|___1	0.761032	0.0758133
CYB5B|S|37|___1	0.212707	-0.523194
PHGDH|S|349|___1	0.101814	-0.233491
IRAK2|S|144|___1	0.478504	-0.0760442
PHF1|S|20|___1	0.360312	-0.0690811
PHF1|S|522|___1	0.554768	-0.0965158
DYNC1LI2|S|194|___1	0.720381	-0.127804
DYNC1LI2|S|407|___1	0.274104	-0.132293
ZW10|S|88|___1	0.0267268	0.789317
SART1|S|448|___1	0.249314	0.671928
SART1|S|787|___1	0.597616	-0.0899332
SART1|S|789|___1	0.536268	0.105839
SART1|S|348|___1	0.788227	-0.0857571
TGFB1I1|S|192|___1	0.686584	0.0163236
TGFB1I1|S|194|___1	0.164532	-0.236543
ZNF264;ZNF460|S|496;433|___1	0.593854	0.489855
ZNF264|S|177|___1	0.970164	-0.00978613
ADCY6|S|54|___1	0.966625	-0.0112742
PPIP5K2|S|38|___1	0.963676	-0.0140681
PPIP5K2|S|1172|___1	0.0772754	-0.278311
PPIP5K2|S|1108|___1	0.329971	-0.159541
MAP3K7|S|367|___1	0.364618	-0.136004
MAP3K7|S|439|___1	0.281536	0.0535959
RIPK2|S|529|___1	0.276624	0.298917
WDR62|S|1123|___1	0.734844	-0.210375
WDR62|S|974|___1	0.931395	-0.0203315
WDR62|S|1348|___1	0.0932145	0.24263
WDR62|S|49|___1	0.945198	0.0173461
WDR62|S|501|___1	0.275746	0.0332084
PRPF3|S|133|___1	0.243963	-0.103067
PRPF3|S|619|___1	0.230678	0.474065
PRPF3|S|164|___1	0.38328	0.150303
TPD52L2|S|21|___1	0.461965	0.245862
TPD52L2|S|161|___1	0.12503	-0.129437
TPD52L2|S|166|___1	0.0683723	-0.153494
TPD52L2|S|12|___1	0.0813896	0.366729
TPD52L2|S|149|___1	0.156186	-0.349741
SYNJ1|S|1345|___1	0.0482325	0.162304
SYNJ1|S|1565|___1	0.921869	0.0195071
SYNJ1|S|1392|___1	0.282428	0.141181
EIF4G3|S|1156|___1	0.412336	0.277919
EIF4G3|S|495|___1	0.153356	0.221147
EIF4G3|S|232|___1	0.25911	0.182597
SUV39H1|S|391|___1	0.533376	0.0644546
EPB41L2|S|715|___1	0.269556	0.243467
EPB41L2|S|598|___1	0.0720316	0.296075
EPB41L2|S|386|___1	0.427635	0.550038
EPB41L2|S|499|___1	0.071974	0.259827
EPB41L2|S|550|___1	0.00294926	0.617894
EPB41L2|S|562|___1	0.620492	0.235104
RAD51C|S|20|___1	0.548672	0.151308
WIPF1|S|350|___1	0.329317	-0.166688
FOXO3|S|284|___1	0.90947	-0.0167912
FOXO3|S|294|___1	0.505219	0.108532
|S|52|___1	0.928485	0.0121328
|S|187|___1	0.0341347	0.335701
DENR|S|73|___1	0.105148	0.210126
DENR|S|20|___1	0.0850461	0.45357
DNPH1|S|128|___1	0.942576	0.0701735
DNPH1|S|169|___1	0.554287	0.0370765
CHMP2A|S|203|___1	0.266039	0.382499
PRC1|S|513|___1	0.986147	-0.0041159
PRC1|S|265|___1	0.161969	0.546896
PRC1|S|620|___1	0.379166	0.294397
BUB1|S|307|___1	0.861114	0.0325885
BUB1|S|314|___1	0.754151	0.0487215
BUB1|S|596|___1	0.107287	0.365348
BUB1|S|557|___1	0.0362806	0.591988
BUB1|S|459|___1	0.793802	-0.0475577
BUB3|S|211|___1	0.285104	0.0945225
ACTN4;ACTN2;ACTN3;ACTN1|S|159;147;154;140|___1	0.609275	0.220498
HTATSF1|S|498|___1	0.0381343	0.508058
HTATSF1|S|387|___1	0.225857	-0.276021
HTATSF1|S|616|___1	0.961439	0.0123576
SGTA|S|77|___1	0.231542	0.0508488
SGTA|S|305|___1	0.332708	-0.387236
ENSA;ARPP19|S|67;62|___1	0.499251	-0.123822
|S|88|___1	0.367554	0.234692
STRN|S|376|___1	0.392564	0.1138
STRN|S|245|___1	0.765939	0.100459
AKAP8|S|112|___1	0.0598146	-0.690691
AKAP8|S|124|___1	0.222712	-0.653007
AKAP8|S|328|___1	0.215205	0.151885
NRD1|S|86|___1	0.234978	-0.195102
NRD1|S|94|___1	0.19755	-0.37788
KIF1C|S|494|___1	0.577574	-0.0820769
KIF1C|S|676|___1	0.470327	-0.239295
KIF1C|S|915|___1	0.511457	-0.158683
KIF1C|S|1092|___1	0.502536	0.101165
PRICKLE3|S|437|___1	0.9497	-0.0124669
PRICKLE3|S|491|___1	0.565169	-0.0653729
TIMM8A|S|96|___1	0.00603145	-0.101426
DHX16|S|103|___1	0.282221	-0.332571
DHX16|S|160|___1	0.150288	-0.927745
PCDH7|S|974|___1	0.882766	0.0273156
PCDH7|S|1011|___1	0.159382	0.448516
PRPSAP2|S|227|___1	0.851528	-0.010571
SMARCA5;SMARCA1|S|755;770|___1	0.131184	0.319679
SMARCA5|S|137|___1	0.223327	-0.125166
SMARCA5|S|116|___1	0.0241487	-0.402463
ADCY3|S|39|___1	0.405139	-0.397835
SPAG9|S|265|___1	0.0917398	0.584499
SPAG9|S|229|___1	0.149884	0.388141
SPAG9;MAPK8IP3|S|1144;1143|___1	0.883133	-0.0953854
SPAG9|S|183|___1	0.749995	-0.018634
SPAG9|S|730|___1	0.765956	-0.033799
SPAG9|S|733|___1	0.0383715	0.333176
SPAG9|S|1188|___1	0.44014	-0.172605
SPAG9|S|251|___1	0.848268	-0.0436826
SPAG9|S|311|___1	0.873925	0.0279876
SIPA1L3|S|100|___1	0.197658	-0.337494
SIPA1L3|S|1364|___1	0.725268	0.0846928
ZFC3H1|S|128|___1	0.421058	-0.157031
ZFC3H1|S|206|___1	0.23764	-0.395592
PIP5K1C|S|45|___1	0.444828	0.188161
KIF1B|S|1416|___1	0.0376573	-0.180922
KIF1B;KIF1A|S|527;487|___1	0.333567	0.301778
KIF1B|S|1057|___1	0.809724	-0.0282737
KDM1A|S|131|___1	0.658578	0.126295
KDM1A|S|137|___1	0.869082	-0.0540536
KDM1A|S|166|___1	0.410815	-0.0605718
KDM1A|S|849|___1	0.0402743	-0.219248
TBC1D4|S|648|___1	0.348207	-0.260397
TBC1D4|S|666|___1	0.99288	0.000947793
TBC1D4|S|370|___1	0.812291	-0.0339931
TBC1D4|S|588|___1	0.108374	0.219311
TBC1D4|S|591|___1	0.479449	0.121772
TBC1D4|S|341|___1	0.467857	0.0833689
TBC1D4|S|566|___1	0.801235	0.0860432
TBC1D4|S|570|___1	0.944741	-0.0205022
PHLPP1|S|425|___1	0.0759099	-0.103015
NME2;NME2P1|S|122;107|___1	0.821074	0.0912331
DFNA5|S|252|___1	0.259223	-0.389685
ACSL4|S|447|___1	0.551597	0.0353864
SNX3|S|72|___1	0.370955	-0.124072
STX10|S|108|___1	0.113278	0.185957
STX10|S|140|___1	0.26405	-0.178781
ADCY9|S|1307|___1	0.146548	-0.41051
ADCY9|S|1352|___1	0.795821	0.0632478
ADCY9|S|1259|___1	0.857032	-0.0271904
SORBS3|S|395|___1	0.198714	0.217184
SORBS3|S|545|___1	0.421981	-0.0860855
SORBS3|S|530|___1	0.791565	-0.156144
NEMF|S|900|___1	0.713766	0.026319
NEMF|S|417|___1	0.0952065	0.525083
BUB1B|S|633|___1	0.000441219	2.27397
BUB1B|S|435|___1	0.000958467	0.164747
BUB1B|S|270|___1	0.00609595	1.60869
BUB1B|S|367|___1	0.0635789	0.917424
BUB1B|S|670|___1	0.878349	-0.0507363
BUB1B|S|1043|___1	0.0300932	-0.269243
DIAPH1|S|22|___1	0.981727	-0.00297117
|S|20|___1	0.465002	0.122817
|S|429|___1	0.302393	0.1377
SLC16A7|S|448|___1	0.36767	-0.509574
REV3L|S|2220|___1	0.59492	0.127264
REV3L|S|1724|___1	0.372493	0.261431
PEX10|S|261|___1	0.865003	0.0312522
KPNA6|S|6|___1	0.616051	-0.0269856
CTNND1|S|288|___1	0.759789	0.089948
CTNND1|S|349|___1	0.351041	0.214093
CTNND1|S|352|___1	0.00601974	0.344189
CTNND1|S|230|___1	0.650705	0.0336095
CTNND1|S|864|___1	0.625549	0.0657193
CTNND1|S|268|___1	0.786615	-0.0515323
CTNND1|S|269|___1	0.831785	0.0235095
CTNND1|S|47|___1	0.0651187	-0.158388
CTNND1|S|244|___1	0.687965	0.176431
SNX2|S|277|___1	0.46054	-0.221801
SNX2|S|185|___1	0.105076	-0.116115
SNX2|S|119|___1	0.213594	0.184514
DPM1|S|9|___1	0.843926	0.256588
DPM1|S|21|___1	0.590816	-0.0559045
ZNF354A;ZNF354B|S|311;311|___1	0.0200233	0.509583
TOM1|S|462|___1	0.0925399	0.114188
TOM1|S|160|___1	0.534474	-0.113837
|S|175|___1	0.454324	0.335879
PQBP1|S|247|___1	0.631561	0.0816048
DKC1|S|485|___1	0.504211	0.122116
DKC1|S|494|___1	0.649717	0.37397
DKC1|S|513|___1	0.207275	-0.0609295
EIF5B|S|1168|___1	0.329951	0.0747399
EIF5B|S|186|___1	0.81188	0.1365
EIF5B|S|190|___1	0.942798	-0.0135647
EIF5B|S|164|___1	0.757192	-0.113423
EIF5B|S|214|___1	0.87345	-0.0290008
EIF5B|S|113|___1	0.938547	0.0126247
EIF5B|S|137|___1	0.819925	0.128292
BRD4|S|1117|___1	0.356729	-0.130664
NBN|S|432|___1	0.780107	-0.0307641
DTNB|S|394|___1	0.483121	-0.174833
SRGAP2|S|916|___1	0.0284016	-0.0692808
SRGAP2;SRGAP2B|S|206;206|___1	0.0063089	-0.175215
SRGAP2|S|1061|___1	0.15705	0.273755
DENND4B|S|953|___1	0.187198	-0.254676
N4BP1|S|288|___1	0.544877	-0.184418
ROCK2|S|1374|___1	0.348528	-0.263675
CLASP2|S|1013|___1	0.878404	-0.0116801
CLASP2|S|1029|___1	0.832997	0.0336061
CLASP2|S|952|___1	0.227704	0.281482
CLASP2|S|370|___1	0.392064	-0.134439
CLASP2|S|489|___1	0.494872	-0.0886404
COBL|S|815|___1	0.364663	0.150886
ZBED4|S|297|___1	0.304024	0.107252
HIP1R|S|1017|___1	0.429961	-0.169036
PHF2|S|705|___1	0.817752	0.026684
PHF2|S|539|___1	0.70078	0.0437983
PHF2|S|905|___1	0.00392292	-0.311334
PHF2|S|625|___1	0.058683	0.798419
ZC3H11A|S|132;132|___1	0.496947	-0.0861815
ZC3H11A|S|108|___1	0.0097401	0.625131
ZC3H11A|S|495;495;495|___1	0.313995	0.236852
CLUH|S|664|___1	0.162052	0.404059
KDM4A|S|502|___1	0.926595	0.0121938
PHACTR2|S|522|___1	0.623908	-0.137131
PPP6R2|S|289|___1	0.362509	-0.0986915
CNOT3|S|541|___1	0.319725	-0.203515
CNOT3|S|299|___1	0.244042	-0.139319
ANKRD17|S|2401|___1	0.108256	0.567817
ANKRD17|S|1940|___1	0.368602	-0.121907
ANKRD17|S|19|___1	0.675843	-0.185313
ANKRD17|S|1457|___1	0.0397963	-0.939007
ANKRD17|S|1709|___1	0.242297	0.240326
ANKRD17|S|803|___1	0.713622	-0.0507684
DNAJB6|S|15|___1	0.828354	-0.0663541
TMEM127|S|17|___1	0.279432	-0.169793
HMMR|S|201|___1	0.527409	-0.129871
ZNF217|S|570|___1	0.0867721	-0.369277
ZNF217|S|890|___1	0.943124	-0.0229502
ZNF217|S|407|___1	0.882694	0.0213215
H2AFY|S|170|___1	0.890243	-0.0250459
FLNB|S|886|___1	0.574015	-0.173819
FLNB|S|2083|___1	0.817654	-0.0675406
FLNB|S|983|___1	0.0274821	-0.173757
FLNB|S|1902|___1	0.167178	0.318565
FLNB|S|730|___1	0.213234	0.374541
FLNB|S|1433|___1	0.0906721	-0.167716
FLNB|S|2478|___1	0.473435	0.172276
FLNB|S|2481|___1	0.604522	-0.106143
FLNB|S|833|___1	0.789553	-0.0392286
FLNB|S|1505|___1	0.166801	-0.0929554
FLNB|S|2465|___1	0.805061	-0.0348808
FLNB|S|1602|___1	0.889676	0.0372238
NCOR1|S|1281|___1	0.102565	-0.378596
NCOR1|S|1472|___1	0.6279	-0.125149
NCOR1|S|2202|___1	0.649834	-0.0278185
NCOR1|S|1111|___1	0.261951	-0.140804
NCOR1|S|1592|___1	0.07356	-1.11436
NCOR1|S|2151|___1	0.314056	-0.118187
NCOR1|S|2120|___1	0.138078	0.338594
VAMP4|S|30|___1	0.51864	0.178747
PEX14|S|232|___1	0.484409	0.0617232
PEX14|S|44|___1	0.8329	-0.0420683
TRIM3|S|7|___1	0.442846	0.112991
TRIM3|S|437|___1	0.237506	-0.395739
ULK1|S|556|___1	0.100515	0.473909
ULK1|S|623|___1	0.686769	-0.0751945
SPAG7|S|158|___1	0.0976117	-0.328465
SPAG7|S|219|___1	0.528181	0.0834063
SEC22B|S|175|___1	0.222498	0.317121
SEC22B|S|137|___1	0.86013	0.027403
PRPF40A|S|938|___1	0.35714	0.347982
PRPF40A|S|888|___1	0.0115787	0.313001
PRPF40A|S|151|___1	0.665466	-0.0876187
GIGYF1|S|406|___1	0.634042	-0.1168
GIGYF1|S|230|___1	0.645056	-0.0960649
GIGYF1|S|148|___1	0.132087	-0.217943
LRCH4|S|521|___1	0.705294	0.0494941
LRCH4|S|317|___1	0.475741	0.64024
VPS26A|S|315|___1	0.130935	-0.250251
MED24|S|873|___1	0.129936	0.631615
KATNA1|S|170|___1	0.99265	0.00276772
ZNF324|S|164|___1	0.321304	-0.0934354
PSIP1|S|62|___1	0.924933	-0.0300481
PSIP1|S|443|___1	0.991868	0.00675472
PSIP1|S|106|___1	0.550647	0.184858
PSIP1|S|177|___1	0.21209	-0.424266
SRSF10|S|133|___1	0.118529	-0.505352
SRSF10|S|158|___1	0.309129	-0.399921
SRSF10|S|131|___1	0.584665	-0.141929
TNFRSF21|S|541|___1	0.673316	0.155904
TADA3|S|298|___1	0.281984	-0.37998
SF3B1|S|322|___1	0.464315	-0.340225
SF3B1|S|488|___1	0.358781	-0.128135
CSDE1|S|514|___1	0.098436	-0.396046
WBP4|S|277|___1	0.329294	-0.28969
PRKRA|S|18|___1	0.0821473	-0.30864
MYCBP2|S|2812|___1	0.535266	-0.304427
MYCBP2|S|3932|___1	0.560329	0.0972273
MYCBP2|S|2985|___1	0.968439	0.00231123
MYCBP2|S|3519|___1	0.593066	0.0633473
MYCBP2|S|3505|___1	0.036724	0.493283
MYCBP2|S|2871|___1	0.925761	0.0141915
MYCBP2|S|2789|___1	0.573332	-0.0350925
SNRNP200|S|26|___1	0.98293	0.00341272
SNRNP200|S|225|___1	0.979554	0.0243554
SNRNP200|S|835|___1	0.612625	-0.163894
OFD1|S|789|___1	0.827118	0.0150061
OFD1|S|720|___1	0.419892	0.214873
OFD1|S|686|___1	0.205943	-0.189575
TOM1L1|S|321|___1	0.400954	0.17193
RPS6KA4|S|343|___1	0.62258	0.130431
RPS6KA4|S|745|___1	0.432455	-0.390231
RPS6KA4|S|682|___1	0.105211	-0.625653
SURF6|S|138|___1	0.0242652	-0.305182
SURF6|S|74|___1	0.129674	-0.436546
UTP20|S|788|___1	0.317121	0.336823
NUP155|S|992|___1	0.870148	0.0150704
NUP155|S|1057|___1	0.911579	0.0509095
WDHD1|S|374|___1	0.726363	-0.158687
WDHD1|S|907|___1	0.192039	-0.21983
PALM|S|116|___1	0.200266	0.39355
PALM|S|162|___1	0.357019	0.193148
RNASEH2A|S|298|___1	0.985404	-0.00241836
CDC123|S|314|___1	0.760601	0.136697
BCAR3|S|83|___1	0.242856	-0.313107
BCAR3|S|290|___1	0.600335	-0.0894246
BCAR3|S|375|___1	0.864258	0.0207785
EIF3G|S|42|___1	0.13292	0.825675
EIF3J|S|127|___1	0.824153	0.0510672
ZMPSTE24|S|298|___1	0.544195	-0.239846
ZMPSTE24|S|310|___1	0.765153	-0.0565694
PPP1R37|S|561|___1	0.0443771	-0.13075
CCNK|S|340|___1	0.280794	0.10166
CCNK|S|324|___1	0.140388	-0.837623
PIAS1|S|503|___1	0.633693	0.0345407
BCAS2|S|94|___1	0.939904	0.00466426
DNAJC8|S|35|___1	0.853326	0.0366282
SMNDC1|S|201|___1	0.350081	-0.109757
RAD17|S|416|___1	0.616863	0.25732
FLOT1|S|385|___1	0.832976	0.0319036
TRIO|S|2440|___1	0.632378	0.105884
TRIO|S|2429|___1	0.161889	-0.82475
TRIO;KALRN|S|1779;1773|___1	0.268619	-0.0701261
TRIO|S|2282|___1	0.0368733	-0.239783
TRIO|S|2631|___1	0.354033	0.17761
TRIO|S|2417|___1	0.51854	-0.130717
MPDZ|S|230|___1	0.00670964	0.541519
MPDZ|S|1194|___1	0.802398	-0.130964
MPDZ|S|790|___1	0.0717911	0.411291
MPDZ|S|1595|___1	0.926823	0.0161926
RSL1D1|S|361|___1	0.320339	-0.262562
RSL1D1|S|443|___1	0.497315	0.0729095
RSL1D1|S|469|___1	0.322677	-0.191286
RSL1D1|S|392|___1	0.320258	-0.452398
WFS1|S|32|___1	0.812712	0.0545381
CDKL5|S|407|___1	0.0935166	0.385655
CDKL5|S|306|___1	0.118469	-0.117908
SRP72|S|541|___1	0.882847	0.0322407
DXO|S|262|___1	0.180078	-0.389058
RECQL4|S|323|___1	0.859941	0.0104067
MTA2|S|54|___1	0.470693	-0.150097
MTA2|S|435|___1	0.250324	-0.260026
MTA2|S|548|___1	0.855934	0.0551898
USP1|S|313|___1	0.0678468	0.597763
USP1|S|273|___1	0.9841	-0.00309038
USP1|S|327|___1	0.0938734	0.426967
STK10|S|438|___1	0.499098	-0.0971163
PRKD3|S|213|___1	0.0848242	0.726402
PRKD3;PRKD1|S|735;742|___1	0.0482467	0.146121
TPPP|S|160|___1	0.922606	-0.00964419
TOMM70A|S|91|___1	0.0789709	0.298289
SORBS2|S|259|___1	0.904688	-0.0237428
SORBS2|S|302|___1	0.0749524	-0.323596
PHF14|S|530|___1	0.279376	-0.21444
PHF14|S|936|___1	0.12515	-0.236061
|S|344;302|___1	0.248334	-0.195774
UBXN7|S|288|___1	0.125076	-0.124425
UBXN7|S|350|___1	0.942155	-0.00885836
SUN1|S|48|___1	0.214261	0.460288
SUN1|S|138|___1	0.691269	-0.0586758
SUN1|S|103|___1	0.204657	0.691212
PRPF6|S|143|___1	0.598594	0.0677956
PCF11|S|705|___1	0.122233	0.219787
PCF11|S|851|___1	0.444668	0.116156
PCF11|S|777|___1	0.395815	-0.0952694
PCF11|S|494|___1	0.404101	0.0841037
FRYL|S|844|___1	0.598103	0.158666
FRYL|S|1980|___1	0.267192	-0.148557
FRYL|S|2272|___1	0.862066	0.0330707
HAUS5|S|71|___1	0.374567	-0.101487
SOGA1|S|1244|___1	0.200036	0.405445
SOGA1|S|1017|___1	0.816671	-0.0328569
USP19|S|244|___1	0.107021	0.146355
WDR47|S|304|___1	0.0337327	-0.120356
SEC31A|S|799|___1	0.870597	0.0311186
SEC31A|S|1163|___1	0.133295	0.255727
SLITRK5|S|846|___1	0.495427	0.159297
CCNB2|S|392|___1	0.567985	0.111285
CCNB2|S|398|___1	0.886456	-0.0102137
CCNB2|S|22|___1	0.864542	-0.0254213
YIF1A|S|5|___1	0.0799225	-0.440719
UBR5|S|2241|___1	0.0337035	0.618772
UBR5;MISP|S|313;553|___1	0.962839	0.0169846
UBR5|S|1308|___1	0.349977	-0.12445
UBR5|S|1549|___1	0.0041847	-0.341594
UBR5|S|327|___1	0.50672	-0.113804
UBR5|S|110|___1	0.515952	-0.360689
UBR5|S|139|___1	0.768204	0.218225
|S|1004|___1	0.222346	-0.22027
MFN2|S|27|___1	0.0451614	0.263115
SNUPN|S|41|___1	0.974382	-0.0115317
UBE4B|S|1265|___1	0.810401	-0.022141
UBE4B|S|31|___1	0.342749	0.339938
UBE4B|S|1256|___1	0.46278	0.279547
UBE4B|S|88|___1	0.043172	-0.469304
IKBKAP|S|867|___1	0.190522	-0.214585
NDUFB4|S|26|___1	0.103924	0.150094
RTN3|S|229|___1	0.062527	0.501536
STBD1|S|148|___1	0.589581	-0.0752877
ZRANB2|S|120|___1	0.073169	0.549932
ZRANB2|S|153|___1	0.437824	0.168687
ZRANB2|S|188|___1	0.0889251	0.528205
SNX4|S|22|___1	0.380369	-0.177596
LUC7L3|S|431|___1	0.775059	0.0674113
KIF20A|S|109|___1	0.0150018	-0.293381
KIF20A|S|532|___1	0.526186	-0.0876511
KIF20A|S|825|___1	0.0690087	-0.337837
KIF20A|S|668|___1	0.376897	-0.342841
KIF20A|S|670|___1	0.43589	0.264785
KIF20A|S|878|___1	0.222134	-0.180238
KIF4A;KIF4B|S|1225;1227|___1	0.762741	0.114141
KIF4A;KIF4B|S|1038;1038|___1	0.030903	0.669396
KIF4A|S|1001|___1	0.0316367	0.510889
KIF4A;KIF4B|S|394;394|___1	0.244421	0.470221
KIF4A|S|1126|___1	0.230413	-0.392603
KIF4A|S|801|___1	0.275204	0.0977836
MBD4|S|428|___1	0.312505	0.159054
SBF1|S|1229|___1	0.653023	-0.0772964
KAT7|S|162|___1	0.408851	0.0899758
KAT7|S|53|___1	0.853239	0.0298268
KAT7|S|57|___1	0.20733	-0.342832
|S|397|___1	0.627652	-0.190049
VAPB|S|156|___1	0.520929	0.161553
VAPB|S|160|___1	0.570276	-0.176286
SNAPIN|S|133|___1	0.604132	0.0787371
MPZL1|S|210|___1	0.684307	-0.263497
MPZL1|S|221|___1	0.571136	-0.152542
PAPSS2|S|92|___1	0.721552	-0.0852895
TACC2|S|2512|___1	0.83578	-0.0274742
TACC2|S|1562|___1	0.0121378	0.767255
TACC2|S|2226|___1	0.272753	-0.229511
TRIM16|S|60|___1	0.0247419	0.522422
ZBTB7A|S|337|___1	0.340165	-0.137435
ZBTB7A|S|549|___1	0.406494	-0.154327
ZBTB7A|S|526|___1	0.170175	-0.423023
SLU7|S|215|___1	0.735996	0.0709939
PGM3|S|64|___1	0.25207	-0.172368
MOCS3|S|47|___1	0.0624356	-0.0835916
CD2BP2|S|195|___1	0.674683	-0.0814052
CD2BP2|S|49|___1	0.246249	0.32391
MED26|S|361|___1	0.323291	0.238352
MED26|S|447|___1	0.165063	-1.02219
SVIL|S|50|___1	0.276534	0.337142
SVIL|S|245|___1	0.736322	0.0296311
SVIL|S|920|___1	0.519397	0.0658813
SVIL|S|221|___1	0.0196422	-0.45734
SVIL|S|1120|___1	0.321243	-0.123984
SVIL|S|968|___1	0.858484	0.0405693
BAG4|S|7|___1	0.723447	0.0487509
BAG4|S|179|___1	0.0505214	-0.562804
BAG4|S|245|___1	0.379037	0.228144
PARN|S|619|___1	0.129664	0.099284
PARN|S|557|___1	0.347795	0.153614
FMNL1|S|1031|___1	0.0908238	0.327277
CBX6|S|106|___1	0.872812	-0.0318119
NADK|S|50|___1	0.0167489	0.335459
POLR1A|S|1386|___1	0.134293	-0.175077
POLR1A|S|1429|___1	0.599172	0.7293
ZBTB11|S|817|___1	0.841813	0.0423481
ZBTB11|S|1050|___1	0.486965	0.130407
CPSF4|S|212|___1	0.748827	-0.060015
ASMTL|S|239|___1	0.767836	0.252745
ASMTL|S|421|___1	0.791095	0.0796412
ASMTL|S|21|___1	0.294897	-0.0561363
CDS2|S|33|___1	0.167362	0.326822
EYA4|S|361|___1	0.171422	0.15652
FGFR1OP|S|228|___1	0.223607	-0.781899
PPP1R3D|S|78|___1	0.565333	0.0574053
OXSR1|S|359|___1	0.580149	0.165022
OXSR1|S|427|___1	0.133708	-0.212811
OXSR1|S|339|___1	0.950472	0.0187475
PTBP3|S|454|___1	0.199362	0.285115
PTBP3|S|131|___1	0.915792	0.0187537
STARD3NL|S|39|___1	0.346804	-0.392925
STARD3NL|S|193|___1	0.508351	-0.136523
WIZ|S|1517|___1	0.177478	-0.146821
WIZ|S|968|___1	0.730567	0.0191401
WIZ|S|1480|___1	0.509066	0.172754
WIZ|S|983|___1	0.892865	0.00944535
WIZ|S|1134|___1	0.180441	0.132478
WIZ|S|1017|___1	0.167722	-0.401862
WIZ|S|1263|___1	0.11465	0.35286
WIZ|S|1079|___1	0.926057	-0.0274884
WIZ|S|996|___1	0.453752	0.098858
ZMYM6|S|397|___1	0.0144899	0.310881
TTC4|S|51|___1	0.622522	0.10608
SDPR|S|264|___1	0.152036	-0.897315
BAG2|S|73|___1	0.986838	-0.00589991
BAG2|S|20|___1	0.247443	-0.36926
BAG3|S|289|___1	0.719037	0.0748401
MAP4K4|S|844|___1	0.0902477	-0.457086
MAP4K4|S|631|___1	0.948068	-0.0113883
|S|519|___1	0.852415	-0.0767784
|S|100|___1	0.466082	-0.276033
|S|266|___1	0.995378	0.00103235
|S|268|___1	0.516584	-0.0900153
CLDN1|S|206|___1	0.162929	0.280828
LATS1|S|613|___1	0.137138	-0.292545
LATS1|S|278|___1	0.174858	0.607668
LATS1|S|464|___1	0.201673	-0.365469
C6orf47|S|112|___1	0.430481	-0.181462
TRUB2|S|297|___1	0.934606	0.0304845
MBD3|S|37|___1	0.649417	-0.0549575
PTTG1;PTTG2|S|165;165|___1	0.129856	0.297767
PTTG1;PTTG3P|S|28;28|___1	0.272418	0.239403
PTTG1;PTTG3P|S|31;31|___1	0.463848	-0.156511
PTTG1;PTTG3P;PTTG2|S|89;89;89|___1	0.696068	-0.0894001
MOCS2|S|20|___1	0.12306	0.186195
PAK4|S|148|___1	0.0946686	-0.543952
PAK4|S|474|___1	0.951924	0.0286489
ACTL6A|S|233|___1	0.440181	-0.0717416
WHSC1|S|369|___1	0.622536	0.110854
WHSC1|S|437|___1	0.0575032	-0.388155
WHSC1|S|102|___1	0.714267	0.107532
WHSC1|S|604|___1	0.583118	-0.107165
WHSC1|S|495|___1	0.130034	0.429035
WHSC1|S|1214|___1	0.710634	-0.120046
CYB5R3|S|38|___1	0.419898	0.434614
ABL1|S|917|___1	0.0696127	-0.260271
ABL1|S|569|___1	0.176457	0.177358
EGFR|S|991|___1	0.462936	-0.152112
FOS|S|133|___1	0.0629379	0.332958
MYC|S|77|___1	0.847249	0.0416245
COL1A1|S|1125|___1	0.69624	0.091317
LMNA|S|613|___1	0.433311	-0.155365
LMNA|S|619|___1	0.831482	0.0348083
LMNA|S|414|___1	0.0569933	-0.788592
LMNA|S|423|___1	0.0209288	-0.649615
LMNA|S|426|___1	0.328103	-0.163565
LMNA|S|429|___1	0.176342	-0.523007
LMNA|S|277|___1	0.0840314	-0.557224
LMNA|S|390|___1	0.481965	-0.075939
LMNA|S|392|___1	0.171706	-0.340696
LMNA|S|458|___1	0.796637	0.0480495
LMNA|S|22|___1	0.568243	-0.122307
LMNA|S|628|___1	0.723043	0.115241
LMNA|S|632|___1	0.48683	-0.0868901
LMNA|S|636|___1	0.160175	-0.149534
LMNA|S|652|___1	0.184755	0.0745447
LMNA|S|51|___1	0.62364	-0.0740463
MBP|S|96|___1	0.0183782	1.08021
|S|34|___1	0.248069	-0.241964
|S|19|___1	0.587129	-0.164544
|S|179|___1	0.845932	-0.0303041
RAF1|S|43|___1	0.873621	0.0508695
RAF1;ARAF|S|621;582|___1	0.889546	-0.0157193
ALDOA|S|36|___1	0.660448	0.0616577
ALDOA|S|39|___1	0.674159	-0.0234749
ANXA1|S|37|___1	0.650717	-0.0694879
NR3C1|S|45|___1	0.560809	-0.0998133
TUBB4A;TUBB;TUBB4B;TUBB3|S|172;172;172;172|___1	0.796627	-0.0346971
ERBB2|S|1107|___1	0.924053	-0.0153426
TP53|S|315|___1	0.764751	0.0621533
HSPB1|S|82|___1	0.51905	-0.120569
HSPB1|S|83|___1	0.0745287	0.0972997
HSPB1|S|199|___1	0.50428	-0.270547
HSPB1|S|15|___1	0.121128	0.460881
HMGN1|S|8|___1	0.942243	-0.0121096
HMGN1|S|89|___1	0.708764	0.119617
RPLP2;RPLP1|S|105;104|___1	0.707438	-0.301016
RPLP2|S|79|___1	0.257215	0.140782
JUN|S|63|___1	0.0663721	0.0693487
JUN;JUND|S|73;100|___1	0.647105	-0.0425083
SSB|S|366|___1	0.0116186	0.389629
|S|34|___1	0.277618	-0.429976
|S|42|___1	0.919228	0.0259995
|S|15|___1	0.467842	0.16211
|S|18|___1	0.0863619	-0.222927
|S|7|___1	0.446282	-0.214828
FYN|S|21|___1	0.0808472	0.325875
RB1|S|795|___1	0.0428478	0.611121
RB1|S|807|___1	0.00386066	0.695214
RB1|S|37|___1	0.922432	0.00906928
|S|2|___1	0.573622	-0.116745
CDK1|S|39|___1	0.677522	-0.124911
ENO1|S|419|___1	0.895029	0.0151286
ENO1|S|272|___1	0.852719	0.0709538
GPI|S|455|___1	0.4284	-0.180081
NPM1|S|125|___1	0.320423	-0.57374
NPM1|S|70|___1	0.0503884	0.774155
NPM1|S|260|___1	0.286311	-0.200389
NPM1|S|243|___1	0.181685	0.167915
NPM1|S|139|___1	0.972488	0.010221
NPM1|S|254|___1	0.0330181	-0.12011
ITGAV|S|1046|___1	0.126725	0.461488
ANXA2|S|184|___1	0.516458	-0.310584
TUBB;TUBB2B;TUBB2A;TUBB3|S|75;75;75;75|___1	0.0216636	-0.28782
EPRS|S|1000|___1	0.151001	0.171872
HSP90AA1|S|263|___1	0.781783	0.122168
HSP90AA1|S|641|___1	0.70427	0.265748
HSP90AA1|S|453|___1	0.385858	0.16013
HNRNPC|S|260|___1	0.205751	-0.584944
HNRNPC|S|233|___1	0.554129	-0.261104
HNRNPC|S|162|___1	0.939347	-0.034359
LYN|S|11|___1	0.324876	0.186405
LYN|S|13|___1	0.595027	0.0802039
SP1;SP4;SP8;SP2;SP9;SP6;SP3|S|670;691;400;569;376;298;665|___1	0.0224022	-0.354513
ZFY;ZFX|S|270;274|___1	0.518944	-0.152031
ZFY;ZFX;ZNF711|S|539;543;500|___1	0.153688	0.24985
SLC3A2|S|175|___1	0.489624	-0.135402
HSP90AB1|S|226|___1	0.609169	0.135738
HSP90AB1;HSP90AB2P|S|255;177|___1	0.00398109	0.712751
HSP90AB1|S|445|___1	0.910362	-0.0165356
HSP90AB1|S|452|___1	0.850574	-0.0713523
|S|232|___1	0.293283	-0.573875
|S|293;291|___1	0.56684	-0.260904
SNRNP70|S|226|___1	0.0125104	-0.12043
NFIC|S|194|___1	0.0527012	-0.400664
NFIC|S|323|___1	0.91023	-0.0169717
NFIC|S|339|___1	0.0957651	0.42095
VIM|S|459|___1	0.339097	-0.149175
VIM|S|430|___1	0.085368	-0.454043
VIM|S|438|___1	0.043425	-1.24591
VIM|S|72|___1	0.329135	0.162512
VIM|S|73|___1	0.447318	0.151696
VIM|S|27|___1	0.0561606	-0.56543
VIM|S|29|___1	0.171936	-0.251977
VIM|S|34|___1	0.295376	-0.290639
VIM|S|214|___1	0.103701	0.219034
VIM|S|51|___1	0.0382745	-0.465189
VIM|S|56|___1	0.770895	-0.0341274
VIM|S|66|___1	0.0980653	-1.3599
VIM|S|5|___1	0.0507526	-0.756957
VIM|S|9|___1	0.0235288	-0.846411
VIM|S|10|___1	0.122908	-0.426334
VIM|S|39|___1	0.14235	-0.22652
VIM|S|42|___1	0.533196	-0.108275
VIM|S|49|___1	0.999665	-3.74e-05
HMGB1|S|35|___1	0.373273	0.188385
CLTA|S|105|___1	0.0465277	0.449999
CLTA|S|236|___1	0.0339187	-0.202186
|S|9|___1	0.325676	-0.122272
HMOX1|S|229|___1	0.41973	0.117175
PDGFRB|S|1104|___1	0.790927	0.0501666
|S|142;142;97|___1	0.213944	0.489928
|S|22;22|___1	0.182627	-0.379318
|S|6|___1	0.581045	0.0591664
|S|2|___1	0.299149	-0.248048
SNRPA1|S|197|___1	0.227258	0.126377
SNRPA1|S|178|___1	0.124617	0.314663
PARP1|S|41|___1	0.184437	0.0645499
PARP1|S|177|___1	0.465426	0.146397
POLA1|S|209|___1	0.0109009	-0.406391
TFPT|S|180|___1	0.651588	-0.127587
ELFN1|S|629|___1	0.599642	-0.487763
POLR2M|S|270|___1	0.300351	-0.251673
ZNF865|S|401|___1	0.605808	0.208338
TRAPPC2;TRAPPC2B|S|119;119|___1	0.383681	-0.181637
|S|13|___1	0.15716	-0.401201
HSPA1A;HSPA1B|S|631;631|___1	0.310243	0.0800656
HSPA1A;HSPA1B|S|633;633|___1	0.11861	-0.213934
HSPA1A;HSPA1B|S|418;418|___1	0.0339989	-0.480669
ERCC6|S|158;158|___1	0.329463	-0.103016
|S|104|___1	0.183876	0.158827
|S|17|___1	0.580901	0.141147
GLI2|S|236|___1	0.418627	0.403392
GLI2|S|1101|___1	0.263472	0.199459
GLI2|S|1014|___1	0.180256	-0.304695
GLI3|S|445|___1	0.618666	0.0147061
ZNF133;ZNF337;HKR1|S|19;30;51|___1	0.103943	0.225277
TROVE2|S|19|___1	0.893978	-0.012318
ARAF|S|186|___1	0.309211	-0.133146
HIST1H1E;HIST1H1C;HIST1H1D;HIST1H1A;HIST1H1T|S|78;78;79;81;82|___1	0.0921263	-0.253185
HIST1H1E;HIST1H1C;HIST1H1D|S|55;55;56|___1	0.997834	0.000814756
HIST1H1E;HIST1H1B;HIST1H1C;HIST1H1D;HIST1H1A;HIST1H1T|S|102;105;102;103;105;106|___1	0.269121	-0.264596
HIST1H1E;HIST1H1B;HIST1H1C;HIST1H1D;HIST1H1A;HIST1H1T|S|104;107;104;105;107;108|___1	0.186179	-0.191467
HIST1H1E;HIST1H1C;HIST1H1D|S|36;36;37|___1	0.0421132	-0.216908
|S|100|___1	0.189926	-0.647852
MAPT|S|519|___1	0.377004	-0.242303
MAPT|S|721|___1	0.473457	-0.0902975
|S|83|___1	0.703436	0.0592723
|S|225|___1	0.505787	0.109636
|S|70|___1	0.304528	-0.13103
MAP2|S|1782|___1	0.616928	-0.0451808
MAP2|S|1790|___1	0.326656	-0.187266
|S|490|___1	0.356937	-0.0434934
EPB41|S|684|___1	0.606476	0.0294
EPB41|S|674|___1	0.918117	-0.0224401
EPB41|S|709|___1	0.687019	0.0402891
EPB41|S|712|___1	0.0442497	-0.166682
TOP1|S|10|___1	0.767159	-0.0646331
TOP1|S|394|___1	0.682443	-0.0574447
TOP2A|S|1106|___1	0.489856	0.202727
TOP2A|S|1495|___1	0.537815	-0.123526
TOP2A|S|1504|___1	0.983798	0.00202894
TOP2A|S|1247|___1	0.850813	-0.0306414
TOP2A|S|1471|___1	0.775356	-0.0523915
TOP2A|S|1474|___1	0.517344	0.109026
TOP2A|S|29|___1	0.313525	-0.211078
TOP2A|S|1491|___1	0.0672319	-0.370388
TOP2A|S|1213|___1	0.799153	-0.0402672
TOP2A|S|4|___1	0.902407	0.018744
TOP2A|S|1295|___1	0.0550235	0.295856
TOP2A|S|1377|___1	0.00145632	0.439487
TOP2A|S|1525|___1	0.864199	-0.0390983
DMD|S|3623|___1	0.908212	-0.0132432
DMD|S|3613|___1	0.149251	0.267052
IGF2R|S|2479|___1	0.746888	-0.0726376
IGF2R|S|2484|___1	0.686658	-0.073689
PABPC1;PABPC3|S|629;624|___1	0.68534	-0.129356
PABPC1|S|315|___1	0.116912	0.0728402
PABPC1;PABPC3;PABPC1L;PABPC4|S|342;342;342;342|___1	0.936908	-0.0550925
PABPC1;PABPC4|S|51;51|___1	0.799162	0.0465107
COL6A1|S|348|___1	0.214133	0.518449
IMPDH2|S|416|___1	0.230685	-0.479053
IMPDH2|S|160|___1	0.0656404	0.457209
IMPDH2|S|122|___1	0.926645	-0.0222195
TPR|S|2037|___1	0.454634	0.282144
TPR|S|1185|___1	0.789237	0.0376337
TPR|S|379|___1	0.555837	-0.0524831
TPR|S|2155|___1	0.433512	0.1161
SRC|S|75|___1	0.366344	-0.168153
XRCC6|S|592|___1	0.309131	-0.101312
XRCC6|S|27|___1	0.92073	-0.0436098
XRCC6|S|306|___1	0.0511168	-0.160828
XRCC6|S|560|___1	0.235386	-0.479576
XRCC5|S|258|___1	0.152706	-0.573694
UNG|S|23|___1	0.496073	0.0876738
UNG|S|12|___1	0.495696	0.336388
EEF2|S|48|___1	0.0608278	-0.529621
EEF2|S|502|___1	0.899083	0.02373
EEF2|S|279|___1	0.125552	-0.45775
ALAD|S|214|___1	0.336398	-0.0738568
F3|S|290|___1	0.464714	-0.190738
PLS3|S|326|___1	0.810226	-0.0970518
PLS3|S|293|___1	0.488492	-0.114363
APEH|S|185|___1	0.820212	0.0579569
APEH|S|187|___1	0.906668	-0.0168136
|S|727|___1	0.364476	-0.746346
PRKAR2A|S|99|___1	0.676315	-0.389019
GTF2F2|S|248|___1	0.321636	-0.256639
CD99|S|168|___1	0.0942304	0.736222
PKM|S|37|___1	0.48361	0.091194
|S|448|___1	0.0193368	0.228787
|S|385;287|___1	0.440246	0.0971713
|S|249|___1	0.678358	0.0462639
ETS1|S|282|___1	0.958818	-0.00722408
JUP|S|182|___1	0.382425	-0.621468
BRAF|S|446|___1	0.385194	-0.130235
BRAF|S|729|___1	0.0765102	-0.203643
EZR|S|366|___1	0.811644	0.0903792
EZR|S|535|___1	0.885692	-0.045712
EZR|S|539|___1	0.837141	0.0752875
ATF2|S|112|___1	0.417264	-0.0780346
UCHL3|S|130|___1	0.910781	-0.0196624
FOSL1|S|74|___1	0.17794	0.256987
FOSL1|S|101|___1	0.784385	-0.186583
FOSL2|S|120|___1	0.104948	0.442481
FOSL2|S|200|___1	0.67702	0.027088
FOSL2|S|230|___1	0.015138	-0.28344
FOSL2|S|211|___1	0.156965	0.615566
FOSL2|S|83|___1	0.139803	0.478234
NQO1|S|82|___1	0.217143	-0.259
HIVEP1|S|2682|___1	0.454739	0.0399842
HIVEP1|S|2327|___1	0.275883	-0.191316
HIVEP1|S|1735|___1	0.133161	-0.609797
HIVEP1|S|1884|___1	0.349798	0.181354
HIVEP1|S|1051|___1	0.309689	0.0967639
HIVEP1|S|2599|___1	0.175421	-0.325684
HIVEP1|S|1180|___1	0.344706	0.117898
HIVEP1|S|148|___1	0.0304092	0.225529
RPS2|S|264|___1	0.130521	-0.350087
RPS2|S|281|___1	0.136828	-0.578279
TCF3|S|379|___1	0.191448	0.208366
DSP|S|22|___1	0.66972	0.0317613
DSP|S|2815|___1	0.106367	-0.158785
DSP|S|398|___1	0.992331	0.00169961
CD44|S|686|___1	0.93738	-0.0377423
CD44|S|706|___1	0.048675	0.723259
H2AFX|S|140|___1	0.119041	-0.380491
CREB1|S|128|___1	0.895297	0.0406858
CREB1|S|257|___1	0.365891	-0.149024
PPP3CB|S|471|___1	0.493591	-0.204668
NCK1|S|96|___1	0.143629	-0.233336
GCFC2|S|19|___1	0.909872	0.0323208
GCFC2|S|174|___1	0.49992	0.274833
GCFC2|S|180|___1	0.830326	-0.0817424
HIST1H1B|S|2|___1	0.510297	-0.146325
HIST1H1B|S|18|___1	0.608679	-0.124094
POR|S|62|___1	0.23525	-0.242139
POR|S|63|___1	0.55238	0.0742016
FER|S|434|___1	0.35402	-0.0671515
ATP2A2|S|663|___1	0.973511	0.00365464
STMN1|S|16|___1	0.428949	-0.179499
STMN1|S|25|___1	0.408911	0.176167
STMN1|S|38|___1	0.0776875	0.469818
STMN1;STMN2|S|46;80|___1	0.861096	0.0531742
STMN1|S|63|___1	0.673526	0.0546495
YBX3|S|370|___1	0.662565	-0.0844719
ZKSCAN1|S|13|___1	0.395701	0.289894
ZNF3|S|143|___1	0.0990708	-0.373567
HMGA1|S|102|___1	0.630926	0.187301
HMGA1|S|103|___1	0.728351	0.172975
HMGA1|S|36|___1	0.664753	0.121163
HMGA1|S|44|___1	0.80034	0.0821309
HMGA1|S|9|___1	0.865042	-0.0723933
ZNF7|S|397|___1	0.858175	0.0288765
|S|13|___1	0.134791	-0.620505
|S|14|___1	0.372219	-0.333056
PRKCA|S|319|___1	0.312376	-0.32174
PRKCA|S|226|___1	0.993832	0.00536466
JUNB|S|117|___1	0.595579	0.128018
NPR3|S|533|___1	0.105491	0.469531
UBTF|S|273|___1	0.481098	0.10839
UBTF|S|449|___1	0.0840292	0.386853
UBTF|S|412|___1	0.999078	0.000210285
UBTF|S|638|___1	0.395251	-0.249276
AMD1|S|298|___1	0.77915	0.027794
CTPS1|S|575|___1	0.0160199	0.468444
CTPS1|S|562|___1	0.376124	-0.64937
DDX5|S|30|___1	0.0559305	-0.470212
DDX5|S|480|___1	0.662821	0.338493
|S|68|___1	0.709829	0.0949642
PTPN1|S|295|___1	0.202532	0.235961
PTPN1|S|352|___1	0.0300512	0.408138
PTPN1|S|365|___1	0.475554	0.185049
PTPN1|S|378|___1	0.242917	0.115539
PTPN1|S|50|___1	0.11769	-0.267236
VCL|S|272|___1	0.223796	0.582236
VCL|S|346|___1	0.124463	-0.410811
VCL|S|290|___1	0.314457	-0.143556
VCL|S|566|___1	0.101302	0.665145
VCL|S|755|___1	0.160587	-0.454537
PTPRA|S|189|___1	0.303524	0.345172
SON|S|2129|___1	0.0340197	0.706273
SON|S|2178|___1	0.465742	0.237565
SON|S|2181|___1	0.121667	0.094865
SON|S|1697|___1	0.0153568	0.593548
SON|S|2031|___1	0.773269	-0.0369873
SON|S|1570|___1	0.377221	0.0918247
SON|S|2238|___1	0.118371	1.15813
SON|S|2013|___1	0.89973	-0.0188769
SON|S|1769|___1	0.539858	0.167465
SON|S|1952|___1	0.481278	-0.042891
SON|S|154|___1	0.386424	-0.225972
SON|S|1026|___1	0.323321	-0.321493
SON|S|283|___1	0.114344	-0.511513
NELFE|S|249|___1	0.00647995	0.178231
NELFE|S|251|___1	0.432572	-0.0973407
NELFE|S|115|___1	0.902794	-0.0196048
NELFE|S|49|___1	0.0801851	-0.232337
NELFE|S|131|___1	0.780057	-0.0582101
NELFE|S|353|___1	0.786506	0.0320566
RPL17|S|5|___1	0.732609	0.042439
PGAM1|S|31|___1	0.111301	-0.337319
PGAM1|S|14|___1	0.0183083	-0.155623
PGAM1;PGAM4|S|118;118|___1	0.708771	-0.0619389
RCC1|S|11|___1	0.848586	-0.026607
ATF1|S|270|___1	0.391924	0.292624
ATF1|S|72|___1	0.281438	0.116466
ATF1|S|198|___1	0.369442	-0.0531592
LIG1|S|819|___1	0.29608	-0.114015
LIG1|S|141|___1	0.935379	0.00703987
LIG1|S|66|___1	0.800285	-0.107329
XRCC1|S|241|___1	0.94256	-0.0102868
XRCC1|S|151|___1	0.700461	0.0724169
XRCC1|S|226|___1	0.25448	-0.249557
XRCC1|S|447|___1	0.0249976	0.254962
|S|1248|___1	0.0443099	-0.487225
|S|1233|___1	0.208693	-0.296213
NCL|S|563|___1	0.00965826	-0.282046
NCL|S|619|___1	0.535539	-0.157096
NCL|S|67|___1	0.0121329	-0.50557
NCL|S|460|___1	0.447056	-0.124348
POLR2C|S|124|___1	0.312539	-0.0664023
|S|83|___1	0.205644	-0.146476
|S|456|___1	0.0786019	0.387588
TFE3|S|556|___1	0.336639	-0.12089
SLC9A1|S|703|___1	0.0246362	0.599895
SLC9A1|S|693|___1	0.558522	-0.1689
CSNK2A2;CSNK2A1;CSNK2A3|S|195;194;194|___1	0.056687	-0.700933
RXRA|S|21|___1	0.113751	-0.129272
NFKB1|S|893|___1	0.586607	0.0763132
NFKB1|S|907|___1	0.0727831	0.189904
ATP2B1;ATP2B2|S|1127;1150|___1	0.361346	0.0791567
EIF2S2|S|105|___1	0.0865675	0.345505
EIF2S2|S|2|___1	0.382531	-0.0996232
LMNB1|S|23|___1	0.905982	-0.0198038
LMNB1|S|375|___1	0.677751	-0.0982067
LMNB1;LMNB2|S|391;405|___1	0.134228	-0.204947
LMNB1;LMNB2|S|393;407|___1	0.178121	-0.489188
LMNB1|S|284|___1	0.55831	0.124204
LMNB1|S|404|___1	0.385498	-0.620546
BCL3|S|41|___1	0.0860248	0.443314
CAST|S|440|___1	0.247295	0.19704
PTMS|S|13|___1	0.265575	0.242803
CDK11B;AJAP1;CDK11A|S|234;56;222|___1	0.440366	-0.216067
CDK11B;CDK11A|S|283;271|___1	0.113094	0.20243
CDK11B;CDK11A|S|589;577|___1	0.0721893	0.341088
CDK11B|S|65|___1	0.383611	0.166573
CDK11B|S|47|___1	0.0178834	0.215942
CSRP1|S|192|___1	0.454805	-0.115572
CSRP1|S|81|___1	0.560152	0.223096
FLNA|S|2284|___1	0.113212	0.166223
FLNA|S|1084|___1	0.103188	-0.150842
FLNA|S|1459|___1	0.150595	-0.415194
FLNA|S|1533|___1	0.0383368	-0.757836
FLNA|S|2128|___1	0.581494	-0.0832442
FLNA|S|1734|___1	0.990574	-0.00615183
FLNA|S|2327|___1	0.395128	0.125881
FLNA|S|2414|___1	0.464182	-0.16051
FLNA|S|757|___1	0.887392	-0.0606141
FLNA|S|966|___1	0.163614	-0.219892
FLNA|S|2053|___1	0.855016	-0.032372
FLNA|S|1835|___1	0.197542	-0.203218
FLNA|S|2510|___1	0.549094	0.0721456
FLNA|S|1946|___1	0.777927	-0.0215303
NF1|S|2496|___1	0.050401	0.6927
NF1|S|2515|___1	0.550342	0.0893766
NF1|S|2543|___1	0.0466958	0.350014
NF1|S|2188|___1	0.0215413	0.179097
TNFAIP3|S|645|___1	0.463219	-0.122126
TBXA2R|S|329|___1	0.754395	-0.0429476
TBXA2R|S|331|___1	0.355869	-0.125337
VDAC1|S|104|___1	0.747302	0.0501736
VDAC1|S|57|___1	0.0962654	-0.317758
COMT|S|267|___1	0.325762	-0.245689
OSBP|S|351|___1	0.780964	-0.0925115
OSBP|S|190|___1	0.239943	-0.602825
FBL|S|124|___1	0.21724	-0.111811
PAICS|S|27|___1	0.191835	-0.0767957
PAICS|S|107|___1	0.0590591	0.30849
UBA1|S|46|___1	0.203902	-0.249273
USF1;USF2|S|186;222|___1	0.165631	-0.205521
GAL|S|116|___1	0.157763	0.204735
HNRNPA2B1|S|189|___1	0.738521	-0.148543
HNRNPA2B1|S|259|___1	0.842515	-0.0589077
HNRNPA2B1|S|225|___1	0.218061	-0.225121
HNRNPA2B1|S|341|___1	0.67243	-0.144313
HNRNPA2B1|S|344|___1	0.0361219	-0.126524
RFX1|S|120|___1	0.320037	-0.107668
CBL|S|900|___1	0.701063	0.0968633
NR4A1;NR4A2;NR4A3|S|341;337;366|___1	0.0150047	-0.594365
TCEA1|S|100|___1	0.0569947	0.480352
|S|33|___1	0.46771	-0.135079
|S|496|___1	0.459896	-0.166794
TUBG1;TUBG2|S|80;80|___1	0.776103	0.0856167
SP100|S|157|___1	0.110498	-0.203022
SP100|S|394|___1	0.117521	0.376221
SP100|S|180|___1	0.67781	0.0847421
MCC|S|485|___1	0.395031	0.241234
MCC|S|294|___1	0.0499127	0.175502
CFL1|S|3|___1	0.399934	-0.148884
EIF4B|S|359|___1	0.0776145	-0.426884
EIF4B|S|283|___1	0.418245	-0.128361
EIF4B|S|71|___1	0.194939	0.298591
EIF4B|S|207|___1	0.427959	-0.130372
EIF4B|S|406|___1	0.0938773	-0.577639
EIF4B|S|544|___1	0.0808703	-0.311977
EIF4B|S|309|___1	0.133074	-0.381138
EIF4B|S|504|___1	0.0271165	-0.839693
EIF4B|S|597|___1	0.542668	-0.158772
GATA2|S|73|___1	0.881921	0.0532424
EEF1B2|S|106|___1	0.766569	-0.170323
PRKCH|S|317|___1	0.391411	0.106373
POLR2A|S|1864|___1	0.262213	-0.218532
POLR2A|S|1906|___1	0.200271	0.452624
APC|S|780|___1	0.684457	-0.396786
APC|S|1360|___1	0.506502	0.0450511
APC|S|2093|___1	0.476678	0.119134
APC|S|2449|___1	0.00796539	0.160022
APC|S|2772|___1	0.197709	-0.398842
APC|S|2368|___1	0.771689	0.0540795
APC|S|2283|___1	0.584106	-0.0527908
APC|S|2535|___1	0.331714	-0.121514
APC|S|2789|___1	0.00277836	-0.27145
APC|S|744|___1	0.293628	0.232579
APC|S|1042|___1	0.185097	0.539232
MCM3|S|275|___1	0.9736	-0.00470527
MCM3|S|711|___1	0.788475	0.0317783
BRD2|S|301|___1	0.0188756	-0.136647
BRD2|S|633|___1	0.632763	0.0612893
YY1|S|247|___1	0.917798	0.090971
YY1;YY2;ZFP42|S|365;323;257|___1	0.648787	0.430103
DNAJB2|S|87|___1	0.491761	-0.192949
|S|76|___1	0.273893	-0.506735
PSMA1|S|110|___1	0.589001	0.0738037
PSMA1|S|14|___1	0.552768	-0.0387225
PSMA2|S|7|___1	0.72633	-0.0888708
PSMA2|S|14|___1	0.39639	-0.149553
PSMA3|S|250|___1	0.832434	0.0650554
PSMA4|S|13|___1	0.466906	-0.12353
MSN|S|576|___1	0.095184	0.368273
DNMT1|S|714|___1	0.309135	0.0701769
DNMT1|S|394|___1	0.277467	-0.164417
DNMT1|S|954|___1	0.0701383	-0.440917
U2AF2|S|79|___1	0.804197	0.0302469
RPL13|S|77|___1	0.451079	0.287081
RPL13|S|140|___1	0.465707	-0.156564
PTBP1|S|459|___1	0.998091	-0.000745614
PTBP1|S|141|___1	0.202811	-0.589033
|S|70|___1	0.112743	0.164652
|S|8|___1	0.852576	-0.118639
|S|702|___1	0.186485	-0.165278
ZFP36|S|60|___1	0.16559	0.326898
STOM|S|244|___1	0.671789	-0.194034
|S|45;47;45;46;46;45;46|___1	0.3305	-0.165834
MARK3|S|469|___1	0.481734	0.0867969
MARK3|S|601|___1	0.26063	-0.171331
ARNT|S|77|___1	0.596987	0.22886
|S|384|___1	0.372309	-0.0628428
CAD|S|1038|___1	0.612651	0.104518
MAP4|S|280|___1	0.655036	0.0412161
MAP4|S|507|___1	0.0495435	0.682325
MAP4|S|1151|___1	0.43406	-0.0882967
MAP4|S|696|___1	0.0325597	0.231278
MAP4|S|358|___1	0.179408	-0.0853343
MAP4|S|636|___1	0.994912	0.00319354
MAP4|S|928|___1	0.49202	-0.234338
MAP4|S|787|___1	0.136412	-0.735287
MAP4|S|825|___1	0.0394229	-0.245379
MAP4|S|60|___1	0.405417	-0.202074
MAP4|S|723|___1	0.156292	-0.651084
MAP4|S|876|___1	0.417689	-0.178073
CANX|S|583|___1	0.51364	0.17357
CANX|S|554|___1	0.000439244	0.592098
CANX|S|564|___1	0.0148048	0.410741
PSMA5|S|16|___1	0.835271	0.0242057
PSMA5|S|56|___1	0.221594	-0.121961
SSFA2|S|410|___1	0.00723664	0.722973
SSFA2|S|739|___1	0.0498087	-0.305066
SSFA2|S|746|___1	0.531712	0.166338
SSFA2|S|668|___1	0.354304	0.100073
SSFA2|S|803|___1	0.637034	0.0373584
SSFA2|S|92|___1	0.236915	0.223556
SMARCA1|S|116|___1	0.547776	-0.163653
SMARCA1|S|119|___1	0.495894	-0.08576
MAPK1|S|360|___1	0.496297	-0.0901341
ERCC5|S|384|___1	0.507405	0.0639364
ERCC5|S|341|___1	0.611684	0.13322
ERCC5|S|389|___1	0.780133	0.0198105
GTF2E2|S|290|___1	0.30543	0.318257
GTF2E2|S|227|___1	0.098883	0.342367
EPHA2|S|901|___1	0.0606375	0.20569
SHC1|S|139|___1	0.28373	-0.110603
MPG|S|78|___1	0.987302	-0.00165892
ARID4A|S|1076|___1	0.354603	0.178569
KDM5A|S|204|___1	0.295049	-0.101251
KDM5A|S|1423|___1	0.611727	-0.118051
KDM5A|S|1331|___1	0.260174	-0.304973
TKT|S|295|___1	0.641036	-0.0995655
|S|112;111|___1	0.469852	0.0950212
EEF1D|S|133|___1	0.0972142	0.0725582
EEF1D|S|86|___1	0.312463	-0.322521
EEF1D|S|162|___1	0.199426	0.773733
EEF1D|S|119|___1	0.0565048	-0.638459
EEF1D|S|64|___1	0.28318	-0.118613
EEF1D|S|65|___1	0.405135	0.155866
MARCKS|S|27|___1	0.184869	0.742554
MARCKS|S|101|___1	0.0294843	0.769621
MARCKS|S|170|___1	0.602939	0.112481
MARCKS|S|46|___1	0.0153161	0.513896
RPL12|S|38|___1	0.0173625	-0.222715
CDC27|S|426|___1	0.0283474	-0.267069
CDC27|S|438|___1	0.0747352	0.610357
CDC27|S|387|___1	0.131225	0.263243
CDC27|S|220|___1	0.0351792	0.196299
CDC27|S|339|___1	0.110341	0.341278
CDC25B|S|160|___1	0.762458	0.060094
CDC25C|S|472|___1	0.0125451	-0.673584
CDC25C|S|216|___1	0.822013	-0.0383016
CDC25C|S|168|___1	0.136981	-0.132392
NKTR|S|379|___1	0.596493	0.0522304
NKTR|S|463|___1	0.727773	0.0245697
NKTR|S|320|___1	0.0434624	0.322282
NMT1|S|69|___1	0.146496	-0.734789
NMT1|S|47|___1	0.557905	0.149487
LRPAP1|S|50|___1	0.00305613	0.459117
ADSL|S|9|___1	0.436937	-0.280331
ADSL|S|15|___1	NA	0
CLIP1|S|310|___1	0.0595241	1.66
CLIP1|S|204|___1	0.913066	-0.060612
POLR2B|S|487|___1	0.843494	-0.0635263
HOXC9|S|159|___1	0.414512	-0.134608
PRKAR1B|S|83|___1	0.928719	0.036178
HIVEP2|S|2118|___1	0.71896	-0.0312486
|S|104;104|___1	0.403906	-0.0674748
SFN|S|74|___1	0.497782	0.129796
STIP1|S|481|___1	0.195627	-0.672434
|S|6|___1	0.219089	-0.463782
PRDX2|S|112|___1	0.620786	-0.0967065
ELF1|S|432|___1	0.929058	-0.0137703
ELF1|S|376|___1	0.605031	-0.0908295
ELF1|S|334|___1	0.23731	-0.257406
KIF5B|S|933|___1	0.0550108	0.385727
|S|248|___1	0.100704	-0.282148
ABCC1|S|915|___1	0.645514	0.0532689
ABCC1;ABCC3|S|1145;1141|___1	0.112433	-0.378273
TTK|S|436|___1	0.20564	0.118662
TTK|S|281|___1	0.809216	-0.192221
MCM4|S|26|___1	0.858294	-0.100703
MCM4|S|120|___1	0.182006	-0.405877
MCM4|S|406|___1	0.00054344	-0.360381
MCM5|S|133|___1	0.252218	-0.213094
MCM7|S|670|___1	0.019442	-0.726101
MCM7|S|674|___1	0.976666	0.00782728
MCM7|S|500|___1	0.0587469	0.169292
MCM7|S|121|___1	0.0249195	-0.359596
MCM7|S|678|___1	0.0413224	-0.192471
HSPA4|S|76|___1	0.846975	-0.0838486
GRK6;GRK5|S|484;484|___1	0.427522	0.150378
CTNNA1|S|641|___1	0.303159	-0.0909063
CTNNB1|S|675|___1	0.407483	-0.317567
CTNNB1|S|552|___1	0.31673	-0.0199676
RFC1|S|368|___1	0.774364	-0.0699175
RFC1|S|312|___1	0.0765777	-0.217304
RFC1|S|139|___1	0.336385	0.157483
GTF2F1|S|433|___1	0.79024	0.0740619
GTF2F1|S|442|___1	0.0405246	-0.328465
SPR|S|103|___1	0.699679	-0.0871356
HRH1|S|233|___1	0.0646316	0.172422
PTGER4|S|245|___1	0.664048	0.0723098
CBS|S|199|___1	0.0950896	0.414891
IRS1|S|862|___1	0.750431	0.0294604
IRS1|S|531|___1	0.572624	-0.23918
MYH9|S|1943|___1	0.858115	-0.0315115
MYH9|S|1714|___1	0.612088	0.0458082
COPB2|S|859|___1	0.221609	-0.175192
ADD1|S|12|___1	0.622518	-0.0394594
ADD1|S|358|___1	0.107718	-0.328014
BSG|S|362|___1	0.0436945	0.458111
NUP214|S|1081|___1	0.249997	-0.143313
NUP214|S|970|___1	0.00877239	-0.171072
NUP214|S|646|___1	0.543019	-0.0369239
NUP214|S|940|___1	0.647589	0.0419208
DEK|S|210|___1	0.0594648	-1.13111
ARL3|S|5|___1	0.553598	0.139719
MAP2K2|S|295|___1	0.258166	0.318307
RPL4|S|365|___1	0.506216	0.194319
RPL4|S|295|___1	0.365878	-0.142457
PGM1|S|117|___1	0.963889	-0.00981553
GNL1|S|51|___1	0.24688	0.277286
GNL1|S|32|___1	0.654258	0.0639033
NUP62|S|418|___1	0.56568	0.302663
ZEB1|S|995|___1	0.163954	0.307218
ZEB1|S|679|___1	0.0477151	0.963965
TAGLN2;TAGLN3|S|185;185|___1	0.161796	-0.834021
TALDO1|S|237|___1	0.580562	0.341432
|S|88|___1	0.0635433	-0.0454008
|S|323;323|___1	0.723552	-0.185951
|S|326;326|___1	0.661363	0.251887
|S|277;277|___1	0.00976168	0.44351
|S|284;284|___1	0.764718	0.133926
|S|189|___1	0.0179311	0.674927
|S|208;208|___1	0.0255987	0.141368
|S|249;249|___1	0.653573	0.0944893
|S|58;58;58;58|___1	0.0578555	0.278376
|S|352|___1	0.0256068	0.161481
|S|261|___1	0.933898	-0.025305
|S|165|___1	0.997668	0.00088946
|S|336|___1	0.61106	-0.132437
|S|337|___1	0.447172	-0.118899
|S|316;316|___1	0.973706	-0.00249879
BRCA1|S|1009|___1	0.635734	0.121984
BRCA1|S|1524|___1	0.102795	0.127028
COIL|S|226|___1	0.0779744	-0.5892
COIL|S|489|___1	0.464201	0.332874
|S|12|___1	0.147835	-0.349598
CDKN1A|S|130|___1	0.418723	-0.388084
RPL3|S|350|___1	0.0369762	0.376647
RPL3|S|265|___1	0.620754	-0.420289
ANP32A|S|17|___1	0.958534	0.0172723
FEN1|S|351|___1	0.019614	-0.719539
FEN1|S|352|___1	0.0422119	-0.614843
CUX1|S|1496|___1	0.85154	-0.0448899
CUX1|S|1270|___1	0.202814	-0.0820756
CUX1|S|1321|___1	0.319398	0.372018
CUX1|S|887|___1	0.56017	0.427954
CUX1|S|409|___1	0.337524	-0.133344
CAP2|S|312|___1	0.621459	-0.229036
TXLNA|S|515|___1	0.241944	0.0932428
CCT6A;CCT6B|S|246;246|___1	0.00493405	0.453021
PBX2|S|330|___1	0.128363	0.11378
USP8|S|392|___1	0.211939	-0.195138
USP8|S|452|___1	0.0430566	0.221264
USP8|S|718|___1	0.345097	-0.159127
PEX19|S|35|___1	0.0591203	0.540031
PEX19|S|147|___1	0.399139	-0.181142
CETN2|S|20|___1	0.053942	0.241284
ETV6|S|293|___1	0.819015	0.0973635
ETV6|S|213|___1	0.247959	-0.382772
NAA10|S|205|___1	0.64937	0.114154
GARS|S|653|___1	0.279531	-0.579802
MAP3K8|S|141|___1	0.837778	0.0377781
ELK3|S|396|___1	0.186838	-0.237423
|S|370|___1	0.842653	0.0236235
|S|424|___1	0.420126	-0.0648599
|S|66;66|___1	0.782144	0.1318
|S|67;67|___1	0.0529795	-0.520277
|S|351|___1	0.177014	-0.123189
|S|433|___1	0.314776	0.259743
|S|378|___1	0.000343566	0.400612
|S|385|___1	0.00595583	-0.174878
|S|387|___1	0.348446	0.10654
|S|306|___1	0.208436	-0.452587
STAT1|S|727|___1	0.729396	-0.0984619
STAT5A|S|193|___1	0.879512	0.0281094
SKIV2L2|S|40|___1	0.182947	-0.332789
PI4KA|S|265|___1	0.783887	0.0517386
PI4KA|S|230|___1	0.422352	-0.0996283
EPS15|S|324|___1	0.17704	0.698258
EPS15|S|796|___1	0.104025	0.408481
EPS15|S|221|___1	0.646371	0.0222017
RPS27|S|11|___1	0.0451006	0.264835
RPS27;RPS27L|S|27;27|___1	0.94946	-0.0129962
ABL2|S|631|___1	0.0107624	0.433834
ABL2|S|620|___1	0.314756	-0.0901815
ABL2|S|820|___1	0.736159	0.205906
ABL2|S|936|___1	0.26912	0.265097
HELZ|S|1317|___1	0.181953	-0.253247
RBM34|S|14|___1	0.69588	-0.0449379
LIFR|S|927|___1	0.0413849	0.448525
|S|54|___1	0.00863578	0.475238
HTT|S|1179|___1	0.582393	-0.022004
HTT|S|1199|___1	0.854471	0.0237676
HTT|S|1870|___1	0.528907	-0.159675
HTT|S|432|___1	0.986359	0.0104666
SLC1A4|S|507|___1	0.0351508	0.26861
PAFAH1B1|S|109|___1	0.0365791	-0.192453
MATR3|S|707|___1	0.808959	-0.0698476
MATR3|S|188|___1	0.674375	-0.0560215
MATR3|S|208|___1	0.218422	-0.131767
MATR3|S|211|___1	0.141459	-0.434553
MATR3|S|157|___1	0.0435531	-0.296224
MATR3|S|164|___1	0.936214	0.0136107
MATR3|S|9|___1	0.990926	0.00102695
MATR3|S|14|___1	0.051377	0.273559
MATR3|S|598|___1	0.633909	0.0715861
SSR1|S|268|___1	0.978078	-0.00507116
RANBP1|S|60|___1	0.519037	0.074436
VDAC2|S|115|___1	0.345627	-0.104985
CBX5|S|110|___1	0.102038	-0.462405
CBX5|S|92|___1	0.872401	-0.030141
CBX5|S|95|___1	0.693958	-0.0618208
CBX5|S|97|___1	0.90178	0.0171024
MKI67|S|2528|___1	0.240213	-0.426878
MKI67|S|2542|___1	0.552336	0.130843
MKI67|S|1679|___1	0.112456	0.332254
MKI67|S|2299|___1	0.249202	0.173379
MKI67|S|579|___1	0.740007	-0.0628082
MKI67|S|584|___1	0.607328	0.0635063
MKI67|S|1815|___1	0.518064	0.0528611
MKI67|S|1098|___1	0.0397055	0.328624
MKI67|S|2783|___1	0.116904	-0.217137
MKI67|S|3041|___1	0.6482	-0.0545019
MKI67|S|1861|___1	0.890811	-0.102529
MKI67|S|1864|___1	0.0109848	-0.482052
MKI67|S|2828|___1	0.636524	-0.32515
MKI67|S|2901|___1	0.31113	-0.250778
MKI67|S|264|___1	0.177889	0.510811
MKI67|S|1207|___1	0.431742	-0.115524
MKI67|S|1937|___1	0.514903	0.109172
MKI67|S|1329|___1	0.379754	-0.132403
MKI67|S|1447|___1	0.371489	0.115616
MKI67|S|3082|___1	0.0285416	0.560237
MKI67|S|2638|___1	0.444384	-0.199747
MKI67|S|2505|___1	0.511805	-0.222843
MKI67|S|357|___1	0.167565	0.288485
MKI67|S|1376|___1	0.608928	-0.284652
MKI67|S|1291|___1	0.320306	-0.18166
MKI67|S|1028|___1	0.0756613	0.178025
MKI67|S|2135|___1	0.199445	0.367107
MKI67|S|374|___1	0.627753	0.0884964
MKI67|S|648|___1	0.520865	0.162222
MKI67|S|308|___1	0.425535	-0.204074
MKI67|S|621|___1	0.200191	-0.275371
MKI67|S|878|___1	0.54586	-0.147962
MKI67|S|3218|___1	0.0923687	-0.332577
MKI67|S|1628|___1	0.0269293	-0.738509
MKI67|S|1071|___1	0.742677	0.078541
MKI67|S|3249|___1	0.092299	-0.344129
MKI67|S|411|___1	0.0459564	0.394743
MKI67|S|2983|___1	0.0440264	-0.420717
|S|729|___1	0.464148	0.194585
|S|735|___1	0.459546	0.0383808
|S|735|___1	0.726413	-0.031534
RECQL|S|634|___1	0.564219	-0.207688
NOP2|S|36|___1	0.266637	0.200271
NOP2|S|666|___1	0.850294	-0.052086
NOP2|S|812|___1	0.0288059	-0.140061
NOP2|S|786|___1	0.387722	0.121471
NOP2|S|732|___1	0.0663112	0.568988
NOP2|S|58|___1	0.122455	-0.0853356
ATRX|S|566|___1	0.403664	0.135708
ATRX|S|316|___1	0.611506	-0.114111
CRK|S|125|___1	0.192396	-0.646093
CRK|S|74|___1	0.867603	0.048941
BAG6|S|1081|___1	0.0825189	-0.089334
BAG6|S|113|___1	0.17855	0.340628
BAG6|S|973|___1	0.0649297	0.415331
BAG6|S|1117|___1	0.920875	0.00869608
BAG6|S|964|___1	0.0794593	0.411821
RPL21|S|104|___1	0.507051	0.109695
RPL28|S|115|___1	0.786808	0.09349
RPS9|S|163|___1	0.0937196	-0.304995
RPS9|S|153|___1	0.330586	-0.107006
|S|142|___1	0.606391	0.0298985
RPS10;RPS10P5|S|146;157|___1	0.361809	-0.196549
RPS10|S|130|___1	0.789128	-0.0610503
MAP1B|S|1389|___1	0.102496	0.242064
MAP1B|S|1797|___1	0.768282	0.0607454
MAP1B|S|1427|___1	0.531695	-0.160241
MAP1B|S|1785|___1	0.26012	0.148205
MAP1B|S|1265|___1	0.35215	0.277654
MAP1B|S|1965|___1	0.281301	-0.0588682
MAP1B|S|1779|___1	0.214646	0.202523
YAP1|S|274|___1	0.297106	-0.352481
YAP1|S|276|___1	0.521676	0.164812
YAP1|S|289|___1	0.14542	-0.434344
YAP1|S|340|___1	0.772299	-0.0345276
YAP1|S|109|___1	0.0497735	0.235943
YAP1|S|367|___1	0.904734	0.010815
UTRN|S|1405|___1	0.13661	-0.0835926
IQGAP1|S|330|___1	0.92515	-0.0202053
PLA2G4A|S|437|___1	0.0373369	0.42042
RPL29|S|142|___1	0.454969	-0.161701
|S|490;334|___1	0.770662	0.0787897
IREB2;KMT2A|S|157;279|___1	0.0912259	-0.195541
ARCN1|S|220|___1	0.365532	0.190256
ARCN1|S|493|___1	0.712777	0.0378261
GCLC|S|5|___1	0.760641	-0.104203
GCLC|S|8|___1	0.832949	0.0717624
PRRC2A|S|1306|___1	0.200758	-0.370207
PRRC2A|S|166|___1	0.345531	-0.0931571
PRRC2A|S|761|___1	0.786072	-0.029055
PRRC2A|S|1004|___1	0.98639	0.0024147
PRRC2A|S|908|___1	0.919448	-0.115374
PRRC2A|S|1219|___1	0.772561	0.0483435
PRRC2A|S|808|___1	0.110847	0.504689
PRRC2A|S|1014|___1	0.326809	-0.157691
PRRC2A|S|1089|___1	0.421246	-0.175245
PRRC2A|S|2113|___1	0.0974988	0.108863
NES|S|680|___1	0.0455689	0.398324
NES|S|905|___1	0.816617	-0.0291813
NES|S|768|___1	0.0174083	0.46231
NES|S|746|___1	0.276446	-0.413336
NES|S|564|___1	0.162931	0.34246
NES|S|325|___1	0.0705902	0.631944
CSNK1D|S|331|___1	0.0454425	-0.153393
CD97|S|831|___1	0.533437	-0.117106
CD97|S|818|___1	0.943569	0.0136689
POLD2|S|15|___1	0.4888	-0.0762016
MARCKSL1|S|22|___1	0.0805657	0.610067
MARCKSL1|S|104|___1	0.0621871	0.387407
PXN|S|85|___1	0.231364	-0.105612
PXN|S|258|___1	0.0342394	-0.232144
PXN|S|322|___1	0.739984	-0.0229726
PXN|S|106|___1	0.822092	-0.119995
CAMLG|S|55|___1	0.122673	-0.151376
NR2C2|S|219|___1	0.19568	-0.179474
NR2C2|S|19|___1	0.485315	0.0787063
NR2C2|S|46|___1	0.22277	0.160358
NR2C2|S|98|___1	0.90953	-0.0644215
NR2C2|S|68|___1	0.661189	-0.0720185
RPL34|S|12|___1	0.429955	-0.192777
NASP|S|189|___1	0.0218364	0.482341
NASP|S|408|___1	0.79295	0.0480615
NASP|S|421|___1	0.0969451	0.42338
FASN|S|1411|___1	0.675355	0.188591
FNTA|S|373|___1	0.336463	-0.334132
CCT3|S|252|___1	0.0490672	0.245818
|S|77|___1	0.0738807	0.597671
ARRB1|S|412|___1	0.301761	0.291891
CYB561|S|250|___1	0.674215	-0.131595
CENPA|S|32|___1	0.711783	0.0430773
CENPF|S|876|___1	0.599609	0.112994
CENPF|S|276|___1	0.219578	0.158615
CENPF|S|2998|___1	0.0638818	-0.200913
CENPF|S|3023|___1	0.232897	0.17088
CENPF|S|821|___1	0.427535	0.182602
CENPF|S|1651|___1	0.112085	0.282769
CENPF|S|1654|___1	0.137457	0.309659
CENPF|S|3079|___1	0.823838	0.0828387
CENPF|S|3083|___1	0.321673	0.140183
CENPF|S|3054|___1	0.0639684	0.42581
CENPF|S|838|___1	0.407206	0.217398
PCYT1A|S|362|___1	0.737491	0.0463195
PCYT1A;PCYT1B|S|233;233|___1	0.382683	-0.108626
PCYT1A|S|329|___1	0.884131	0.0736348
PCYT1A|S|331|___1	0.0991481	-0.238515
|S|67|___1	0.435375	0.0694324
PPM1F|S|454|___1	0.788913	-0.108044
CSNK1E|S|389|___1	0.884498	-0.0257276
CSNK1E|S|363|___1	0.0521811	-0.532475
CTCF|S|450|___1	0.0230392	0.544632
MCM2|S|139|___1	0.558067	-0.124979
MCM2|S|27|___1	0.323807	-0.0594665
MCM2|S|381|___1	0.134444	-0.351691
MCM2|S|878|___1	0.978284	0.0114489
MCM2|S|41|___1	0.0799528	0.48943
YLPM1|S|829|___1	0.236633	0.111778
YLPM1|S|756|___1	0.856847	-0.0162066
|S|47|___1	0.488785	0.0740288
RBM25|S|231|___1	0.791214	0.0823722
RBM25|S|677|___1	0.37479	0.140254
RBM25|S|583|___1	0.302591	0.61021
RBM25|S|516|___1	0.658465	-0.0728742
NUMB|S|194|___1	0.0795495	-0.63232
NUMB|S|7|___1	0.0571033	-0.301947
NUMB|S|438|___1	0.962328	0.0112079
CLK1|S|61|___1	0.497749	-0.143031
CLK2|S|50|___1	0.4736	-0.25986
CLK3|S|157|___1	0.859854	-0.0107808
PSEN1|S|367|___1	0.898237	0.00827773
NUP153|S|614|___1	0.600518	-0.0717737
NUP153|S|619|___1	0.385542	0.291431
NUP153|S|529|___1	0.095143	-0.193134
NUP153|S|633|___1	0.0728058	0.467864
NUP153|S|314|___1	0.73791	0.0998411
NUP153|S|334|___1	0.27092	-0.103557
NUP153|S|338|___1	0.883409	-0.0408505
NUP153|S|320|___1	0.643129	-0.0563143
NUP153|S|209|___1	0.883063	0.0209908
NUP153|S|1463|___1	0.933648	0.00933091
NUP153|S|257|___1	0.483596	-0.174971
NUP153|S|711|___1	0.00514324	0.389782
NUP153|S|516|___1	0.614223	0.0889541
NUP153|S|522|___1	0.28836	0.0846734
RANBP2|S|1400|___1	0.0951544	-0.585957
RANBP2|S|3207|___1	0.527485	0.052615
RANBP2|S|1835|___1	0.354663	-0.156134
RANBP2|S|2668|___1	0.0826922	-0.397038
RANBP2;RGPD4|S|2276;1301|___1	0.225668	-0.190465
RANBP2|S|1456|___1	0.0704763	0.574198
RANBP2|S|2526|___1	0.512188	-0.115244
RANBP2|S|2805|___1	0.10146	0.337722
RANBP2|S|21|___1	0.904443	0.0107767
RGS19|S|97|___1	0.17221	-0.712409
PSEN2|S|25|___1	0.478652	-0.0766679
TSC2|S|960|___1	0.41318	0.150214
TSC2|S|1452|___1	0.508936	0.642174
TSC2|S|939|___1	0.12641	-0.426022
TSC2|S|664|___1	0.592967	-0.124498
TSC2|S|1155|___1	0.159437	-0.2681
TAF6|S|532|___1	0.886411	-0.0182239
NT5C2|S|502|___1	0.536434	0.10376
NT5C2|S|511|___1	0.045078	0.450929
LIG3|S|210|___1	0.0253249	0.634198
MNX1|S|79|___1	0.825164	-0.0850293
GDI2|S|61|___1	0.21825	-0.0685652
EMD|S|163|___1	0.580143	-0.142243
EMD|S|173|___1	0.176841	1.21873
EMD|S|98|___1	0.0508331	-0.450799
EMD|S|87|___1	0.0320914	0.607159
EMD|S|49|___1	0.0864995	0.308594
EMD|S|29|___1	0.828247	-0.0127015
EMD|S|110|___1	0.86288	0.0542749
SLC26A2|S|12|___1	0.377449	-0.417248
ST13;ST13P4;ST13P5|S|181;177;181|___1	0.0109332	0.296052
ERF|S|21|___1	0.286071	0.139843
ERF|S|327|___1	0.493774	-0.259929
CDK7|S|164|___1	0.575973	-0.0977534
LRBA|S|1261|___1	0.968811	-0.00642633
LRBA|S|1498|___1	0.789831	-0.146824
RPL14|S|139|___1	0.814419	-0.0248151
PAPOLA|S|24|___1	0.865281	0.0116083
FXR1|S|409|___1	0.187926	-0.327391
FXR2|S|645|___1	0.202001	0.15181
FXR2|S|601|___1	0.0636179	0.230571
FXR2|S|603|___1	0.813044	-0.118376
RAB7A|S|72|___1	0.336283	-0.390585
RAB9A|S|179|___1	0.679528	0.0515078
SMARCA2|S|175|___1	0.0677203	0.345764
SMARCA2|S|329|___1	0.180728	-0.14289
SMARCA4|S|1417|___1	0.409881	-0.411416
SMARCA4|S|1382|___1	0.0599228	0.314752
SMARCA4|S|1452|___1	0.83849	-0.0260301
SMARCA4|S|695|___1	0.752851	-0.0641446
TPMT|S|14|___1	0.654714	-0.10509
BRCA2|S|93|___1	0.0842184	0.697148
BRCA2|S|253|___1	0.0586545	0.298703
BRCA2|S|2095|___1	0.338238	0.133066
MECP2|S|80|___1	0.342794	0.201846
MECP2|S|229|___1	0.105929	0.251089
MECP2|S|216|___1	0.132448	-0.336841
HCFC1|S|1507|___1	0.115301	-0.153531
HCFC1|S|1222|___1	0.101817	0.328161
HCFC1|S|2020|___1	0.998726	0.000103792
HCFC1|S|666|___1	0.0520917	0.928577
HCFC1|S|598|___1	0.296825	-0.0972597
HCFC1|S|411|___1	0.380721	0.224987
CAV2|S|36|___1	0.0811934	0.476428
HSD17B4|S|318|___1	0.983022	0.00833209
STAT5B|S|128|___1	0.224736	-0.264012
STAT5B|S|193|___1	0.00403743	-0.160097
RPS6KA3|S|715|___1	0.620823	-0.038904
RPS6KA3|S|369|___1	0.877077	0.0116833
HDGF|S|165|___1	0.490984	-0.0619791
HDGF|S|239|___1	0.0210247	0.499415
HDGF|S|202|___1	0.122001	-0.521496
NEK4|S|340|___1	0.773569	-0.025867
NEK4|S|563|___1	0.611547	-0.0876133
NEK4|S|484|___1	0.12314	0.13497
HNRNPA3|S|350|___1	0.00553827	-0.77844
HNRNPA3|S|14|___1	0.0544693	0.366795
HNRNPA3|S|358|___1	0.0377865	-0.207989
HNRNPA3|S|366|___1	0.0331806	-0.123766
HNRNPM|S|701|___1	0.523107	-0.409471
HNRNPM|S|637|___1	0.54297	-0.084634
HNRNPM|S|575|___1	0.616238	-0.0712013
HNRNPM|S|618|___1	0.368619	0.229062
HNRNPM|S|528|___1	0.110574	-0.380352
HNRNPM|S|468|___1	0.70211	-0.0820683
HNRNPM|S|432|___1	0.0314435	0.181392
HNRNPM|S|86|___1	0.595523	-0.0637897
KPNA2|S|490|___1	0.337319	-0.128201
KPNA2|S|62|___1	0.703157	0.0389199
NCBP2|S|130|___1	0.194865	0.0890627
SLC7A2|S|646|___1	0.651651	-0.165657
SLC7A2|S|647|___1	0.930938	0.0127851
AGFG1|S|181|___1	0.646571	0.068186
AGFG1|S|167|___1	0.791564	-0.0675271
|S|63|___1	0.0604458	-0.201138
MSH6|S|830|___1	0.112273	0.206979
MSH6|S|14|___1	0.605286	0.0628381
MSH6|S|137|___1	0.0537032	-0.0200334
VAV2|S|576|___1	0.0775884	0.212792
ZNF131|S|440|___1	0.930118	0.0138246
RBM5|S|59|___1	0.0201412	0.318348
RBM5|S|624|___1	0.0591844	0.272279
THOP1|S|529|___1	0.163046	-0.503186
HMGA2|S|102|___1	0.76263	0.0609029
NUP98|S|623|___1	0.897151	0.0316477
NUP98|S|1816|___1	0.634546	0.0469205
NUP98|S|1034|___1	0.0369894	0.292873
NUP98|S|608|___1	0.728654	0.0265412
NUP98|S|612|___1	0.49853	0.136817
NUP98|S|524|___1	0.254792	0.262326
NUP98|S|934|___1	0.248765	0.355273
NUP98|S|888|___1	0.177015	0.400457
NKX2-5|S|78|___1	0.111864	-0.419215
PLK1|S|331|___1	0.238169	0.252494
ARFIP1|S|39|___1	0.494555	0.271319
ARFIP1|S|132|___1	0.220958	-0.107595
ACLY|S|481|___1	0.0907943	-0.131664
ACLY|S|455|___1	0.886943	-0.0303721
COPA|S|173|___1	0.537917	-0.0596361
LIMK2|S|191|___1	0.337592	-0.20314
TTC3|S|1819|___1	0.0242997	-0.249737
SMTN|S|576|___1	0.940444	-0.038974
SMTN|S|503|___1	0.0764908	-0.154411
SMTN|S|277|___1	0.389193	0.138483
SMTN|S|341|___1	0.286651	-0.125677
SMTN|S|729|___1	0.714983	-0.0297411
SMTN|S|779|___1	0.221427	-0.626883
SMTN|S|357|___1	0.951129	0.0143965
SMTN|S|139|___1	0.608025	-0.0836091
SMTN|S|304|___1	0.245117	-0.0724022
SMTN|S|514|___1	0.315717	-0.128209
SLC16A1|S|483|___1	0.842117	0.119302
SLC16A1|S|213|___1	0.00401118	-0.551626
SUB1|S|17|___1	0.504092	0.23919
SUB1|S|118|___1	0.0858381	0.438533
CLNS1A|S|102|___1	0.730678	0.0962858
BLM|S|539|___1	0.414249	-0.159533
BLM|S|480|___1	0.0218587	-0.445465
BLM|S|1280|___1	0.835298	-0.0305292
BLM|S|1296|___1	0.332251	0.139332
HIRA|S|661|___1	0.879128	0.0903153
ATXN1|S|406|___1	0.321471	-0.350417
ATXN1|S|366|___1	0.399007	-0.181281
ATXN1|S|775|___1	0.156877	0.244774
ATN1|S|645|___1	0.263451	0.0796145
ATN1|S|34|___1	0.127646	-0.54181
ATN1|S|896|___1	0.149592	-0.115527
ATN1|S|632|___1	0.795457	0.0373998
PMS2;PMS2CL|S|403;17|___1	0.56838	-0.0775342
PMS2;PMS2CL|S|445;59|___1	0.133176	-0.273092
USP14|S|143|___1	0.0392113	0.646718
USP14|S|394|___1	0.166045	-0.545363
PRKAA2|S|377|___1	0.146398	0.235756
RAD23A|S|133|___1	0.0635675	0.587049
RAD23B|S|160|___1	0.439089	-0.148553
EPHA5|S|960|___1	0.553244	0.168429
EIF5|S|410|___1	0.927506	0.0215155
EIF5|S|390|___1	0.149011	0.337555
EIF5|S|8|___1	0.96246	-0.0121638
EIF5|S|10|___1	0.194406	-0.0891156
EIF5|S|229|___1	0.534683	0.174651
SLC12A2|S|77|___1	0.776897	0.124633
PSMD4;PIPSL|S|256;741|___1	0.472507	-0.526851
VCP|S|702|___1	0.368917	-0.237534
MFAP1|S|432|___1	0.140225	0.42906
MFAP1|S|30|___1	0.236196	0.135889
MFAP1|S|94|___1	0.0970157	1.00391
MFAP1|S|116|___1	0.614679	-0.0645022
MLLT4|S|1182|___1	0.348022	-0.180043
MLLT4|S|1721|___1	0.646357	-0.0668298
MLLT10|S|436|___1	0.563867	0.111985
ELL|S|33|___1	0.990045	0.00566292
BRPF1|S|1029|___1	0.659179	0.113366
BRPF1|S|1187|___1	0.646289	-0.0810529
CASP7|S|37|___1	0.540482	-0.161667
ADAR|S|825|___1	0.0520941	-0.135522
TPD52|S|156|___1	0.323355	-0.358434
TPD52|S|171|___1	0.518856	0.0545605
TPD52|S|176|___1	0.131913	0.416462
GFER|S|59|___1	0.930223	0.0122355
|S|170|___1	0.45999	-0.124881
EIF3B|S|125|___1	0.877813	-0.0762258
EIF3B|S|738|___1	0.186309	-0.275867
EIF3B|S|239|___1	0.0390813	-0.233828
EIF3B|S|119|___1	0.476217	0.0555538
|S|105|___1	0.501996	-0.177987
|S|209|___1	0.05307	-0.598767
ARPP19|S|46|___1	0.852615	-0.0580969
MAZ|S|361|___1	0.344962	0.162426
HDAC4|S|565|___1	0.589444	-0.250141
HDAC4;HDAC5;HDAC9|S|266;279;240|___1	0.600902	-0.21402
EIF6|S|239|___1	0.253417	0.198663
EIF6|S|243|___1	0.37606	-0.0412278
BCAR1|S|139|___1	0.41453	-0.121702
BCAR1|S|428|___1	0.0400116	-0.509551
BCAR1|S|639|___1	0.0874189	0.224934
KLF3|S|250|___1	0.0157837	0.285246
CORO7|S|21|___1	0.641234	0.052971
NUP107|S|86|___1	0.354367	-0.432863
NUP107|S|11|___1	0.645315	0.022004
EPPK1|S|2422|___1	0.148894	0.462014
EPPK1|S|2718|___1	0.471282	0.102882
EPPK1|S|2720|___1	0.578352	-0.0681968
ZNF445|S|171|___1	0.0282716	0.338572
EIF3E|S|399|___1	0.783728	-0.00726684
SEC61B|S|63|___1	0.1287	0.0809307
SEC61B|S|17|___1	0.827565	-0.0355099
SEC61B|S|49|___1	0.66748	-0.0739306
MYL6|S|57|___1	0.706814	-0.0746824
RPS20|S|93|___1	0.989887	-0.00278441
PSMA6|S|17|___1	0.0163118	-0.210173
DSTN|S|3|___1	0.563993	-0.360223
RAB8A|S|181|___1	0.123498	-0.416056
RAB8A|S|185|___1	0.0795381	-0.589897
CXCR4|S|319|___1	0.0771258	0.250001
UBE2K|S|159|___1	0.741398	-0.0607843
ARF3;ARF1|S|147;147|___1	0.0498045	0.314961
ARF3;ARF1|S|62;62|___1	0.469606	0.320756
RPS3A|S|263|___1	0.346026	-0.142448
RPL26;RPL26L1|S|32;32|___1	0.444737	-0.110496
PSME3|S|247|___1	0.422009	-0.0992621
RPL15|S|100|___1	0.872676	0.0320222
SEC61A1|S|408|___1	0.0185301	0.305416
RPL37|S|50|___1	0.384167	-0.043364
SUMO2;SUMO3;SUMO4|S|28;27;28|___1	0.958242	-0.00602929
HNRNPK|S|284|___1	0.873796	0.0082132
HNRNPK|S|216|___1	0.234407	-0.188568
RPS8|S|160|___1	0.543864	-0.144555
RPS14|S|70|___1	0.284051	-0.197254
RPS29|S|9|___1	0.21239	-0.151084
RPS13|S|21|___1	0.323984	0.272626
TMSB4X|S|44|___1	0.0705075	-0.619008
TMSB4X|S|2|___1	0.130322	-0.339377
RPL23A|S|85|___1	0.340338	0.225898
RPL23A|S|43|___1	0.264234	-0.182063
RPS6|S|148|___1	0.090062	0.186586
HIST1H4A|S|48|___1	0.0124061	-0.315555
RAB1A;RAB1B|S|78;75|___1	0.88572	0.0204329
RAN|S|135|___1	0.704599	-0.0614325
RPL23|S|138|___1	0.603503	-0.0930044
RPL30|S|10|___1	0.102932	0.340351
|S|40;40;40;40;40;40;40;40|___1	0.5725	0.0658062
FKBP1A|S|9|___1	0.849487	-0.0342566
TRA2B|S|99|___1	0.609409	-0.177891
TRA2B|S|215|___1	0.592496	-0.117593
TRA2B;TRA2A|S|264;260|___1	0.323532	-0.111424
TRA2B;TRA2A|S|266;262|___1	0.288419	-0.157657
EIF5A;EIF5A2|S|44;44|___1	0.632619	0.0545452
YBX1|S|314|___1	0.937052	0.015089
YBX1|S|176|___1	0.668026	-0.103088
CSNK2B|S|209|___1	0.196671	-0.307897
TUBA1B;TUBA1A;TUBA3E;TUBA1C|S|48;48;48;48;48;48|___1	0.700065	0.114796
HIST1H3A;HIST2H3A;HIST3H3;HIST2H3PS2|S|29;29;29;29|___1	0.089018	-0.438999
HIST1H3A;HIST2H3A;HIST3H3;H3F3C;H3F3A;HIST2H3PS2|S|58;58;58;57;58;58|___1	0.621689	-0.0452787
FAM193A|S|1144|___1	0.0832426	0.189482
FAM193A|S|1129|___1	0.68131	-0.0702782
NOP14|S|96|___1	0.719398	-0.0281307
IGBP1|S|96|___1	0.17235	-0.862527
RBM6|S|362|___1	0.426942	0.249302
RBM6|S|1025|___1	0.117795	-0.0646831
RBM6|S|891|___1	0.113805	-0.411248
RBM6|S|44|___1	0.191478	-0.55705
RBM6|S|17|___1	0.225505	-0.235517
EIF4G2|S|395|___1	0.193297	0.31804
RPP38|S|12|___1	0.30033	-0.151593
GTF2I|S|823|___1	0.142621	-0.391571
GTF2I|S|515|___1	0.21252	0.103736
GTF2I|S|517|___1	0.487177	-0.426116
GTF2I|S|784|___1	0.498206	0.156936
GTF2I|S|412|___1	0.638204	0.13162
GTF2I|S|210|___1	0.93949	-0.0322479
GTF2I|S|103|___1	0.625835	-0.224134
CNTNAP1|S|1381|___1	0.0807892	-0.197884
CCT2|S|260|___1	0.112883	-0.376236
RAE1|S|209|___1	0.555689	0.126695
PRKDC|S|511|___1	0.359806	0.251602
PRKDC|S|3205|___1	0.571173	0.106261
PRKDC|S|893|___1	0.147935	0.364041
PRKDC|S|2612|___1	0.97063	0.00342671
PRKDC|S|2624|___1	0.39055	-0.190305
NTHL1|S|22|___1	0.15404	-0.338124
CRADD|S|114|___1	0.0691282	0.417669
[truncated: 7,908 more rows]

## Sheet: Figure 2C
psite	FC_LPTI_Rapa	FC_LPTI_AC	FC_HFRT_Rapa	FC_HFRT_AC
KIAA0922|A2VDJ0|S|1122|___1	0.656485	1.12234	0.111444	0.0244974
ARHGAP42|A6NI28|S|434|___1	0.684985	0.56801	0.0503085	0.0645173
AP3B1|O00203|S|276|___1	0.710489	0.626606	-0.100102	-0.00722504
PPAP2B|O14495|S|297|___1	0.892559	0.313764	-0.340547	-0.142056
ARID1A|O14497|S|1513|___1	0.676663	0.493179	-0.215101	-0.0166623
AP3D1|O14617|S|658|___1	0.519238	0.706539	1.0588	0.94716
NDC80|O14777|S|55|___1	0.611366	0.617006	0.159533	0.185762
PPP1R12A|O14974|S|680|___1	1.07069	0.638463	-0.00578626	0.212363
TRANK1|O15050|S|2741|___1	0.617254	0.626702	-0.257055	0.0389907
RER1|O15258|S|95|___1	0.764026	0.950888	-0.180756	-0.171872
ZW10|O43264|S|88|___1	0.901721	0.789317	0.11372	0.38134
EPB41L2|O43491|S|550|___1	0.669529	0.617894	0.126634	0.0164436
NEMF|O60524|S|417|___1	0.616527	0.525083	0.244181	0.403583
BUB1B|O60566|S|633|___1	2.45323	2.27397	-0.388025	-0.279868
BUB1B|O60566|S|270|___1	1.88162	1.60869	-0.213384	-0.476974
ZC3H11A|O75152|S|108|___1	0.727904	0.625131	-0.131435	0.0612052
UBR5|O95071|S|2241|___1	0.411949	0.618772	0.0644665	0.107064
KIF4A;KIF4B|O95239|S|1038|___1	0.694204	0.669396	-0.0592915	-0.0581652
TACC2|O95359|S|1562|___1	0.408931	0.767255	0.138231	0.151324
TRIM16|O95361|S|60|___1	0.780517	0.522422	-0.351224	0.0147413
MBP|P02686|S|96|___1	1.36581	1.08021	-0.00340843	0.434068
RB1|P06400|S|795|___1	0.68404	0.611121	-0.189857	0.00349808
RB1|P06400|S|807|___1	1.01915	0.695214	-0.0536238	0.0425959
HSP90AB1;HSP90AB2P|P08238|S|255|___1	0.984484	0.712751	-0.252958	-0.0429694
CD44|P16070|S|706|___1	0.854823	0.723259	-0.13465	-0.0319767
CTPS1|P17812|S|575|___1	0.675651	0.468444	-0.133172	0.0871983
SON|P18583|S|2129|___1	0.275544	0.706273	-0.0146707	0.0294577
SON|P18583|S|1697|___1	0.950481	0.593548	-0.226666	0.185648
SLC9A1|P19634|S|703|___1	0.655991	0.599895	-0.1253	0.154198
NF1|P21359|S|2543|___1	0.627245	0.350014	0.0174987	0.179638
MAP4|P27816|S|507|___1	0.848652	0.682325	-0.150221	0.0863501
CANX|P27824|S|554|___1	0.729527	0.592098	-0.140654	-0.0828349
SSFA2|P28290|S|410|___1	0.652408	0.722973	-0.140716	-0.0626799
MARCKS|P29966|S|101|___1	1.09301	0.769621	-0.291602	-0.0518303
MARCKS|P29966|S|46|___1	0.673237	0.513896	-0.312815	0.169424
CDC27|P30260|S|438|___1	0.782996	0.610357	-0.0784915	0.0574042
LRPAP1|P30533|S|50|___1	0.741149	0.459117	-0.402824	-0.214506
ZEB1|P37275|S|679|___1	1.33952	0.963965	-0.105487	-0.0540895
|P38159|S|189|___1	0.860585	0.674927	-0.194166	-0.103802
CCT6A;CCT6B|P40227|S|246|___1	0.72919	0.453021	-0.0224628	0.200537
NES|P48681|S|325|___1	0.740764	0.631944	0.01695	0.13676
CTCF|P49711|S|450|___1	0.675792	0.544632	-0.148143	-0.053971
NT5C2|P49902|S|511|___1	0.660963	0.450929	-0.0783497	0.0146592
LIG3|P49916|S|210|___1	0.656298	0.634198	-0.250153	0.0283149
EMD|P50402|S|87|___1	0.621469	0.607159	-0.202656	-0.0389233
HCFC1|P51610|S|666|___1	0.824871	0.928577	-0.000287691	0.00773398
USP14|P54578|S|143|___1	0.465381	0.646718	-0.243569	0.397481
CDC42EP1|Q00587|S|353|___1	0.0311478	0.712529	0.0191781	0.25116
SP3|Q02447|S|73|___1	0.577757	0.675193	-0.334759	0.025184
EXOSC9|Q06265|S|306|___1	0.899475	0.825806	-0.25368	-0.117692
SLC20A2|Q08357|S|422|___1	0.612017	0.405473	0.102255	0.102359
AHNAK|Q09666|S|5448|___1	1.23531	0.837425	0.173371	0.252966
TP53BP1|Q12888|S|78|___1	0.895072	0.793816	-0.33333	0.101556
STRN3|Q13033|S|229|___1	0.566607	0.788422	-0.0524044	0.121399
EIF2B5|Q13144|S|544|___1	0.817191	0.664796	-0.417061	-0.195086
BMPR2|Q13873|S|586|___1	0.648952	0.677155	0.489257	0.292698
EIF3A|Q14152|S|1198|___1	0.768145	0.476038	-0.29158	-0.122264
EIF3A|Q14152|S|895|___1	0.482965	0.766429	-0.00522232	-0.0964152
EFR3A|Q14156|S|56|___1	1.04444	0.940603	0.579099	-0.55983
SCRIB|Q14160|S|1508|___1	0.765792	0.805728	0.100038	0.212987
PTGES3|Q15185|S|113|___1	1.31432	1.03022	-0.32935	-0.0498349
SHB|Q15464|S|388|___1	1.71328	1.34258	-0.405492	0.0949421
TAF7|Q15545|S|159|___1	0.697923	0.619816	-0.158757	-0.119743
HMGN3|Q15651|S|78|___1	0.564152	0.705463	-0.336774	0.030776
CCDC6|Q16204|S|52|___1	0.72625	0.539548	0.066514	0.0729876
UBE2S|Q16763|S|73|___1	0.934794	0.693769	-0.252556	0.0585155
HNRNPUL2|Q1KMD3|S|161|___1	0.625023	0.526071	-0.0687666	-0.146036
LGALSL|Q3ZCW2|S|25|___1	0.745876	1.09274	0.294325	-0.0487994
C17orf85|Q53F19|S|25|___1	0.79399	0.783713	-0.0966075	0.175122
NHSL1|Q5SYE7|S|1497|___1	0.343318	0.645373	-0.149391	0.0193453
RIF1|Q5UIP0|S|1008|___1	1.01362	0.715312	-0.0501006	0.0511996
CDCA2|Q69YH5|S|756|___1	0.637824	0.646953	-0.160826	0.0353413
C3orf17|Q6NW34|S|328|___1	0.681644	0.556623	-0.347337	-0.146985
ALKBH5|Q6P6C2|S|350|___1	0.889458	1.07478	-0.131445	0.148702
NHS|Q6T4R5|S|1451|___1	0.63311	0.909176	0.160369	-0.0338726
ARHGAP27|Q6ZUM4|S|466|___1	0.734446	0.603729	-0.242849	-0.00327365
MEPCE|Q7L2J0|S|69|___1	1.14918	1.2151	0.113194	-0.207703
NET1|Q7Z628|S|21|___1	0.521459	0.609434	0.00964832	0.109571
CASZ1|Q86V15|S|57|___1	0.908531	0.903292	-0.25339	0.397026
GLCCI1|Q86VQ1|S|223|___1	0.758022	0.575759	-0.218441	0.116034
LSR|Q86X29|S|530|___1	0.594283	0.634123	-0.0550273	-0.0904617
SRRM1|Q8IYB3|S|797|___1	0.686562	0.671573	-0.219932	0.129701
BOD1L1|Q8NFC6|S|1077|___1	1.14029	1.07304	0.0300531	-0.0968831
CASC5|Q8NG31|S|153|___1	0.940236	0.979943	-0.036219	0.0665439
RAB3IL1|Q8TBN0|S|168|___1	0.654769	0.580427	-0.205681	0.0489432
BRIX1|Q8TDN6|S|261|___1	0.673351	0.388048	-0.117428	-0.133771
ZC3H15|Q8WU90|S|381|___1	0.0611215	0.666399	-0.291077	0.0220362
PPP1R13L|Q8WUF5|S|203|___1	0.737903	0.576499	-0.00735887	0.147716
AHCTF1|Q8WYP5|S|1944|___1	0.604228	0.529056	-0.260303	-0.0186691
ANKS1A|Q92625|S|887|___1	0.506594	0.753463	-0.0045805	0.139999
SYAP1|Q96A49|S|313|___1	0.903356	0.684489	-0.19694	-0.379341
|Q96E39|S|189|___1	0.617685	0.489584	-0.0418676	-0.0113948
SIRT1|Q96EB6|S|615|___1	0.749738	0.563268	0.0128533	0.081159
RBM33|Q96EV2|S|205|___1	0.641303	0.523765	-0.507646	-0.280979
NAF1|Q96HR8|S|315|___1	1.35182	1.01634	0.0930602	0.321877
RBM17|Q96I25|S|169|___1	0.732007	0.757888	-0.109629	-0.0863132
SLC46A1|Q96NT5|S|458|___1	0.708954	0.648354	0.064292	0.165766
TRAPPC9|Q96Q05|S|953|___1	1.17757	1.10781	-0.466761	0.186563
SCAF11|Q99590|S|588|___1	0.879972	0.7004	-0.159339	0.0180772
SCAF11|Q99590|S|1457|___1	0.668698	0.625193	-0.204535	0.00864601
NCAPG|Q9BPX3|S|390|___1	0.844299	0.644759	-0.214498	0.16275
HINFP|Q9BQA5|S|279|___1	0.8274	0.649204	0.193135	-0.245557
BUD13|Q9BRD0|S|325|___1	0.701719	0.66182	-0.0996682	-0.0362355
BCL2L13|Q9BXK5|S|426|___1	0.717263	0.527147	-0.3006	0.08664
SRRT|Q9BXP5|S|67|___1	0.726086	0.726429	-0.22454	-0.0407864
QTRT1|Q9BXR0|S|139|___1	0.868248	0.787074	-0.141347	-0.0611308
NSRP1|Q9H0G5|S|248|___1	0.746956	0.61297	-0.499099	-0.213033
RACGAP1|Q9H0H5|S|203|___1	1.0138	0.969714	-0.0528619	-0.200503
|Q9H7N4|S|498|___1	0.466655	0.647418	0.0154835	0.0605443
ANLN|Q9NQW6|S|658|___1	0.778252	0.735139	0.599698	0.653078
ANLN|Q9NQW6|S|562|___1	0.674844	0.506344	-0.156691	0.0666056
BIRC6|Q9NR09|S|3591|___1	0.696376	0.659833	-0.0589809	0.0819581
SNRK|Q9NRH2|S|362|___1	0.607169	0.557068	0.174461	0.0358203
SLTM|Q9NWH9|S|590|___1	0.836573	0.522671	-0.260929	0.130853
BCLAF1|Q9NYF8|S|578|___1	1.10964	0.992674	-0.237301	-0.0876888
PODXL2|Q9NZ53|S|536|___1	0.659597	0.26024	-0.0655349	0.0223837
SLAIN2|Q9P270|S|456|___1	0.636357	0.454163	-0.234175	-0.0387376
EPS15L1|Q9UBC2|S|377|___1	0.860758	0.713895	-0.311603	0.166014
ANAPC2|Q9UJX6|S|314|___1	0.602561	0.412255	-0.244215	0.0364215
ACIN1|Q9UKV3|S|898|___1	0.85741	0.816521	-0.0837091	-0.0691134
AMFR|Q9UKV5|S|542|___1	0.65935	0.544787	-0.192246	-0.0947533
SLC12A4|Q9UP95|S|967|___1	0.601071	0.501878	0.313154	0.456816
ZC3H4|Q9UPT8|S|1275|___1	0.496112	0.664835	-0.0721734	0.0467017
CDK11A|Q9UQ88|S|47|___1	1.12168	0.877548	-0.316837	0.0633418
CARHSP1|Q9Y2V2|S|58|___1	0.672719	0.109645	0.499314	0.648727
MTCL1|Q9Y4B5|S|651|___1	1.22955	1.14739	0.0199118	-0.246982
CEP170B|Q9Y4F5|S|711|___1	0.983119	0.134408	-0.533474	0.292105
IRS2|Q9Y4H2|S|391|___1	0.696718	0.555926	0.137574	0.109958
KMT2D|O14686|T|1195|___1	0.794154	0.577667	-0.231683	-0.0636234
CLPTM1|O96005|T|622|___1	0.70864	0.502668	0.0749629	0.286329
EEF2|P13639|T|435|___1	0.676683	0.461657	-0.133514	0.025514
NKTR|P30414|T|1155|___1	0.908003	0.707072	-0.0264889	0.14065
MYH9|P35579|T|1151|___1	0.895745	0.774928	0.160306	0.189014
MKI67|P46013|T|1923|___1	0.672707	0.625104	0.0140638	0.0592435
MKI67|P46013|T|2085|___1	0.920919	0.664425	-0.185285	0.222546
ZYX|Q15942|T|274|___1	0.808455	0.602856	-0.152407	0.127807
HNRNPUL2|Q1KMD3|T|165|___1	1.5051	1.1269	0.0404615	0.146165
CDCA8|Q53HL2|T|171|___1	0.648015	0.662345	-0.0430441	-0.144409
CEP170|Q5SW79|T|920|___1	1.07292	0.531206	-0.295918	-0.136606
PBRM1|Q86U86|T|301|___1	1.14132	0.809543	-0.454493	-0.378955
RBM15B|Q8NDT2|T|532|___1	0.535321	0.685384	-0.0426989	-0.218817
GTF3C2|Q8WUA4|T|177|___1	0.841687	0.583676	-0.0609976	0.0525405
PDCD6IP|Q8WUM4|T|479|___1	0.739979	0.55207	-0.159624	-0.051644
TOPBP1|Q92547|T|822|___1	0.833105	0.668098	-0.300715	-0.0129426
CLCC1|Q96S66|T|482|___1	0.726451	0.533229	-0.0881796	0.204367
NIFK|Q9BYG3|T|223|___1	0.782083	0.679376	-0.321115	-0.184473
OSBPL8|Q9BZF1|T|54|___1	0.735015	0.491769	-0.372088	0.0356166
NUCKS1|Q9H1E3|T|179|___1	0.736922	0.724702	0.118431	-0.0247974
TUT1|Q9H6E5|T|329|___1	0.685657	0.625774	-0.310243	-0.00452423
ABI2|Q9NYB9|T|361|___1	0.758859	0.706313	-0.0747703	0.142883
CIZ1|Q9ULV3|T|645|___1	0.976304	0.858102	0.565331	0.0859273
PRRC2C|Q9Y520|T|822|___1	0.563317	0.619066	-0.0532268	0.0712229
FHOD1|Q9Y613|T|690|___1	0.695854	0.404247	-0.0562162	0.222939
NUMBL|Q9Y6R0|T|279|___1	0.735571	0.484686	-0.262891	-0.172519
SPAG9|O60271|S|229|___2	0.844076	0.770141	-0.321444	-0.121233
CTNND1|O60716|S|920|___2	0.614652	0.489486	-0.128073	0.0254517
SRSF10|O75494|S|131|___2	0.687785	0.603556	-0.35442	-0.123879
RB1|P06400|S|807|___2	0.774252	0.634806	-0.156709	0.0435187
RB1|P06400|S|811|___2	0.774252	0.634806	-0.156709	0.0435187
TOP2A|P11388|S|1374|___2	0.708352	0.590921	-0.288419	-0.0299972
TOP2A|P11388|S|1377|___2	0.708352	0.590921	-0.288419	-0.0299972
CANX|P27824|S|554|___2	1.08751	0.741961	-0.369539	-0.0377553
CANX|P27824|S|564|___2	1.08751	0.741961	-0.369539	-0.0377553
MARCKS|P29966|S|135|___2	0.907822	0.619799	-0.430824	-0.253521
MKI67|P46013|S|1740|___2	0.723211	0.505357	-0.23386	0.0777782
SRSF1|Q07955|S|201|___2	0.772329	0.668347	-0.208385	-0.018259
CAMSAP2|Q08AD1|S|862|___2	0.747318	0.602646	-0.166592	-0.00630379
DLGAP5|Q15398|S|774|___2	0.45791	0.635412	0.0736351	-0.112581
DLGAP5|Q15398|S|777|___2	0.45791	0.635412	0.0736351	-0.112581
SRSF7|Q16629|S|163|___2	0.737144	0.47918	-0.274937	0.0754617
SRSF7|Q16629|S|165|___2	0.737144	0.47918	-0.274937	0.0754617
KDM3B|Q7LBC6|S|773|___2	0.81259	0.766436	-0.109907	0.290982
KDM3B|Q7LBC6|S|779|___2	0.81259	0.766436	-0.109907	0.290982
POGZ|Q7Z3K3|S|274|___2	1.23198	0.846651	0.440498	0.786646
FOXC2|Q99958|S|288|___2	0.640517	0.390618	-0.0931231	0.131173
TMUB1|Q9BVT8|S|98|___2	0.488083	0.659304	-0.130253	-0.0156466
TNKS1BP1|Q9C0C2|S|1620|___2	0.619597	0.990844	-0.243664	-0.227713
TNKS1BP1|Q9C0C2|S|1621|___2	0.619597	0.990844	-0.243664	-0.227713
PLEKHA5|Q9HAU0|S|933|___2	1.27254	1.29783	-0.094979	-0.0679003
PLEKHA5|Q9HAU0|S|937|___2	1.27254	1.29783	-0.094979	-0.0679003
SRRM2|Q9UQ35|S|1854|___2	0.827623	0.689395	-0.32489	-0.155842
SRRM2|Q9UQ35|S|1857|___2	0.827623	0.689395	-0.32489	-0.155842
SPAG9|O60271|T|226|___2	0.844076	0.770141	-0.321444	-0.121233
MKI67|P46013|T|1747|___2	0.723211	0.505357	-0.23386	0.0777782
TMUB1|Q9BVT8|T|92|___2	0.488083	0.659304	-0.130253	-0.0156466
RBM27|Q9P2N5|T|888|___2	0.856867	0.464419	-0.209554	0.067043
SRSF10|O75494|Y|136|___2	0.687785	0.603556	-0.35442	-0.123879

## Sheet: Figure 2D
	Plk	%	Aurora A/B	%	Cdk minimal	%	Total
pass_ANOVA_FC_cut_off	29	19.2053	40	26.4901	69	45.6954	151
ANOVA(-)	1212	15.3905	1326	16.8381	4642	58.946	7875
Total	1241	15.4622	1366	17.0197	4711	58.6967	8026
*Numbers obtained from table in tab Figure 2E

## Sheet: Figure 2E
ID	pass_ANOVA_FC_cut_off	type	sequence
|P0DPB5|S|104|___1	-	Proline directed	ARGSASYSPPRKRSS
|P0DPB6|S|17|___1	-	Non proline directed	KISGLKTSMAEGERK
|Q6ZSR9|S|294|___1	-	Proline directed	SKYSRHYSPEDEPSP
|Q6ZSR9|S|300|___1	-	Proline directed	YSPEDEPSPEAQPIA
|Q9UF83|T|420|___1	-	Proline directed	SMASLTRTPPRASLT
AAAS|Q9NRG9|S|495|___1	-	Proline directed	NAQFPRFSPVLGRAQ
AAAS|Q9NRG9|T|57|___1	-	Proline directed	LTKDPLKTPGRLDHG
AAK1|Q2M2I8|S|21|___1	-	Non proline directed	SGLGSGSSGGGGSTS
AAK1|Q2M2I8|S|624|___1	-	Proline directed	GSLTPPSSPKTQRAG
AAK1|Q2M2I8|S|637|___1	-	Non proline directed	AGHRRILSDVTHSAV
AAK1|Q2M2I8|S|668|___1	-	Non proline directed	AEASLNKSKSATTTP
AAK1|Q2M2I8|S|678|___1	-	Proline directed	ATTTPSGSPRTSQQN
AAK1|Q2M2I8|T|620|___1	-	Proline directed	GQKVGSLTPPSSPKT
AARSD1|Q9BTE6|S|174|___1	-	Non proline directed	PVNVRELSLDDPEVE
AASDH|Q4L235|S|724|___1	-	Proline directed	QNLKGLNSPVLIGKS
AATF|Q9NY61|T|67|___1	-	Non proline directed	ASASLLDTDKRYCGK
ABCC1;ABCC3|P33527|S|1145|___1	-	Non proline directed	RQLKRLESVSRSPVY
ABCC1|P33527|S|915|___1	-	Non proline directed	KQLQRQLSSSSSYSG
ABCC4|O15439|T|646|___1	-	Proline directed	EQPPVPGTPTLRNRT
ABCC5|O15440|S|558|___1	-	Proline directed	LDSDERPSPEEEEGK
ABCF1|Q8NE71|S|109|___1	-	Non proline directed	KKLSVPTSDEEDEVP
ABCF1|Q8NE71|S|166|___1	-	Non proline directed	NRINKAVSEEQQPAL
ABCF1|Q8NE71|S|22|___1	-	Proline directed	IGDGESTSPSDKVVK
ABCF1|Q8NE71|S|228|___1	-	Non proline directed	AKKAEQGSEEEGEGE
ABHD15|Q6UXT9|S|434|___1	-	Non proline directed	GLSRHRASFLGGRRR
ABI1|Q8IZP0|S|183|___1	-	Proline directed	PPTQKPPSPPMSGRG
ABI1|Q8IZP0|S|225|___1	-	Proline directed	ARLGSQHSPGRTASL
ABI1|Q8IZP0|S|231|___1	-	Non proline directed	HSPGRTASLNQRPRT
ABI1|Q8IZP0|T|196|___1	-	Proline directed	RGTLGRNTPYKTLEP
ABI2|Q9NYB9|S|183|___1	-	Proline directed	PPTQKPPSPPMSGKG
ABI2|Q9NYB9|S|227|___1	-	Proline directed	NMAPSQQSPVRTASV
ABI2|Q9NYB9|T|361|___1	+	Proline directed	NRPASRHTPPTIGGS
ABL1|P00519|S|569|___1	-	Proline directed	LDHEPAVSPLLPRKE
ABL1|P00519|S|917|___1	-	Proline directed	AGGKPSQSPSQEAAG
ABL2|P42684|S|620|___1	-	Proline directed	GAQASSGSPALPRKQ
ABL2|P42684|S|631|___1	-	Proline directed	PRKQRDKSPSSLLED
ABL2|P42684|S|820|___1	-	Non proline directed	ERTVSTSSQPEENVD
ABL2|P42684|S|936|___1	-	Proline directed	HKVPVLISPTLKHTP
ABLIM1|O14639|S|426|___1	-	Proline directed	ERQSLGESPRTLSPT
ABLIM1|O14639|S|431|___1	-	Proline directed	GESPRTLSPTPSAEG
ABLIM1|O14639|S|458|___1	-	Proline directed	TSQGSINSPVYSRHS
ABLIM1|O14639|S|586|___1	-	Non proline directed	GPDMKRRSSGREEDD
ABLIM1|O14639|S|587|___1	-	Non proline directed	PDMKRRSSGREEDDE
ABLIM1|O14639|S|655|___1	-	Non proline directed	IPSSKTASLPGYGRN
ABTB2|Q8N961|S|33|___1	-	Non proline directed	SCRSLSLSSSKSNSQ
ABTB2|Q8N961|S|365|___1	-	Proline directed	HPLCPGASPARQARQ
ACACA|Q13085|S|2343|___1	-	Proline directed	RILSTMDSPST----
ACD|Q96AP0|S|25|___1	-	Proline directed	LGSETPSSPRAGQLL
ACIN1|Q9UKV3|S|1004|___1	-	Proline directed	VRTAQVPSPPRGKIS
ACIN1|Q9UKV3|S|216|___1	-	Non proline directed	ISEEKGDSDDEKPRK
ACIN1|Q9UKV3|S|243|___1	-	Non proline directed	AAKLSEGSQPAEEEE
ACIN1|Q9UKV3|S|328|___1	-	Non proline directed	DERPKTRSQEQEVLE
ACIN1|Q9UKV3|S|343|___1	-	Non proline directed	RGGRFTRSQEEARKS
ACIN1|Q9UKV3|S|365|___1	-	Proline directed	EKEMKTTSPLEEEER
ACIN1|Q9UKV3|S|490|___1	-	Proline directed	PSDTKAESPAEKVPE
ACIN1|Q9UKV3|S|561|___1	-	Non proline directed	QKEGRRASHTLLPSH
ACIN1|Q9UKV3|S|657|___1	-	Proline directed	SNSRKSLSPGVSRDS
ACIN1|Q9UKV3|S|698|___1	-	Non proline directed	CEPKERTSTSSSSVQ
ACIN1|Q9UKV3|S|710|___1	-	Non proline directed	SVQARRLSQPESAEK
ACIN1|Q9UKV3|S|714|___1	-	Non proline directed	RRLSQPESAEKHVTQ
ACIN1|Q9UKV3|S|729|___1	-	Proline directed	RLQPERGSPKKCEAE
ACIN1|Q9UKV3|S|838|___1	-	Non proline directed	KGVPAGNSDTEGGQP
ACIN1|Q9UKV3|S|863|___1	-	Non proline directed	ATTQKKPSISITTES
ACIN1|Q9UKV3|S|898|___1	+	Non proline directed	HADDSRISEDETERN
ACIN1|Q9UKV3|S|990|___1	-	Non proline directed	SQQKSGVSITIDDPV
ACIN1|Q9UKV3|T|254|___1	-	Proline directed	EEEEDQETPSRNLRV
ACIN1|Q9UKV3|T|976|___1	-	Non proline directed	KKVTLGDTLTRRSIS
ACLY|P53396|S|455|___1	-	Non proline directed	PAPSRTASFSESRAD
ACLY|P53396|S|481|___1	-	Proline directed	MPQDSVPSPRSLQGK
ACSL4|O60488|S|447|___1	-	Proline directed	LSGGAPLSPQTHRFM
ACTL6A|O96019|S|233|___1	-	Proline directed	KEAVREGSPANWKRK
ACTN4;ACTN2;ACTN3;ACTN1|O43707|S|159|___1	-	Non proline directed	RFAIQDISVEETSAK
ACTN4|O43707|T|844|___1	-	Non proline directed	RETTDTDTADQVIAS
ACTR10|Q9NZ32|S|414|___1	-	Non proline directed	PLMKRAFSTEK----
ACTR8|Q9H981|S|132|___1	-	Proline directed	GTRRIPVSPEQARSY
ACTR8|Q9H981|S|444|___1	-	Non proline directed	KATADRKSASKPIGF
ADAM9|Q13443|S|752|___1	-	Non proline directed	NPSRQPGSVPRHVSP
ADAM9|Q13443|S|758|___1	-	Proline directed	GSVPRHVSPVTPPRE
ADAM9|Q13443|T|761|___1	-	Proline directed	PRHVSPVTPPREVPI
ADAR|P55265|S|825|___1	-	Proline directed	TMLLLSRSPEAQPKT
ADAR|P55265|T|191|___1	-	Proline directed	KLQKEAGTPPLWKIA
ADAR|P55265|T|808|___1	-	Proline directed	RMGFTEVTPVTGASL
ADARB1|P78563|S|26|___1	-	Proline directed	NRNLDNVSPKDGSTP
ADARB2|Q9NS39|S|85|___1	-	Non proline directed	LAARPPPSGDRARGG
ADCY3|O60266|S|39|___1	-	Non proline directed	VGRTHEISVRNSGSC
ADCY6|O43306|S|54|___1	-	Proline directed	LRDAEPPSPTPAGPP
ADCY9|O60503|S|1259|___1	-	Proline directed	PQHQLSISPDIRVQV
ADCY9|O60503|S|1307|___1	-	Proline directed	QAKDAHLSPKRPWKE
ADCY9|O60503|S|1352|___1	-	Non proline directed	TKLNVSKSV------
ADD1;ADD2;ADD3|P35611|T|724|___1	-	Proline directed	KKKKKFRTPSFLKKS
ADD1|P35611|S|12|___1	-	Proline directed	SRAAVVTSPPPTTAP
ADD1|P35611|S|358|___1	-	Proline directed	AKSRSPGSPVGEGTG
ADD3|Q9UEY8|S|442|___1	-	Proline directed	EKTRWLNSPNTYMKV
ADNP|Q9H2P0|S|409|___1	-	Proline directed	LSSGQLKSPSLSQSQ
ADNP|Q9H2P0|S|709|___1	-	Proline directed	APSRLNQSPSLAPVK
ADNP|Q9H2P0|S|953|___1	-	Non proline directed	TKLMHNASDSEVDQD
ADNP|Q9H2P0|S|98|___1	-	Non proline directed	SHFRNVHSEDFENRI
ADPRHL2|Q9NX46|T|64|___1	-	Proline directed	SLEPDPGTPGSERTE
ADRM1|Q16186|S|405|___1	-	Non proline directed	KDEEEDMSLD-----
ADRM1|Q16186|T|217|___1	-	Proline directed	RSQSAAVTPSSTTSS
ADRM1|Q16186|T|39|___1	-	Proline directed	SLKGTTVTPDKRKGL
ADSL|P30566|S|15|___1	-	Proline directed	GSPDSYRSPLASRYA
ADSL|P30566|S|9|___1	-	Proline directed	AAGGDHGSPDSYRSP
AEBP2|Q6ZN18|S|206|___1	-	Non proline directed	TSGGRRGSLEMSSDG
AEBP2|Q6ZN18|S|390|___1	-	Non proline directed	LKNKRRRSLPRPHDF
AFAP1|Q8N556|S|548|___1	-	Non proline directed	AVVKRTGSNAAQYKY
AFAP1|Q8N556|S|668|___1	-	Proline directed	SGTSSPQSPVFRHRT
AFF4|Q9UHB7|S|1055|___1	-	Proline directed	SKAVGMPSPVSPKLS
AFF4|Q9UHB7|S|1058|___1	-	Proline directed	VGMPSPVSPKLSPGN
AFF4|Q9UHB7|S|487|___1	-	Proline directed	KVNPHKVSPASSVDS
AFF4|Q9UHB7|S|549|___1	-	Proline directed	SGRGRQKSPAQSDST
AFF4|Q9UHB7|S|694|___1	-	Proline directed	FFRQRMFSPMEEKEL
AFF4|Q9UHB7|S|703|___1	-	Proline directed	MEEKELLSPLSEPDD
AFF4|Q9UHB7|S|836|___1	-	Non proline directed	GSRKRTISQSSSLKS
AFF4|Q9UHB7|T|359|___1	-	Non proline directed	SQQSNFGTGEQKRYN
AFF4|Q9UHB7|T|528|___1	-	Proline directed	PKETSSATPGRDSKT
AFTPH|Q6ULP2|S|151|___1	-	Proline directed	VGTLESFSPGDFRTN
AFTPH|Q6ULP2|T|617|___1	-	Proline directed	ENIDTPGTPKTHSVP
AGFG1|P52594|S|167|___1	-	Non proline directed	LKSLLGDSAPTLHLN
AGFG1|P52594|S|181|___1	-	Proline directed	NKGTPSQSPVVGRSQ
AGO2|Q9UKV8|S|387|___1	-	Non proline directed	SKLMRSASFNTDPYV
AGTRAP|Q6RW13|S|127|___1	-	Non proline directed	HTGFLGSSQDRSAYQ
AHCTF1|Q8WYP5|S|1160|___1	-	Proline directed	SSSQLKGSPQAISRA
AHCTF1|Q8WYP5|S|1222|___1	-	Proline directed	PSPSPGRSPQRLKET
AHCTF1|Q8WYP5|S|1232|___1	-	Non proline directed	RLKETRISFVEEDVH
AHCTF1|Q8WYP5|S|1283|___1	-	Proline directed	TTSFFLNSPEKEHQE
AHCTF1|Q8WYP5|S|1541|___1	-	Non proline directed	GEEARNLSFNELYPS
AHCTF1|Q8WYP5|S|1797|___1	-	Non proline directed	YSDVRGLSQNQQIPQ
AHCTF1|Q8WYP5|S|1847|___1	-	Non proline directed	ESKRLKSSQLLEPAV
AHCTF1|Q8WYP5|S|1878|___1	-	Non proline directed	TPRRIKRSVENQESV
AHCTF1|Q8WYP5|S|1898|___1	-	Proline directed	LKVSTVTSPSRMIRK
AHCTF1|Q8WYP5|S|1944|___1	+	Proline directed	RVRGREVSPSDVRED
AHCTF1|Q8WYP5|S|2060|___1	-	Non proline directed	ESQSQKRSLHSVSEE
AHCTF1|Q8WYP5|S|2089|___1	-	Non proline directed	ERLLATASFTKSSRS
AHCTF1|Q8WYP5|S|2212|___1	-	Proline directed	TEKESAWSPPPIEIR
AHCTF1|Q8WYP5|S|2222|___1	-	Proline directed	PIEIRLISPLASPAD
AHCTF1|Q8WYP5|S|528|___1	-	Proline directed	CLVAGLLSPRFVDVQ
AHCTF1|Q8WYP5|T|1175|___1	-	Proline directed	SELHLLETPLVVKKA
AHCTF1|Q8WYP5|T|1369|___1	-	Proline directed	DVFASEVTPSDLQKQ
AHCTF1|Q8WYP5|T|1442|___1	-	Proline directed	LTSVETYTPAIRAND
AHCTF1|Q8WYP5|T|1764|___1	-	Proline directed	EASADVATPKMPGQS
AHCTF1|Q8WYP5|T|1808|___1	-	Proline directed	QIPQNSVTPRRGRRK
AHCTF1|Q8WYP5|T|1871|___1	-	Proline directed	VSSVTKRTPRRIKRS
AHCTF1|Q8WYP5|T|2244|___1	-	Non proline directed	KTTEVTGTGLGRNRK
AHCYL2|Q96HN2|S|107|___1	-	Proline directed	DGGEALVSPDGTVTE
AHDC1|Q5TGY3|S|1064|___1	-	Proline directed	DSRASTVSPGGYMVP
AHDC1|Q5TGY3|S|896|___1	-	Proline directed	PSRGAKASPVAVGSS
AHDC1|Q5TGY3|T|1052|___1	-	Proline directed	PFSGSAPTPLRCDSR
AHI1|Q8N157|S|45|___1	-	Proline directed	VRSEENISPDTIRSN
AHNAK|Q09666|S|1123|___1	-	Non proline directed	EGQGLDWSLKIPKMK
AHNAK|Q09666|S|135|___1	-	Non proline directed	KIKPRLKSEDGVEGD
AHNAK|Q09666|S|177|___1	-	Proline directed	AKDIDISSPEFKIKI
AHNAK|Q09666|S|18|___1	-	Non proline directed	LLPNWQGSGSHGLTI
AHNAK|Q09666|S|210|___1	-	Non proline directed	KTVIRLPSGSGAASP
AHNAK|Q09666|S|216|___1	-	Proline directed	PSGSGAASPTGSAVD
AHNAK|Q09666|S|2397|___1	-	Proline directed	DLDLHLKSPKAKGEV
AHNAK|Q09666|S|2580|___1	-	Non proline directed	NIKAPKISMPDFDLH
AHNAK|Q09666|S|2670|___1	-	Non proline directed	PKADIDVSGPKVDIE
AHNAK|Q09666|S|332|___1	-	Non proline directed	PKAGLRVSAPEVSVG
AHNAK|Q09666|S|3360|___1	-	Non proline directed	KLPKFNFSGSKVQTP
AHNAK|Q09666|S|3412|___1	-	Proline directed	MPFLSISSPKVSMPD
AHNAK|Q09666|S|3426|___1	-	Proline directed	DVELNLKSPKVKGDL
AHNAK|Q09666|S|41|___1	-	Proline directed	VQEVTQNSPAARTGV
AHNAK|Q09666|S|4903|___1	-	Non proline directed	DAKLSGPSLKMPSLE
AHNAK|Q09666|S|4908|___1	-	Non proline directed	GPSLKMPSLEISAPK
AHNAK|Q09666|S|4960|___1	-	Proline directed	SLDVHMDSPDINIEG
AHNAK|Q09666|S|5031|___1	-	Non proline directed	KMPKIHMSGPKIKAK
AHNAK|Q09666|S|5099|___1	-	Proline directed	DVEFDIKSPKFKAEA
AHNAK|Q09666|S|511|___1	-	Proline directed	DVDLSLGSPKLKGDI
AHNAK|Q09666|S|5332|___1	-	Non proline directed	HAPGLNLSGVGGKMQ
AHNAK|Q09666|S|5400|___1	-	Non proline directed	SLEASEGSIKLPKMK
AHNAK|Q09666|S|5448|___1	+	Non proline directed	NLKGPRISAPNVDFN
AHNAK|Q09666|S|5519|___1	-	Non proline directed	KLPTGQISGPEIKGG
AHNAK|Q09666|S|5552|___1	-	Proline directed	GPAFNMASPESDFGI
AHNAK|Q09666|S|559|___1	-	Proline directed	LTGPRLGSPSGKTGT
AHNAK|Q09666|S|5731|___1	-	Proline directed	GKGGVTGSPEASISG
AHNAK|Q09666|S|5752|___1	-	Non proline directed	SSKASLGSLEGEAEA
AHNAK|Q09666|S|5763|___1	-	Proline directed	EAEAEASSPKGKFSL
AHNAK|Q09666|S|5830|___1	-	Non proline directed	GTFGGLGSKSKGHYE
AHNAK|Q09666|S|5841|___1	-	Non proline directed	GHYEVTGSDDETGKL
AHNAK|Q09666|S|658|___1	-	Non proline directed	TLPKGDISISGPKVN
AHNAK|Q09666|S|93|___1	-	Proline directed	LHRKGDRSPEPGQTW
AHNAK|Q09666|T|1192|___1	-	Proline directed	MPEMHFKTPKISMPD
AHNAK|Q09666|T|2845|___1	-	Non proline directed	PDIDLNLTGPKIKGD
AHNAK|Q09666|T|324|___1	-	Proline directed	STGREGQTPKAGLRV
AHNAK|Q09666|T|3366|___1	-	Proline directed	FSGSKVQTPEVDVKG
AHNAK|Q09666|T|4100|___1	-	Proline directed	GPKVDIDTPDIDIHG
AHNAK|Q09666|T|4564|___1	-	Proline directed	GPKVGIDTPDIDIHG
AHNAK|Q09666|T|4766|___1	-	Proline directed	GPKVDINTPDVDVHG
AHNAK|Q09666|T|490|___1	-	Proline directed	MKGTKVKTPEMIIQK
AHNAK|Q09666|T|5415|___1	-	Proline directed	LPQFGISTPGSDLHV
AHNAK|Q09666|T|551|___1	-	Non proline directed	ETPNLEGTLTGPRLG
AHNAK|Q09666|T|5796|___1	-	Non proline directed	FSGPSTPTGTLEFEG
AHNAK|Q09666|T|5824|___1	-	Non proline directed	HGKLKFGTFGGLGSK
AHNAK|Q09666|T|638|___1	-	Proline directed	MKMPTFSTPGAKGEG
AHNAK|Q09666|T|99|___1	-	Non proline directed	RSPEPGQTWTREVFS
AHNAK2|Q8IVF2|S|260|___1	-	Non proline directed	QSQRERLSWPKFQSI
AHNAK2|Q8IVF2|S|280|___1	-	Non proline directed	PGPQRSHSSSEAYEP
AHNAK2|Q8IVF2|S|4477|___1	-	Proline directed	MPSFGMLSPGKSIEV
AHNAK2|Q8IVF2|S|4966|___1	-	Proline directed	KLPSFRWSPKKETGP
AHNAK2|Q8IVF2|S|593|___1	-	Proline directed	KIPSLGWSPSKHTKT
AHNAK2|Q8IVF2|S|842|___1	-	Non proline directed	MPKFKMPSFGVSAPG
AIP|O00170|S|43|___1	-	Non proline directed	FHYRTLHSDDEGTVL
AJUBA|Q96IF1|S|119|___1	-	Proline directed	EPTAPALSPRSSFAS
AJUBA|Q96IF1|S|237|___1	-	Proline directed	SYPPALGSPGALAGA
AJUBA|Q96IF1|S|39|___1	-	Non proline directed	GPGKGRLSGLGGPRK
AJUBA|Q96IF1|S|79|___1	-	Non proline directed	AERNQRGSFEAPRYE
AJUBA|Q96IF1|T|30|___1	-	Proline directed	SRSGSDGTPGPGKGR
AKAP11|Q9UKA4|S|448|___1	-	Proline directed	REDSGLFSPIRSSAF
AKAP12|Q02952|S|1331|___1	-	Proline directed	SHAKSPPSPVEREMV
AKAP12|Q02952|S|286|___1	-	Proline directed	KSAESPTSPVTSETG
AKAP12|Q02952|S|505|___1	-	Non proline directed	SEVEMLSSQERMKVQ
AKAP12|Q02952|S|612|___1	-	Non proline directed	EGVTPWASFKKMVTP
AKAP12|Q02952|T|1116|___1	-	Proline directed	GKVVGQTTPESFEKA
AKAP12|Q02952|T|608|___1	-	Proline directed	EKKREGVTPWASFKK
AKAP12|Q02952|T|793|___1	-	Proline directed	GSGVEHSTPDTEPGK
AKAP13|Q12802|S|1559|___1	-	Proline directed	RSSMRSLSPFRRHSW
AKAP13|Q12802|S|1565|___1	-	Non proline directed	LSPFRRHSWGPGKNA
AKAP13|Q12802|S|1645|___1	-	Non proline directed	ERVDSLVSLSEEDLE
AKAP13|Q12802|S|2728|___1	-	Proline directed	LDSELSVSPKRNSIS
AKAP13|Q12802|S|983|___1	-	Proline directed	KALQLSNSPGASSAF
AKAP13|Q12802|T|1887|___1	-	Proline directed	LVDETATTPIFANRR
AKAP13|Q12802|T|2467|___1	-	Non proline directed	SLPRRAETFGGFDSH
AKAP17A|Q02040|S|537|___1	-	Proline directed	RVVPEDGSPEKRCPG
AKAP17A|Q02040|S|633|___1	-	Proline directed	KHAYKDDSPRRRSTS
AKAP2|Q9Y2D5|S|121|___1	-	Proline directed	HIELSNSSPDPMAEA
AKAP2|Q9Y2D5|S|152|___1	-	Proline directed	DSLQVPVSPSSTTSS
AKAP2|Q9Y2D5|S|393|___1	-	Proline directed	SAAKGQKSPGALETP
AKAP2|Q9Y2D5|S|720|___1	-	Non proline directed	SRKQRTLSMIEEEIR
AKAP2|Q9Y2D5|S|748|___1	-	Proline directed	QVLQSTQSPRTKNAP
AKAP8|O43823|S|112|___1	-	Non proline directed	KEGGRGGSGGGGEGI
AKAP8|O43823|S|124|___1	-	Non proline directed	EGIQDRESSFRFQPF
AKAP8|O43823|S|328|___1	-	Non proline directed	VDSEGDFSENDDAAG
AKAP8L|Q9ULX6|S|283|___1	-	Proline directed	KKRKQGGSPDEPDSK
AKAP9|Q99996|S|1041|___1	-	Non proline directed	SVSKVNKSFGEESKI
AKAP9|Q99996|S|3842|___1	-	Proline directed	SDLDYIRSPLPFQNR
AKIRIN1|Q9H9L7|T|72|___1	-	Proline directed	GSERRLPTPEQIFQN
AKIRIN2|Q53H80|S|21|___1	-	Proline directed	DPLLSPASPKRRRCA
AKIRIN2|Q53H80|S|67|___1	-	Proline directed	KYLRMEPSPFGDVSS
AKT1S1|Q96B36|S|212|___1	-	Proline directed	EENGPPSSPDLDRIA
AKT1S1|Q96B36|T|246|___1	-	Non proline directed	LPRPRLNTSDFQKLK
ALAD|P13716|S|214|___1	-	Non proline directed	PFRDAAKSSPAFGDR
ALDOA|P04075|S|36|___1	-	Non proline directed	GILAADESTGSIAKR
ALDOA|P04075|S|39|___1	-	Non proline directed	AADESTGSIAKRLQS
ALG5|Q9Y673|S|62|___1	-	Proline directed	TLPSIWDSPTKQLSV
ALKBH5|Q6P6C2|S|350|___1	+	Non proline directed	DKEENRRSVLLPTHR
ALKBH5|Q6P6C2|S|361|___1	-	Non proline directed	PTHRRRGSFSSENYW
ALMS1|Q8TCU4|S|1635|___1	-	Proline directed	YRQALLDSPLNKEVV
ALMS1|Q8TCU4|S|2326|___1	-	Proline directed	RQPFTEESPSSRCIQ
ALMS1|Q8TCU4|S|92|___1	-	Proline directed	GRILPPLSPPQHRYS
ALMS1|Q8TCU4|T|714|___1	-	Proline directed	GTATVLSTPHSHREK
ALPK2|Q86TB3|S|1175|___1	-	Proline directed	NLVPTAHSPASSREG
ALS2|Q96Q42|S|1335|___1	-	Proline directed	SRRQHRDSPEILSRS
AMBRA1|Q9C0C7|S|1205|___1	-	Proline directed	PGAAHTSSPQPSTSR
AMBRA1|Q9C0C7|S|394|___1	-	Non proline directed	SLGPTRRSLGGPLSS
AMBRA1|Q9C0C7|S|52|___1	-	Proline directed	KRVELPDSPRSTFLL
AMBRA1|Q9C0C7|S|639|___1	-	Proline directed	LELSSSASPQEERTV
AMD1|P17707|S|298|___1	-	Proline directed	KCRTVLASPQKIEGF
AMER1|Q5JTC6|S|286|___1	-	Proline directed	SSLEEPHSPETGEKV
AMFR|Q9UKV5|S|542|___1	+	Proline directed	ERVPLDLSPRLEETL
AMMECR1L|Q6DCA0|S|74|___1	-	Proline directed	LTLGPGNSPITRMNP
AMOTL1|Q8IY63|S|295|___1	-	Proline directed	FKVGGGPSPAQPAGK
AMOTL1|Q8IY63|S|720|___1	-	Non proline directed	DTTIINHSRNGSYGE
AMOTL2|Q9Y2J4|S|236|___1	-	Proline directed	PRYRARGSPHFQHAE
AMOTL2|Q9Y2J4|S|540|___1	-	Proline directed	GSSGSGGSPELSALR
AMOTL2|Q9Y2J4|S|759|___1	-	Non proline directed	SSSQRAASLDSVATS
AMPD2|Q01433|S|114|___1	-	Non proline directed	QRLERQISQDVKLEP
AMPD2|Q01433|S|64|___1	-	Non proline directed	FPLDLRTSMDGKCKE
AMPD2|Q01433|S|97|___1	-	Proline directed	PYEFPEESPIEQLEE
ANAPC1|Q9H1A4|S|1347|___1	-	Proline directed	MHREKHKSPSYQIKE
ANAPC1|Q9H1A4|S|355|___1	-	Proline directed	AALSRAHSPALGVHS
ANAPC1|Q9H1A4|S|377|___1	-	Proline directed	NISSHNQSPKRHSIS
ANAPC1|Q9H1A4|S|688|___1	-	Proline directed	FDFEGSLSPVIAPKK
ANAPC1|Q9H1A4|S|916|___1	-	Non proline directed	EQEENRFSFRHSTSV
ANAPC1|Q9H1A4|T|291|___1	-	Proline directed	KFSEQGGTPQNVATS
ANAPC2|Q9UJX6|S|314|___1	+	Proline directed	DGPARPASPEAGNTL
ANAPC2|Q9UJX6|S|470|___1	-	Non proline directed	SLETGQDSEDDSGEP
ANAPC2|Q9UJX6|S|534|___1	-	Proline directed	LLHQFSFSPEREIRN
ANAPC5|Q9UJX4|T|232|___1	-	Proline directed	NDETKALTPASLQKE
ANGEL1|Q9UNK9|S|38|___1	-	Proline directed	VLLANSSSPQVEGDF
ANK2|Q01484|S|34|___1	-	Non proline directed	KKSDSNASFLRAARA
ANK3|Q12955|S|1459|___1	-	Non proline directed	EKTDRRQSFASLALR
ANK3|Q12955|S|4298|___1	-	Proline directed	GHVEEPASPLAAYQK
ANKHD1|Q8IWZ3|S|1670|___1	-	Proline directed	TVSLPLSSPNIKLNL
ANKHD1|Q8IWZ3|S|1679|___1	-	Proline directed	NIKLNLTSPKRGQKR
ANKHD1|Q8IWZ3|T|1538|___1	-	Proline directed	KRANVVTTPSTNRKN
ANKHD1|Q8IWZ3|T|2323|___1	-	Proline directed	QGPAPVGTPSFNRQH
ANKIB1|Q9P2G1|S|737|___1	-	Proline directed	RGVAPADSPEAPRRS
ANKLE2|Q86XL3|S|268|___1	-	Proline directed	SKTSLPLSPVKTAPL
ANKLE2|Q86XL3|S|496|___1	-	Proline directed	PVIGELWSPDQTAEA
ANKLE2|Q86XL3|S|512|___1	-	Proline directed	HVSRYGGSPRDPVLT
ANKLE2|Q86XL3|S|528|___1	-	Proline directed	RAFAGPLSPAKAEDF
ANKLE2|Q86XL3|S|662|___1	-	Proline directed	QNAARNNSPPTVGAF
ANKLE2|Q86XL3|S|778|___1	-	Proline directed	ERDLLEPSPADQLGN
ANKLE2|Q86XL3|S|896|___1	-	Proline directed	LSGPHSYSPGRNSVA
ANKRD11|Q6UB99|S|1582|___1	-	Non proline directed	DGDLMMTSFERMLSQ
ANKRD11|Q6UB99|T|1419|___1	-	Non proline directed	IEDELDKTIELFSTE
ANKRD11|Q6UB99|T|1798|___1	-	Proline directed	VSVDIRRTPEEEFSV
ANKRD12|Q6UB98|S|1799|___1	-	Proline directed	VPQPVQVSPSLLQAK
ANKRD17|O75179|S|1457|___1	-	Non proline directed	AEANKNASILLEELD
ANKRD17|O75179|S|1709|___1	-	Proline directed	NGKLTVASPKRGQKR
ANKRD17|O75179|S|19|___1	-	Proline directed	TAAEGEGSPPAVAAV
ANKRD17|O75179|S|1940|___1	-	Proline directed	SPARATNSPKPHMVP
ANKRD17|O75179|S|2401|___1	-	Proline directed	SSGVRAPSPAPSSVP
ANKRD17|O75179|S|803|___1	-	Proline directed	QGYITNQSPESIVEE
ANKRD17|O75179|T|2175|___1	-	Proline directed	QPTPKMETPAIRPPP
ANKRD26|Q9UPS8|S|11|___1	-	Proline directed	IFSKKGESPLGSFAR
ANKRD26|Q9UPS8|S|631|___1	-	Proline directed	TSKESVNSPVFGKAS
ANKRD27|Q96NW4|S|634|___1	-	Proline directed	SSEAPVQSPQRSVDS
ANKRD28|O15084|S|1011|___1	-	Non proline directed	TNTSKTVSFEALPIM
ANKRD39|Q53RE8|S|153|___1	-	Proline directed	CSLLLQHSPALKAIR
ANKRD54|Q6NXT1|S|63|___1	-	Proline directed	RASGGAQSPLRYLHV
ANKS1A|Q92625|S|589|___1	-	Proline directed	ETLTHTASPHPGGAE
ANKS1A|Q92625|S|685|___1	-	Non proline directed	IGEGIDFSQERQKIS
ANKS1A|Q92625|S|887|___1	+	Non proline directed	TGRRRHDSLHDPAAP
ANKZF1|Q9H8Y5|S|258|___1	-	Non proline directed	ARGGPSHSAGANLRR
ANKZF1|Q9H8Y5|S|361|___1	-	Proline directed	REAVRLHSPQTHWKT
ANKZF1|Q9H8Y5|T|607|___1	-	Proline directed	AQVPGPLTPEMEARQ
ANLN|Q9NQW6|S|140|___1	-	Non proline directed	RLEATAASSVKTRMQ
ANLN|Q9NQW6|S|141|___1	-	Non proline directed	LEATAASSVKTRMQK
ANLN|Q9NQW6|S|242|___1	-	Non proline directed	LSKFSSASGASARIN
ANLN|Q9NQW6|S|323|___1	-	Proline directed	LLPKTPISPLKTGVS
ANLN|Q9NQW6|S|419|___1	-	Non proline directed	FKQDTSSSTTHLAQQ
ANLN|Q9NQW6|S|449|___1	-	Non proline directed	FDKGNIWSAEKGGNS
ANLN|Q9NQW6|S|485|___1	-	Non proline directed	QGVSKTQSLPVTEKV
ANLN|Q9NQW6|S|518|___1	-	Proline directed	ECEMTKSSPLKITLF
ANLN|Q9NQW6|S|54|___1	-	Non proline directed	ASNQQPLSGGEEKSC
ANLN|Q9NQW6|S|553|___1	-	Non proline directed	VIREIEMSVDDDDIN
ANLN|Q9NQW6|S|562|___1	+	Non proline directed	DDDDINSSKVINDLF
ANLN|Q9NQW6|S|658|___1	+	Non proline directed	TRVPRAESGDSLGSE
ANLN|Q9NQW6|S|661|___1	-	Non proline directed	PRAESGDSLGSEDRD
ANLN|Q9NQW6|S|678|___1	-	Non proline directed	YSIDAYRSQRFKETE
ANLN|Q9NQW6|S|792|___1	-	Proline directed	PQRKNKASPQSEFMP
ANLN|Q9NQW6|S|927|___1	-	Proline directed	IHSSVMASPGGLSAV
ANLN|Q9NQW6|T|341|___1	-	Non proline directed	VKSTLSQTVPSKGEL
ANLN|Q9NQW6|T|401|___1	-	Proline directed	PHRTPIITPNTKAIQ
ANO6|Q4KMQ2|S|909|___1	-	Non proline directed	DNNLRPKSE------
ANO8|Q9HCE9|S|1032|___1	-	Proline directed	LSFKFLKSPETRRDS
ANP32A|P39687|S|17|___1	-	Non proline directed	ELRNRTPSDVKELVL
ANP32A|P39687|T|15|___1	-	Proline directed	HLELRNRTPSDVKEL
ANP32B|Q92688|T|15|___1	-	Proline directed	HLELRNRTPAAVREL
ANP32B|Q92688|T|244|___1	-	Non proline directed	GEKRKRETDDEGEDD
ANTXR1|Q9H6X2|S|448|___1	-	Proline directed	SSPRKWYSPIKGKLD
ANXA1|P04083|S|37|___1	-	Proline directed	GGPGSAVSPYPTFNP
ANXA2;ANXA2P2|P07355|T|19|___1	-	Proline directed	SLEGDHSTPPSAYGS
ANXA2|P07355|S|184|___1	-	Non proline directed	GRRAEDGSVIDYELI
AP1AR|Q63HQ0|S|29|___1	-	Non proline directed	RVGGGGGSKYFRTCS
AP2M1|Q96CW1|T|156|___1	-	Non proline directed	SQITSQVTGQIGWRR
AP3B1|O00203|S|276|___1	+	Non proline directed	NGKNFYESDDDQKEK
AP3B1|O00203|T|661|___1	-	Proline directed	IELAKEWTPAGKAKQ
AP3D1|O14617|S|658|___1	+	Non proline directed	RRPKHRPSEADEEEL
AP3D1|O14617|S|829|___1	-	Proline directed	RNTETSKSPEKDVPM
AP3D1|O14617|S|9|___1	-	Non proline directed	ALKMVKGSIDRMFDK
APBB2|Q92870|S|658|___1	-	Non proline directed	ECRVRFLSFMGVGKD
APC|P25054|S|1042|___1	-	Proline directed	QLNSGRQSPSQNERW
APC|P25054|S|1360|___1	-	Proline directed	EFSSGAKSPSKSGAQ
APC|P25054|S|2093|___1	-	Proline directed	PDSEHGLSPDSENFD
APC|P25054|S|2283|___1	-	Proline directed	PSVKSELSPVARQTS
APC|P25054|S|2368|___1	-	Proline directed	SGKMSYTSPGRQMSQ
APC|P25054|S|2449|___1	-	Proline directed	TFIKEAPSPTLRRKL
APC|P25054|S|2535|___1	-	Proline directed	IARSHSESPSRLPIN
APC|P25054|S|2772|___1	-	Proline directed	SSSSKHSSPSGTVAA
APC|P25054|S|2789|___1	-	Proline directed	TPFNYNPSPRKSSAD
APC|P25054|S|744|___1	-	Proline directed	YKDANIMSPGSSLPS
APC|P25054|S|780|___1	-	Proline directed	FDNIDNLSPKASHRS
APC|P25054|T|1633|___1	-	Proline directed	PQKHVSFTPGDDMPR
APC|P25054|T|2451|___1	-	Non proline directed	IKEAPSPTLRRKLEE
APEH|P13798|S|185|___1	-	Non proline directed	QTKALDVSASDDEIA
APEH|P13798|S|187|___1	-	Non proline directed	KALDVSASDDEIARL
APEX2|Q9UBZ4|S|349|___1	-	Proline directed	FLVPLEQSPVLEQST
API5|Q9BZZ5|S|464|___1	-	Proline directed	SEDTTSGSPPKKSSA
APIP|Q96GX9|S|87|___1	-	Proline directed	EKDISGPSPSKKLKK
APLF|Q8IW19|T|158|___1	-	Proline directed	EIAKTQMTPTNSVSF
APLP2|Q06481|T|736|___1	-	Proline directed	VEVDPMLTPEERHLN
APOL2|Q9BQE5|S|250|___1	-	Non proline directed	PHVIGRISAEGGEQV
APPL1|Q9UKG1|S|401|___1	-	Proline directed	ALEAVTPSPSFQQRH
APPL2|Q8NEU8|S|16|___1	-	Proline directed	LEEALQDSPQTRSLL
APTX|Q7Z2E3|S|132|___1	-	Non proline directed	THRKRKRSGNSDSIE
ARAF|P10398|S|186|___1	-	Proline directed	LLTPQGPSPRTQHCD
ARCN1|P48444|S|220|___1	-	Non proline directed	APAPARPSGPSKALK
ARCN1|P48444|S|493|___1	-	Proline directed	VTQVDGNSPVRFSTE
ARF3;ARF1|P61204|S|147|___1	-	Non proline directed	TDKLGLHSLRHRNWY
ARF3;ARF1|P61204|S|62|___1	-	Non proline directed	TVEYKNISFTVWDVG
ARFGAP1|Q8N6T3|T|135|___1	-	Proline directed	SSPAQNWTPPQPRTL
ARFGAP1|Q8N6T3|T|189|___1	-	Proline directed	RYVGFGNTPPPQKKE
ARFGAP2|Q8N6H7|S|146|___1	-	Proline directed	SSAVPNHSPEKKDSD
ARFGAP2|Q8N6H7|S|432|___1	-	Non proline directed	FAGAKAISSDMFFGR
ARFGAP2|Q8N6H7|T|331|___1	-	Proline directed	MQVIEQETPVSAKSS
ARFGAP3|Q9NP61|S|212|___1	-	Non proline directed	KATLEVSSIIKKKPN
ARFGAP3|Q9NP61|S|331|___1	-	Proline directed	MQTIEQESPIMAKPR
ARFGEF2|Q9Y6D5|S|1511|___1	-	Non proline directed	DVDLDRQSLSSIDKN
ARFGEF3|Q5TH69|S|538|___1	-	Proline directed	NHKNSLKSPAIPEGK
ARFIP1|P53367|S|132|___1	-	Non proline directed	LELVRKWSLNTYKCT
ARFIP1|P53367|S|39|___1	-	Non proline directed	DLKHSLPSGLGLSET
ARFIP2|P53365|T|75|___1	-	Non proline directed	GRHPSHSTTPSGPGD
ARFIP2|P53365|T|76|___1	-	Proline directed	RHPSHSTTPSGPGDE
ARGLU1|Q9NWB6|S|77|___1	-	Proline directed	RDRERASSPPDRIDI
ARHGAP1|Q07960|S|51|___1	-	Proline directed	SDDSKSSSPELVTHL
ARHGAP11A|Q6P4F7|S|285|___1	-	Non proline directed	YKRKRRQSVGDFVSG
ARHGAP11A|Q6P4F7|S|484|___1	-	Proline directed	VKTGLLFSPDVDEKL
ARHGAP11A|Q6P4F7|S|675|___1	-	Proline directed	CFSERDFSPLQTQTF
ARHGAP11A|Q6P4F7|S|847|___1	-	Non proline directed	QSVRRINSLLEYSRQ
ARHGAP11A|Q6P4F7|S|868|___1	-	Proline directed	ASLGDTASPLVKSVS
ARHGAP11A|Q6P4F7|T|306|___1	-	Proline directed	PNRTPSITPQEERIA
ARHGAP11A|Q6P4F7|T|508|___1	-	Proline directed	KSEETLLTPERLVGT
ARHGAP11A|Q6P4F7|T|836|___1	-	Proline directed	SPLKFQRTPVRQSVR
ARHGAP12|Q8IWW6|S|215|___1	-	Non proline directed	RIHQDSESGDELSSS
ARHGAP19|Q14CB8|S|386|___1	-	Non proline directed	HVHDMPESAKKKQLI
ARHGAP19|Q14CB8|S|422|___1	-	Non proline directed	QKRARSRSFSGLIKR
ARHGAP19|Q14CB8|T|404|___1	-	Proline directed	NKQSLTQTPGREPST
ARHGAP19|Q14CB8|T|476|___1	-	Proline directed	GSPAVTMTPTRLKWS
ARHGAP21|Q5T5U3|S|1504|___1	-	Proline directed	STPSEEPSPPHNSKH
ARHGAP21|Q5T5U3|S|1861|___1	-	Non proline directed	ARERLRTSTSDLSRG
ARHGAP21|Q5T5U3|T|1074|___1	-	Proline directed	KAEQLPKTPRQSLSI
ARHGAP21|Q5T5U3|T|234|___1	-	Proline directed	LSKQQTSTPVLTQPG
ARHGAP21|Q5T5U3|T|747|___1	-	Proline directed	KPPSGRQTPQPLRHQ
ARHGAP23|Q9P227|S|351|___1	-	Non proline directed	EGWHRARSDDYLSRA
ARHGAP23|Q9P227|T|504|___1	-	Proline directed	TGRKVQLTPARQMNL
ARHGAP27|Q6ZUM4|S|466|___1	+	Proline directed	GDTPAQASPPEEKVP
ARHGAP29|Q52LW3|S|1029|___1	-	Proline directed	VDRLLLASPPNERNG
ARHGAP29|Q52LW3|S|499|___1	-	Non proline directed	SGFGPANSLEDVVRL
ARHGAP29|Q52LW3|S|949|___1	-	Non proline directed	KIFERATSFEESERK
ARHGAP32|A7KAX9|S|613|___1	-	Proline directed	RTQAQVNSPIVTENK
ARHGAP32|A7KAX9|S|892|___1	-	Proline directed	EKVVYAFSPKIGRKL
ARHGAP32|A7KAX9|S|952|___1	-	Proline directed	ERDATNRSPTQIVKM
ARHGAP35|Q9NRY4|S|1057|___1	-	Non proline directed	EITKGDLSYLDQGHR
ARHGAP35|Q9NRY4|S|1179|___1	-	Non proline directed	RTSFSVGSDDELGPI
ARHGAP35|Q9NRY4|S|1290|___1	-	Non proline directed	YRVSGNKSEMESLQR
ARHGAP39|Q9C0H5|S|273|___1	-	Proline directed	FFPERRPSPFLKRAE
ARHGAP39|Q9C0H5|S|286|___1	-	Proline directed	AELPGSSSPLLAQPR
ARHGAP39|Q9C0H5|S|388|___1	-	Proline directed	RFLSLEYSPAGKEYV
ARHGAP39|Q9C0H5|S|407|___1	-	Proline directed	YVEQAGSSPKLRAGP
ARHGAP39|Q9C0H5|S|604|___1	-	Non proline directed	GPVVRAFSEDEALAQ
ARHGAP42|A6NI28|S|434|___1	+	Proline directed	KLMNTTFSPKSPPDI
ARHGAP42|A6NI28|S|683|___1	-	Proline directed	SLGLWTTSPESSSRE
ARHGAP42|A6NI28|T|765|___1	-	Proline directed	TSVGSKETPKASPNP
ARHGAP5|Q13017|S|1115|___1	-	Non proline directed	IYVVPDDSQNRIKIR
ARHGAP5|Q13017|S|1176|___1	-	Non proline directed	RRTHSDASDDEAFTT
ARHGAP5|Q13017|S|1202|___1	-	Proline directed	SEEDPLLSPVETWKG
ARHGAP5|Q13017|S|765|___1	-	Proline directed	KHNLDVVSPIPANKD
ARHGEF1|Q92888|S|863|___1	-	Proline directed	VPGGGPLSPARTQEI
ARHGEF10|O15013|S|59|___1	-	Non proline directed	GEQFDFDSGDEIPEA
ARHGEF12|Q9NZN5|S|28|___1	-	Proline directed	GSILNRESPTDKKQK
ARHGEF12|Q9NZN5|S|341|___1	-	Proline directed	DTQSLVGSPSTRIAP
ARHGEF12|Q9NZN5|S|637|___1	-	Proline directed	LSTPSSVSPEPQDSA
ARHGEF12|Q9NZN5|T|703|___1	-	Proline directed	PGDTLDGTPRTLNTV
ARHGEF12|Q9NZN5|T|736|___1	-	Proline directed	ERVTEHGTPKPFRKF
ARHGEF16|Q5VV41|S|107|___1	-	Non proline directed	KTPARHQSFGAAVLS
ARHGEF16|Q5VV41|S|191|___1	-	Proline directed	PSQPHTRSPAKNKKT
ARHGEF16|Q5VV41|S|230|___1	-	Non proline directed	GLNTSQESDDDILDE
ARHGEF16|Q5VV41|S|492|___1	-	Non proline directed	LDFSKVKSLPLISAS
ARHGEF17|Q96PE2|S|2011|___1	-	Proline directed	PSLEHRDSPWHRGPA
ARHGEF17|Q96PE2|S|383|___1	-	Proline directed	SFPSYLASPAGSRGS
ARHGEF17|Q96PE2|S|418|___1	-	Proline directed	GGWGVYRSPSFGAGE
ARHGEF17|Q96PE2|S|735|___1	-	Non proline directed	GEAYRSLSDPIPQRH
ARHGEF17|Q96PE2|S|764|___1	-	Proline directed	SNLLGSLSPKTGLPA
ARHGEF17|Q96PE2|S|79|___1	-	Proline directed	PRPLRSLSPSVRQLS
ARHGEF17|Q96PE2|S|829|___1	-	Non proline directed	APKKKSLSDPSRRGE
ARHGEF17|Q96PE2|S|914|___1	-	Proline directed	PKLADILSPRLIRRG
ARHGEF17|Q96PE2|T|540|___1	-	Non proline directed	TLKDLTATLRRAKSF
ARHGEF18|Q6ZSZ5|S|1291|___1	-	Proline directed	SRNRRSLSPILPGRH
ARHGEF18|Q6ZSZ5|S|948|___1	-	Proline directed	DWRGPPNSPDLKLSD
ARHGEF18|Q6ZSZ5|T|1345|___1	-	Proline directed	APSPLPATPLSAKED
ARHGEF2|Q92974|S|122|___1	-	Non proline directed	TIRERPSSAIYPSDS
ARHGEF2|Q92974|S|143|___1	-	Non proline directed	GSRRGRSSLSLAKSV
ARHGEF2|Q92974|S|163|___1	-	Proline directed	AGHFNDESPLGLRRI
ARHGEF2|Q92974|S|174|___1	-	Non proline directed	LRRILSQSTDSLNMR
ARHGEF2|Q92974|S|648|___1	-	Proline directed	FRSESLESPRGERLL
ARHGEF2|Q92974|S|886|___1	-	Non proline directed	PVDPRRRSLPAGDAL
ARHGEF2|Q92974|S|932|___1	-	Proline directed	RERQELGSPEERLQD
ARHGEF26|Q96DR7|S|80|___1	-	Proline directed	DSRTVHRSPLLLGAQ
ARHGEF40|Q8TER5|S|931|___1	-	Proline directed	ALALDLGSPAALREW
ARHGEF40|Q8TER5|S|961|___1	-	Proline directed	QHVGEEASPRGYRRR
ARHGEF40|Q8TER5|T|1074|___1	-	Proline directed	DGPWGVGTPRMERKR
ARHGEF40|Q8TER5|T|1517|___1	-	Proline directed	RALSDPTTPL-----
ARHGEF7;ARHGEF6|Q14155|S|518|___1	-	Non proline directed	LSASPRMSGFIYQGK
ARHGEF7|Q14155|S|676|___1	-	Proline directed	YKEDLSKSPKTMKKL
ARHGEF7|Q14155|S|694|___1	-	Non proline directed	RKPERKPSDEEFASR
ARID1A|O14497|S|1513|___1	+	Non proline directed	YNYANRQSTGSAPQG
ARID1A|O14497|S|1944|___1	-	Proline directed	SKFPFGISPAQSHRN
ARID1A|O14497|S|233|___1	-	Proline directed	APAYALSSPRGGTPG
ARID1A|O14497|S|363|___1	-	Proline directed	RSHHAPMSPGSSGGG
ARID1A|O14497|S|382|___1	-	Proline directed	ARTPQPSSPMDQMGK
ARID1B|Q8NFD5|S|1625|___1	-	Proline directed	NHISRAPSPASFQRS
ARID1B|Q8NFD5|S|570|___1	-	Proline directed	GAQYAAASPAWAAAQ
ARID1B|Q8NFD5|S|599|___1	-	Proline directed	TMGRSQGSPMDPMVM
ARID2|Q68CP9|S|1496|___1	-	Proline directed	SGSKVSHSPALSSDV
ARID2|Q68CP9|S|689|___1	-	Proline directed	SRIPQNPSPHTHQQQ
ARID2|Q68CP9|T|1726|___1	-	Proline directed	TVGGTSSTPRAQKAI
ARID3A|Q99856|S|101|___1	-	Proline directed	AREGTPGSPGRGREG
ARID3A|Q99856|S|119|___1	-	Non proline directed	EHFEDMASDEDMKPK
ARID3A|Q99856|S|77|___1	-	Proline directed	AGLGHPASPGGSEDG
ARID3A|Q99856|S|88|___1	-	Non proline directed	SEDGPPGSEEEDAAR
ARID3B|Q8IVW6|S|311|___1	-	Proline directed	CEKKALSSPAELQAA
ARID3B|Q8IVW6|S|377|___1	-	Proline directed	SSGTNTSSPRISPAT
ARID3B|Q8IVW6|S|381|___1	-	Proline directed	NTSSPRISPATTLRK
ARID4A|P29374|S|1076|___1	-	Non proline directed	EKGQKRPSDGNSGLM
ARID4A|P29374|T|133|___1	-	Proline directed	TNPEHFGTPVIAKKT
ARID4B|Q4LE39|S|912|___1	-	Non proline directed	RIKLLNNSDERLQNS
ARID5B|Q14865|S|1032|___1	-	Proline directed	GKKARAVSPLDPSKE
ARID5B|Q14865|S|1133|___1	-	Proline directed	MQRGIFTSPTNSQQL
ARID5B|Q14865|S|566|___1	-	Proline directed	ASKQPLTSPSALVDS
ARID5B|Q14865|S|688|___1	-	Proline directed	RGNPGIMSPLAKKKL
ARL2BP|Q9Y2Y0|S|157|___1	-	Non proline directed	KSSSLPASQNNLRH-
ARL3|P36405|S|5|___1	-	Non proline directed	#NAME?
ARL6IP4|Q66PJ3|S|148|___1	-	Non proline directed	SLDQWHRSAGEEEDG
ARL6IP4|Q66PJ3|S|182|___1	-	Non proline directed	EEWDARQSIIRKVVD
ARL6IP6|Q8N6S5|S|10|___1	-	Non proline directed	FAESGWRSALRRRGP
ARL6IP6|Q8N6S5|S|60|___1	-	Non proline directed	RDLRAEFSAGAWSEP
ARL6IP6|Q8N6S5|S|65|___1	-	Non proline directed	EFSAGAWSEPRKRSV
ARL6IP6|Q8N6S5|T|19|___1	-	Proline directed	LRRRGPGTPGPVARP
ARMCX2|Q7L311|T|260|___1	-	Proline directed	TSAAKKATPGAHTGA
ARMCX3|Q9UH62|S|61|___1	-	Non proline directed	GARYNDWSDDDDDSN
ARNT|P27540|S|77|___1	-	Non proline directed	DKERFARSDDEQSSA
ARPC5L|Q9BPX5|S|64|___1	-	Proline directed	FHAALRNSPVNTKNQ
ARPP19|P56211|S|46|___1	-	Non proline directed	LGQKPGGSDFLRKRL
ARRB1|P49407|S|412|___1	-	Proline directed	EEEDGTGSPQLNNR-
ASB3|Q9Y575|S|35|___1	-	Non proline directed	KLLKKGRSVDVADNR
ASCC2|Q9H1I8|S|713|___1	-	Proline directed	SSTAVAGSPRGHGQS
ASF1A;ASF1B|Q9Y294|S|142|___1	-	Non proline directed	LQRNILASNPRVTRF
ASH1L|Q9NR48|S|1630|___1	-	Proline directed	GRKKLTDSPGLFSAQ
ASH1L|Q9NR48|S|884|___1	-	Proline directed	FKQGLSVSPFPKKRG
ASH1L|Q9NR48|T|2339|___1	-	Proline directed	EPSENINTPTRLTPQ
ASH2L|Q9UBL3|S|316|___1	-	Non proline directed	GTTKKARSDPLFSAQ
ASH2L|Q9UBL3|S|623|___1	-	Proline directed	TEVDGRRSPPWEP--
ASMTL|O95671|S|21|___1	-	Proline directed	RVVLASASPRRQEIL
ASMTL|O95671|S|239|___1	-	Non proline directed	ADTFEDLSDVEGGGS
ASMTL|O95671|S|421|___1	-	Proline directed	FQDAYYQSPETRLRF
ASPHD1|Q5U4P2|S|129|___1	-	Proline directed	CSEAGGPSPGGPGDP
ASPM|Q8IZT6|S|267|___1	-	Non proline directed	NVHSANVSKVSFNEK
ASPM|Q8IZT6|S|367|___1	-	Proline directed	EIYQKILSPDSFIKD
ASPM|Q8IZT6|S|425|___1	-	Proline directed	ENSQVPQSPEDWRKS
ASPM|Q8IZT6|S|605|___1	-	Proline directed	EIKRIHFSPSEPKTS
ASPM|Q8IZT6|T|496|___1	-	Non proline directed	RRPILSATVTKRKAT
ASPM|Q8IZT6|T|563|___1	-	Proline directed	KSYKNEVTPSSTTAS
ASPM|Q8IZT6|T|622|___1	-	Proline directed	KKTKNVTTPISKRIS
ASPM|Q8IZT6|T|647|___1	-	Proline directed	TDLSIFRTPISKTNK
ASPSCR1|Q9BZE9|S|500|___1	-	Proline directed	YMSRAAGSPSPLPAP
ASPSCR1|Q9BZE9|S|502|___1	-	Proline directed	SRAAGSPSPLPAPDP
ASS1|P00966|T|174|___1	-	Proline directed	HGIPIPVTPKNPWSM
ASTN2|O75129|Y|864|___1	-	Non proline directed	WRVRSNLYRVKLSTI
ASXL1|Q8IXJ9|S|503|___1	-	Proline directed	NLARASASPDRIPSL
ASXL2|Q76L83|S|1319|___1	-	Proline directed	QTPKLYGSPTQIGPS
ASXL2|Q76L83|S|395|___1	-	Proline directed	DSKKLTASPSDPKVK
ASXL2|Q76L83|S|600|___1	-	Proline directed	HQQPFQVSPQPFLNR
ASXL2|Q76L83|S|648|___1	-	Proline directed	RFPVSITSPNRTGAR
ATAD1|Q8NBU5|S|317|___1	-	Non proline directed	CVREYVNSTSEESHD
ATAD1|Q8NBU5|S|322|___1	-	Non proline directed	VNSTSEESHDEDEIR
ATAD2|Q6PL18|S|1302|___1	-	Non proline directed	RMTRARRSQVEQQQL
ATAD2|Q6PL18|S|327|___1	-	Proline directed	IFYSGPASPARPRYR
ATAD5|Q96QE3|S|306|___1	-	Non proline directed	IVKSGYISESENSEI
ATAD5|Q96QE3|S|44|___1	-	Proline directed	KTITKYLSPLGKTRD
ATAD5|Q96QE3|S|626|___1	-	Non proline directed	DNSQLKASTQKAANL
ATAD5|Q96QE3|S|86|___1	-	Proline directed	GKECKIKSPESVPVD
ATAD5|Q96QE3|T|590|___1	-	Proline directed	ASLLNVSTPKSTRRS
ATAD5|Q96QE3|T|603|___1	-	Proline directed	RSGRISSTPTTETIR
ATAT1|Q5SQI0|S|276|___1	-	Proline directed	RSSSLGNSPERGPLR
ATAT1|Q5SQI0|S|315|___1	-	Proline directed	LAADPGGSPAQRRRT
ATF1|P18846|S|198|___1	-	Proline directed	PQTVVMTSPVTLTSQ
ATF1|P18846|S|270|___1	-	Non proline directed	KDLYSNKSV------
ATF1|P18846|S|72|___1	-	Non proline directed	RKILKDLSSEDTRGR
ATF2|P15336|S|112|___1	-	Proline directed	KKMPLDLSPLATPII
ATF7|P17544|T|51|___1	-	Proline directed	SVIIADQTPTPTRFL
ATF7|P17544|T|53|___1	-	Proline directed	IIADQTPTPTRFLKN
ATF7IP|Q6VMQ6|S|673|___1	-	Proline directed	HPPNPPVSPGKTVND
ATF7IP|Q6VMQ6|T|929|___1	-	Proline directed	AEQNSNTTPRIENQT
ATG16L1|Q676U5|S|287|___1	-	Non proline directed	TNIFGRRSVSSFPVP
ATG2A|Q2TAZ0|S|1309|___1	-	Proline directed	GGHLPQASPISVYLF
ATG2A|Q2TAZ0|S|403|___1	-	Non proline directed	DMASRRLSAQAHPAG
ATG2B|Q96BY7|S|255|___1	-	Proline directed	VETEPKLSPSWNPKI
ATG2B|Q96BY7|S|497|___1	-	Non proline directed	SLPSRSVSVDESRPE
ATG2B|Q96BY7|T|484|___1	-	Proline directed	PSNLVHPTPLQKTSL
ATG9A|Q7Z3C6|S|14|___1	-	Non proline directed	EYQRLEASYSDSPPG
ATG9A|Q7Z3C6|S|656|___1	-	Proline directed	ASALRSFSPLQPGQA
ATG9A|Q7Z3C6|S|828|___1	-	Non proline directed	EPVPEEGSEDELPPQ
ATM|Q13315|S|1891|___1	-	Non proline directed	TTPANLDSESEHFFR
ATN1|P54259|S|34|___1	-	Proline directed	LRSRGRASPGGVSTS
ATN1|P54259|S|632|___1	-	Proline directed	PAGYKTASPPGPPPY
ATN1|P54259|S|645|___1	-	Proline directed	PYGKRAPSPGAYKTA
ATN1|P54259|S|896|___1	-	Proline directed	YARPHVMSPGNRNHP
ATP11C|Q8NB49|S|1126|___1	-	Non proline directed	PLLLRTFSDESNVL-
ATP11C|Q8NB49|S|445|___1	-	Non proline directed	TQEVDGLSQTDGTLT
ATP13A1|Q9HD20|S|899|___1	-	Proline directed	RRRRPRDSPTLSNSG
ATP13A1|Q9HD20|S|935|___1	-	Non proline directed	TSQRDRLSQVLRDLE
ATP13A3|Q9H7F0|S|817|___1	-	Non proline directed	PVKLVHDSLEDLQMT
ATP13A3|Q9H7F0|S|98|___1	-	Proline directed	LETYPVSSPKSMSNK
ATP2A2|P16615|S|663|___1	-	Non proline directed	EFDELNPSAQRDACL
ATP2B1;ATP2B2|P20020|S|1127|___1	-	Non proline directed	VVNAFRSSLYEGLEK
ATP2B1|P20020|T|1165|___1	-	Non proline directed	HIPLIDDTDAEDDAP
ATP6V1H|Q9UI12|S|367|___1	-	Proline directed	KSGRLEWSPVHKSEK
ATP7A|Q04656|S|339|___1	-	Proline directed	RKAIEAVSPGLYRVS
ATP7A|Q04656|S|357|___1	-	Proline directed	EVESTSNSPSSSSLQ
ATPAF1|Q5TC12|S|40|___1	-	Proline directed	ALGLGLVSPAQLRVF
ATRIP|Q8WXE1|S|224|___1	-	Proline directed	APSVSHVSPRKNPSV
ATRIP|Q8WXE1|S|518|___1	-	Non proline directed	RSLVHRLSDGDMTSA
ATRX|P46100|S|316|___1	-	Proline directed	YEHTSRFSPKKTSSN
ATRX|P46100|S|566|___1	-	Non proline directed	SSVKLNISSKDNRGG
ATRX|P46100|T|661|___1	-	Non proline directed	RRSPRVKTTPLRRPT
ATRX|P46100|T|900|___1	-	Non proline directed	GTVDKDTTIMELRDR
ATXN1|P54253|S|366|___1	-	Proline directed	RHVVVHPSPSDYSSR
ATXN1|P54253|S|406|___1	-	Proline directed	QATHREASPSTLNDK
ATXN1|P54253|S|775|___1	-	Non proline directed	ATRKRRWSAPESRKL
ATXN1L|P0C7T5|T|330|___1	-	Proline directed	AAPAHRGTPDTDLEV
ATXN2|Q99700|S|466|___1	-	Non proline directed	ALENDDRSEEEKYTA
ATXN2|Q99700|S|624|___1	-	Proline directed	SEGPPRMSPKAQRHP
ATXN2|Q99700|S|784|___1	-	Proline directed	KAENKGISPVVSEHR
ATXN2|Q99700|T|660|___1	-	Proline directed	NPPSEAATPPVARTS
ATXN2|Q99700|T|741|___1	-	Proline directed	PASNRAVTPSSEAKD
ATXN2L|Q8WWM7|S|111|___1	-	Proline directed	TGKGPPQSPVFEGVY
ATXN2L|Q8WWM7|S|306|___1	-	Proline directed	LAREIESSPQYRLRI
ATXN2L|Q8WWM7|S|339|___1	-	Proline directed	RQGSGRESPSLASRE
ATXN2L|Q8WWM7|S|391|___1	-	Proline directed	PHHLDNSSPGPGSEA
ATXN2L|Q8WWM7|S|424|___1	-	Proline directed	RGAKTLSSPSNRPSG
ATXN2L|Q8WWM7|S|449|___1	-	Proline directed	GRMYPPRSPKSAAPA
ATXN2L|Q8WWM7|S|559|___1	-	Proline directed	FKLQPSSSPENSLDP
ATXN2L|Q8WWM7|S|594|___1	-	Proline directed	LTSEPMGSPVSSKTE
ATXN2L|Q8WWM7|S|684|___1	-	Proline directed	KSTSTPTSPGPRTHS
ATXN2L|Q8WWM7|T|681|___1	-	Proline directed	SVNKSTSTPTSPGPR
ATXN7L3|Q14CW9|S|281|___1	-	Proline directed	WDGSSDLSPSDSGSS
AUP1|Q9Y679|S|288|___1	-	Proline directed	AQSSFPPSPGPSPDV
AURKB|Q96GD4|S|61|___1	-	Non proline directed	GQKVMENSSGTPDIL
AURKB|Q96GD4|T|16|___1	-	Non proline directed	PWPYGRQTAPSGLST
AURKB|Q96GD4|T|35|___1	-	Proline directed	VLRKEPVTPSALVLM
AURKB|Q96GD4|T|64|___1	-	Proline directed	VMENSSGTPDILTRH
AVEN|Q9NQS1|S|261|___1	-	Proline directed	LLGKDNPSPGPSRDS
AVEN|Q9NQS1|S|94|___1	-	Non proline directed	SAPVEDDSDAETYGE
AXIN1|O15169|T|60|___1	-	Proline directed	KGETSTATPRRSDLD
BABAM1|Q9NWV8|S|29|___1	-	Non proline directed	EPRPRTRSNPEGAED
BABAM1|Q9NWV8|S|66|___1	-	Non proline directed	DDGSLNTSGAGPKSW
BACH1|O14867|S|445|___1	-	Proline directed	LGIRISESPEPGQRT
BAD|Q92934|S|134|___1	-	Non proline directed	KGLPRPKSAGTATQM
BAD|Q92934|S|25|___1	-	Proline directed	AERGLGPSPAGDGPS
BAD|Q92934|S|91|___1	-	Proline directed	EGMGEEPSPFRGRSR
BAD|Q92934|S|99|___1	-	Non proline directed	PFRGRSRSAPPNLWA
BAG1|Q99933|S|80|___1	-	Non proline directed	KKKTRRRSTRSEELT
BAG1|Q99933|S|83|___1	-	Non proline directed	TRRRSTRSEELTRSE
BAG2|O95816|S|20|___1	-	Non proline directed	GRFCRSSSMADRSSR
BAG2|O95816|S|73|___1	-	Non proline directed	SQDMRQISDGEREEL
BAG3|O95817|S|289|___1	-	Proline directed	RSSTPLHSPSPIRVH
BAG3|O95817|T|406|___1	-	Proline directed	STAPAEATPPKPGEA
BAG4|O95429|S|179|___1	-	Proline directed	TYRSSGNSPTPVSRW
BAG4|O95429|S|245|___1	-	Proline directed	PQEDAWASPGAYGMG
BAG4|O95429|S|7|___1	-	Non proline directed	#NAME?
BAG6|P46379|S|1081|___1	-	Proline directed	AGARPLTSPESLSRD
BAG6|P46379|S|1117|___1	-	Proline directed	LQEDPNYSPQRFPNA
BAG6|P46379|S|113|___1	-	Proline directed	SATHGGGSPPGTRGP
BAG6|P46379|S|964|___1	-	Proline directed	VQGAERASPEPQREN
BAG6|P46379|S|973|___1	-	Proline directed	EPQRENASPAPGTTA
BAG6|P46379|T|508|___1	-	Proline directed	RVVIARPTPPQARPS
BAHD1|Q8TBE0|S|184|___1	-	Proline directed	GGGSRDLSPEPAPDE
BAIAP2|Q9UQB8|S|323|___1	-	Non proline directed	RKAAQPKSLSPPQSQ
BAIAP2|Q9UQB8|S|325|___1	-	Proline directed	AAQPKSLSPPQSQSK
BAIAP2|Q9UQB8|S|484|___1	-	Non proline directed	AFPAQTASGFKQRPY
BAIAP2L1|Q9UHR4|S|261|___1	-	Proline directed	VSGTPQASPMIERSN
BAP1|Q92560|S|369|___1	-	Proline directed	DNHNYAKSPMQEEED
BAP1|Q92560|S|521|___1	-	Proline directed	ANPTRPSSPVTSHIS
BAP18|Q8IXM2|S|36|___1	-	Proline directed	LHPVADSSPAGAKWT
BAP18|Q8IXM2|S|96|___1	-	Proline directed	GIPLPAESPKKGPKK
BARD1|Q99728|S|330|___1	-	Proline directed	GHHNRLSSPISKRCR
BARD1|Q99728|T|299|___1	-	Proline directed	KSRNEVVTPEKVCKN
BASP1|P80723|S|142|___1	-	Non proline directed	PAAGEEPSKEEGEPK
BASP1|P80723|T|196|___1	-	Proline directed	ATEAPSSTPKAQGPA
BASP1|P80723|T|31|___1	-	Non proline directed	KKAEGAATEEEGTPK
BAZ1A|Q9NRL2|S|1390|___1	-	Non proline directed	KSSEQSRSVNIASKL
BAZ1A|Q9NRL2|S|1402|___1	-	Non proline directed	SKLSLQESESKRRCR
BAZ1A|Q9NRL2|S|1413|___1	-	Proline directed	RRCRKRQSPEPSPVT
BAZ1B|Q9UIG0|S|1315|___1	-	Non proline directed	KPHSTRRSQPKAPPV
BAZ1B|Q9UIG0|S|1342|___1	-	Non proline directed	KRSSRRQSLELQKCE
BAZ1B|Q9UIG0|S|1468|___1	-	Non proline directed	LAEDEGDSEPEAVGQ
BAZ1B|Q9UIG0|S|189|___1	-	Non proline directed	EDEGRRESINDRARR
BAZ1B|Q9UIG0|S|330|___1	-	Proline directed	TDNSSLSSPLNPKLW
BAZ1B|Q9UIG0|S|349|___1	-	Proline directed	LKKSLSGSPLKVKNS
BAZ1B|Q9UIG0|S|508|___1	-	Non proline directed	KTARLLSSEDRARLP
BAZ2A|Q9UIF9|S|1397|___1	-	Proline directed	DPGEMPQSPTGLGQP
BAZ2A|Q9UIF9|S|1770|___1	-	Proline directed	VLLRGRESPAAGPRY
BAZ2A|Q9UIF9|S|1783|___1	-	Proline directed	RYSEEGLSPSKRRRL
BAZ2A|Q9UIF9|S|613|___1	-	Proline directed	RREHFSFSPRMPVGD
BAZ2A|Q9UIF9|T|548|___1	-	Proline directed	VMRRRIATPEEVRLP
BAZ2B|Q9UIF8|S|1541|___1	-	Proline directed	SGPGKFYSPLPNDQL
BAZ2B|Q9UIF8|S|405|___1	-	Proline directed	YMKLIVPSPDVLKAG
BBC3|Q9BXH1|S|10|___1	-	Proline directed	RARQEGSSPEPVEGL
BBX|Q8WY36|S|704|___1	-	Proline directed	FNSLPQYSPVTFDRK
BCAR1|P56945|S|139|___1	-	Proline directed	GPSPQFQSPPAKQTS
BCAR1|P56945|S|428|___1	-	Non proline directed	PAEGKRLSASSTGST
BCAR1|P56945|S|639|___1	-	Proline directed	IQSRPLPSPPKFTSQ
BCAR1|P56945|T|269|___1	-	Proline directed	YGQEVYDTPPMAVKG
BCAR3|O75815|S|290|___1	-	Non proline directed	PDVAKRLSLTMGGVQ
BCAR3|O75815|S|375|___1	-	Proline directed	TGSEPALSPAVVRRV
BCAR3|O75815|S|83|___1	-	Proline directed	SKSPRQNSPVTQDGI
BCAS2|O75934|S|94|___1	-	Non proline directed	YELPAPSSGQKNDIT
BCAS3|Q9H6U6|S|570|___1	-	Proline directed	VKPPPQISPSKSMGG
BCL2L12|Q9HB09|S|242|___1	-	Non proline directed	RSKLVRLSSDSFARL
BCL2L12|Q9HB09|S|273|___1	-	Proline directed	CPGPPPPSPEPLARL
BCL2L13|Q9BXK5|S|420|___1	-	Non proline directed	EINAREESLVEELSP
BCL2L13|Q9BXK5|S|426|___1	+	Proline directed	ESLVEELSPASEKKP
BCL2L13|Q9BXK5|S|444|___1	-	Proline directed	SEGKSRLSPAGEMKP
BCL3|P20749|S|41|___1	-	Proline directed	KRPLRAPSPEPAAPR
BCL9|O00512|S|687|___1	-	Proline directed	IPVEGPLSPSRGDFP
BCL9L|Q86UU0|S|1017|___1	-	Proline directed	SPKTAMPSPGVSQNK
BCL9L|Q86UU0|S|118|___1	-	Non proline directed	VKRDRSVSVDSGEQR
BCL9L|Q86UU0|S|21|___1	-	Proline directed	RRREAPGSPPLSPRG
BCL9L|Q86UU0|S|750|___1	-	Proline directed	GGGRGLLSPPMGQSG
BCL9L|Q86UU0|S|813|___1	-	Proline directed	LMGPQGLSPEEMARV
BCL9L|Q86UU0|T|514|___1	-	Proline directed	RLGQDSLTPEQVAWR
BCLAF1|Q9NYF8|S|177|___1	-	Proline directed	EGEPQEESPLKSKSQ
BCLAF1|Q9NYF8|S|198|___1	-	Non proline directed	FEHDPSESIDEFNKS
BCLAF1|Q9NYF8|S|222|___1	-	Proline directed	GLSAYDNSPRSPHSP
BCLAF1|Q9NYF8|S|268|___1	-	Proline directed	HSHSIQHSPERSGSG
BCLAF1|Q9NYF8|S|290|___1	-	Proline directed	RYSPSQNSPIHHIPS
BCLAF1|Q9NYF8|S|315|___1	-	Non proline directed	QNAPRDESRGRSSFY
BCLAF1|Q9NYF8|S|385|___1	-	Non proline directed	QEALDYFSDKESGKQ
BCLAF1|Q9NYF8|S|397|___1	-	Non proline directed	GKQKFNDSEGDDTEE
BCLAF1|Q9NYF8|S|443|___1	-	Non proline directed	LKYKSKVSLKGNRES
BCLAF1|Q9NYF8|S|450|___1	-	Non proline directed	SLKGNRESDGFREEK
BCLAF1|Q9NYF8|S|496|___1	-	Proline directed	TVKKETQSPEQVKSE
BCLAF1|Q9NYF8|S|512|___1	-	Proline directed	LKDLFDYSPPLHKNL
BCLAF1|Q9NYF8|S|531|___1	-	Proline directed	KSTFREESPLRIKMI
BCLAF1|Q9NYF8|S|564|___1	-	Non proline directed	DDSNRPASLTKDRLL
BCLAF1|Q9NYF8|S|578|___1	+	Non proline directed	LASTLVHSVKKEQEF
BCLAF1|Q9NYF8|S|658|___1	-	Proline directed	IHRRIDISPSTLRKH
BCLAF1|Q9NYF8|S|660|___1	-	Non proline directed	RRIDISPSTLRKHTR
BCLAF1|Q9NYF8|S|760|___1	-	Proline directed	SSSASPSSPSSREEK
BCLAF1|Q9NYF8|T|341|___1	-	Non proline directed	GKFLKRFTDEESRVF
BCLAF1|Q9NYF8|T|840|___1	-	Proline directed	EEWDPEYTPKSKKYF
BCOR|Q6W2J9|S|423|___1	-	Proline directed	QDRKDGSSPPLLEKQ
BCOR|Q6W2J9|S|669|___1	-	Proline directed	APEGIAVSPLSLHGK
BCORL1|Q5H9F3|S|1476|___1	-	Proline directed	SSEEASESPTARQIP
BCR|P11274|T|693|___1	-	Proline directed	SSINEEITPRRQSMT
BEGAIN|Q9BUH8|S|346|___1	-	Proline directed	PATTYEGSPRFAKAT
BEND3|Q5T5X7|S|516|___1	-	Non proline directed	SVVKVEDSFEGERPG
BET1|O15155|S|50|___1	-	Non proline directed	VTAIKSLSIEIGHEV
BET1L|Q9NYM9|S|9|___1	-	Proline directed	ADWARAQSPGAVEEI
BICC1|Q9H694|S|943|___1	-	Proline directed	NRRKLFESPNARTSF
BICD1|Q96G01|S|570|___1	-	Proline directed	LARRGVSSPVETRTS
BICD2|Q8TD16|S|30|___1	-	Non proline directed	RAEVKRLSHELAETT
BICD2|Q8TD16|S|395|___1	-	Non proline directed	TRLTENLSALRRLQA
BICD2|Q8TD16|S|574|___1	-	Proline directed	TSPGGRTSPEARGRR
BICD2|Q8TD16|S|582|___1	-	Proline directed	PEARGRRSPILLPKG
BICD2|Q8TD16|T|821|___1	-	Proline directed	APKTKPATPSL----
BIN1|O00499|T|323|___1	-	Proline directed	PEPAGGATPGATLPK
BIRC6|Q9NR09|S|3591|___1	+	Non proline directed	KKQDLSSSLTDDSKN
BIRC6|Q9NR09|S|480|___1	-	Non proline directed	SDDLLEDSDSEEHSR
BIRC6|Q9NR09|S|581|___1	-	Proline directed	TYKSPATSPISSNSH
BIRC6|Q9NR09|T|3931|___1	-	Proline directed	SKRAVSATPPRPPSR
BLM|P54132|S|1280|___1	-	Non proline directed	KYGAEVISVLQKYSE
BLM|P54132|S|1296|___1	-	Proline directed	TSPAEDSSPGISLSS
BLM|P54132|S|480|___1	-	Non proline directed	TLGKTGFSATRKNLF
BLM|P54132|S|539|___1	-	Non proline directed	DQNKHTASINDLERE
BLM|P54132|T|171|___1	-	Proline directed	ETSKSFVTPPQSHFV
BLM|P54132|T|508|___1	-	Proline directed	VSSNWAETPRLGKKN
BLM|P54132|T|528|___1	-	Non proline directed	PGNVLTSTAVKDQNK
BMP2K;BMP2KL|Q9NSY1|T|1014|___1	-	Proline directed	TLKPTYRTPERARRH
BMP2K|Q9NSY1|T|394|___1	-	Proline directed	LTIQSSATPVKVLAP
BMPR2|Q13873|S|586|___1	+	Non proline directed	IGEKNRNSINYERQQ
BMPR2|Q13873|S|863|___1	-	Proline directed	TRLNINSSPDEHEPL
BMS1|Q14692|S|49|___1	-	Non proline directed	PKAFAVQSAVRMARS
BMS1|Q14692|S|552|___1	-	Proline directed	EGSKAGLSPANCQSD
BNIP2|Q12982|S|114|___1	-	Non proline directed	TEVIRKGSITEYTAA
BNIP3|Q12983|S|93|___1	-	Non proline directed	SIGEKNSSQSEEDDI
BOD1L1|Q8NFC6|S|1077|___1	+	Non proline directed	LCENRRGSLSQEMAK
BOD1L1|Q8NFC6|S|1145|___1	-	Non proline directed	QDNRNNNSQQDIDSE
BOD1L1|Q8NFC6|S|1531|___1	-	Proline directed	KDKDVTLSPVKAGPA
BOD1L1|Q8NFC6|S|2128|___1	-	Non proline directed	SAVSGDDSQLTASRS
BOD1L1|Q8NFC6|S|2475|___1	-	Proline directed	SLQKEDKSPETGTAG
BOD1L1|Q8NFC6|S|2501|___1	-	Proline directed	GLEGNANSPAHLRGP
BOD1L1|Q8NFC6|S|2618|___1	-	Non proline directed	GKWTDQASAEKTGDD
BOD1L1|Q8NFC6|S|2905|___1	-	Proline directed	GIVTVEQSPSSSKLK
BOD1L1|Q8NFC6|S|2954|___1	-	Non proline directed	RGRKPKRSLTVSDDA
BOD1L1|Q8NFC6|S|2964|___1	-	Non proline directed	VSDDAESSEPERKRQ
BOD1L1|Q8NFC6|S|3019|___1	-	Proline directed	QRSKTQLSPSIKRKR
BOD1L1|Q8NFC6|S|3029|___1	-	Proline directed	IKRKREVSPPGARTR
BOD1L1|Q8NFC6|S|482|___1	-	Non proline directed	YLYSKYYSDSDDELT
BOD1L1|Q8NFC6|S|544|___1	-	Non proline directed	SSVDLEESSTKSLEP
BOD1L1|Q8NFC6|S|800|___1	-	Non proline directed	HRNERKLSVLGKDGK
BOD1L1|Q8NFC6|S|902|___1	-	Non proline directed	KEKRRTKSLLEEKLV
BOD1L1|Q8NFC6|T|1096|___1	-	Proline directed	LAANTLSTPSGSSLQ
BOD1L1|Q8NFC6|T|1354|___1	-	Proline directed	GEGFTVDTPAKASIT
BOLA1|Q9Y3E2|S|81|___1	-	Proline directed	SSRFEGLSPLQRHRL
BOLA2|Q9H3K6|T|76|___1	-	Proline directed	AFEQKTLTPDQWARE
BOP1|Q14137|T|197|___1	-	Non proline directed	TGRDLRLTDEQVALV
BPTF|Q12830|S|1231|___1	-	Proline directed	SSKNLSESPVITKAK
BPTF|Q12830|S|1300|___1	-	Proline directed	LDDVSIRSPETKCPK
BPTF|Q12830|S|1310|___1	-	Non proline directed	TKCPKQNSIENDIEE
BPTF|Q12830|S|1765|___1	-	Non proline directed	VTKLSTPSTGGSVDI
BPTF|Q12830|S|2098|___1	-	Proline directed	VLTTKVGSPATVTFQ
BPTF|Q12830|S|216|___1	-	Proline directed	PRVHRPRSPILEEKD
BPTF|Q12830|S|2370|___1	-	Proline directed	EQRQSKLSPQMQVHQ
BPTF|Q12830|S|2471|___1	-	Proline directed	QSPVRVQSPSQTRIR
BPTF|Q12830|S|2682|___1	-	Non proline directed	EHLKQKKSMTPAERE
BRAF|P15056|S|446|___1	-	Non proline directed	KTLGRRDSSDDWEIP
BRAF|P15056|S|729|___1	-	Non proline directed	PKIHRSASEPSLNRA
BRAF|P15056|T|401|___1	-	Proline directed	STTGLSATPPASLPG
BRAP|Q7Z569|S|97|___1	-	Proline directed	ERKSSEASPTAQRSK
BRAT1|Q6PJG6|S|582|___1	-	Proline directed	QGLHAPTSPEHAEAR
BRAT1|Q6PJG6|S|742|___1	-	Proline directed	SLREARGSPNTASAE
BRCA1|P38398|S|1009|___1	-	Proline directed	NFEEHSMSPEREMGN
BRCA1|P38398|S|1524|___1	-	Non proline directed	LQNRNYPSQEELIKV
BRCA1|P38398|T|967|___1	-	Proline directed	GNETGLITPNKHGLL
BRCA2|P51587|S|2095|___1	-	Proline directed	TEHSLHYSPTSRQNV
BRCA2|P51587|S|253|___1	-	Non proline directed	FIASVTDSENTNQRE
BRCA2|P51587|S|93|___1	-	Proline directed	LTLPLYQSPVKELDK
BRD2|P25440|S|301|___1	-	Proline directed	LAPGSPASPPGSLEP
BRD2|P25440|S|633|___1	-	Non proline directed	ALPTGYDSEEEEESR
BRD3|Q15059|S|263|___1	-	Proline directed	ITASRSESPPPLSDP
BRD4|O60885|S|1117|___1	-	Proline directed	VKEEKIHSPIIRSEP
BRD4|O60885|T|1309|___1	-	Proline directed	AAVAAAATPQAQSSQ
BRD7|Q9NPI1|S|279|___1	-	Non proline directed	WQREREDSGDAEAHA
BRD8|Q9H0E9|S|387|___1	-	Non proline directed	PVGSKAPSIDGKEEL
BRD8|Q9H0E9|T|175|___1	-	Proline directed	QARQAVKTPPRRLPT
BRD9|Q9H8M2|S|520|___1	-	Non proline directed	KELDPDDSHLNLDET
BRD9|Q9H8M2|S|566|___1	-	Proline directed	RDQHHLGSPSRLSVG
BRD9|Q9H8M2|S|588|___1	-	Proline directed	DPYEFLQSPEPAASA
BRF1|Q92994|S|553|___1	-	Proline directed	LSSAGGGSPHREDAQ
BRIP1|Q9BX63|S|1032|___1	-	Proline directed	SSENSASSPPRFKTE
BRIP1|Q9BX63|S|197|___1	-	Proline directed	GKTVKLNSPLEKINS
BRIP1|Q9BX63|S|956|___1	-	Proline directed	PKIITKNSPLPSSII
BRIX1|Q8TDN6|S|261|___1	+	Proline directed	YENPHYQSPNMHRRV
BRPF1|P55201|S|1029|___1	-	Non proline directed	KQGRGKPSFSRGTFP
BRPF1|P55201|S|1187|___1	-	Non proline directed	RKSNIRKSVQIAYHR
BRPF1|P55201|T|188|___1	-	Proline directed	YRELEQDTPDAPPRP
BRPF1|P55201|T|881|___1	-	Proline directed	LGPNMSSTPAHEVGR
BRPF3|Q9ULD4|S|713|___1	-	Proline directed	RGTHLPESPKLEDFY
BRPF3|Q9ULD4|S|740|___1	-	Proline directed	PENRAHLSPEVQLKE
BRSK2;BRSK1|Q8IWQ3|S|489|___1	-	Proline directed	IKNSFLGSPRFHRRK
BSG|P35613|S|362|___1	-	Non proline directed	LDDDDAGSAPLKSSG
BTAF1|O14981|S|91|___1	-	Non proline directed	QEPTSESSMEDSPTT
BTAF1|O14981|S|95|___1	-	Proline directed	SESSMEDSPTTERLN
BTBD7|Q9P203|S|1012|___1	-	Proline directed	ARREYPLSPDGHLHR
BTN2A2;BTN2A1|Q8WVV5|S|522|___1	-	Non proline directed	HRVGTHQSL------
BUB1|O43683|S|307|___1	-	Non proline directed	LHQVVETSHEDLPAS
BUB1|O43683|S|314|___1	-	Non proline directed	SHEDLPASQERSEVN
BUB1|O43683|S|459|___1	-	Proline directed	TPSKVQPSPTVHTKE
BUB1|O43683|S|557|___1	-	Non proline directed	ARTFGERSVSRLPSK
BUB1|O43683|S|596|___1	-	Proline directed	TLAPSPKSPGDFTSA
BUB1B|O60566|S|1043|___1	-	Proline directed	WKVGKLTSPGALLFQ
BUB1B|O60566|S|270|___1	+	Non proline directed	PQQMQNNSRITVFDE
BUB1B|O60566|S|367|___1	-	Non proline directed	PSINHILSTRKPGKE
BUB1B|O60566|S|435|___1	-	Non proline directed	REAELLTSAEKRAEM
BUB1B|O60566|S|633|___1	+	Non proline directed	MSLKDLPSDPERLLP
BUB1B|O60566|S|670|___1	-	Proline directed	TLSIKKLSPIIEDSR
BUB3|O43684|S|211|___1	-	Proline directed	AVEYLDPSPEVQKKK
BUD13|Q9BRD0|S|240|___1	-	Proline directed	HGSSDISSPRRVHNN
BUD13|Q9BRD0|S|258|___1	-	Non proline directed	TSRRTLGSSDTQQLR
BUD13|Q9BRD0|S|325|___1	+	Proline directed	YEYDPDISPPRKKQA
BUD13|Q9BRD0|S|358|___1	-	Proline directed	ATDSDLSSPRHKQSP
BUD13|Q9BRD0|S|391|___1	-	Proline directed	RSSDSDLSPPRRRQR
BYSL|Q13895|S|98|___1	-	Non proline directed	PRMPQDGSDDEDEEW
BYSL|Q13895|T|42|___1	-	Non proline directed	EKRRGRGTGEAEEEY
BZW1|Q7L1Q6|S|12|___1	-	Non proline directed	KQQKPTLSGQRFKTR
BZW1|Q7L1Q6|S|411|___1	-	Non proline directed	LKNAEEESESEAEEG
BZW1|Q7L1Q6|S|413|___1	-	Non proline directed	NAEEESESEAEEGD-
BZW2|Q9Y6E2|T|10|___1	-	Non proline directed	KHQKPVLTGQRFKTR
C10orf35|Q96D05|S|28|___1	-	Non proline directed	TTQPPRGSIPRQSFF
C10orf88|Q9H8K7|S|177|___1	-	Proline directed	FANSSTSSPALGSRI
C11orf84|Q9BUA3|S|121|___1	-	Proline directed	HPHTLDLSPSEKSNI
C11orf84|Q9BUA3|S|82|___1	-	Proline directed	QEFLVGSSPGGSGRA
C11orf98|E9PRG8|S|65|___1	-	Non proline directed	ARANITLSGKKRRKL
C12orf43|Q96C57|S|179|___1	-	Proline directed	LQESAIHSPGTVEKE
C12orf43|Q96C57|S|248|___1	-	Proline directed	AKKASETSPFPPAKS
C12orf43|Q96C57|T|211|___1	-	Proline directed	DSAVAATTPTSMATV
C12orf43|Q96C57|T|79|___1	-	Proline directed	DGNELQTTPEFRAHV
C12orf45|Q8N5I9|S|178|___1	-	Proline directed	GKIEVLDSPASKKKK
C12orf45|Q8N5I9|S|48|___1	-	Non proline directed	WDRLLINSQPKSRKT
C14orf93|Q9H972|S|224|___1	-	Proline directed	PAYAKQLSPATQLAI
C15orf39|Q6ZRI6|S|322|___1	-	Proline directed	YQAGGLGSPYLRQQA
C15orf39|Q6ZRI6|S|586|___1	-	Proline directed	RKPTAEASPVKASRS
C15orf52|Q6ZUT6|S|193|___1	-	Proline directed	RNQGIEGSPGGRVTR
C15orf52|Q6ZUT6|S|201|___1	-	Proline directed	PGGRVTRSPPTQVAI
C16orf62|Q7Z3J2|S|265|___1	-	Proline directed	SVLPDHFSPENANDT
C16orf72|Q14CZ0|S|167|___1	-	Proline directed	PPRLTVVSPNRATST
C17orf53|Q8N3J3|T|424|___1	-	Proline directed	IMVSAPQTPTHGALA
C17orf59|Q96GS4|S|199|___1	-	Proline directed	GRRATISSPLELEGT
C17orf75|Q9HAS0|S|395|___1	-	Non proline directed	MKEALDQSF------
C17orf85|Q53F19|S|25|___1	+	Proline directed	GPALGLPSPEAESGV
C17orf85|Q53F19|S|73|___1	-	Non proline directed	RYENKAGSFITGIDV
C18orf21|Q32NC0|S|158|___1	-	Proline directed	MSGSKGKSPASVFRT
C18orf21|Q32NC0|T|139|___1	-	Proline directed	TSKLSLKTPERRTAN
C18orf25|Q96B23|S|66|___1	-	Non proline directed	LMELRRDSSESQLAS
C19orf24|Q9BVV8|S|120|___1	-	Non proline directed	TEMASLDSDEETVFE
C19orf47|Q8N9M1|S|124|___1	-	Proline directed	ATESVPCSPSPLAGE
C19orf47|Q8N9M1|S|306|___1	-	Proline directed	GRGPAKASPQPALTV
C19orf54|Q5BKX5|S|316|___1	-	Proline directed	NLQLTDFSPSRATDG
C19orf57|Q0VDD7|S|370|___1	-	Proline directed	ASAISPASPRRKAAD
C19orf57|Q0VDD7|S|476|___1	-	Proline directed	DLEGFRVSPQASVVL
C1orf131|Q8NDD1|S|86|___1	-	Non proline directed	LIRGQRKSASSFFKE
C1orf198|Q9H425|S|37|___1	-	Proline directed	FTYFSSLSPMARKIM
C1orf52|Q8N6N3|S|158|___1	-	Non proline directed	EGEETLESDDEKDEH
C2CD2L|O14523|S|411|___1	-	Proline directed	ELHYEEGSPRNLGTP
C2CD3|Q4AC94|S|1829|___1	-	Proline directed	SKELDFSSPGRSDTT
C2CD5|Q86YS7|T|339|___1	-	Non proline directed	KALLRQQTQSALEQR
C2CD5|Q86YS7|T|807|___1	-	Proline directed	QALQTTKTPVEKSLQ
C2orf44|Q9H6R7|S|468|___1	-	Proline directed	KKLIESLSPDFCHQN
C2orf49|Q9BVC5|T|230|___1	-	Non proline directed	KRKIQHVTWP-----
C3orf17|Q6NW34|S|265|___1	-	Proline directed	LFLINEQSPRASEET
C3orf17|Q6NW34|S|328|___1	+	Non proline directed	HKATQETSFDFKCSQ
C3orf17|Q6NW34|T|351|___1	-	Proline directed	SSQKVIGTPHAKSFV
C5orf24|Q7Z6I8|S|137|___1	-	Proline directed	KAAGYKVSPGRPPGS
C5orf30|Q96GV9|S|167|___1	-	Non proline directed	GKRAHSKSLDYLNLD
C6orf106|Q9H6K1|S|215|___1	-	Proline directed	GNFNPFASPQKNRQS
C6orf47|O95873|S|112|___1	-	Proline directed	RLEAGGASPKLRWDH
C7orf43|Q8WVR3|S|491|___1	-	Non proline directed	PPEARPLSRKSSPSS
C7orf50|Q9BRJ6|S|175|___1	-	Non proline directed	RELDEEGSDPPLPGR
C7orf50|Q9BRJ6|S|23|___1	-	Non proline directed	NKKLKKASAEGPLLG
C7orf50|Q9BRJ6|S|59|___1	-	Proline directed	LDAEPELSPEEQRVL
C9orf142|Q9BUH6|S|148|___1	-	Proline directed	AAEETAVSPRKSPRP
C9orf40|Q8IXQ3|S|69|___1	-	Proline directed	TMAEPSASPSKRRDS
C9orf78|Q9NZ63|S|15|___1	-	Non proline directed	FRRRRGDSESEEDEQ
C9orf78|Q9NZ63|S|17|___1	-	Non proline directed	RRRGDSESEEDEQDS
C9orf78|Q9NZ63|S|261|___1	-	Proline directed	EKPEPERSPPNRKRP
CA13|Q8N1Q1|S|5|___1	-	Non proline directed	#NAME?
CAAP1|Q9H8G2|S|312|___1	-	Proline directed	ILGLAESSPNEPKAA
CAAP1|Q9H8G2|S|89|___1	-	Non proline directed	SERRKRRSTDSSSVS
CABIN1|Q9Y6J0|S|66|___1	-	Non proline directed	YHELLEASLLREAVS
CABLES1|Q8TDN4|S|168|___1	-	Proline directed	GVARGFASPLGAGRA
CACTIN|Q8WUQ7|S|489|___1	-	Proline directed	ILKQEPQSPSRSLEP
CACTIN|Q8WUQ7|S|59|___1	-	Non proline directed	SRERRSDSEEERWQR
CACTIN|Q8WUQ7|T|162|___1	-	Proline directed	ELMKAFETPEEKRAR
CAD|P27708|S|1038|___1	-	Proline directed	QCRVLGTSPEAIDSA
CAD|P27708|T|1884|___1	-	Proline directed	AEPELMGTPDGTCYP
CALCOCO1|Q9P1Z2|S|563|___1	-	Proline directed	ERGDPGSSPAGPREA
CALD1|Q05682|S|202|___1	-	Non proline directed	EEKPKRGSIGENQVE
CALD1|Q05682|S|518|___1	-	Non proline directed	SRPGGRASVDTKEAE
CALD1|Q05682|S|724|___1	-	Proline directed	EKGNVFSSPTAAGTP
CALD1|Q05682|S|73|___1	-	Non proline directed	VEVNAQNSVPDEEAK
CALD1|Q05682|S|789|___1	-	Proline directed	QSVDKVTSPTKV---
CALD1|Q05682|T|753|___1	-	Proline directed	INEWLTKTPDGNKSP
CAMK2D|Q13557|T|337|___1	-	Non proline directed	STESSNTTIEDEDVK
CAMKK1|Q8N5S9|S|100|___1	-	Proline directed	TGPASHISPRAWRRP
CAMKK1|Q8N5S9|S|458|___1	-	Non proline directed	KSMLRKRSFGNPFEP
CAMKK1|Q8N5S9|S|475|___1	-	Non proline directed	RREERSMSAPGNLLV
CAMKK1|Q8N5S9|S|52|___1	-	Non proline directed	PPRARAASVIPGSTS
CAMKK1|Q8N5S9|S|67|___1	-	Non proline directed	RLLPARPSLSARKLS
CAMKK2|Q96RR4|S|495|___1	-	Non proline directed	KTMIRKRSFGNPFEG
CAMLG|P49069|S|55|___1	-	Non proline directed	MGFHRPGSGAEEESQ
CAMSAP1|Q5T5Y3|S|1080|___1	-	Proline directed	VHFVEPLSPTGVAGH
CAMSAP1|Q5T5Y3|S|217|___1	-	Proline directed	LKQQLLESPAHQKVR
CAMSAP1|Q5T5Y3|S|416|___1	-	Proline directed	GKGTAAFSPSHPLLP
CAMSAP1|Q5T5Y3|S|563|___1	-	Proline directed	DPEFPRASPRALGLT
CAMSAP1|Q5T5Y3|S|629|___1	-	Non proline directed	SIVSRRPSEGPQPLV
CAMSAP2|Q08AD1|S|1019|___1	-	Proline directed	LPRLRRFSPSQVPIQ
CAMSAP2|Q08AD1|S|1148|___1	-	Non proline directed	VEKYDGESDKEQFDD
CAMSAP2|Q08AD1|S|1319|___1	-	Proline directed	ESVEGFLSPSRCGSR
CAMSAP2|Q08AD1|S|599|___1	-	Proline directed	NIKLNQSSPDNVTDT
CAMSAP2|Q08AD1|S|673|___1	-	Proline directed	GNTREALSPCPSTVS
CAMSAP2|Q08AD1|S|978|___1	-	Non proline directed	PQSSNRKSASFSVKS
CAMSAP2|Q08AD1|T|988|___1	-	Proline directed	FSVKSQRTPRPNELK
CAMSAP3|Q9P1Y5|S|334|___1	-	Proline directed	LPDGHAASPRGTEAS
CANX|P27824|S|554|___1	+	Non proline directed	KLEEKQKSDAEEDGG
CANX|P27824|S|564|___1	-	Non proline directed	EEDGGTVSQEEEDRK
CANX|P27824|S|583|___1	-	Proline directed	EDEILNRSPRNRKPR
CAP1|Q01518|S|34|___1	-	Proline directed	MHRGYADSPSKAGAA
CAP2|P40123|S|312|___1	-	Proline directed	SHTPSPTSPKSYPSQ
CAPN2|P17655|T|464|___1	-	Non proline directed	RARERSDTFINLREV
CARD10|Q9BWT7|S|638|___1	-	Non proline directed	AVVRRVLSGPGSARM
CARD10|Q9BWT7|T|901|___1	-	Proline directed	APKAQPATPGLGSRI
CARD14|Q9BXL6|S|259|___1	-	Non proline directed	RTASDQESGDEELNR
CARHSP1|Q9Y2V2|S|147|___1	-	Non proline directed	WSGHVISS-------
CARHSP1|Q9Y2V2|S|30|___1	-	Proline directed	TPRSRERSPSPLRGN
CARHSP1|Q9Y2V2|S|32|___1	-	Proline directed	RSRERSPSPLRGNVV
CARHSP1|Q9Y2V2|S|41|___1	-	Proline directed	LRGNVVPSPLPTRRT
CARHSP1|Q9Y2V2|S|52|___1	-	Non proline directed	TRRTRTFSATVRASQ
CARHSP1|Q9Y2V2|S|58|___1	+	Non proline directed	FSATVRASQGPVYKG
CASC5|Q8NG31|S|1076|___1	-	Proline directed	KNIKDVQSPGFLNEP
CASC5|Q8NG31|S|153|___1	+	Non proline directed	QMQQKEFSIIEHTRE
CASC5|Q8NG31|S|1773|___1	-	Proline directed	ETYQKEISPYENKMG
CASC5|Q8NG31|S|32|___1	-	Proline directed	SILKPPRSPLQDLRG
CASC5|Q8NG31|S|584|___1	-	Non proline directed	LSNPLSISLTDRKTE
CASC5|Q8NG31|S|60|___1	-	Non proline directed	KKNSRRVSFADTIKV
CASC5|Q8NG31|S|956|___1	-	Proline directed	ALECKTVSPDEITTR
CASC5|Q8NG31|T|1429|___1	-	Non proline directed	RNLLANQTLVYSQDL
CASK|O14936|S|51|___1	-	Proline directed	DVAKFTSSPGLSTED
CASKIN2|Q8WXE0|S|842|___1	-	Proline directed	RSALVRTSPSVTPTP
CASP7|P55210|S|37|___1	-	Non proline directed	SFVPSLFSKKKKNVT
CASP8AP2|Q9UKL3|S|567|___1	-	Proline directed	KKLNLTLSPAKKQPV
CASP8AP2|Q9UKL3|T|793|___1	-	Proline directed	FEPSVIVTPLVESKS
CAST|P20810|S|440|___1	-	Non proline directed	AVEALADSLGKKEAD
CAST|P20810|T|546|___1	-	Proline directed	ISEVVSQTPASTTQA
CASZ1|Q86V15|S|57|___1	+	Proline directed	AGSHTEGSPSQPRDQ
CAV1|Q03135|S|2|___1	-	Non proline directed	#NAME?
CAV1|Q03135|S|37|___1	-	Non proline directed	KAMADELSEKQVYDA
CAV1|Q03135|S|9|___1	-	Non proline directed	SGGKYVDSEGHLYTV
CAV2|P51636|S|36|___1	-	Non proline directed	DPEKFADSDQDRDPH
CBL|P22681|S|900|___1	-	Proline directed	REFVSISSPAHVAT-
CBLL1|Q75N03|S|201|___1	-	Non proline directed	GKPVTRASLENVHPP
CBS|P35520|S|199|___1	-	Proline directed	PTNARFDSPESHVGV
CBX2|Q14781|S|302|___1	-	Proline directed	QKGELGMSPPGSKIP
CBX2|Q14781|T|423|___1	-	Proline directed	SRAVAPPTPASKRDC
CBX3|Q13185|S|176|___1	-	Non proline directed	EERLTWHSCPEDEAQ
CBX3|Q13185|S|93|___1	-	Non proline directed	KDGTKRKSLSDSESD
CBX3|Q13185|S|95|___1	-	Non proline directed	GTKRKSLSDSESDDS
CBX4|O00257|S|36|___1	-	Proline directed	LVKWRGWSPKYNTWE
CBX5|P45973|S|110|___1	-	Non proline directed	SKKKREQSNDIARGF
CBX5|P45973|S|92|___1	-	Non proline directed	SESNKRKSNFSNSAD
CBX5|P45973|S|95|___1	-	Non proline directed	NKRKSNFSNSADDIK
CBX5|P45973|S|97|___1	-	Non proline directed	RKSNFSNSADDIKSK
CBX6|O95503|S|106|___1	-	Non proline directed	VKPSASASSPKLHSS
CBX8|Q9HC52|S|110|___1	-	Proline directed	RIPYPGRSPQDLAST
CBX8|Q9HC52|S|332|___1	-	Non proline directed	GAQGGRPSLIARIPV
CC2D1A|Q6P1N0|S|208|___1	-	Proline directed	PASTPTYSPAPTQPA
CC2D1A|Q6P1N0|T|120|___1	-	Proline directed	EEQKASETPPPVAQP
CC2D1B|Q5T0F9|S|528|___1	-	Proline directed	RASSSKESPSPSVRE
CCAR1|Q8IX12|T|1008|___1	-	Proline directed	GNRLLLPTPTVKQES
CCAR2|Q8N163|S|671|___1	-	Non proline directed	AGAKLEDSEVRSVAS
CCAR2|Q8N163|S|678|___1	-	Non proline directed	SEVRSVASNQSEMEF
CCAR2|Q8N163|T|454|___1	-	Non proline directed	AAEAAPPTQEAQGET
CCDC101|Q96ES7|S|52|___1	-	Proline directed	MQTENKISPYYRTKL
CCDC102A|Q96A19|S|12|___1	-	Proline directed	PSPRLAESPQLSKGS
CCDC117|Q8IWD4|S|53|___1	-	Proline directed	GPRAVPSSPAGSAAR
CCDC124|Q96CT7|S|141|___1	-	Non proline directed	RRVLEEGSVEARTIE
CCDC124|Q96CT7|S|207|___1	-	Proline directed	LKKEWLRSPDNPMNQ
CCDC124|Q96CT7|T|103|___1	-	Non proline directed	TRAQIEDTLRRDHQL
CCDC137|Q6PK04|S|19|___1	-	Proline directed	RVQAGPGSPRRARGR
CCDC137|Q6PK04|S|233|___1	-	Proline directed	QMLRMLLSPGGVSQP
CCDC14|Q49A88|S|798|___1	-	Proline directed	SPLSKRLSPQPQIRA
CCDC167|Q9P0B6|S|42|___1	-	Proline directed	RLHSRELSPEARRSL
CCDC174|Q6PII3|S|197|___1	-	Proline directed	LQGRLFISPANEKTL
CCDC186|Q7Z3E2|S|740|___1	-	Proline directed	RSSAEDRSPENTGSS
CCDC25|Q86WR0|S|204|___1	-	Non proline directed	SNQDGNDSDEFM---
CCDC50|Q8IVM0|T|162|___1	-	Proline directed	VMKEAVSTPSRMAHR
CCDC6|Q16204|S|244|___1	-	Proline directed	QPVSAPPSPRDISME
CCDC6|Q16204|S|254|___1	-	Proline directed	DISMEIDSPENMMRH
CCDC6|Q16204|S|284|___1	-	Non proline directed	RAAQLQHSEKMAQYL
CCDC6|Q16204|S|52|___1	+	Proline directed	KSGGIVISPFRLEEL
CCDC66|A2RUB6|S|23|___1	-	Proline directed	GKTKLILSPYEHKSK
CCDC71L|Q8N9Z2|S|89|___1	-	Proline directed	CSLKHQFSPHILRSK
CCDC85C|A6NKD9|S|246|___1	-	Non proline directed	KAGATRRSLDDLSAP
CCDC86|Q9H6F5|S|110|___1	-	Proline directed	PQRQPEYSPESPRCQ
CCDC86|Q9H6F5|S|113|___1	-	Proline directed	QPEYSPESPRCQPKP
CCDC86|Q9H6F5|S|18|___1	-	Proline directed	LGGLRPESPESLTSV
CCDC86|Q9H6F5|S|21|___1	-	Non proline directed	LRPESPESLTSVSRT
CCDC86|Q9H6F5|S|255|___1	-	Non proline directed	DRSKKRFSQMLQDKP
CCDC86|Q9H6F5|S|47|___1	-	Proline directed	EETREPGSPPSVQRA
CCDC86|Q9H6F5|S|58|___1	-	Proline directed	VQRAGLGSPERPPKT
CCDC86|Q9H6F5|S|91|___1	-	Proline directed	QPEPGAASPQRQQDL
CCDC86|Q9H6F5|T|3|___1	-	Proline directed	#NAME?
CCDC86|Q9H6F5|T|344|___1	-	Non proline directed	RSIEKRDTLALLQKQ
CCDC88A|Q3V6T2|S|1020|___1	-	Proline directed	EERMVQSSPPISGED
CCDC88A|Q3V6T2|S|1587|___1	-	Non proline directed	VHASRPASLDSGRTS
CCDC88A|Q3V6T2|S|1837|___1	-	Proline directed	RLPISVDSPPAAADS
CCDC88A|Q3V6T2|T|1421|___1	-	Proline directed	RQKSLTLTPTRSDSS
CCDC88C|Q9P219|S|1601|___1	-	Non proline directed	QLHGRSESFSSEDLI
CCDC88C|Q9P219|S|1847|___1	-	Proline directed	TGSHTLQSPAPPSSH
CCDC88C|Q9P219|S|227|___1	-	Proline directed	LQAQHPPSPIKSSSA
CCDC88C|Q9P219|S|486|___1	-	Non proline directed	IQGLRDASLVLEESG
CCDC88C|Q9P219|T|1861|___1	-	Proline directed	HSLARERTPLVGKAG
CCDC88C|Q9P219|T|1954|___1	-	Proline directed	SGEVATITPVRAGLS
CCDC9|Q9Y3X0|S|202|___1	-	Non proline directed	LDDPRRRSGPLEESE
CCDC9|Q9Y3X0|S|386|___1	-	Proline directed	PETPQPTSPETSPKE
CCDC93|Q567U6|S|305|___1	-	Proline directed	SELSAEESPEKLGTS
CCDC94|Q9BW85|S|179|___1	-	Non proline directed	MLRQHRLSEEERRRQ
CCDC97|Q96F63|S|275|___1	-	Non proline directed	SEAWVPDSEERLILR
CCNB1|P14635|T|29|___1	-	Non proline directed	AGAKRVPTAPAATSK
CCNB2|O95067|S|22|___1	-	Non proline directed	NIDTGVNSKVKSHVT
CCNB2|O95067|S|392|___1	-	Proline directed	KAVKDLASPLIGRS-
CCNB2|O95067|S|398|___1	-	Non proline directed	ASPLIGRS-------
CCNB2|O95067|T|29|___1	-	Non proline directed	SKVKSHVTIRRTVLE
CCNK|O75909|S|324|___1	-	Proline directed	AQQPKKPSPQPSSPR
CCNK|O75909|S|340|___1	-	Proline directed	VKRAVVVSPKEENKA
CCNL1|Q9UK58|S|352|___1	-	Proline directed	EVKAEEKSPISINVK
CCNL1|Q9UK58|S|374|___1	-	Proline directed	DRQQASKSPYNGVRK
CCNL2|Q96S94|S|330|___1	-	Proline directed	LDGTSGFSPAPKLVE
CCNL2|Q96S94|S|338|___1	-	Proline directed	PAPKLVESPKEGKGS
CCNL2|Q96S94|S|348|___1	-	Proline directed	EGKGSKPSPLSVKNT
CCNL2|Q96S94|S|435|___1	-	Non proline directed	PPRQAPRSAPYKGSE
CCNY|Q8ND76|S|326|___1	-	Non proline directed	SARKRSASADNLTLP
CCNYL1;CCNY|Q8N7R7|S|95|___1	-	Non proline directed	STIFLSKSQTDVREK
CCNYL1|Q8N7R7|S|344|___1	-	Non proline directed	AAMRRSFSADNFIGI
CCPG1|Q9ULG6|S|186|___1	-	Non proline directed	RARKKTVSASESEDR
CCSER2|Q9H7U1|T|168|___1	-	Proline directed	TSYSSINTPKSQLNG
CCT2|P78371|S|260|___1	-	Non proline directed	GSRVRVDSTAKVAEI
CCT3|P49368|S|252|___1	-	Non proline directed	LEYKKGESQTDIEIT
CCT6A;CCT6B|P40227|S|246|___1	+	Non proline directed	YEKTEVNSGFFYKSA
CCZ1;CCZ1B|P86791|S|266|___1	-	Proline directed	PELAGRDSPIRAEMP
CCZ1;CCZ1B|P86791|S|368|___1	-	Non proline directed	FNINKRMSGSEKEPQ
CCZ1;CCZ1B|P86791|S|76|___1	-	Proline directed	VQFTRTFSPSKPAKS
CD276|Q5ZPR3|S|523|___1	-	Non proline directed	ALQPLKHSDSKEDDG
CD276|Q5ZPR3|S|525|___1	-	Non proline directed	QPLKHSDSKEDDGQE
CD2AP|Q9Y5K6|S|224|___1	-	Non proline directed	GDIFKEGSVKLRTRT
CD2AP|Q9Y5K6|S|86|___1	-	Non proline directed	ASLVQRISTYGLPAG
CD2AP|Q9Y5K6|T|565|___1	-	Proline directed	ANTTAFLTPLEIKAK
CD2BP2|O95400|S|195|___1	-	Proline directed	KGPGQPSSPQRLDRL
CD2BP2|O95400|S|49|___1	-	Non proline directed	KGKHSLDSDEEEDDD
CD3EAP|O15446|S|172|___1	-	Non proline directed	LAPNLLTSGKKKKEM
CD3EAP|O15446|S|285|___1	-	Proline directed	PLEDTVLSPTKKRKR
CD44|P16070|S|686|___1	-	Non proline directed	KKKLVINSGNGAVED
CD44|P16070|S|706|___1	+	Non proline directed	LNGEASKSQEMVHLV
CD44|P16070|T|720|___1	-	Proline directed	VNKESSETPDQFMTA
CD97|P48960|S|818|___1	-	Non proline directed	SEFTSTTSGTGHNQT
CD97|P48960|S|831|___1	-	Non proline directed	QTRALRASESGI---
CD99|P14209|S|168|___1	-	Non proline directed	QGEVDMESHRNANAE
CDAN1|Q8IWY9|S|203|___1	-	Non proline directed	RINPTPVSEERSLSK
CDAN1|Q8IWY9|T|71|___1	-	Proline directed	VLPQGPPTPAKTPGA
CDC123|O75794|S|314|___1	-	Non proline directed	PKDFVDLSTGEDAHK
CDC16|Q13042|T|581|___1	-	Proline directed	TAEETGLTPLETSRK
CDC20|Q12834|S|41|___1	-	Proline directed	EAAGPAPSPMRAANR
CDC20|Q12834|T|70|___1	-	Proline directed	SSSKVQTTPSKPGGD
CDC25B|P30305|S|160|___1	-	Proline directed	PVRLLGHSPVLRNIT
CDC25C|P30307|S|168|___1	-	Proline directed	SEMKYLGSPITTVPK
CDC25C|P30307|S|216|___1	-	Non proline directed	SGLYRSPSMPENLNR
CDC25C|P30307|S|472|___1	-	Proline directed	ALLVKDMSP------
CDC26|Q8NHZ8|S|42|___1	-	Non proline directed	DVEVVGGSDGEGAIG
CDC27|P30260|S|220|___1	-	Non proline directed	NRLNLESSNSKYSLN
CDC27|P30260|S|339|___1	-	Non proline directed	VFSQSGNSREVTPIL
CDC27|P30260|S|387|___1	-	Non proline directed	RLFTSDSSTTKENSK
CDC27|P30260|S|426|___1	-	Non proline directed	TQPNINDSLEITKLD
CDC27|P30260|S|438|___1	+	Non proline directed	KLDSSIISEGKISTI
CDC27|P30260|T|205|___1	-	Proline directed	PETVLTETPQDTIEL
CDC42BPA|Q5VT25|S|1545|___1	-	Non proline directed	INNKRRYSFRVPEEE
CDC42BPA|Q5VT25|S|1651|___1	-	Non proline directed	SALKREFSGGSYSAK
CDC42BPA|Q5VT25|S|1654|___1	-	Non proline directed	KREFSGGSYSAKRQP
CDC42BPA|Q5VT25|S|1719|___1	-	Non proline directed	ASPRKTKSLSLESTD
CDC42EP1|Q00587|S|101|___1	-	Proline directed	APPRRMASPPAPSPA
CDC42EP1|Q00587|S|190|___1	-	Non proline directed	SEPGLRRSDSLLSFR
CDC42EP1|Q00587|S|192|___1	-	Non proline directed	PGLRRSDSLLSFRLD
CDC42EP1|Q00587|S|303|___1	-	Proline directed	PVAEVKSSPVGGGPR
CDC42EP1|Q00587|S|353|___1	+	Non proline directed	QARASWESLDEEWRA
CDC42EP2|O14613|S|101|___1	-	Proline directed	RELPDGPSPLLKNAI
CDC42EP2|O14613|S|141|___1	-	Proline directed	HLETPQPSPQEGGSV
CDC42EP2|O14613|S|31|___1	-	Proline directed	LLSSDMISPPLGDFR
CDC42EP4|Q9H3Q1|S|118|___1	-	Non proline directed	LFVKNAMSLPQLNEK
CDC42EP4|Q9H3Q1|S|142|___1	-	Proline directed	LPKSLSSSPVKKAND
CDC42EP4|Q9H3Q1|S|344|___1	-	Non proline directed	RQPDKEFSFMDEEEE
CDC42SE1|Q9NRR8|S|74|___1	-	Non proline directed	GNRDRPWSNSRGL--
CDC5L|Q99459|T|396|___1	-	Proline directed	ESDFSGVTPQRQVVQ
CDC5L|Q99459|T|404|___1	-	Proline directed	PQRQVVQTPNTVLST
CDC5L|Q99459|T|438|___1	-	Proline directed	PKPVINSTPGRTPLR
CDC6|Q99741|S|106|___1	-	Proline directed	DNQLTIKSPSKRELA
CDC6|Q99741|S|122|___1	-	Non proline directed	VHQNKILSSVRKSQE
CDC6|Q99741|S|54|___1	-	Proline directed	RVKALPLSPRKRLGD
CDCA2|Q69YH5|S|126|___1	-	Proline directed	KSPLAQDSPSQGSPA
CDCA2|Q69YH5|S|131|___1	-	Proline directed	QDSPSQGSPALYRNV
CDCA2|Q69YH5|S|400|___1	-	Proline directed	VTFGEDLSPEVFDES
CDCA2|Q69YH5|S|756|___1	+	Proline directed	LCQFFKISPDLNIKC
CDCA2|Q69YH5|S|98|___1	-	Proline directed	SAVGARGSPETNHLI
CDCA2|Q69YH5|T|628|___1	-	Proline directed	GKLEEVKTPKNPVKR
CDCA3|Q99618|S|199|___1	-	Proline directed	SSKVLGRSPLTILQD
CDCA3|Q99618|S|209|___1	-	Proline directed	TILQDDNSPGTLTLR
CDCA3|Q99618|S|222|___1	-	Proline directed	LRQGKRPSPLSENVS
CDCA3|Q99618|S|29|___1	-	Proline directed	ARVADPRSPSAGILR
CDCA3|Q99618|S|44|___1	-	Proline directed	TPIQVESSPQPGLPA
CDCA3|Q99618|S|6|___1	-	Non proline directed	#NAME?
CDCA3|Q99618|S|68|___1	-	Proline directed	AQDSDPRSPTLGIAR
CDCA3|Q99618|S|87|___1	-	Proline directed	TSSGDPPSPLVKQLS
CDCA3|Q99618|S|94|___1	-	Non proline directed	SPLVKQLSEVFETED
CDCA3|Q99618|T|161|___1	-	Proline directed	EARQPTETPVASQSS
CDCA3|Q99618|T|76|___1	-	Proline directed	PTLGIARTPMKTSSG
CDCA5|Q96FF9|S|21|___1	-	Proline directed	RSGPRAPSPTKPLRR
CDCA5|Q96FF9|S|75|___1	-	Proline directed	VEVPAVQSPRRSPRI
CDCA5|Q96FF9|S|83|___1	-	Non proline directed	PRRSPRISFFLEKEN
CDCA5|Q96FF9|T|159|___1	-	Proline directed	LGSASTSTPGRRSCF
CDCA5|Q96FF9|T|48|___1	-	Proline directed	LPEIWPKTPSAAAVR
CDCA7|Q9BWT1|T|163|___1	-	Non proline directed	SRRPRRRTFPGVASR
CDCA7L|Q96GN5|S|261|___1	-	Non proline directed	KTVRRAFSEGQITRR
CDCA8|Q53HL2|S|165|___1	-	Non proline directed	KGKGKRSSRANTVTP
CDCA8|Q53HL2|S|180|___1	-	Non proline directed	AVGRLEVSMVKPTPG
CDCA8|Q53HL2|S|219|___1	-	Proline directed	YNISGNGSPLADSKE
CDCA8|Q53HL2|T|106|___1	-	Proline directed	LTAEAIQTPLKSAKT
CDCA8|Q53HL2|T|171|___1	+	Proline directed	SSRANTVTPAVGRLE
CDCA8|Q53HL2|T|189|___1	-	Proline directed	VKPTPGLTPRFDSRV
CDCA8|Q53HL2|T|199|___1	-	Proline directed	FDSRVFKTPGLRTPA
CDCA8|Q53HL2|T|204|___1	-	Proline directed	FKTPGLRTPAAGERI
CDIP1|Q9H305|T|27|___1	-	Proline directed	EKSGAPPTPGRSSPA
CDK1|P06493|S|39|___1	-	Non proline directed	MKKIRLESEEEGVPS
CDK1|P06493|T|14|___1	-	Non proline directed	IEKIGEGTYGVVYKG
CDK1|P06493|T|161|___1	-	Non proline directed	GIPIRVYTHEVVTLW
CDK1|P06493|Y|15|___1	-	Non proline directed	EKIGEGTYGVVYKGR
CDK1|P06493|Y|19|___1	-	Non proline directed	EGTYGVVYKGRHKTT
CDK11A|Q9UQ88|S|47|___1	+	Non proline directed	DRDSKRDSLEEGELR
CDK11A|Q9UQ88|T|583|___1	-	Proline directed	GSPLKAYTPVVVTQW
CDK11B;AJAP1;CDK11A|P21127|S|234|___1	-	Proline directed	KASHWSRSPPRPPRE
CDK11B;CDK11A|P21127|S|283|___1	-	Non proline directed	LSDLQDISDSERKTS
CDK11B;CDK11A|P21127|S|589|___1	-	Proline directed	GLAREYGSPLKAYTP
CDK11B|P21127|S|47|___1	-	Non proline directed	DRDSKRDSLEEGELR
CDK11B|P21127|S|65|___1	-	Proline directed	MEITIRNSPYRREDS
CDK12|Q9NYV4|S|249|___1	-	Proline directed	YGQDYDLSPSRSHTS
CDK12|Q9NYV4|S|25|___1	-	Non proline directed	SGTLQPSSGGGSSNS
CDK12|Q9NYV4|S|265|___1	-	Proline directed	NYDSYKKSPGSTSRR
CDK12|Q9NYV4|S|276|___1	-	Proline directed	TSRRQSVSPPYKEPS
CDK12|Q9NYV4|S|303|___1	-	Proline directed	SRRQRSVSPYSRRRS
CDK12|Q9NYV4|S|325|___1	-	Proline directed	SYSGRSPSPYGRRRS
CDK12|Q9NYV4|S|334|___1	-	Proline directed	YGRRRSSSPFLSKRS
CDK12|Q9NYV4|S|359|___1	-	Proline directed	SMKSRSRSPAYSRHS
CDK12|Q9NYV4|S|385|___1	-	Proline directed	RSRHSSISPVRLPLN
CDK12|Q9NYV4|S|423|___1	-	Proline directed	DGKESKGSPVFLPRK
CDK12|Q9NYV4|T|692|___1	-	Proline directed	SPEPKAITPPQQPYK
CDK12|Q9NYV4|T|893|___1	-	Non proline directed	SEESRPYTNKVITLW
CDK13|Q14004|S|383|___1	-	Proline directed	YERGGDVSPSPYSSS
CDK13|Q14004|S|400|___1	-	Proline directed	RRSRSPYSPVLRRSG
CDK13|Q14004|S|439|___1	-	Proline directed	RSRHSSISPSTLTLK
CDK13|Q14004|S|525|___1	-	Proline directed	IKIEHAPSPSSGGTL
CDK13|Q14004|T|1246|___1	-	Proline directed	DMRILELTPEPDRPR
CDK13|Q14004|T|871|___1	-	Non proline directed	SEESRPYTNKVITLW
CDK16;CDK17|Q00537|S|146|___1	-	Non proline directed	EDINKRLSLPADIRL
CDK16|Q00536|S|138|___1	-	Proline directed	LEKLTLNSPIFDKPL
CDK16|Q00536|S|153|___1	-	Non proline directed	SRRLRRVSLSEIGFG
CDK17|Q00537|S|137|___1	-	Non proline directed	NRIHRRISMEDLNKR
CDK17|Q00537|S|165|___1	-	Proline directed	LEKLQINSPPFDQPM
CDK17|Q00537|S|180|___1	-	Non proline directed	SRRSRRASLSEIGFG
CDK17|Q00537|S|9|___1	-	Non proline directed	KKFKRRLSLTLRGSQ
CDK2;CDK3|P24941|T|14|___1	-	Non proline directed	VEKIGEGTYGVVYKA
CDK2;CDK3|P24941|Y|15|___1	-	Non proline directed	EKIGEGTYGVVYKAR
CDK2;CDK3|P24941|Y|19|___1	-	Non proline directed	EGTYGVVYKARNKLT
CDK5RAP2|Q96SN8|S|1020|___1	-	Proline directed	VGAAYQDSPGEQKGI
CDK5RAP2|Q96SN8|S|1238|___1	-	Proline directed	QNKFRDLSPPRYDSL
CDK5RAP2|Q96SN8|S|520|___1	-	Non proline directed	AEDLELRSEGLITEK
CDK7|P50613|S|164|___1	-	Proline directed	GLAKSFGSPNRAYTH
CDK7|P50613|T|170|___1	-	Non proline directed	GSPNRAYTHQVVTRW
CDK9|P50750|T|186|___1	-	Non proline directed	NSQPNRYTNRVVTLW
CDKAL1|Q5VV42|S|53|___1	-	Proline directed	YLQEEENSPPSDSTI
CDKL5|O76039|S|306|___1	-	Proline directed	TQRLLDRSPSRSAKR
CDKL5|O76039|S|407|___1	-	Proline directed	NNIPHLLSPKEAKSK
CDKN1A|P38936|S|130|___1	-	Proline directed	SGEQAEGSPGGPGDS
CDKN2AIP|Q9NXV6|S|382|___1	-	Non proline directed	SSSQTSGSLVSKSTS
CDKN2AIP|Q9NXV6|T|346|___1	-	Proline directed	SSGTSLLTPKSSSST
CDR2|Q01850|S|344|___1	-	Non proline directed	AVKQRGISLLHEVDT
CDR2L|Q86X02|S|179|___1	-	Non proline directed	DAFRLHSSSLELGPR
CDR2L|Q86X02|S|344|___1	-	Non proline directed	NLTLHANSVRKRGMS
CDS2|O95674|S|33|___1	-	Non proline directed	KVDGETASDSESRAE
CDS2|O95674|T|51|___1	-	Proline directed	LPVSADDTPEVLNRA
CDV3|Q9UKY7|S|41|___1	-	Non proline directed	AAGSAGGSSGAAGAA
CDV3|Q9UKY7|T|182|___1	-	Proline directed	RLTTTRKTPQGPPEI
CEBPZ|Q03701|S|629|___1	-	Non proline directed	QLDDHPESDDEENFI
CEBPZ|Q03701|S|959|___1	-	Non proline directed	DDFDFAGSFQGPRKK
CELF1|Q92879|S|28|___1	-	Non proline directed	GQVPRTWSEKDLREL
CENPA|P49450|S|32|___1	-	Non proline directed	GPSRRGPSLGASSHQ
CENPC|Q03188|S|316|___1	-	Non proline directed	DQSFASRSWITIPRK
CENPC|Q03188|S|333|___1	-	Proline directed	SLKQRTISPAESTAL
CENPC|Q03188|S|501|___1	-	Non proline directed	ESKKKRFSSESKNKL
CENPC|Q03188|S|528|___1	-	Non proline directed	RRISRRPSDWWVVKS
CENPC|Q03188|S|538|___1	-	Proline directed	WVVKSEESPVYSNSS
CENPC|Q03188|T|734|___1	-	Proline directed	KLVLPSNTPNVRRTK
CENPE|Q02224|S|2389|___1	-	Non proline directed	KIRELENSLHEAKES
CENPE|Q02224|S|2639|___1	-	Proline directed	QDPVPKESPKSCFFD
CENPE|Q02224|S|2654|___1	-	Proline directed	SRSKSLPSPHPVRYF
CENPE|Q02224|T|1475|___1	-	Non proline directed	IVAKHLETEEELKVA
CENPF|P49454|S|1651|___1	-	Non proline directed	QLQGLDLSSRSLLGI
CENPF|P49454|S|1654|___1	-	Non proline directed	GLDLSSRSLLGIDTE
CENPF|P49454|S|276|___1	-	Proline directed	SFFDNSSSPHLLDQL
CENPF|P49454|S|2998|___1	-	Proline directed	DIPTGKTSPYILRRT
CENPF|P49454|S|3023|___1	-	Proline directed	AAQKLALSPLSLGKE
CENPF|P49454|S|3054|___1	-	Proline directed	KVKVAQRSPVDSGTI
CENPF|P49454|S|3079|___1	-	Proline directed	VNNLPERSPTDSPRE
CENPF|P49454|S|3083|___1	-	Proline directed	PERSPTDSPREGLRV
CENPF|P49454|S|821|___1	-	Proline directed	CRLEADQSPKNSAIL
CENPF|P49454|S|838|___1	-	Non proline directed	RVDSLEFSLESQKQM
CENPF|P49454|S|876|___1	-	Non proline directed	KAEQMHQSFVAETSQ
CENPF|P49454|T|154|___1	-	Proline directed	KIFTTPLTPSQYYSG
CENPF|P49454|T|1541|___1	-	Proline directed	ENLTRKETPSAPAKG
CENPF|P49454|T|253|___1	-	Proline directed	FSGEQEVTPSRSTLQ
CENPF|P49454|T|2949|___1	-	Proline directed	GRGPTPATPESFSKK
CENPQ|Q7L2Z9|S|50|___1	-	Non proline directed	KNHLKDLSSEGQTKH
CENPT|Q96BT3|S|47|___1	-	Proline directed	RALLETASPRKLSGQ
CENPT|Q96BT3|T|27|___1	-	Proline directed	LDTADPRTPRRPRSA
CENPT|Q96BT3|T|85|___1	-	Proline directed	SGHLEEQTPRTLLKN
CEP128|Q6ZU80|S|18|___1	-	Proline directed	FRCRDRLSPWAARST
CEP131|Q9UPN4|S|150|___1	-	Proline directed	RSSSALDSPAGPRRK
CEP131|Q9UPN4|S|381|___1	-	Proline directed	RQPAQELSPTPGGTA
CEP131|Q9UPN4|S|47|___1	-	Non proline directed	KPIVRSVSVVTGSEQ
CEP131|Q9UPN4|S|52|___1	-	Non proline directed	SVSVVTGSEQKRKVL
CEP131|Q9UPN4|S|78|___1	-	Non proline directed	NNLRRSNSTTQVSQP
CEP152|O94986|T|1351|___1	-	Proline directed	TMAKLLETPISSKSQ
CEP164|Q9UPV0|S|1054|___1	-	Proline directed	TVEENNASPHFEPDL
CEP164|Q9UPV0|S|472|___1	-	Proline directed	KGLEERLSPPLPHEE
CEP170;PLIN5|Q5SW79|S|1162|___1	-	Non proline directed	RTRLGSLSARSDSEA
CEP170|Q5SW79|S|1165|___1	-	Non proline directed	LGSLSARSDSEATIS
CEP170|Q5SW79|S|1198|___1	-	Proline directed	LVPSDKFSPRIRANS
CEP170|Q5SW79|S|1205|___1	-	Non proline directed	SPRIRANSISRLSDS
CEP170|Q5SW79|S|1225|___1	-	Non proline directed	TSAHGSASVNSRWRR
CEP170|Q5SW79|S|1251|___1	-	Proline directed	EFGSNRNSPKHTRLR
CEP170|Q5SW79|S|1260|___1	-	Proline directed	KHTRLRTSPALKTTR
CEP170|Q5SW79|S|466|___1	-	Non proline directed	ALLRSSGSLGHRPSQ
CEP170|Q5SW79|S|630|___1	-	Non proline directed	MTVRSTGSATSLASQ
CEP170|Q5SW79|S|633|___1	-	Non proline directed	RSTGSATSLASQGER
CEP170|Q5SW79|T|644|___1	-	Non proline directed	QGERRRRTLPQLPNE
CEP170|Q5SW79|T|682|___1	-	Proline directed	TELQEKETPTQVYQK
CEP170|Q5SW79|T|760|___1	-	Proline directed	QREEAQWTPTKLSSK
CEP170|Q5SW79|T|920|___1	+	Proline directed	KTDEGPDTPSYNRDN
CEP170B|Q9Y4F5|S|1088|___1	-	Proline directed	KPAAPPPSPAAREEQ
CEP170B|Q9Y4F5|S|1114|___1	-	Non proline directed	QALTRSNSLSTPRPT
CEP170B|Q9Y4F5|S|360|___1	-	Non proline directed	KHEDGTQSDSEDPLA
CEP170B|Q9Y4F5|S|492|___1	-	Non proline directed	TPARPFGSVGRRSRL
CEP170B|Q9Y4F5|S|711|___1	+	Proline directed	LPSERADSPAGPESS
CEP170B|Q9Y4F5|S|721|___1	-	Non proline directed	GPESSRRSGPGPPEL
CEP170B|Q9Y4F5|S|772|___1	-	Proline directed	PQDSRRRSPQEGPTW
CEP170B|Q9Y4F5|S|829|___1	-	Proline directed	LGQTAQPSPPARDGV
CEP170B|Q9Y4F5|S|853|___1	-	Proline directed	IQLRPGRSPEPDGPA
CEP192|Q8TEP8|S|2110|___1	-	Proline directed	PVKGPQGSPLLSRAA
CEP192|Q8TEP8|S|76|___1	-	Proline directed	FSVPSGSSPGSQSDA
CEP250|Q9BV73|S|2229|___1	-	Proline directed	LEKERLHSPGATSTA
CEP250|Q9BV73|S|2322|___1	-	Non proline directed	MRAAQAGSLEISKAT
CEP350|Q5VT06|S|1321|___1	-	Proline directed	IPGSKRFSPAGLHHR
CEP350|Q5VT06|T|2689|___1	-	Non proline directed	EDDTLDNTFSEELEK
CEP44|Q9C0F1|T|346|___1	-	Proline directed	STASSDSTPRASTVN
CEP57|Q86XR8|S|53|___1	-	Proline directed	LNSDLRRSPSKPTLA
CEP72|Q9P209|S|162|___1	-	Non proline directed	DSLDSKESVPASLKE
CEP72|Q9P209|S|372|___1	-	Non proline directed	ESLSRQDSSESRNGR
CEP72|Q9P209|S|382|___1	-	Non proline directed	SRNGRTLSQPEASET
CEP72|Q9P209|S|404|___1	-	Proline directed	VTDTREPSPGSHSAL
CEP78|Q5JTW2|S|325|___1	-	Proline directed	SEYQWITSPSVKEPS
CEP83|Q9Y592|T|111|___1	-	Proline directed	EMKLQILTPQKLELL
CEP85|Q6P2H3|S|17|___1	-	Proline directed	EGISHVTSPSSDVIQ
CEP85|Q6P2H3|T|35|___1	-	Proline directed	SLGTEWQTPVISEPF
CEP85L|Q5SZL2|S|15|___1	-	Proline directed	PEASGRDSPGGARSF
CEP89|Q96ST8|S|44|___1	-	Proline directed	PPRSPNPSPERPRSA
CEP95|Q96GE4|S|818|___1	-	Proline directed	ASFQYSKSPSL----
CERS2|Q96G23|S|341|___1	-	Non proline directed	KLVEDERSDREETES
CETN2|P41208|S|20|___1	-	Proline directed	SSQRKRMSPKPELTE
CFAP97|Q9P2B7|S|218|___1	-	Proline directed	VSGITLLSPKHKYKS
CFAP97|Q9P2B7|S|488|___1	-	Proline directed	RSTLGQYSPLRASRT
CFL1|P23528|S|3|___1	-	Non proline directed	#NAME?
CFL1|P23528|T|25|___1	-	Proline directed	MKVRKSSTPEEVKKR
CFL2|Q9Y281|S|3|___1	-	Non proline directed	#NAME?
CGA|P01215|T|63|___1	-	Proline directed	CFSRAYPTPLRSKKT
CGN|Q9P2M7|S|258|___1	-	Proline directed	PAQSQNLSPLSGFSR
CHAF1A|Q13111|S|224|___1	-	Non proline directed	CPRKEQDSWSEAGGI
CHAF1A|Q13111|S|951|___1	-	Proline directed	GKATLTASPLGAS--
CHAF1A|Q13111|T|259|___1	-	Proline directed	QIKSLPATPQGKNMT
CHAF1A|Q13111|T|865|___1	-	Proline directed	STGPSQGTPISLKRK
[truncated: 6,708 more rows]

[truncated: 34 more sheets: Figure 3B, Figure 3C, Figure 3D, Figure 3E, Figure 4B, Figure 4D, Figure 4E, Figure5B and SF2B (AAAA-rapa), Figure5B and SF2B (AAAA-rapalo), Figure5B and SF2B (LIE9-rapa), Figure5B and SF2B (LIE9-rapal) , Figure 5C, Figure 5D, Figure 5E, Figure 5F, Figure 6B, Figure 6C, Figure 6E, Figure 6F, Figure 6H …]
